# Supplementary material for: Photoperiod-dependent transcriptional modifications in key metabolic pathways in Coffea arabica
Source: Tree Physiol. 2020 Oct 20;41(2):302–16. doi: 10.1093/treephys/tpaa130 (PMC7874067; doi:10.1093/treephys/tpaa130)
Supplement: Table_S1_tpaa130 [file table_s1_tpaa130.xlsx]

## Sheet: Table S1 RPKM
Table S1 Raw data after normalization by RPKM
ZT=zeitgeber = hours after sunrise
			12h/12h photoperiod																											8h/16h photoperiod
			ZT0			ZT3			ZT6			ZT9			ZT12			ZT15			ZT18			ZT21			ZT24			ZT0			ZT3			ZT6			ZT9			ZT12			ZT15			ZT18
Gene	Locus ID	gene lenght	ZT0.1 12h/12h	ZT0.2 12h/12h	ZT0.3 12h/12h	ZT3.1 12h/12h	ZT3.2 12h/12h	ZT3.3 12h/12h	ZT6.1 12h/12h	ZT6.2 12h/12h	ZT6.3 12h/12h	ZT9.1 12h/12h	ZT9.2 12h/12h	ZT9.3 12h/12h	ZT12.1 12h/12h	ZT12.2 12h/12h	ZT12.3 12h/12h	ZT15.1 12h/12h	ZT15.2 12h/12h	ZT15.3 12h/12h	ZT18.1 12h/12h	ZT18.2 12h/12h	ZT18.3 12h/12h	ZT21.1 12h/12h	ZT21.2 12h/12h	ZT21.3 12h/12h	ZT24.1 12h/12h	ZT24.2 12h/12h	ZT24.3 12h/12h	ZT0.1 8h/16hh	ZT0.2 8h/16hh	ZT0.3 8h/16hh	ZT3.1 8h/16hh	ZT3.2 8h/16hh	ZT3.3 8h/16hh	ZT6.1 8h/16hh	ZT6.2 8h/16hh	ZT6.3 8h/16hh	ZT9.1 8h/16hh	ZT9.2 8h/16hh	ZT9.3 8h/16hh	ZT12.1 8h/16hh	ZT12.2 8h/16hh	ZT12.3 8h/16hh	ZT15.1 8h/16hh	ZT15.2 8h/16hh	ZT15.3 8h/16hh	ZT18.1 8h/16hh	ZT18.2 8h/16hh
accD	gene53	1536	10.4675	116.933	11.148	25.6442	23.1601	3.61926	20.2616	4.09921	1.20135	8.07509	0.423488	1.54512	2.58267	1.97951	18.1638	8.78854	16.6729	44.7015	4.92364	2.63336	12.0318	4.37068	21.425	2.29131	2.70824	1.15221	2.95627	41.7084	33.9317	15.2455	14.7337	23.6821	28.2021	4.35714	2.62091	3.19405	4.43278	4.73926	9.96582	2.63877	9.32763	4.89972	2.30864	10.1396	9.3864	6.88065	5.76982
atpA	gene13	1524	41.5228	427.894	51.9995	127.32	193.788	34.2668	156.991	36.1505	6.92855	41.7343	3.84141	18.9181	12.3903	9.69838	62.2868	75.3569	122.208	199.375	21.0226	16.7932	153.911	14.3573	202.477	12.9023	12.283	9.03218	17.8773	173.178	122.944	58.6169	135.924	64.5337	145.439	74.7391	18.4908	9.88431	15.4651	24.5653	39.4597	23.259	67.664	28.1756	10.8396	58.4168	75.4349	48.6979	29.0763
atpB	gene51	1497	77.0195	232.131	84.4899	110.356	136.037	42.7621	207.566	69.1654	38.1437	115.226	6.51782	27.0688	63.2278	27.3067	71.2066	78.6003	150.197	264.728	30.587	105.426	123.641	64.7767	121.154	81.9275	38.7874	45.2529	104.48	111.149	82.4845	74.5443	90.6043	51.1087	99.8715	56.657	48.6499	26.8643	26.8125	80.111	45.1218	26.4844	48.3759	42.4396	16.9281	66.3594	104.781	34.672	52.2186
atpE	gene50	399	40.5115	354.845	48.7207	98.5381	166.04	26.8101	189.954	45.5879	16.4436	62.5336	3.98511	14.7602	37.7807	20.2151	98.0603	85.8438	128.741	231.706	32.0498	74.8328	117.739	17.137	191.956	66.1552	25.1955	36.7166	90.0959	122.13	90.3602	59.6557	91.8849	65.5765	121.663	37.7401	27.5169	11.2568	16.5872	72.7913	45.9767	28.2585	63.8194	39.4599	20.8095	84.9249	68.8629	18.2472	44.9928
atpF	gene14	573	60.6206	1058.48	84.8871	194.538	297.672	51.7435	184.016	37.5439	6.9775	91.1158	5.4238	26.8456	16.0618	8.40168	118.525	120.959	139.263	338.825	29.0366	16.4284	199.343	19.5269	367.516	21.364	15.4271	9.09433	17.5003	342.233	225.603	105.28	122.699	172.134	242.683	85.353	22.5141	15.0741	27.6708	32.0846	68.0588	37.8114	111.992	41.9815	17.0564	117.538	84.1789	56.1532	65.4362
atpH	gene15	246	80.3871	935.578	72.6336	288.275	319.259	44.8542	270.582	49.0572	8.75133	80.9066	1.17521	12.1488	9.67555	6.17993	197.456	221.956	129.149	279.112	24.0352	17.3393	213.141	24.7632	201.563	17.1059	13.7394	7.59395	20.5096	386.889	175.796	114.778	314.625	205.229	329.229	287.228	20.8278	6.46052	23.2262	30.0444	169.392	19.7715	67.2951	39.6024	1.40633	83.8442	89.9062	52.5093	32.7931
atpI	gene16	735	36.2633	363.676	46.5942	125.31	148.24	31.8585	116.876	24.0338	5.99751	36.1053	1.86834	10.4045	10.2548	5.51569	60.9454	58.1141	82.0072	195.271	9.72817	14.3083	101.983	8.96468	108.22	8.22352	7.1925	7.75872	14.7586	130.292	108.399	42.349	104.482	69.6538	147.112	42.0256	7.34439	8.7432	13.28	17.5343	40.496	10.6279	50.0426	20.7301	3.29484	28.0621	42.9285	19.8113	15.1495
ccsA	gene107	969	6.56601	58.8234	9.04901	18.7094	20.6616	5.56319	32.7253	5.3246	1.16375	7.88846	1.56634	1.99567	1.22817	1.48174	51.8487	27.8621	10.878	35.72	2.55425	1.89738	17.4706	3.59237	53.4552	2.21081	2.32534	1.01467	2.27797	22.9762	12.5309	8.05544	40.4818	29.7096	39.2249	10.8913	0.944207	1.56882	2.06375	4.59942	25.7018	1.90128	13.7295	5.90844	7.7653	19.3307	11.3733	9.69493	7.26987
cemA	gene56	690	17.8189	293.116	24.6966	41.7858	70.61	10.8645	47.5228	8.99846	2.97147	23.8284	1.04747	2.93001	5.2893	2.8765	40.7563	28.6161	42.1716	74.3462	14.7468	7.24767	32.713	7.92775	65.8731	4.8789	3.39119	3.70487	6.12391	81.8418	60.9152	27.9324	45.4805	45.0111	46.902	43.4607	2.38679	4.00577	4.83037	8.12781	21.3044	11.8551	29.314	8.16367	11.908	24.0968	21.2231	8.50941	8.72742
clpP	gene71	591	16.2939	220.411	28.4137	43.8577	60.629	15.5348	72.0953	39.9517	19.2542	33.1888	24.8255	15.468	22.8219	29.0105	110.777	21.8185	46.347	102.634	68.1703	38.9489	48.1389	9.88682	51.1886	12.2986	12.171	26.1193	14.2995	76.8402	48.2031	20.5452	56.4177	61.9095	66.0242	69.9049	26.6276	17.421	23.122	33.3697	100.109	29.8017	66.31	24.7655	14.4881	34.1874	72.8022	42.9185	33.8364
GSCOCG00000002001	Cc00_g27210	2817	6.44005	7.27302	12.0103	3.04985	3.7824	2.06314	1.08039	1.73844	5.82268	0.25599	9.72395	3.52599	14.6737	6.86586	5.12956	5.14966	4.53236	1.24071	6.15034	2.87174	9.38161	10.5036	8.43423	13.4986	6.67591	7.57395	10.9477	1.77958	7.12876	1.1289	4.55243	0.881	5.1757	1.27927	3.44279	0.809472	5.78057	0.698771	9.09975	5.23207	8.24871	9.71947	1.96497	4.93105	1.44699	8.33722	5.08209
GSCOCG00000004001	Cc00_g29300	273	0	2.04411	0	0.533397	0	0	0	0	0	0	1.85321	0	0	0.464061	0	0	0	0	2.01471	0	0.172252	0	0	4.20384	1.58725	1.08046	0	0	0.342137	0	0	0	0	0	0	0	0	0	0	0	0	2.02952	0	0	0	0	0
GSCOCG00000008001	Cc00_g10140	939	2.19755	3.56576	2.37858	2.79139	0.366038	1.88374	0	0.186262	0.327526	0.307188	0	1.21694	1.60538	0.94443	0	1.71655	2.37159	0.960552	0.732183	0.783201	2.00319	0	0	0.651842	0.922936	1.67534	0.470149	2.1983	2.58625	1.53941	0	0.377571	1.07702	0.822385	0.974373	0.588707	0.0507068	1.3448	0.258761	0.078481	0.833419	0.98342	0.828972	0	2.89397	0	1.21002
GSCOCG00000010001	Cc00_g10150	1446	0.17838	0.0551315	0	0.201407	0	0	0	0.302385	0	0	0	0.303942	0.109737	0.175226	0	0	0	0	0.0950926	0.0508593	0.390248	0	0	0.0529115	0.0599334	0.0679956	0	0	0.258377	0	0	0.0980746	0.0582829	0	0.0632736	0.238933	0	0.0513698	0	0	0	0.255444	0	0	0.156607	0	0.0785761
GSCOCG00000011001	Cc00_g10160	3408	0.403658	0.514626	0.0970911	0.21364	0.100854	0	0	0.0513203	0.120323	0	0.106038	0.0515846	0.209523	0.297391	0	0.236479	0.370282	0.0330824	0.443821	0.0863176	0.220774	0.218876	0	0.291851	0.127147	0.115401	0.0555168	0.259583	0.0822213	0.08483	0.0442702	0.166451	0.123646	0	0.375854	0.162205	0.0419135	0.119878	0	0.237861	0.370941	0.121932	0.126892	0	0.354387	0	0.133358
GSCOCG00000014001	Cc00_g10170	3861	0.200418	0.454246	0.192824	0.320577	0.111276	0	0.177993	0.271794	0.451377	0.373543	0.056158	0.113831	0.308234	0.328124	0	0.104367	0.999739	0.262808	0.106841	0.419046	0.158333	0.257594	0.114664	0.653931	0.224459	0.254653	0.506366	0.286409	0.266106	0.0748771	0.156304	0.110191	0.0873112	0	0.165878	0	0.0246639	0.346297	0.220258	0	0	0.251127	0.0448016	0	0.215055	0	0.0294279
GSCOCG00000021001	Cc00_g21140	925	0	0.086184	0	0	0	0	0.106136	1.79627	0	0	0	0	0	0	0	0	0	0	0	0	0	0	0	0	0.562143	0	0	0	0	0.416722	0	4.75275	10.0221	0	0	0.0747022	0.205897	0	0	0	0	0	0	0	0.244814	0	0
GSCOCG00000023001	Cc00_g11990	2844	0.302318	0.140155	0.0290864	0.153605	0	0	0	0	0	0.405696	0	0	0	0.0148486	0	0	0	0	0.0483488	0.103435	0.0330696	0	0	0	0	0.0345716	0.110877	0	0	0.0338843	0	0	0	0	0	0	0	0.0261184	0	0	0	0	0	0	0	0	0.279658
GSCOCG00000024001	Cc00_g12000	1662	0.103465	0.52763	0	0.306655	0.672116	0.20272	0.354426	0	0.616821	0.260334	0.130461	0	0.190949	0.279497	0.267518	0	0	0.20351	0	0.309746	0.0848825	0	0	0.322244	0	0.414111	0.075893	0.0887145	0.168598	0	0	0.511971	0	0	0.165151	0.332609	0.343781	0.156427	0	0	0	0.111123	0	1.39298	0.181671	0	0
GSCOCG00000025001	Cc00_g12010	2013	0	0	0	0	0	0	0	0	0	0	0	0	0	0	0	0	0	0	0	0	0	0	0	0	0	0	0	0	0	0	0	0	0	0	0	0	0	0	0	0	0	0	0	0	0	0	0
GSCOCG00000028001	Cc00_g12020	216	3.98052	2.21445	2.29782	0.674154	0.795625	1.55982	0.909036	2.0243	0	0	0.334608	1.62778	1.10194	1.17304	0	0	1.7183	3.1318	0	0.68095	0.435416	0	0	3.89634	1.20366	0.910386	2.33582	0.682608	1.72969	0	5.58788	1.64139	0	0	0.847164	0	1.76347	0.343892	0	0	0	1.4963	0	0	1.74732	0	2.10409
GSCOCG00000029001	Cc00_g12030	3114	0.165663	0.153603	0.0531288	0.0935243	0.441503	0.0540977	0.3468	0.140414	0.0329209	0	0.0696294	0.0282274	0.15287	0.162734	0	0	0.0476754	0	0.0883134	0.118084	0.166112	0.0798468	0	0.073709	0.0278304	0.15787	0.141769	0.0946971	0.299947	0.123785	0	0.0227707	0.0270639	0	0.176288	0.02219	0.0152902	0.0477076	0	0.0946611	0	0	0	0	0.363605	0	0
GSCOCG00000032001	Cc00_g09810	2889	0	0	0	0	0	0	0	0	0	0	0	0	0	0	0	0	0	0	0	0	0	0	0	0	0	0	0	0	0	0	0	0	0	0	0	0	0	0	0	0	0	0	0	0	0	0	0
GSCOCG00000034001	Cc00_g34800	441	1.36475	0.180771	0.750309	0	0	0.95499	0	0	0	0	0	0	0	0	0	0	0	0.511314	0	0	0.106632	0	0	0.520476	0	0	0.143009	0.167169	0.423598	0	0	0	0	0	0	0	0.647805	0.421092	0	0	0.409514	0	0.392242	0	0	0	0
GSCOCG00000035001	Cc03_g11350	1050	0	0	0	0	0	0	0	0	0	0	0	0	0	0	0	0	0	0	0	0	0	0	0	0	0	0	0	0	0	0	0	0	0	0	0	0	0	0	0	0	0	0	0	0	0	0	0
GSCOCG00000037001	Cc03_g11340	3840	1.90319	2.40821	4.17916	1.45997	1.76778	1.79866	1.78967	1.1159	0.854296	0.713612	1.59984	1.64813	4.13227	1.12172	0.289462	1.04938	3.34424	1.14506	1.53976	1.57044	1.95937	3.36704	1.57565	3.14807	0.880179	1.43386	3.02196	1.67026	3.23506	1.43045	0.0392898	1.69884	0.921781	0.804396	0.643315	1.0077	1.05395	1.29604	0.284738	4.10689	2.36718	2.34465	0.608129	1.80869	0.98287	0.733936	2.01204
GSCOCG00000040001	Cc03_g11330	2069	1.28823	0.539431	1.91911	1.7947	1.49511	1.58771	4.46038	8.83374	10.4547	3.48537	10.5845	9.81389	9.24158	6.87837	2.3101	5.74546	2.36792	2.83361	5.11735	2.70142	5.52298	3.60526	7.91715	2.92136	0.544528	2.04342	1.06687	0.890789	1.89606	0.419189	0.0729206	1.02815	0.773932	1.1197	8.57891	4.44187	6.67374	6.67772	4.58003	7.08798	8.9323	12.3853	3.17699	5.69652	3.50242	2.27027	1.75731
GSCOCG00000042001	Cc03_g11320	420	34.8011	37.962	28.7556	28.0833	23.1186	26.0712	18.7002	23.9446	41.2503	32.9657	45.4302	45.8337	52.3263	65.5563	82.0419	16.3103	29.3388	27.3809	40.5964	37.6468	40.9788	35.8164	60.0833	26.5963	32.3957	30.9011	32.5847	25.8026	31.3568	29.5984	63.5821	33.5969	61.6025	65.271	45.529	51.1665	45.233	18.8355	69.711	32.9867	59.7685	39.7955	23.0638	38.5855	20.4886	64.3068	34.3569
GSCOCG00000043001	Cc03_g11310	1988	6.57386	5.8547	13.3986	4.39489	6.39702	5.9317	9.0867	6.42237	6.1365	7.83515	8.07099	6.27858	11.0549	9.58024	2.57196	8.00652	13.1808	9.86801	9.06087	7.69459	5.06204	6.4412	9.50168	10.9685	5.57996	7.91321	5.99582	6.74917	7.56436	7.07725	1.8214	4.60117	4.36647	4.01389	4.37218	6.36077	10.0832	8.31361	3.29998	9.41559	9.41737	12.7274	9.31023	8.89293	10.138	2.95347	7.83002
GSCOCG00000045001	Cc03_g11300	1986	17.1872	13.367	17.9105	18.6971	9.12925	11.6633	14.0887	19.7268	13.8855	22.9482	13.2468	13.6763	12.664	14.0978	8.45125	6.28992	24.1829	20.6642	12.6703	21.6628	16.0301	18.0911	8.54526	24.9255	10.7348	15.3968	15.5921	11.5074	12.181	13.8776	5.0139	11.2467	5.72881	6.22131	11.0106	13.5694	9.20627	21.9177	2.8751	11.3917	5.88042	11.6708	15.1988	6.88837	18.7381	5.55811	17.3922
GSCOCG00000047001	Cc00_g34200	651	0	0	0	0	0	0	0	0	0	0	0	0	0	0	0	0	0	0	0	0	0	0	0	0	0	0	0	0	0	0	0	0	0	0	0	0	0	0	0	0	0	0	0	0	0.231903	0	0
GSCOCG00000049001	Cc00_g05000	910	7.55861	7.53399	7.99945	6.7208	8.7816	7.21972	6.58102	12.685	11.3781	9.98479	14.058	14.972	11.9445	16.9382	9.161	11.2918	8.32036	9.78774	16.0169	7.27344	9.87006	16.8039	11.6761	10.3415	6.19027	8.42757	9.07889	6.23799	9.13505	6.45976	2.65271	5.22069	5.18628	0.424297	13.8749	10.7066	10.4122	8.77491	13.7509	10.9326	9.26131	13.4963	6.08277	9.71382	15.0139	11.872	15.7322
GSCOCG00000053001	Cc00_g05010	399	0	0	0	0	0	0	0.246055	0.219172	0	0.361466	0	0	0.198846	0.211677	0	0	0	0	0	0	0	0	0	0	0.217202	0	0	0	0	0	0	0	0.211221	0	0	0	0	0	0	0	0	0	0	0	0	0	0
GSCOCG00000055001	Cc00_g05020	708	1.2144	1.91418	2.10309	1.64539	1.33503	2.61732	3.88266	5.68177	5.21266	7.53717	2.65418	4.09704	4.3704	5.24887	0.627986	1.42288	4.50836	3.18488	1.3595	2.28522	1.99258	7.72619	1.45905	3.89034	2.44813	2.22196	2.76141	2.81142	2.24274	2.72223	0.213097	1.40213	1.42843	0	6.71987	1.75677	4.70757	4.03927	5.83417	6.24523	0	5.73884	2.56536	9.21532	5.01097	1.32689	2.56771
GSCOCG00000057001	Cc00_g05030	2097	17.3844	0.0380163	0.276133	0.972171	0.0819528	0.92384	1.68542	0	0	0.275107	0	0	0.0378348	0.0201381	0.53006	0.0960803	0.283188	0.806472	4.13102	0.0350704	0.179399	19.2085	0.492613	0.291884	0.123982	0.0468868	0.0300749	1.23045	0.356331	0.68932	1.58283	0.270512	0.401894	0	0	0.0329516	0	0.549046	0	0	0	0.0440358	0	0	1.22388	0	0
GSCOCG00000058001	Cc00_g05040	810	0	0	0.204251	0.179775	0	0	0	0	0	0	0	0	0.1959	0.0521352	0	0	0.183286	0	0	0	0.116111	0.46045	0	0	0	0	0.700746	0.182029	0	0	0	0.875406	0	0	0	0	0	0	0	0	0	0	0	0	0	0	0
GSCOCG00000060001	Cc00_g05050	261	0	0	0	0	0	0	0	0	0	0	0	0	0	0	0	0	0	0	0	0	0	0	0	0	0	0	0	0	0	0	0	0	0	0	0	0	0	0	0	0	0	0	0	0	0	0	0
GSCOCG00000062001	Cc00_g05060	1794	0.431334	0.0888742	0	0.0405845	0	0.281706	0	0.0487457	0	0	0	0	0	0.0470786	0	0	0	0	0	0	0	0	0	0	0.0966151	0	0	0	0.0520643	0.214865	0	0.039525	0.140932	0	0.254999	0.077034	0	0	0	0.205389	0	0	0	0	0.883596	0	0
GSCOCG00000066001	Cc00_g05070	3206	4.66637	0.422721	1.10949	0.386072	0.562844	0.761907	0.857432	0.490984	0.575571	0	2.05148	1.20637	1.06413	0.566397	0.554727	1.13121	0.764071	0.246168	1.58691	0.940501	1.23209	11.0129	0.874574	0.381834	0.432508	0.61336	0.295074	0.528883	0.67008	0.3607	0.094119	0.552931	0.157724	0.481734	0.713456	0.646596	0.252474	0.370708	0.151576	0.643613	1.38948	1.36815	1.53771	0.0656476	0.753431	0.58605	0.460722
GSCOCG00000068001	Cc00_g05080	1209	0	0.0659389	0	0	0	0	0.162408	0	0	0	0	0	0	0.0698586	0	0	0	0	0	0	0	0	0	0	0	0	0	0	0	0	0	0.1173	0	0	0	0	0	0.0307199	0	0	0	0	0	0	0	0	0
GSCOCG00000069001	Cc00_g34090	2118	0	0	0	0	0	0	0	0	0	0	0	0	0	0	0	0	0	0	0	0	0	0	0	0	0	0	0	0	0	0	0	0	0	0	0	0	0	0	0	0	0	0	0	0	0	0	0
GSCOCG00000075001	Cc00_g15120	537	0.16011	0	0.77022	0.271168	0	0.941119	0	0.814244	0.190904	0	1.21132	1.3095	1.47746	2.12327	1.65592	0	0.276464	1.88958	0.768178	0.273902	0.437848	0.231511	0	1.56724	0	0.366189	0.70466	0.686422	0.347871	0.538363	3.37146	0.264089	0.784703	1.19835	0.340759	0.128677	1.15266	0.829952	0.226235	0	1.00891	1.63363	0.644242	0.783859	1.12453	0.437355	0.42317
GSCOCG00000076001	Cc00_g33410	1614	0	0	0	0	0	0	0	0	0	0	0	0	0	0	0	0	0	0	0	0	0	0	0	0	0	0	0	0	0	0	0	0	0	0	0	0	0	0	0	0	0	0	0	0	0	0	0
GSCOCG00000079001	Cc00_g32630	2169	0.03964	0	0	0.100704	0	0.155334	0.362106	0.20159	0.047264	0	0.16661	0	0.0731577	0.214165	0	1.11469	0	0	0	0.27125	0.0433609	0	0	0	0	0	0	0	0	0	0	0	0.116566	0	0	0.509724	0	0.222602	0	0	0.749359	0	0	0	0.93964	0	0.157152
GSCOCG00000083001	Cc00_g15750	718	16.166	13.3237	13.2493	5.37446	3.47061	4.92711	8.06738	54.443	42.4055	27.7201	41.6741	68.8021	15.4701	93.9283	50.3132	51.3523	54.1739	2.04134	65.6878	36.0543	26.7217	38.0929	46.245	19.5005	29.8133	45.1896	3.60132	15.9149	17.0416	13.9584	8.19504	18.6652	12.3246	10.7552	63.2045	2.50221	56.8977	51.0033	1.52283	38.7969	48.7121	105.59	83.5984	15.8289	36.796	157.009	50.9554
GSCOCG00000084001	Cc00_g15760	2272	9.08231	8.03518	10.8135	8.74858	10.1358	9.93559	6.95701	11.778	11.0096	14.2828	8.20732	11.1423	10.127	12.5648	9.44218	7.4491	15.3885	19.1547	8.10983	16.1845	11.156	9.57582	14.4195	14.716	7.20926	10.1697	10.9923	9.73438	9.61989	8.56783	3.25386	6.39794	4.22869	3.17227	11.0743	12.0742	7.87973	12.2602	4.91941	7.29801	7.23336	8.75878	11.0015	5.46545	21.8612	3.30788	8.1015
GSCOCG00000086001	Cc00_g15770	1181	13.9052	19.9132	12.6779	15.2892	16.1523	12.6951	10.9731	15.3278	15.1907	18.5624	18.1759	15.109	16.4591	25.066	18.2589	14.1599	14.3936	23.58	28.1761	21.1723	17.4402	4.10545	8.99682	20.7309	23.7757	24.6429	20.9868	21.4111	15.0268	19.2571	9.9645	19.273	16.7698	19.2892	17.586	12.9891	15.7234	20.0325	18.5164	19.4686	22.275	21.5024	33.5412	27.4444	29.0177	24.8581	18.5681
GSCOCG00000087001	Cc00_g15780	1755	0.097982	0	0	0	0	0	0	0	0	0.246538	0	0	0	0	0	0	0	0	0	0.502855	0.0803844	0	0	0	0	0	0	0	0	0	0	0	0	0	0	0	0	0	0	0	0	0	0	0	0	0	0
GSCOCG00000088001	Cc00_g15790	1114	96.8617	70.5602	130.543	69.2794	92.1754	78.4081	176.611	233.147	325.492	171.413	346.26	255.415	179.119	227.941	112.351	157.893	195.838	127.015	147.996	108.597	114.818	215.498	249.708	150.685	92.4984	135.214	95.28	68.2952	117.467	91.3496	41.1717	91.5311	63.2456	44.5956	251.074	219.952	259.396	213.107	144.281	180.133	180.163	212.746	178.025	193.84	261.282	84.541	144.117
GSCOCG00000089001	Cc00_g15800	443	0	0.179955	0	0.164354	0.775869	0.380271	0.886464	0	0.694236	0	0	0	0	0.476631	0.250911	0	0	0.509006	1.86236	0.332021	0	0	0	0.345417	0.586888	0.221945	0.284727	1.49773	0	1.08766	0	0.640252	0.190242	6.39159	0	0	0	0.167676	0	0	1.08711	0	0	0	0	0	0
GSCOCG00000092001	Cc04_g09710	1836	52.496	54.1889	33.7915	51.4737	36.6455	44.3171	29.6239	43.2962	75.4349	30.2432	52.7893	53.5731	97.2298	81.9519	57.5746	72.7568	33.9617	30.0284	40.2925	47.2259	66.3625	33.1795	30.1415	39.5468	36.6291	35.0766	38.9189	58.9452	51.2803	47.816	48.4831	47.8899	75.6474	38.8353	79.8327	44.7114	57.2868	37.4235	61.9351	62.9366	61.3461	49.9438	39.5232	45.6239	21.6257	28.7818	34.5938
GSCOCG00000093001	Cc04_g09720	1567	24.9104	36.8331	59.5469	23.4642	30.8176	23.7048	36.2756	40.8508	58.9448	37.2757	30.9488	49.812	40.252	33.2285	10.8529	19.8009	40.076	23.6714	41.4179	30.3651	32.8004	37.9232	28.9119	48.8258	32.7962	55.0903	36.2223	15.243	24.2002	24.1071	20.893	30.1823	39.6377	31.0465	67.2627	42.7297	47.4921	28.9633	40.5477	29.3458	37.8017	39.8366	30.1913	23.3702	12.091	34.3222	48.9434
GSCOCG00000094001	Cc04_g09730	1574	15.9504	19.9047	14.9256	28.9107	17.4148	27.3454	34.6173	25.7794	17.6504	35.4606	17.2653	16.8094	20.9186	18.6464	22.3861	11.5205	30.3242	36.2445	18.0834	19.5304	15.8044	7.1086	10.5945	16.4297	15.3066	18.0527	23.1593	29.7416	15.5474	28.408	11.3107	26.6243	21.4173	15.6177	26.0414	28.5354	21.3868	37.5651	11.1917	23.7842	12.3916	15.7523	25.2765	11.6331	27.863	19.2483	21.4393
GSCOCG00000095001	Cc04_g09740	1110	18.745	22.0487	24.742	20.2028	19.4304	23.5996	17.424	23.4775	17.0859	16.8912	14.6504	15.2044	8.64872	21.8376	11.4158	18.5144	24.476	25.2914	26.7575	26.5018	24.3597	32.0324	21.4047	23.0908	29.9029	27.1935	21.1928	29.8872	20.4478	22.1383	12.5048	19.5476	15.3369	6.02934	14.3422	12.0769	23.4637	25.5298	11.3827	23.967	19.9035	30.0739	23.5314	37.5426	36.3141	17.7732	38.8973
GSCOCG00000096001	Cc04_g09750	1367	0.188689	0.758129	0.544619	0.95871	0.565726	0.862635	0.430911	0.063972	1.19989	0.422018	1.53327	0.192905	0.290196	0.957655	0	1.47389	0.488717	0.989713	1.40823	0.806978	1.1696	0	0.107954	0.839539	0.760764	1.1508	0.461354	0.161789	0.614945	0.281981	0	0.311227	1.17137	0	0.468512	0.0505483	0.801108	0.461877	1.33308	0.161727	0.968813	0.439086	0.316348	1.38566	0.828285	0	1.66234
GSCOCG00000097001	Cc04_g09760	1600	16.6585	14.7482	20.5253	15.7904	18.0448	14.5823	25.7098	23.7208	15.1851	23.4365	28.3681	20.9312	7.48767	12.6952	5.21032	21.0295	33.8213	27.7634	95.0496	22.982	20.2795	48.4077	30.8058	20.036	13.3245	17.6979	27.0794	20.7342	26.7951	22.8871	18.1047	38.7335	8.58573	2.73495	19.6711	25.5236	28.2111	22.7949	8.27638	25.6085	50.2281	20.0269	31.2443	14.338	49.1592	6.899	29.6125
GSCOCG00000098001	Cc04_g09770	402	4.49145	4.75941	4.1155	2.71674	2.9925	3.56197	0.732656	4.35074	4.08022	2.87015	5.0341	5.02911	2.17098	8.92913	0	8.52032	5.17029	5.04827	6.49894	10.9765	2.45652	0	5.50645	7.80326	6.25186	6.35911	3.92208	4.03452	2.09112	3.35606	0.750611	4.93886	2.72538	0	4.32433	1.547	2.84261	4.89661	6.95081	5.49953	3.59394	5.85759	7.09988	4.71193	9.01306	18.1111	4.23959
GSCOCG00000099001	Cc04_g09780	354	0.485758	0	0	0.205674	0	0	0	0	0	0	0	0	0	0.357877	0	0	0	1.59244	1.55372	0	0.797032	0	0	0.43226	0	0	0	0	0	1.08889	0	1.00152	0	0	0	1.17118	0	1.15408	0	1.66539	0	0	0	0	1.06616	0	0
GSCOCG00000102001	Cc00_g17500	944	3.91643	2.87128	9.02577	2.54522	12.1973	4.81825	17.68	9.54166	6.95021	8.40293	2.83283	3.07278	7.05987	3.62351	0	6.82985	8.57112	7.28542	2.18491	4.12898	1.99258	13.5647	0	4.21453	2.57053	2.60386	2.27148	5.93522	3.66094	8.26877	2.23752	4.43175	2.94613	1.90874	8.04446	7.75905	11.5504	4.01304	4.11824	2.18583	4.14502	8.55935	3.84805	1.78361	3.27845	2.23913	3.00903
GSCOCG00000103001	Cc00_g17510	1348	0.892959	0.591396	2.57738	1.78241	1.33863	1.31219	2.54908	0.843359	1.59705	0.427967	1.6085	1.95624	2.53086	1.00248	0	1.79359	1.04628	1.92369	0.816047	0.763795	1.08143	0.922266	1.75161	1.02165	0.514325	0.145878	1.35678	1.80476	0.692903	0.57191	0	0.999444	0.25008	0	2.23983	0.410086	1.02433	0.578596	0	0.273344	0	2.7059	0.256645	1.09292	0.615971	0	0.505732
GSCOCG00000104001	Cc00_g17520	3669	0.210906	0.152096	0.180369	0.218287	0.187359	0.091829	0.535164	0.262183	0.251469	0.432399	0	0.0239575	0.475734	0.322275	0	0.0549143	0	0.338019	0	0.0400886	0.0769009	0	0	0.396209	0.0944821	0.107192	0.240648	0.32149	0.254574	0.288917	0.534572	0.135284	0.0918802	0	0.274306	0.0376667	0.194659	0.202455	0	0.080342	0	0.352359	0.047146	0	0.123441	0	0
GSCOCG00000106001	Cc00_g34270	1587	0.0541772	0	0	0	0	0	0	0.0551038	0.258388	0	0.182168	0	0.0999868	0.0532193	0	0	0	0.213128	0	0	0.118525	0	0	0	0	0	0	0.0464535	0.235421	0.0607227	0.285204	0.134041	0.0531047	0	0.230608	0	0.270021	0.140417	0	0	0	0.0290936	0	0	0	0	0
GSCOCG00000110001	Cc00_g12910	405	0	0.39368	0	0.539324	0	0	0	0	0	0	0	0	0	0.10427	0	0	0.183286	0	0	0	0	0	0	0	0	0.485539	0	0	0	0	0	0	0	0	0	0	0	0	0	0	0	0	0	0	0	0	0.561092
GSCOCG00000111001	Cc00_g12920	768	0	0	0	0.189606	0	0.109675	0	0	0	0	0	0	0.103307	0.0549863	0	0	0	0	0.358083	0	0.306152	0	0	0	0	0	0.0821186	0	0	0	0	0	0	0	0	0	0	0	0	0	0	0	0	0	0	0	0
GSCOCG00000112001	Cc00_g12930	2415	0.106806	0.132042	0	0	0.0355807	0.139512	0	0.0724222	0.0424495	0.179161	0	0	0.0328528	0	0	0	0	0.0933704	0	0.395881	0.155776	0	0	0.126725	0	0.0814258	0.156688	0.122106	0	0.11971	0	0	0	0	0	0.0572253	0.0197158	0.0615161	0.352139	0	0.0997076	0	0.429761	0	0.125026	0.0972504	0.0470481
GSCOCG00000113001	Cc00_g12940	687	0	0	0	0	0	0	0	0	0	0	0	0	0	0	0	0	0	0	0	0	0	0	0	0	0	0	0	0	0	0	0	0	0	0	0	0	0	0	0	0	0	0	0	0	0	0	0
GSCOCG00000114001	Cc00_g12950	606	0	0	0	0	0	0	0	0	0	0	0	0	0	0	0	0	0	0	0	0	0	0	0	0	0	0	0	0.121653	0	0	0	0	0	0	0	0	0	0	0	0	0	0	0	0	0	0	0
GSCOCG00000115001	Cc00_g12960	3179	0.108184	0.0501542	0	0.068709	0	0.185471	0	0.19256	0.0322477	0	0.43197	0.165902	0.0249574	0.0531356	0	0	0	0.0354655	0	0.0925355	0.0443771	0	0	0.0240673	0.0272613	0	0.0793546	0.0463804	0.0587627	0.0303136	0	0.0446102	0	0	0.143903	0.0434725	0.0898654	0.011683	0.496806	0.486809	0	0	0.244858	0	0.0237447	0	0
GSCOCG00000117001	Cc00_g05970	78	0	0	0	0	0	0	0	0	0	0	0	0	0	0	0	0	0	0	0	0	0	0	0	0	0	0	0	0	0	0	0	0	0	0	0	0	0	0	0	0	0	0	0	0	0	0	0
GSCOCG00000119001	Cc00_g05980	906	0	0	0.0913042	0.0803628	0	0	0.216724	0.0965229	0	0.636754	0	0	0	0.0932219	0	0	0.409661	0.124442	0	0	0	0.548881	0	0.168896	0.191311	0.108523	0.139221	0.0813705	0.103094	0	0	0.626119	0	0	0.100986	0.457613	0.157661	0.32795	0.134093	0	0.132888	0	0	0	0	0.777681	0
GSCOCG00000120001	Cc00_g05990	3305	0	0.0241211	0.0250292	0.0440597	0	0	0.0594105	0	0	0	0	0	0	0	0	0	0	0.477588	0	0	0	0	0	0.0231498	0	0	0.057247	0	0	0	0	0.128728	0	0	0	0	0	0	0	0	0	0.0139702	0	0	0	0	0
GSCOCG00000121001	Cc00_g06000	1177	0	0.135463	0	0	0	0	0	0.66869	0	0	0	0.522771	0.337041	0	0	1.02709	0	0.19158	0	0	0	0	0.752283	0.130008	0	0.167072	0	0.187906	0	0.409375	0	0.481957	0.286413	0	0	0	0	0.315551	0	0	0	0.274597	1.17573	0	0.320664	0	0
GSCOCG00000129001	Cc00_g06010	351	3.18442	4.76958	7.07022	2.90405	1.71365	0.719915	1.39852	4.23546	1.16827	2.05448	2.47095	0	1.13019	2.40624	0	1.72206	3.59522	7.06663	3.52574	4.39998	4.55512	2.12515	0	2.8337	0.987621	1.96083	3.05453	0.420067	5.32213	0.549099	0	1.2121	0	0	0.521331	0	1.08521	2.01045	2.42284	0.209953	1.88656	2.7624	0	4.19733	7.31188	0	1.29483
GSCOCG00000130001	Cc00_g06020	312	3.58247	2.29962	11.1356	3.26706	9.36389	4.04952	5.03466	2.80288	12.8144	12.481	11.8142	3.66251	9.40885	4.06053	0	3.22885	5.71005	6.86587	3.52574	7.54283	3.76802	9.16473	2.83794	6.86628	6.1109	5.98754	7.68125	5.90719	4.19118	5.8685	0	3.86357	0.540238	2.06255	5.86498	8.41597	10.3773	7.49949	5.45139	7.55832	0.192944	12.2828	1.94047	2.69828	7.01618	0	5.82672
GSCOCG00000131001	Cc00_g06030	171	0.502802	3.7296	10.6425	4.6836	4.5225	6.89603	0	3.06841	1.19901	0	6.33994	9.25265	8.8155	2.71652	0	2.3565	6.94556	0.659326	2.41235	2.58044	1.65	0	0	4.47427	2.02722	2.29992	5.16339	3.44897	7.64706	2.81775	7.05837	3.732	0	0	0	6.86954	7.51795	3.47512	9.23594	4.74053	0	7.56026	3.03472	0	3.09	2.7469	3.32225
GSCOCG00000133001	Cc00_g06040	558	0	0.714338	1.18597	1.17433	1.07794	0.75475	0.175942	0	0.18372	0	0.90668	0.157527	2.55934	0	0	0	0	0.606155	0.246423	0.39539	0.084274	0.668395	0	1.37115	0.776557	0.528611	1.9214	1.05694	0.502169	0	0.540762	0.127075	1.35931	0.691953	0.163967	0.123834	0.511975	0.0665597	1.52404	0	0	0.579213	0	1.8859	0	2.52537	0.610866
GSCOCG00000134001	Cc00_g06050	4075	16.0354	21.6369	20.9088	19.5824	17.6705	16.598	11.3956	9.80725	11.4465	10.7947	8.6021	10.4402	25.0771	14.042	12.8202	11.8663	15.6112	14.5531	9.51561	15.4665	15.3018	15.7118	11.4437	21.6293	12.4838	12.9085	21.2184	22.3607	18.7036	16.743	17.5123	17.9053	20.5781	16.4551	10.5302	11.5816	13.5772	11.2469	7.27438	15.4983	15.8363	10.7866	11.3126	9.86479	14.9302	7.08901	11.3482
GSCOCG00000135001	Cc00_g06060	3180	0	0	0.0520262	0.343437	0	0.264875	0.432221	0.0549999	0.0967128	0.0907074	0	0	0.0498991	0	0	0	0	0.106363	0	0.0693798	0	0	0	0	0.0545055	0.0309188	0.277654	0	0	0	0	0.267577	0.265022	0	0.0575432	0.0434588	0.0149729	0.18687	0.114611	0	0	0	0.0271979	0	0.759591	0	0
GSCOCG00000136001	Cc00_g10980	1959	4.03782	1.09875	0.886755	9.77472	2.80723	8.38431	4.10946	2.41056	0.784958	5.15352	0.295152	0.403829	0.6885	1.83232	2.04264	1.64558	2.15985	6.67606	1.68458	7.43309	1.5603	1.84039	1.05463	3.00728	3.80453	1.85702	7.4367	5.38142	1.09662	5.4603	1.23224	4.41591	1.50572	0	1.30772	1.90473	0.534712	5.11888	0.124031	1.57996	1.475	0.919189	4.15008	1.18179	19.5358	2.15797	0.463996
GSCOCG00000137001	Cc00_g10990	1868	21.2186	10.2851	7.83818	11.9659	5.51997	11.904	15.1889	17.9768	2.03055	16.677	0.851208	7.19953	7.60266	7.91238	17.8512	10.5702	35.804	79.4283	11.9249	42.7161	9.99405	32.1452	8.92705	12.6561	24.5424	7.36886	13.7073	34.8876	9.95036	20.0678	2.18071	9.11023	12.1363	3.72055	4.21223	8.50797	17.511	25.0916	3.3819	16.7665	11.1825	12.1608	31.9011	8.33752	63.402	4.5262	7.11652
GSCOCG00000138001	Cc00_g11000	1545	0.61215	0.361192	0.535415	1.69651	0.278082	1.58102	0.826076	0.113204	0.199059	3.26723	0	0.227573	0	0.136665	0.71944	0.782448	2.35424	3.06491	0.0889993	1.52321	0.608737	0.241401	0	0.148563	0.392651	0.0636386	0.571482	1.62235	0.302276	0.686107	0	0.550741	0.545483	0	0.236877	0.357797	0	2.62026	0	0.953963	0	0.0298845	1.06362	0.544896	7.0843	0	0
GSCOCG00000139001	Cc00_g11010	1277	0.74062	0.998843	1.68423	1.02628	0	0.725553	0.845681	0.273923	1.92668	0.11294	2.71669	0	0.931944	2.4802	0	0	0	1.14775	0.107677	1.67011	0.699666	0	0	1.85733	1.3573	1.46289	2.46935	0.577304	1.68228	0.679172	0	0	1.25393	0	0	0.162332	0.149142	2.12314	0	0	0	1.04853	2.8446	1.3185	4.55153	0.919576	1.4236
GSCOCG00000140001	Cc00_g11020	2705	1.17606	1.50304	1.52905	0.968988	1.33418	1.46352	0.435531	0.549592	1.21275	0.373225	1.04205	0.324954	0.733267	1.67045	0	1.11727	0.521398	1.66721	1.01666	0.978755	0.556302	1.56264	1.30933	1.8385	0.897074	1.45393	1.25901	0.572331	1.72649	0.926262	0.725082	0.629128	0.747745	0	0.642654	0	0.492859	0.604131	0.583862	0.844548	0.534109	0.187759	1.88646	0.700257	7.70192	1.91013	0.546053
GSCOCG00000141001	Cc00_g11030	255	0.337173	0	0	0.856573	0	1.32126	0	0.685881	0	0	0	0	0.622271	0	0	0	0	0.442136	0	3.17242	0	0	0	0	0	0	0	1.44552	0	0.755819	0	0	0	0	0	0	0	0.291297	0	0.288995	0	0	0	0	0.888052	0	0
GSCOCG00000142001	Cc00_g11040	549	0	0	0	0	0	0	0	0	0	0	0	0	0.144516	0	0	0	0	0	0	0	0	0	0	0	0	0	0	0	0	0	0	0	0.15351	0	0	0	0	0	0	0	0	0	0	0	0	0	0
GSCOCG00000143001	Cc00_g11050	684	0	0	0	0	0	0	0	0	0	0	0	0.514036	0	0	0	0	0	0	0	0	0	0	0	0	0.126701	0	0	0	0	0	0	0	0	0	0	0	0	0.271494	0	0	0	0	0	0	0	0	0
GSCOCG00000145001	Cc00_g11060	1692	0	0.0471159	0.195559	0	0	0	0	0	0	0	0	0	0	0	0	0	0.438715	0	0.406335	0.0434649	0	0	0	0.135656	0.153659	0.116219	0	0	0.0552029	0	0	0	0	0	0	0	0	0.109753	0	0	0	0	0	0	0	0	0
GSCOCG00000146001	Cc00_g11070	1413	0.182546	0	0.351259	0.206111	0.0608121	0.298054	0.416883	0.0618894	0	0.10207	0	0.248833	0	0.0298864	0	0	0.315204	0.957493	0.389254	0.156141	0	1.49573	0	0.270736	0.551998	0	0.1339	0.313043	0.0661029	0.272801	0	0	0	0	0	0	0	0.131424	0	0	0	0	0	0	0.587635	0	0
GSCOCG00000147001	Cc00_g11080	1826	0	0.392925	1.04195	0.398733	0.564693	0.230641	0.752718	0.239457	0.78599	0	0.356231	0.144414	0.0434499	0	1.03484	0	0.569129	1.23488	0	0.0805504	0.25753	0	0.565723	0.377103	0.664454	0.215382	0.759845	0.444107	0.664975	0.316649	0	0.15533	0.461539	0	0	0	0.0782262	0.223737	0.0665324	0	0.164837	0.556284	0.568386	2.07469	0.868112	0.12862	1.3067
GSCOCG00000148001	Cc00_g11090	282	0	0	0	0	0	0	0	0	0	0	0	0	0	0	0	0	0	0	0	0	0	0	0	0	0	0	0	0	0	0	0	0	0	0	0	0	0	0	0	0	0	0	0	0	0	0	0
GSCOCG00000152001	Cc00_g08440	1193	140.968	111.328	176.26	90.8735	106.023	106.188	138.5	176.659	232.013	228.245	183.869	200.704	158.546	162.44	83.2021	131.9	222.256	211.125	157.098	210.333	170.795	195.392	164.52	198.875	133.301	212.962	105.517	99.4285	153.845	118.096	42.4922	119.408	48.9556	36.3563	173.861	137.099	164.712	221.503	79.7361	172.343	146.131	166.458	161.452	137.782	302.57	83.0769	270.767
GSCOCG00000193001	Cc00_g34540	189	0	0	0	0	0	0	0	0	0	0	0	0	0	0	0	0	0	0	0	0	0	0	0	0	0	0	0	0	0	0	0	0	0	0	0	0	0	0	0	0	0	0	0	0	0	0	0
GSCOCG00000196001	Cc00_g08480	782	9.78536	9.2769	10.4724	6.98293	8.68065	8.07834	7.53268	10.6237	10.7497	24.1604	25.4165	8.31792	19.3783	15.6066	27.0066	3.34942	11.7706	13.6966	9.31932	8.84015	9.38093	7.63099	13.776	11.9363	8.75503	10.3099	9.27457	6.88195	8.00259	7.27065	14.8558	11.7878	9.80718	13.9895	10.413	15.2867	11.0206	9.11885	23.148	25.0672	16.4738	10.2144	14.8204	7.26673	9.07357	13.5149	11.6236
GSCOCG00000197001	Cc00_g28400	336	1.79123	0.94905	0.984781	1.51685	1.53442	0.50137	0	1.04107	0.915318	0	0.215105	2.09286	0	3.51913	0	0	1.10462	0.33555	0	2.8454	0.699775	0	0	2.27708	1.80549	3.51149	0.750799	0.43882	0.555972	0	0	0.844142	2.25742	0	3.81224	1.23392	1.13366	1.2159	0	1.31596	0	0.549662	4.89077	0	4.94243	0	1.01447
GSCOCG00000202001	Cc00_g30830	972	0	0	0	0	0	0	0	0	0	0	0	0	0	0	0	0	0	0	0	0	0	0	0	0	0	0	0	0	0	0	0	0	0	0	0	0	0	0	0	0	0	0	0	0	0	0	0
GSCOCG00000203001	Cc00_g24360	716	0	0	0	0	0	0	0	0	0	0	0	0	0	0	0	0	0	0	0	0	0	0	0	0	0	0	0	0	0	0	0	0	0	0	0	0	0	0	0	0	0	0	0	0	0	0	0
GSCOCG00000204001	Cc00_g07310	585	56.4376	6.54114	16.8271	1.74243	1.17508	1.29585	1.00693	1.64436	7.71057	0	8.89543	12.7718	22.7847	27.359	0	25.142	2.15713	0	10.1071	0.879996	15.7554	29.9647	4.28844	17.6561	14.9625	19.8324	5.60596	1.76428	19.6387	0.658919	0	0.606051	0	0	1.72039	0	4.80206	0.0634877	8.09921	10.7076	12.5542	26.1244	1.18276	16.1897	1.03227	7.22645	13.2072
GSCOCG00000206001	Cc00_g07320	840	10.2356	0.474525	1.37869	0.953447	0	0.701918	11.1032	2.81089	2.07472	0	0.688337	7.32501	1.70013	0.854645	0	0	0.530219	0	3.60129	0.350203	2.85508	18.9442	0	1.00192	1.75391	0.351149	0.675719	0.614348	2.33508	1.14722	0	0.928556	0.10033	0	2.39626	1.64523	2.94751	0.884294	0.867772	0	1.07497	3.7377	0.720745	3.50777	12.6706	0	1.35263
GSCOCG00000210001	Cc00_g07330	1080	0	0	0	0	0	0	0	0	0	0	0	0	0	0	0	0	0	0	0	0	0	0	0	0	0	0	0	0	0	0	0	0	0	0	0	0	0	0	0	0	0	0	0	0	0	0	0
GSCOCG00000211001	Cc00_g07340	321	0.267848	1.4901	0.515399	2.94864	0.535374	0	0.305844	0.544859	0	0	0.225157	0	0.494327	0.263112	0	0	1.15624	4.56599	0	0.229105	0.58598	0	0	0.715047	1.07992	2.14409	1.96471	0.459325	0	0	0	0	0	0	1.14011	0.861053	0	0.925616	0	0	0	0.86302	0	0	0.235154	0	0
GSCOCG00000218001	Cc00_g21390	462	0	0	0.358102	0	0.557971	0	0.425004	0	0.887581	0	0	0	0.515192	0	0	0	0	0.732109	0	0	0	0	0	0	0	0.212817	0.136509	0.159571	0	0	0	0	0	0	0	0	0	0.0803903	0	0	0	0.199877	0	0	0.816931	0	0
GSCOCG00000219001	Cc00_g29950	312	1.1023	0	0	0	0	0	0	0	0	0	0	1.69039	0	0	0	0	0	0	0	0	0	0	0	0	0	0	0	0	0	0	0	1.13634	0	0	0	0	0	0.11904	0	0	0	0	0	0	0	0	0
GSCOCG00000222001	Cc00_g14730	1080	0	0	0	0	0	0	0	0	0	0	0	0	0	0	0	0	0	0	0	0	0	0	0	0	0	0	0	0	0	0	0	0	0	0	0	0	0	0	0	0	0	0	0	0	0	0	0
GSCOCG00000224001	Cc00_g28140	1437	0.418827	0.665722	0.345393	1.46935	0.538168	0.293076	0.40992	0.243423	0.14268	0.602191	0.100592	0	0.0552119	0.0587745	0.154702	0	0.46491	0	0.765505	0.409423	0.0327244	0	1.84851	0.319457	0.301544	0.0684215	0.21944	0.102605	0.389993	0.0670612	0	0.4441	1.87673	0	1.01872	0.336602	0.16567	0	0.676343	0	0	0.192783	0	0	0	3.26875	0.790683
GSCOCG00000226001	Cc00_g25490	1398	1.84505	5.64542	2.30768	6.35383	2.70444	4.39828	4.56469	4.25364	2.56656	6.4994	0.155097	1.38326	0.454017	1.90305	0.079509	2.01769	6.21244	7.58084	4.72116	10.1529	1.9846	1.24499	2.42788	4.15934	2.47965	3.51651	3.24809	6.27531	3.20698	4.68737	0.647522	2.73893	1.86881	3.22219	2.61784	2.61965	3.0312	11.2112	0.60831	1.84498	2.71281	0.297242	5.38239	4.66699	7.77522	0.671987	3.49478
GSCOCG00000228001	Cc00_g25500	378	0	0	0	0	0	0	0	0	0	0	0.956023	0	0	0	0	0	0	0	0	0	0	0	0	0	0	0	0	0	0	0	0	0	0	0	0	0	0	0	0	0	0	0	0.228808	0	0	0	0
GSCOCG00000230001	Cc00_g27170	1095	0.785198	0.58243	0.302179	1.39633	0.0784726	0.846147	0.717267	0.718765	1.77881	1.84397	0.726054	2.08713	0.94193	4.66646	1.42114	0.920002	1.49139	1.33852	1.63247	3.29095	1.15952	0	2.02155	1.95642	0.79145	0.62854	1.61267	1.95245	0.938299	0.70405	2.06675	0.777073	1.00055	0	0.250668	1.07278	2.26111	2.71345	0.776636	1.8171	3.4085	2.10829	3.23842	2.30648	1.65445	0.214484	1.24516
GSCOCG00000261001	Cc08_g01830	1250	0	0	0	0.174741	0	0.875993	0.0785407	0.0699598	0	0.11538	0.173461	0	0	0	0	0	0.0593845	0.541175	0	0.647175	0.22572	0	0	0	0.485317	0	0.302722	0.176932	0	0.616748	0	0.397084	0	0	0	0.331678	0.266637	0.0594245	0	0	0	0	0.0691915	0	1.08698	0	0
GSCOCG00000263001	Cc00_g26310	1518	0	0	0	0	0	0	0	0	0	0	0	0	0	0	0	0	0	0	0	0	0	0	0	0	0	0	0	0	0	0	0	0	0	0	0	0	0	0	0	0	0	0	0	0	0	0	0
GSCOCG00000264001	Cc00_g23650	1492	0	0	0	0	0	0	0.723817	0	0	0	0	0	0	0	0	0	0	0	0	0	0	0	0	0	0	0.131798	0	0	0	0	0	0	0	0	0.122646	0	0	0	0	0	0	0.0928383	0	0	0	0	0
GSCOCG00000265001	Cc00_g23660	1527	0.28153	0.208828	0	0.429128	0.168816	0.220642	1.35016	0.57269	0.134271	0.1889	0.0473316	0.921023	0	0	0	0	0.534733	0.221503	0.0900484	0.288969	0.431139	1.46548	0.193285	0.150314	0.340525	0.0643888	0.165205	0.144836	0.183504	0.0631086	0	0.232181	0.772678	0	0.539255	0.181007	0.436537	0.559416	0.15912	0.337823	0	0.0604736	0.792961	0	0.543764	0	0.37204
GSCOCG00000270001	Cc00_g03410	2254	16.0591	25.1115	5.50499	36.0813	9.22558	54.1853	32.5801	31.62	5.82165	31.0333	5.7397	14.429	12.003	9.91101	43.7414	23.5984	32.7352	51.0203	25.1338	60.622	27.8519	13.9545	10.0826	15.7501	29.6825	8.33161	24.9582	35.9451	10.5669	28.5167	30.8573	32.0879	12.2639	70.804	16.8455	25.4448	32.1509	70.5073	24.3084	38.7431	47.6994	30.1733	46.6982	46.127	48.8606	26.5702	11.5436
GSCOCG00000272001	Cc00_g03420	147	80.1303	61.8238	127.177	85.1911	72.483	91.106	220.395	353.963	227.347	209.96	114.067	203.307	96.071	211.722	43.8565	63.0483	313.587	254.635	190.822	261.651	120.921	95.5669	91.3547	290.426	71.3355	239.45	127.421	64.6946	86.414	55.0668	33.8694	57.4017	20.066	20.1373	254.564	212.939	104.944	245.328	93.3888	97.2556	53.2368	70.6708	121.203	28.6348	383.584	20.7699	114.394
GSCOCG00000274001	Cc00_g03430	1146	0	0	0	0	0	0	0	0	0	0	0	0	0	0	0	0	0	0	0	0	0	0	0	0	0	0	0	0	0	0	0	0	0	0	0	0	0	0	0	0	0	0	0	0	0	0	0
GSCOCG00000276001	Cc00_g03440	1517	0.566771	0.157654	0.545297	0.479952	0.396501	0.444193	0.776606	1.38352	1.35156	0.475362	3.57327	1.91213	1.09831	2.42186	1.02581	1.32815	1.12545	1.56074	0.90642	1.16349	0.464979	2.21271	0.486397	0.756526	0.114257	0.777759	0.457309	0.291582	0.861995	0.317623	1.19346	0.233711	0	0	1.62843	1.0021	1.09854	1.39552	0.560591	1.26304	0.198413	1.40006	2.22353	2.49729	0.597108	1.54818	0.823884
GSCOCG00000280001	Cc00_g27540	192	0	0	0.430842	0.379212	0.447539	0	0	0	0	0	0	0	0	0	2.3157	0	0	0	0	0	1.46953	0	0	0.398489	0	0.512092	0.656949	0.383967	0.972952	0.501911	0	1.10794	1.75577	0	0	0	0	0.386878	0	0	0	0	0	0	0	0	0
GSCOCG00000281001	Cc00_g27550	852	6.05487	4.39771	13.6898	5.04192	6.25294	5.33853	6.9138	5.13203	1.92518	4.06267	2.96906	4.12677	8.38093	2.87478	0.130462	5.67551	15.5083	7.67512	8.55365	2.15794	1.60061	11.0897	0.692831	7.54324	1.83092	3.92364	3.25699	4.6725	8.66064	6.56019	0	2.16386	0.593501	0	4.40286	5.27168	10.5063	2.96425	0.427775	4.32475	9.6798	8.02041	4.66962	4.94052	8.77107	2.48091	7.06798
GSCOCG00000288001	Cc00_g31650	1902	0	0	0	0	0	0	0	0	0	0	0	0	0	0	0	0	0	0	0	0	0	0	0	0	0	0	0	0	0	0	0	0	0	0	0	0	0	0	0	0	0	0	0	0	0	0	0
GSCOCG00000289001	Cc00_g08150	1828	0.846622	4.49189	2.53414	8.64304	2.86738	5.71364	8.16342	4.68823	2.86012	17.6731	7.59128	0.480854	4.86106	6.2605	15.5664	1.76351	7.10632	11.9036	3.53539	7.52323	1.10617	1.90427	2.66406	3.68319	4.93054	3.22719	8.86665	7.62221	1.2774	12.494	10.4819	5.27543	5.16359	8.16717	2.40246	9.37455	2.03166	7.2127	3.19006	4.03138	2.8321	3.1825	4.77868	1.26648	4.95521	3.46893	3.54289
GSCOCG00000290001	Cc00_g08160	1388	37.4146	34.2889	35.401	49.7281	41.478	53.5844	64.649	107.422	83.8294	72.528	131.064	101.832	70.8797	82.5423	73.1147	84.6276	37.4897	51.8236	54.1892	41.169	43.6369	54.2787	35.4047	31.6403	57.755	37.1894	36.4862	47.0587	34.0505	36.7277	30.1093	43.4234	41.6528	40.1502	91.5596	74.3766	86.1712	72.3006	87.5275	77.5695	67.6149	81.9645	73.5908	92.3443	70.2636	47.2088	43.5493
GSCOCG00000291001	Cc00_g08170	2514	3.93302	3.29789	6.67959	4.40212	4.75096	5.02566	16.0502	12.6966	13.0489	26.447	11.0684	14.0556	13.097	10.9017	6.58786	7.77391	8.71044	9.19359	4.70379	6.17243	6.24754	4.99462	4.57863	7.91273	2.48202	5.74912	4.39011	2.7565	4.60701	3.37322	2.10046	3.44104	2.58128	2.45734	9.24399	12.616	14.7538	17.3735	6.33053	11.696	12.2839	11.6439	10.1833	5.44165	20.9579	1.96183	3.70602
GSCOCG00000292001	Cc00_g08180	718	0.718489	1.11031	1.0369	1.21686	0.478705	1.64237	0.820412	1.09617	6.42507	5.82524	3.12052	0.734542	4.08853	5.11695	1.70291	1.40307	1.24062	6.90915	0.19151	4.91649	1.50637	0	0	4.15583	1.81052	2.05407	1.40539	0.821412	2.73185	0.402647	0	3.75279	1.17378	0.71701	1.27428	1.63606	0.663143	7.55221	0	1.02637	1.34147	2.50793	0.240918	1.17251	8.51565	1.30841	0.632987
GSCOCG00000294001	Cc00_g08190	1421	0	0	0	0	0	0	0	0	0	0	0	0	0	0	0	0	0	0	0	0	0	0	0	0	0	0	0	0	0	0	0	0	0	0	0	0	0	0	0	0	0	0	0.608652	0	0	0	0
GSCOCG00000296001	Cc00_g22350	539	0	0	0	0	0	0	0	0.162245	0	0	0	0	0	0	0	0	0.137719	0	0	0	0	0.230652	0	0.283896	0	0	0	0	0	0	0	0	0	0	0	0	0	0	0	0	0	0	0	0	0	0	0
GSCOCG00000298001	Cc00_g22360	349	0.739076	0.685274	0	1.66897	0	0	0.281306	0.250572	0.881223	1.23975	0.414185	0.251863	0.227334	0.121001	0	0	0	0	1.18198	0	1.21268	0	0	1.31536	0.24832	0.281724	1.08425	0.633711	0	0	0	0.406349	0.482963	0	0.786478	0	3.27429	0	1.04431	1.90041	2.24235	3.9689	0	0	0	0	0
GSCOCG00000299001	Cc00_g05420	3726	0.184604	0.34233	0.355219	0.332192	0.207554	0	0.131744	0.117351	0.110054	0	0.174578	0.023591	0.234228	0.36268	0	0.378519	0.239068	0.0302589	0.184519	0.25659	0.0883452	0.367025	0.752519	0.287477	0.0930368	0.184716	0.304672	0.0989288	0.25068	0.23277	0	0.0761223	0.0904746	0	0.0245555	0	0.127788	0.0398715	0	0	0.0323127	0.0619586	0.255336	0	0.202588	0.126065	0.182965
GSCOCG00000301001	Cc00_g05430	3600	0.167182	0.110722	0.229782	0.0606739	0.19095	0.093589	0	0.0971664	0.113906	0.280437	0	0	0.198349	0.527869	0	0.391768	0.123718	0	0	0.163428	0.0653124	0	0.204962	0.38255	0.0722198	0.0273116	0.175186	0.081913	0.207563	0.18738	0	0.0984832	0.234103	0	0.177904	0.211137	0	0.0619006	0	0.327527	0	0.128254	0.264273	0.0584628	0.0838715	0	0
GSCOCG00000302001	Cc00_g05440	630	2.45655	1.51848	2.10087	1.61797	1.50032	1.47068	1.09084	2.91499	2.92902	2.28928	0.917782	2.51143	1.7631	1.40765	4.05799	1.27924	3.77044	2.14752	3.92868	3.15182	0.671784	0	0.936971	2.91467	1.7883	2.02886	2.20234	0.81913	1.77911	2.9063	4.07117	2.47615	1.07019	0	2.6141	1.2065	0	3.30136	0.385677	0	2.00662	1.53905	5.21682	1.00222	1.79725	0	0.541053
GSCOCG00000303001	Cc00_g05450	1446	0.11892	0	0.286036	0.100704	0.0594243	0	0	0	0.425376	0	0.0499829	0.607885	0.32921	0.204431	0	0	0	0.467821	0	0.101719	0.195124	0	0	0.105823	0.0599334	0.0679956	0.0436149	0	0	0	0	0	0	0	0	0	0.296351	0.667807	0	0.254819	0	0.255444	0	0	0.0522022	0.32484	0
GSCOCG00000304001	Cc00_g05460	726	51.9902	40.8484	62.6679	21.9629	43.7922	19.4913	4.86823	3.01136	3.95377	0.59597	4.67898	4.96406	1.74853	1.86136	4.44002	3.05273	1.02246	1.55296	22.1597	12.2571	18.6545	33.9059	25.4086	41.6273	34.7371	35.347	31.7942	13.2009	51.0759	12.7427	32.2111	8.00888	20.1986	25.1734	1.76434	1.71321	0.852587	0.665047	0	1.92862	1.49252	3.62504	5.24178	0.579796	4.67878	21.0274	15.9633
GSCOCG00000306001	Cc00_g05470	4093	0.504154	1.18811	0.747789	0.391349	0.629813	0.185212	0.263849	0.405948	0.651211	0.563791	0.317849	0.472466	1.02736	0.608732	0.135785	0.393805	0.852392	0.165275	0.268759	0.574972	0.482542	1.82245	0.252385	0.953337	0.508168	0.456416	0.801243	0.468303	0.753069	0.612152	0.294889	0.225215	0.411811	0	0.491781	0.287	0.31409	0.127038	0.0890458	0.360096	0.63243	1.08294	0.464883	0.411368	0.202865	0	0.610717
GSCOCG00000307001	Cc00_g05480	1035	0.415359	0	0.879167	0	0.747196	0.406909	0	0	0.297147	0	0.55865	0	0.306626	0.204007	0	0	0	0	0	0.426334	0.0454347	0.720704	0	0.369613	0.418665	0	0.121869	0.356144	0.541469	0	0	0.34255	0	0	0	0.0667628	0.414032	0.215306	0	0	0.40714	0.223051	0	0	0	0	0
GSCOCG00000308001	Cc00_g05490	3234	0.584893	0.36976	0.613889	0.585351	0.664251	0.182316	0.971438	0.432652	0.190196	1.2933	0.31288	0.1359	1.05492	1.22745	0.274962	0.498406	0.711549	0.522935	0.892883	0.54577	0.785202	0.807282	0.27379	0.851688	0.535954	0.425635	0.331522	0.455917	1.01086	0.864143	0.326564	0.57007	0.390896	0.91533	0.396076	0.235032	0.485854	0.114843	0.63862	1.4128	1.93588	1.24209	0.0267438	0	0.513499	0.145244	0
GSCOCG00000310001	Cc00_g19040	198	0	0	0	0	0	0	0	0	0	0	0	0.44394	0	0.21328	0	0	0	0	0	0	0	0.627886	0	0.386414	0	0	0	0	0	0	0	0	0	0	0	0	0	0.187577	0	0	0.304033	0.23319	0	0	0	0	0
GSCOCG00000312001	Cc00_g05150	372	0	0	0	0	0	0	0	0	0	0	0	0	0	0	0	0	0	0	0	0	0	0	0	0	0	0	0	0	0	0	0	0	0	0	0	0	0	0	0	0	0	0	0	0	0	0	0
GSCOCG00000313001	Cc00_g05160	372	0	0	0	0	0	0	0	0	0	0	0	0	0	0	0	0	0	0	0	0	0	0	0	0	0	0	0	0	0	0	0	0	0	0	0	0	0	0	0	0	0	0	0	0	0	0	0
GSCOCG00000315001	Cc00_g05170	1299	32.8296	29.3964	19.8048	14.5729	22.0276	16.1457	18.3655	22.8891	19.1773	55.1807	26.6512	73.6223	42.9374	19.5706	48.3462	69.7969	28.8008	27.34	37.2605	28.8169	51.5862	27.946	33.1727	24.3842	20.2816	18.2414	25.3434	18.8419	20.1331	24.1845	8.47861	8.1334	10.121	11.0968	17.6789	30.4272	43.875	24.8746	29.4602	61.8936	60.8009	47.0957	37.4854	36.4549	15.0504	29.8321	26.0655
GSCOCG00000316001	Cc00_g05180	1401	0.0613699	0.227609	0.118089	0.103938	0.122666	0.42085	0.770832	0	0	0.720609	0	0	0.0566306	0.0301424	0	0.431436	0.105968	0.724271	0	0	0.0671305	0	0	0.327666	0.433009	0.0701796	1.21543	1.47338	0.266676	0.343922	0	0.455511	0	0.459327	0.065306	0.197286	0.67971	0.344628	0	0	0	0	0.493873	0	0.646547	0	0
GSCOCG00000319001	Cc00_g05190	717	0	0	0	0	0	0	0	0	0	0	0	0	0	0.0588975	0	0	0	0	0	0	0	0	0	0	0	0	0	0	0	0	0	0	0	0	0	0	0.132814	0.0517996	0	0	0	0	0	0	0	0	0
GSCOCG00000320001	Cc00_g05200	1263	10.9601	10.6672	15.5881	8.24358	11.9741	9.00322	13.6809	14.2634	7.54865	17.0146	15.8514	15.1024	14.6995	12.9397	12.8491	19.3026	16.7504	18.032	13.5	13.509	10.6858	10.5324	16.358	15.2051	11.2532	10.8987	8.98818	11.4406	11.6107	11.1398	3.10585	10.8355	7.74041	2.13996	12.6773	10.1215	20.659	15.8795	8.07997	14.8788	16.7297	17.5474	14.5176	15.4975	13.7462	10.7853	15.6533
GSCOCG00000322001	Cc00_g05210	2293	2.77473	2.46844	3.35504	1.61938	2.32338	1.54281	2.31204	1.18227	1.87774	2.70461	2.0488	1.95504	4.11749	1.45492	0	0.702941	4.37032	5.94946	1.13937	2.53374	2.0508	0.867485	0.901012	2.86954	1.09605	1.80092	2.20033	2.05765	3.01433	1.68106	0.197391	0.896786	0.918852	1.51548	2.75319	1.98891	2.01419	3.28805	0.47684	0.771325	0.236278	1.89277	0.942972	0.0917863	2.56772	0	0.743269
GSCOCG00000326001	Cc00_g05220	1653	11.8072	8.24691	17.0147	12.5092	8.57715	11.516	18.1741	21.6905	22.3885	23.2086	11.3682	14.2512	14.0632	16.2991	5.58121	9.26347	17.1094	22.3716	6.98749	19.0864	10.6396	8.34827	9.82034	18.7456	7.4448	14.3349	9.23305	8.83055	12.1487	9.09452	5.93268	7.63558	2.6002	1.86865	20.3135	11.4539	10.2256	20.7159	7.86402	8.51512	3.71461	11.5638	10.6738	5.60224	20.5036	1.27873	8.31709
GSCOCG00000379001	Cc03_g10660	1639	0	0	0	0	0	0	0.1198	0	0	0	0	0	0	0	0	0	0	0	1.42622	0	0	0	0	0	0	0	0	0	0	0	0	0.173052	0	0	0.334937	0	0	0	0	0	0	0	0.369387	0	0	0	0
GSCOCG00000380001	Cc00_g26940	330	1.30272	0	0	0.441265	0	2.29718	0	1.325	2.79588	0	5.69442	1.59818	1.68296	1.15171	0	0	0	0.683302	2.50007	0	0.712499	0	0	1.62294	1.31309	0.297944	0.191112	0	0.283041	0.876063	0	0	0	0	5.54507	1.25635	0.721419	1.4631	0	0	0	0.839483	0	0	0	0	0.688613
GSCOCG00000391001	Cc00_g27600	2208	1.55759	1.01094	0.674361	0.857349	0.700496	0.572215	0.35571	0.475271	0.510721	0.130638	1.63667	1.39334	0.287462	0.97541	0.0503413	1.91625	0.907712	1.27655	2.17964	0.766068	1.00098	0.168915	0.0668356	1.10884	0.667248	0.979654	0.399882	0.600992	1.43828	0.436444	0	0.449597	0.648873	0.349737	0.745872	0.594606	0.754746	1.04289	0.825327	1.13478	2.09931	0.690064	1.52767	0.762558	0.820482	0.212735	0.668965
GSCOCG00000395001	Cc00_g28600	2805	3.61695	6.36625	5.92764	3.73777	5.23836	5.28503	1.68002	4.23999	2.52177	2.31377	6.82815	2.6323	5.54387	5.28433	6.06292	6.10547	5.68969	3.69787	4.70602	4.11629	3.28588	2.08311	2.99881	4.22782	4.88159	2.87429	5.17128	5.99235	4.49535	5.22202	6.2393	4.97999	7.0306	3.94598	2.02232	3.22711	3.64953	2.96593	9.35523	8.35458	9.61459	5.51425	3.79258	6.0026	4.22497	8.1217	2.34938
GSCOCG00000461001	Cc00_g35610	1002	1.02969	0.875172	0.495339	0.363317	0.600292	0.084062	0.39192	0.261826	0.306933	0	0.216393	0	1.10854	0.421452	0.443727	0	2.29656	0.675119	0	1.02754	0.281586	2.35739	1.03095	1.29807	0.432454	0.294376	0.629412	0.882895	0.372868	0.480873	0	0.566131	0.75698	0.642232	0	0	0.760298	0.518927	0.484982	0.735466	0	0.322556	1.46739	0.210046	0.527336	0	1.24734
GSCOCG00000462001	Cc00_g22150	114	0	0	0	0	0	0	0	0	0	0	0	0	0	0	0	0	0	0	0	0	0	0	0	0	0	0	0	0	0	0	0	0	0	0	0	0	0	0	0	0	0	0	0	0	0	0	0
GSCOCG00000466001	Cc00_g07890	328	6.29116	8.50673	4.2874	10.211	1.0479	6.16318	1.19727	10.9312	10.9392	5.27652	2.20352	6.43172	6.77289	5.27869	0	22.1137	6.56307	3.09361	14.6727	10.7623	14.0501	0	0	9.79701	6.07703	7.49403	8.07566	7.41712	5.12579	3.23182	0	3.45892	3.08331	0	19.5261	9.69078	20.1777	3.73668	2.22234	4.49352	12.6637	7.31988	8.70168	12.8333	0.690406	0	5.54249
GSCOCG00000468001	Cc00_g07900	603	0	0.66103	3.2924	3.74307	0	2.23496	5.53562	0.435074	0.340019	9.56715	1.31846	0	5.26299	0.840388	0	0	3.56996	0	0.456066	1.82942	0.0779849	1.23703	0	0.761293	0.143721	2.60887	0	0.122258	0	1.59812	0	0	0	0	0.151731	0.229186	0.315845	0.307963	4.63387	0.122212	0.0998317	0.0765698	1.29089	0	0.125181	0	0.565279
GSCOCG00000474001	Cc00_g25720	486	40.159	43.6328	22.4676	9.73779	3.71292	10.5721	7.67631	11.696	4.64062	3.85787	4.31273	9.04323	25.6303	7.29893	2.0584	8.70595	34.0606	51.9647	27.4442	64.0093	36.2846	0	0.607296	43.1353	45.4717	44.9124	36.5945	45.0522	56.6955	23.596	0	4.66883	3.6416	4.76679	9.78945	4.9763	19.4961	43.1011	5.99941	15.1633	6.68872	21.1857	22.2452	27.7157	19.4147	14.0143	25.0153
GSCOCG00000479001	Cc00_g19550	708	0.607198	0	0.467354	0.102837	0	0.713814	0.693333	0	0	1.01854	0	0.372458	1.34474	0.119292	0	0	0.209691	0	0.194215	0.103874	0.597774	0	0	0	0	0	0	0	0	0	0	0.300457	0	0	0	0	0	0	0.343187	2.28992	0	0	1.95456	0	0	0	0
GSCOCG00000481001	Cc00_g27250	486	24.2369	13.6148	17.5315	8.6891	7.42583	14.385	11.7165	13.8552	21.5156	34.1273	38.8145	38.705	32.9765	51.3532	31.5621	34.8238	40.781	17.6309	50.9274	29.3565	38.7036	15.6041	10.0204	19.5211	18.367	22.4562	17.6484	6.97778	17.2969	28.7514	11.4862	15.7573	20.9826	9.7984	21.4615	14.5024	19.4961	23.5375	68.7433	48.3709	18.7036	17.0056	66.7357	15.5901	25.6274	29.4783	28.5222
GSCOCG00000483001	Cc00_g29170	366	0	0	0	0	0	0	0	0	0	0	0	0	0	0	0	0	0	0	0	0	0	0	0	0	0	0	0	0	0	0	0	0	0	0	0	0	0	0	0	0	0	0	0	0	0	0	0
GSCOCG00000484001	Cc00_g29180	1792	0	0.177947	0.0461616	0.325039	0.623358	0.564041	1.04093	0.439201	0	0.0804826	0.322658	0.392411	0.442743	0.0706967	0	0	0.828467	0.629156	0	0	0.131208	0.971262	0	0.256172	0.483615	0.274335	0.527905	0.493672	0.260612	0.430209	0	0.316553	0.0940593	0	0	0.30848	0.0531403	0.455964	1.01692	0	0.403115	0.283419	0	0	0.631845	1.04848	0.253619
GSCOCG00000485001	Cc00_g28870	234	0	0	0	0	1.10163	0	0	0	0	0	0	0	0	0	0	0	0	0	0	0	0	0	0	0	0	0	0	0	0	0	0	0	0	0	0	0	0	0	0	0	0	0	0	0	0	0	0
GSCOCG00000488001	Cc00_g33590	396	0	0	0	0	0	0	0	0	0	0	0	0	0	0	0	0	0	0	0	0	0	0	0	0	0	0	0	0	0	0	0	0	0	0	0	0	0	0	0	0	0	0	0	0	0	0	0
GSCOCG00000489001	Cc00_g23070	162	0	0	2.55314	0.449436	0	0	0	0	0	0	0	0	0	0	0	0	0	0	0	3.17776	1.16111	0.767417	0	0	1.06992	0	0	0	0	0	0	0	0	0	0	0	0	0.687784	0	0	0.371596	0	0	0	0	4.34925	0
GSCOCG00000491001	Cc00_g33910	270	0	0	0.919129	0	0	0	0	0	0.379687	0	0	0	0	0	0	0	0	0	0	0	0	0	0	0.28337	0	0	0	0	0	0.356914	0	0	0	0	0	0	0	0	3.14969	0	0	0	0	2.33851	0	0	0.420819
GSCOCG00000514001	Cc00_g30940	602	0.714113	0	0.137411	0.967557	0	0.419751	1.46775	0.145265	0	0	0	0	0	0	0	0	0	0	1.14206	0	0	1.4456	0	0	0	0	0	0	0.31031	0.320156	2.00495	0	0	0	0	0.229566	0	0	0	0	0	0	0	0	0.877725	0	0
GSCOCG00000516001	Cc00_g07510	1894	57.6978	52.8241	68.2213	46.5145	48.6801	33.5764	10.5744	18.1918	38.9711	20.7123	64.1472	36.9422	110.254	144.013	54.0509	113.08	43.3469	32.6805	68.389	54.0115	72.2257	116.642	65.5274	76.9947	34.9583	51.6526	59.4709	23.8603	52.6195	31.8509	34.5717	61.9602	62.4736	16.037	29.6123	39.5115	42.9629	32.8655	54.3938	74.1217	63.949	59.0187	62.6067	52.2276	46.7095	48.6087	43.0728
GSCOCG00000521001	Cc00_g29420	1224	17.2099	5.14534	10.2726	5.41306	21.2011	4.81708	89.9144	20.5764	3.43394	18.6173	9.15251	2.29804	2.07424	3.24312	27.0619	25.5143	15.2828	15.5669	16.851	9.37307	7.91432	7.10989	19.17	4.06303	4.17742	2.0082	1.44271	13.0699	2.82347	8.03057	74.4503	5.27175	9.50183	110.512	7.40022	3.83886	8.24681	4.06602	161.19	2.16746	11.6561	15.8432	7.13679	37.8289	33.4869	21.4904	2.87766
GSCOCG00000523001	Cc00_g22520	2146	11.138	12.3704	13.7998	0.542842	0.52053	0.941996	0	0	0	0	0.235754	0	0.147884	0	0	0	0.276722	0.682983	0.832969	1.54213	0.964164	5.21386	11.2777	7.80787	5.08836	12.6453	5.70131	3.2979	14.0149	5.70298	0.351521	0.0991257	0.157087	0	0	0	0	0.0346135	0	0	0	0.408788	0	0	0	2.40769	8.8419
GSCOCG00000525001	Cc00_g05330	1263	0	0	0.0654961	0	0	0	0	0	0.243505	0	0.343351	0	0	0.0668718	0	0	0	0	0	0	0.0744654	0	0	0.121156	0.0686174	0.155695	0.0998687	0.0583703	0	0.2289	0	0	0	0	0.144883	0	0	0.205845	0	0	0	0	0	0	0	0	0
GSCOCG00000529001	Cc00_g05340	528	0	0.30197	0.15667	0.137895	0	0.638107	0	0.496874	0	0	0	0	0	0	0	0	0	0	0	0	0.356249	0	0	0	0	0	0	0	0.530701	0	0	0	0	0	0.51985	0	0	0	0	0	0	0	0	0	0	0	0
GSCOCG00000530001	Cc00_g05350	198	0	0	0	0	0	0	0	0	0	0	0	0	0	0	0	0	0	0	0	0	0	0	0	0	0	0	0	0	0	0	0	0	0	0	0	0	0	0	0	0	0	0	0	0	0	0	0
GSCOCG00000531001	Cc00_g05360	282	0	0	0	0	0	0	0	0	0	0	0	0	0	0	0	0	0	0	0	0	0	0	0	0	0	0	0	0	0	0	0	0	0	0	0	0	0	0	0	0	0	0	0	0	0	0	0
GSCOCG00000534001	Cc00_g05370	1860	5.31592	4.67177	4.71424	4.14931	4.11158	5.07192	6.07002	5.92402	2.97626	6.3583	4.42978	7.60856	4.35088	5.26734	8.24687	6.06608	7.82215	9.03171	4.28776	6.72163	4.50023	5.01296	4.44305	4.44251	5.59121	4.96895	6.44234	6.65874	4.51952	7.09799	3.00123	4.80344	3.94199	1.93747	3.88602	7.17	4.24939	3.59423	3.72302	8.59759	7.9941	5.1881	6.92845	6.11031	8.3601	2.77791	4.52041
GSCOCG00000535001	Cc00_g05380	1057	1.95222	1.20674	0.939129	1.23988	2.35752	0.557815	0.371527	1.57195	1.26083	1.22803	3.41889	1.16424	3.97823	3.83541	2.8393	1.90615	1.61524	2.45329	1.04071	0.974074	1.6016	1.76426	3.07153	2.38867	1.47583	1.48831	1.07399	0.627716	2.38589	0.638191	3.42568	1.34168	3.82715	3.40936	0.779038	0.719106	0.405415	0.527062	3.10329	4.39234	0.797331	2.48986	1.22738	2.78763	0.999793	2.22195	0.107494
GSCOCG00000537001	Cc00_g05390	1452	0	0	0	0	0	0	0	0	0	0	0	0	0	0	0	0	0	0	0	0	0	0	0	0	0	0	0	0	0	0	0	0	0	0	0	0	0	0	0	0	0	0	0	0	0	0	0
GSCOCG00000538001	Cc00_g05400	1452	0	0	0	0	0	0	0	0	0	0	0	0	0	0	0	0	0	0	0	0	0	0	0	0	0	0	0	0	0	0	0	0	0	0	0	0	0	0	0	0	0	0	0	0	0	0	0
GSCOCG00000541001	Cc00_g05410	1530	5.39477	4.53311	10.0564	3.3787	2.92041	4.07387	6.22422	3.94381	5.96332	4.33617	5.62142	4.36628	7.83024	4.74737	1.16239	5.53084	7.18048	6.85312	4.58346	6.48905	4.39514	3.08772	0.67517	7.05092	3.62515	5.84789	4.53424	4.38476	6.47108	3.08626	0.986096	4.49547	4.13123	4.20599	6.87697	6.2325	7.43769	6.50563	0.635232	4.38309	4.7608	6.63905	3.56133	2.47607	7.40043	3.37707	7.57474
GSCOCG00000543001	Cc00_g25970	387	0	0	0	0	0	0	0.761054	0	1.32449	0	0	0	0	0	0	0	0.19181	0	0	0	0.364534	0	0	0	0	0	0	0	0	0	0	0	0	0	0	0	0	0	0	0.190423	0	0	0	0	0	0	0
GSCOCG00000544001	Cc00_g22970	822	0	0	0	0	0	0.204939	0	0	0	0	0.263779	0	0	0	0	0	0	0	0	0	0	0	0	0.0930778	0	0	0	0	0	0	0	0	0	0	0	0	0	0	0	0	0	0	0	0	0	0	0
GSCOCG00000550001	Cc00_g10850	174	0	0	0	0	0	0	0	0	0	0	0	0	0	0	0	0	0	0	0	0	0	0	0	0	0	0	0	0	0	0	0	0	0	0	0	0	0	0	0	0	0	0	0	0	0	0	0
GSCOCG00000555001	Cc00_g14070	1284	0	0	0.0644249	0	0	0	0	0	0	0	0	0	0	0	0	0	0	0	0	0	0	0	0	0	0	0	0	0	0	0	0	0	0	0	0	0	0	0	0	0.516544	0	0	0	0	0	0	0
GSCOCG00000556001	Cc00_g14080	846	0.203261	0.0942319	0.293339	0.77456	0	0.298688	0	0	0	0	0.427159	0	0	0	0	0	0	0	0	0	0	0	0	0	0	0.464878	0	0	0	0	0	0.167631	0	0	0.865188	0	0.0562809	0.0439011	0	0	0	0	0	0	0	0	0
GSCOCG00000559001	Cc00_g14090	705	0	0	0	0	0	0	0	0	0	0	0	0	0	0	0	0	0	0	0	0	0	0	0	0	0	0	0	0	0	0	0	0	0	0	0	0	0	0	0	0	0	0	0	0	0	0	0
GSCOCG00000560001	Cc00_g14100	2109	0.0407678	0	0.0784463	0.207137	0.244459	0.0798768	0.372407	0.24879	0.0972172	0	0	0	0.300956	0.0800939	0	0	0.492759	0.106918	0	0	0.0668918	0.530533	0	0.435334	0.328739	0	0.0299038	0.349558	0	0.228466	1.64536	0.605189	0	0	0.0433825	0.0327641	0	0.088052	0	0	0	0	0	0	0.0357916	0	0.161623
GSCOCG00000563001	Cc00_g33580	374	18.3913	15.5604	33.3983	17.9102	9.64961	22.5214	17.8502	9.1191	12.3348	10.0263	22.8034	5.87568	14.0011	8.80722	4.16083	3.23231	4.36651	34.6675	6.98549	23.7932	14.4595	0.997231	1.57832	25.3669	19.928	30.4955	17.0315	19.1203	14.2353	19.8402	8.06806	8.91089	8.11223	7.57078	11.2532	23.0948	11.0759	12.1153	7.14636	9.26097	11.589	14.8144	17.1129	9.0039	17.761	1.25593	17.0128
GSCOCG00000564001	Cc00_g33170	679	0.506505	0	0.609143	0.536146	1.0124	0.620251	1.59048	0.257584	0.754901	0.424815	0	0.517821	0.116848	0.0621937	0	0.890194	0.983911	0	0	0.10831	0.138512	0.549285	0	0.563402	0.510537	0	0.185765	0.108574	0	0.283849	0	0.31329	0	0	0.673738	0.407066	0.701232	0.273493	0.536766	0.434131	0	0.543995	0	0	0.33351	0	0.334672
GSCOCG00000576001	Cc00_g35550	273	0	0	0	0	0	0	0	0	0	0	0	0	0	0	0	0	0	0	0	0	0	0	0	0	0	0	0	0	0	0	0	0	0	0	0	0	0	0	0	0	0	0	0	0	0	0	0
GSCOCG00000584001	Cc00_g02510	186	0.924508	2.14302	0.44474	3.523	4.61976	4.07565	3.16696	0.94032	2.7558	8.52942	1.55431	6.61614	2.9859	3.85969	5.3784	0	1.99545	0	0.739268	0.39539	2.2754	8.68914	0.793403	2.05672	1.3978	0.528611	2.71256	0	5.02169	5.18102	5.67801	4.19348	1.81241	15.223	2.95141	5.20104	2.55988	1.79711	5.87846	0	0	2.23411	1.39499	0	2.84081	1.26269	1.22173
GSCOCG00000585001	Cc00_g02520	1737	0	0	0	0	0	0	0	0	0	0	0	0	0	0	0	0	0	0	0	0	0	0	0	0	0	0	0	0	0	0	0	0	0	0	0	0	0	0	0	0	0	0	0	0	0	0	0
GSCOCG00000588001	Cc00_g02530	1661	0	0	0	0	0	0	0.591065	0.263244	0	0	0	0	0	0.101697	0	0	0	0	0	0	0	0	0	0	0	0	0	0	0	0	0	0	0	0	0	0	0.0286657	0	0	0	0	0	0	0	0	0	0
GSCOCG00000591001	Cc00_g28530	483	0	0	0	0	0	0	0	0	0	0	0	0	0	0	0	0	0	0	0	0	0	0	0	0	0	0	0	0	0	0	0	0	0	0	0	0	0	0	0	0	0	0	0	0	0	0	0
GSCOCG00000592001	Cc00_g32960	870	0	0	0	0	0	0	0	0	0	0	0	0	0	0	0	0	0	0	0	0	0	0	0	0	0	0	0	0	0	0	0	0	0	0	0	0	0	0	0	0	0	0	0	0	0	0	0
GSCOCG00000597001	Cc00_g34650	1683	0.357608	0.0473679	0.245756	0	0	0	0	0.103921	0	0.0856951	0	0	0.329992	0.250918	0	0.359145	0	0.200971	0	0	0.0558822	0	0	0.0454605	0	0.0584205	0	0.0438038	0	0	0	0	0	0	0	0	0	0	0	0	0	0.192039	0	0	0.0448511	0	0
GSCOCG00000618001	Cc00_g10780	2673	4.85704	4.62276	4.73491	2.99624	6.71861	2.96208	2.13027	3.17345	7.09517	1.56473	3.3258	4.76825	5.04591	3.68106	0.623757	2.86429	2.44381	0.126537	2.212	1.62327	3.27222	3.6743	3.03648	3.06269	3.82578	2.97944	1.93472	3.17172	6.39462	2.30733	2.70927	1.98956	4.35101	0.240747	4.99741	2.04222	2.81443	0.93094	2.1816	3.74947	3.17545	5.04381	2.32968	1.57476	0.451833	1.84514	4.46323
GSCOCG00000619001	Cc00_g10790	2184	0.314942	0.511027	0.681771	0.466722	0.668849	0.154268	0.0899047	0.36037	0.0938787	0	0.397117	0.482968	0.254293	0.0773434	0.203578	0.092253	0.713756	0.0516231	0.314798	0.30306	0.581352	0	0.27028	0.210192	0.436493	0.315134	0.317646	0.405064	0.213836	0.397116	0	0.129868	0.463061	0	0.125678	0.031639	0.348818	0.27209	0	1.18099	0	0.0422817	0.198007	0	0.13825	0.215073	0
GSCOCG00000621001	Cc00_g10800	2328	0.960249	0.821857	0.461933	0.469128	0.590567	0.289451	0.210859	0.638594	0.352287	0	0.0931383	0.906187	0.579369	0.544195	0.143239	0.0865466	0.510176	0	0.413457	0.947713	0.403994	0.534027	0	0.887358	0.186133	0.422344	0.81272	0.760018	0.842556	0.579526	0.0648079	0.274129	0	0	0.471617	0.178092	0.347694	0.38289	0.0521856	0.601452	0.0517169	0.178498	0.780188	0.180813	0.259397	0.403539	0.341644
GSCOCG00000622001	Cc00_g10810	435	0	0	0	0	0	0	0	0	0	0	0	0	0	0	0	0	0	0	0	0	0	0	0	0	0	0	0	0	0	0	0	0	0	0	0	0	0	0	0	0	0	0	0	0	0	0	0
GSCOCG00000624001	Cc00_g10820	384	0	0	0	0	0	0	0	0	0	0	0	0	0	0	0	0	0	0	0	0	0	0	0	0	0	0	0	0	0	0	0	0	0	0	0	0	0	0	0	0	0	0	0	0	0	0	0
GSCOCG00000627001	Cc00_g10830	2337	0.441485	0.511683	2.15919	0.405012	0.808902	0.432504	0.336075	0.374197	0.570262	0	1.29891	0.15045	0.848733	0.0903498	0	0.51728	0.0635264	0.14473	0.647216	0	0.482926	1.32993	0.50517	0.818464	0.927083	0.210359	0.836577	0.504727	0.599508	0	0.451908	0.606829	0.432745	0	0.1566	0.502649	0.101869	0.0158923	0.155954	0.315334	0.0257589	1.24468	0.518122	0	0	0.200992	0.194473
GSCOCG00000628001	Cc00_g10840	496	0	0	0	0	0	0	0	0	0	0	0	0	0	0	0	0	0	0	0	0	0	0	0	0	0	0	0	0	0	0	0	0	0	0	0	0	0	0	0	0	0	0	0	0	0	0	0
GSCOCG00000629001	Cc00_g25590	2836	0.0606341	0.0281101	0.0291684	0.025673	0	0.0297003	0	0	0	0	0	0	0	0	0	0	0	0.0397549	0	0.0259318	0.0331628	0.56988	0	0.0269781	0	0.0346691	0	0	0	0	0	0	0.0891507	0	0	0	0	0	0	0	0.0424531	0	0.030497	0.296849	0	0	0
GSCOCG00000635001	Cc02_g34040	771	0.557582	0	0.321874	3.11632	0.780146	4.36991	11.9696	16.2196	12.4987	9.72722	5.06209	8.77862	2.36681	3.01248	5.47838	10.7143	3.65858	9.21261	2.14014	4.7693	1.40282	4.67617	0	1.78623	1.57366	0.510099	0.736192	0.669328	1.3326	1.99983	5.87053	9.19688	2.95134	2.33703	8.06948	11.7406	11.4866	28.4213	5.6726	19.3075	8.27632	4.97048	15.2562	4.36765	12.1402	2.13232	1.17895
GSCOCG00000636001	Cc02_g34050	1534	3.25084	1.5071	2.48057	1.66121	1.56843	2.19635	2.432	5.35872	6.68289	3.85477	15.0299	3.72458	1.81022	1.43151	0.14492	2.23283	1.0162	1.10246	4.03369	3.21209	2.45241	5.75412	3.27085	2.84294	2.3728	2.94837	1.19227	0.96117	3.95777	1.5077	0.39341	3.14325	1.97782	0.922905	3.57863	3.46849	2.01753	3.97067	0.554379	2.97849	3.06094	7.94608	2.31165	4.52763	1.9683	0.306205	2.29612
GSCOCG00000637001	Cc02_g34060	905	40.852	35.9401	71.1131	47.7882	36.2699	57.7977	50.9864	97.9824	36.3619	88.766	51.3514	48.855	56.0198	57.9081	19.283	110.425	113.027	166.688	108.028	160.25	71.0829	62.9163	74.8464	93.1646	96.2398	90.2821	46.8299	25.66	44.2763	36.843	21.5056	47.6376	26.6334	10.9504	42.8655	90.5547	41.6685	75.1425	41.6147	121.086	114.144	101.169	146.984	168.838	110.266	37.1104	69.177
GSCOCG00000642001	Cc02_g34070	1491	2.9986	4.33087	2.55211	4.39489	3.28495	3.33305	5.72857	3.2845	4.33164	1.45095	0.387795	0.648492	1.91564	3.99354	5.21848	7.16195	3.83351	2.11727	5.7178	2.76216	3.72162	3.16849	5.93855	4.41305	3.48747	2.43991	2.8763	0.642778	4.69836	0.969486	2.12497	1.14138	1.30005	0	3.49775	2.27088	1.46897	1.96786	0	0.691959	5.0872	3.80892	1.5082	2.39968	3.64512	2.52029	3.58162
GSCOCG00000643001	Cc02_g34080	144	0	0	0	0	0	0	0	0	0	0	0	0	0	0	0	0	0	0	0	0	0	0	0	0	0	0	0	0	0	0	0	0	0	0	0	0	0.330651	0.257919	0	1.02352	0	0	0	0	0	0	0
GSCOCG00000644001	Cc02_g34090	1107	3.33975	1.29626	2.69013	1.11811	2.40628	0.0760886	0	0.157994	2.31517	0	5.22315	2.14391	6.30703	4.34884	0.602458	3.27611	2.07873	1.32401	2.60848	1.26225	5.69226	2.58301	2.79949	4.49246	2.97491	2.931	1.19639	0.266384	1.35	0.0870523	1.49919	0.0640541	1.37036	0	0.3306	0	1.67745	0.167752	4.28007	2.66282	0.271899	4.296	0	6.84443	0	2.12159	1.8475
GSCOCG00000645001	Cc02_g34100	1038	10.1055	2.84166	6.61454	0.982005	2.64902	0.892612	0.0945818	0.589738	4.93813	0.694724	15.2488	4.40348	5.04471	4.59724	3.64087	5.04672	0.643618	0.325852	1.58964	1.55871	11.5071	1.07793	2.55907	8.69767	3.50663	8.80917	4.0708	0.213069	6.29888	0.464195	3.48839	0.34156	3.0041	3.84374	0.352577	0.266279	0.321094	0.322026	3.27714	3.19481	2.78375	8.76281	0.166646	6.2856	0.290884	4.75149	3.61223
GSCOCG00000646001	Cc02_g34110	1142	50.9702	65.6889	67.655	68.027	52.5196	50.8921	73.6749	87.7561	108.62	119.472	80.5661	67.0412	80.3122	110.936	76.1139	57.1626	116.091	119.557	94.0373	123.065	91.8262	63.6848	50.397	89.3063	69.6649	84.0297	67.5956	71.9142	65.6768	89.8693	66.0564	89.1006	54.389	43.7276	104.393	99.0507	68.9189	131.292	65.1057	107.056	83.814	67.7614	123.903	74.8242	153.547	82.2626	90.2402
GSCOCG00000647001	Cc02_g34120	2656	4.43492	4.23213	8.00431	3.04283	6.89102	5.45466	6.61652	9.05448	4.86331	6.73339	5.30636	11.6825	6.36269	7.29795	5.7753	14.7166	7.21066	8.15023	15.6866	5.56553	4.1253	13.0594	20.169	4.75307	4.27445	4.59032	2.73069	4.33004	4.5717	9.07068	7.10056	5.49964	4.15674	3.44049	6.95848	11.4732	8.73037	6.82398	5.48892	10.4048	20.3533	13.4899	13.807	25.9913	8.8103	6.54353	10.4381
GSCOCG00000648001	Cc02_g34130	745	0	0	0	0	0	0	0	0	0	0	0	0	0	0.340103	0	0.270444	0.498192	0	0	0	0	0	0	0	0	0	0	0	0	0	0	0	0	0	0.12281	0	0	0	0	0	0	0	0	0	0	0	0
GSCOCG00000650001	Cc02_g34140	1589	3.46298	2.70918	5.31001	5.17771	3.19051	3.71058	6.11669	8.53034	8.77415	3.08599	4.54848	4.09353	7.63936	3.16256	0.909374	4.69149	4.01752	3.05099	3.63446	1.52732	3.16656	3.75546	1.3002	3.61123	3.43601	2.59881	1.98449	5.52101	7.34765	3.69942	3.32319	3.92693	3.76569	4.13082	5.93068	5.47926	6.98174	5.02528	3.51696	4.49861	5.19018	8.01973	3.81011	2.91394	7.03064	3.10387	2.64568
GSCOCG00000651001	Cc02_g34150	1244	11.404	8.6513	14.0972	10.5935	8.49605	8.66676	9.7071	13.1456	18.789	14.7239	11.2712	13.9905	17.9215	13.5107	4.82499	14.0907	16.8272	11.9633	8.8427	16.4348	13.7597	14.6907	12.9304	14.6993	6.26988	12.883	5.67807	8.00035	14.7914	10.4578	2.54689	6.95399	5.352	3.00032	17.2838	9.27622	11.98	17.6148	6.15253	15.2245	11.2751	13.0275	14.6003	3.04533	16.9901	2.83191	10.0469
GSCOCG00000652001	Cc02_g34160	1756	34.2252	27.3754	29.7251	30.5995	22.9499	28.6843	52.3307	84.0136	89.6136	63.0778	103.556	74.1345	46.2663	54.9272	35.3843	49.108	53.348	55.2167	52.1513	57.5441	41.4815	21.8058	35.3805	32.3294	33.8561	34.043	29.4146	38.2883	24.4147	32.2686	10.482	31.5371	24.7648	24.9198	76.8526	67.5255	70.3902	60.5963	39.0893	58.9633	63.7981	61.0275	69.9402	36.3162	87.5636	19.6608	37.9168
GSCOCG00000653001	Cc02_g34170	1943	6.50486	5.04662	3.83167	7.34457	3.89172	8.58341	6.21494	13.9074	6.06757	14.2518	11.3825	9.31932	11.1475	12.2146	11.4414	12.3398	15.6637	13.288	14.3661	13.7774	12.8514	9.34171	10.5572	9.92306	4.72792	5.0097	4.60912	5.76722	4.0861	4.36453	1.86358	9.16	4.94472	10.2671	9.70031	13.0873	12.4487	18.3886	6.19008	18.7742	18.5274	8.07943	11.796	17.6562	9.47925	6.64811	6.37401
GSCOCG00000654001	Cc02_g34180	1880	61.1459	58.0515	63.0532	61.1903	46.8488	54.884	57.3911	91.3571	77.432	76.5619	99.2248	83.2246	84.4459	88.7943	60.4841	83.0571	72.138	66.5674	89.0118	85.1216	73.664	84.7767	78.7317	72.074	74.033	74.578	67.0591	58.4676	60.9109	67.1493	17.4146	54.7651	41.8696	35.188	79.9596	69.8714	76.1566	80.3456	50.2754	82.5134	78.8344	84.6561	103.281	49.7058	137.197	49.3455	73.4307
GSCOCG00000655001	Cc02_g34190	984	16.0774	18.3097	13.5347	34.1106	13.3607	25.3375	44.698	50.8346	20.4198	79.1478	21.0069	39.6623	24.1082	93.4714	31.9679	127.359	80.0393	77.7985	35.0747	69.3572	28.9127	45.8625	27.7449	23.3262	35.053	28.4773	19.5482	18.9549	18.1301	30.1636	11.8061	40.4262	15.4165	14.5184	34.961	70.504	40.7426	52.0116	35.3106	47.1819	45.1489	31.1095	87.4563	36.7888	118.29	15.0367	23.7865
GSCOCG00000656001	Cc02_g34200	2026	76.8551	113.757	64.3481	68.9634	39.2739	56.583	28.7841	52.0555	47.9182	40.0783	66.3891	47.2908	102.679	131.545	137.378	91.6905	82.4011	86.2002	122.708	140.152	113.059	77.6242	79.1037	107.967	112.073	102.107	154.212	75.6867	70.7671	76.342	62.8512	58.4133	75.3752	74.6428	50.2176	44.4406	63.5946	74.574	116.391	91.2259	113.622	92.3887	115.689	87.573	83.9419	134.934	82.5519
GSCOCG00000657001	Cc02_g34210	1415	15.9806	22.1977	30.6918	26.7565	31.7598	28.4537	29.2793	26.2658	22.749	26.1949	35.0906	14.7846	28.708	40.1106	45.4826	23.067	27.3316	43.584	25.5573	31.444	15.3537	42.1727	24.5086	27.0353	23.6411	19.4559	30.2633	32.4063	21.123	32.6217	20.685	29.2151	30.0777	21.3748	23.6655	41.2644	25.9099	33.0457	16.1412	17.2386	28.2912	25.6799	52.6271	12.6428	56.3866	24.7308	20.3153
GSCOCG00000658001	Cc02_g34220	847	5.98911	3.85895	7.03182	5.84532	3.24637	2.48613	5.33187	3.61363	4.84135	2.2136	9.47174	5.91536	11.1469	54.6441	3.6745	8.32564	7.97519	13.4442	9.90288	7.20665	5.82953	17.4667	12.3703	8.67173	6.34374	8.82225	4.16973	1.74077	3.96992	5.00607	4.63128	15.655	19.2036	4.25466	7.12938	10.3608	2.41722	7.01588	6.74137	9.74462	10.5187	6.4324	21.1373	11.6788	62.562	3.05012	3.35363
GSCOCG00000660001	Cc02_g34230	357	0	0	0	0	0	0	0	0	0	0	0	0	0	0	0	0	0	0	0	0	0	0	0	0	0	0	0	0	0	0	0	0	0	0	0	0	0	0	0	0	0	0	0	0	0	0	0
GSCOCG00000661001	Cc02_g34240	402	0.641636	0	0	0.362232	0	0	0	0	0	0	0	0	0	0	0	0	0	0	0	0	0	0	0	0.190323	0	0	0.47065	0	0	0	0	0	0	0	0	0	0	0	0	0	0	0	0	0	0	0	0
GSCOCG00000662001	Cc02_g34250	1705	22.642	17.0194	30.6628	12.3839	21.0661	22.6754	53.205	75.4992	109.009	60.143	196.012	133.062	61.7964	99.8648	37.2902	102.454	40.8377	41.461	52.9854	25.2762	36.2685	49.5099	60.3275	41.2391	26.3803	42.1543	24.672	14.4417	33.5814	18.9343	23.8034	27.4898	22.8364	8.75636	130.452	112.545	146.136	72.1677	104.815	87.2654	125.516	108.131	70.3583	111.837	73.6249	50.9666	47.9141
GSCOCG00000663001	Cc02_g34260	1568	9.81523	5.6943	8.22995	4.17907	3.78125	4.02886	4.88375	6.97144	8.63014	5.88673	12.8141	10.8754	16.9001	9.42623	5.45843	4.11185	8.9001	6.1118	4.56008	5.44065	8.51727	9.43511	1.78819	8.39268	4.91905	4.76559	4.18302	5.12479	8.10131	4.05626	5.58075	6.33106	4.4611	0	5.71835	5.94926	8.41135	3.1503	6.58577	9.5407	5.06773	10.3356	6.50877	3.35565	3.89938	6.1411	4.92745
GSCOCG00000666001	Cc02_g34270	1223	22.6372	26.0085	31.3842	21.0746	26.2771	26.3779	21.7544	21.8803	28.3322	27.5949	41.8996	30.474	30.2308	33.7007	35.7182	36.9024	31.3189	27.2874	30.9187	23.2714	24.4929	21.7537	38.6127	22.709	26.0062	25.726	22.2256	21.1581	19.7041	28.13	19.9848	22.9016	22.5336	15.2592	30.2236	32.1485	34.299	20.8022	28.3108	34.7077	33.3725	37.0732	36.7739	32.0087	33.0823	25.3487	26.3846
GSCOCG00000667001	Cc02_g34280	1569	406.168	456.016	229.87	396.527	188.285	478.539	341.082	418.577	344.659	474.315	407.533	367.679	489.791	390.401	1144.34	402.833	484.888	765.429	386.045	486.675	597.387	204.429	202.877	326.911	896.188	334.569	543.285	820.759	248.361	522.801	326.074	236.405	347.099	623.338	360.202	308.327	597.31	423.859	890.835	475.275	335.408	538.286	553.61	433.005	642.844	851.123	425.518
GSCOCG00000668001	Cc02_g34290	1103	428.805	399.324	318.437	347.145	362.874	385.183	486.162	341.157	235.237	363.504	224.099	337.894	429.57	265.897	905.957	448.079	439.058	566.586	327.117	304.905	471.997	940.019	607.952	215.796	582.446	210.371	363.479	709.747	251.927	645.3	269.875	208.224	252.831	431.617	267.513	314.989	545.205	249.376	617.574	437.886	520.065	499.599	520.191	490.77	540.435	616.001	444.286
GSCOCG00000669001	Cc02_g34300	875	8.74531	20.135	8.79212	4.90938	5.49936	4.71689	1.90742	3.89776	7.7326	1.97794	24.3671	4.82195	18.2254	18.7258	14.1006	11.7434	9.50152	5.92715	17.7576	16.7257	13.2745	1.42082	2.36117	22.9967	18.3232	23.9343	21.8392	6.90878	11.6354	5.50668	23.6224	5.99678	14.3512	13.8264	8.67883	4.73825	11.1552	5.73022	12.7736	19.1182	14.5852	14.4583	11.3672	9.62131	5.17607	23.8886	20.6466
GSCOCG00000670001	Cc02_g34310	1481	21.5964	20.5625	18.4322	12.7329	12.2422	13.6497	11.0705	14.88	10.2446	16.5552	17.4222	16.6779	16.6072	16.5382	17.037	22.7193	20.4999	15.7584	17.8263	29.0496	17.2414	30.9754	38.4626	19.0629	20.0713	18.3233	19.6739	17.3726	15.3885	19.5857	6.82544	11.6823	9.90156	3.56302	10.0081	10.9178	15.9784	13.9935	14.9297	19.5057	20.6488	18.082	18.4542	36.3804	21.1519	24.5802	19.5634
GSCOCG00000671001	Cc02_g34320	1956	26.9894	29.6709	25.0364	29.8903	19.5489	23.7274	22.8876	27.5851	21.0167	30.5261	23.5375	28.4912	27.1361	46.2884	15.6274	24.9275	37.9502	31.9328	30.369	49.2164	26.2772	46.9701	23.9919	28.3588	19.0961	26.7922	26.3424	22.8779	19.2442	26.0131	7.32766	19.7571	17.4931	14.0152	26.101	23.0685	29.4786	26.8489	12.6084	23.698	27.8218	27.3111	33.2516	26.1469	33.1498	13.448	31.7163
GSCOCG00000673001	Cc02_g34330	943	10.7588	6.17134	3.15798	16.0596	12.2103	12.0584	28.6303	26.0587	71.6413	9.94126	4.06213	19.9477	3.44954	0.85086	1.76808	2.13659	1.96794	2.03251	2.18723	1.16982	6.43289	0.791017	3.75583	1.37929	1.47043	2.81515	2.20701	9.30316	8.02298	8.48192	27.0387	34.2885	22.4322	13.2388	57.9233	53.7848	30.9009	16.1874	11.3372	3.75111	4.4686	3.28048	5.96163	0	0.800471	2.49056	11.326
GSCOCG00000674001	Cc02_g34340	819	0	0	0	0	0	0	0	0	0	0	0	0	0	0	0	0	0	0	0	0	0	0	0	0	0	0	0	0	0	0	0	0	0	0	0.446855	0	0	0	0	0	0	0	0	0	0	0	0
GSCOCG00000675001	Cc02_g34350	1085	30.8257	26.9653	30.8776	29.1906	22.3332	25.696	54.1099	37.8815	48.8484	49.3156	44.6309	37.4285	38.5363	53.3221	18.5427	28.2258	50.0116	44.2666	39.5403	42.7021	38.4001	58.7806	31.4187	45.0598	19.9686	48.4812	26.8544	20.7916	33.4014	25.6682	11.2633	39.8653	17.7098	10.6759	47.6442	45.5356	40.8556	77.4299	15.6759	44.0804	29.7941	43.7885	53.4082	21.1436	86.2679	13.637	46.6004
GSCOCG00000676001	Cc02_g34360	2517	14.4153	8.64665	7.88764	2.9216	3.41388	2.81102	1.36518	1.98039	2.89178	0.114601	3.99137	2.09536	5.73691	4.16087	3.13544	4.08244	1.15018	1.07504	3.988	2.33747	4.29707	10.1749	5.68716	5.98827	6.9207	8.39855	5.2368	1.34732	9.35147	1.56974	7.0731	0.563432	7.56719	0.767004	3.99853	0.603969	1.74035	0.486941	4.5371	1.81526	2.17643	3.11846	1.06523	5.18431	0.989664	10.544	3.74674
GSCOCG00000677001	Cc02_g34370	1066	42.5057	36.7191	72.0128	41.1171	39.417	40.4557	57.4688	43.3968	47.3149	55.7417	69.7667	53.5977	43.2423	37.7134	20.5415	30.241	58.5628	51.8245	35.3434	39.1169	33.3939	22.2752	19.6579	35.0252	40.0799	44.088	32.9534	43.0159	41.7949	47.641	14.1532	43.037	21.8994	17.6273	55.703	49.9772	71.0185	45.9899	43.6491	52.0557	36.1417	67.6548	54.6847	37.1178	50.913	27.5398	53.3998
GSCOCG00000679001	Cc02_g34380	1536	0	0	0	0	0	0	0	0	0	0	0	0	0	0	0	0	0	0	0	0	0	0	0	0.0996224	0	0	0	0	0	0	0	0	0	0	0	0	0	0	0	0	0	0	0	0	0	0	0
GSCOCG00000680001	Cc02_g34390	1921	16.426	15.5622	5.89946	7.01177	26.9726	16.0919	1.43099	5.37172	11.1534	3.90406	2.3703	13.59	3.88231	16.3554	5.32333	11.1176	4.71428	0.645597	6.37056	3.33066	9.76728	9.44869	13.29	8.52324	4.19559	17.658	22.2918	3.26202	11.1345	3.26072	2.67031	3.58046	6.75621	2.14394	4.00076	2.01435	3.29652	1.56604	12.016	8.43967	4.13649	4.39844	2.56632	13.476	1.29671	11.4923	6.50615
GSCOCG00000681001	Cc02_g34400	2814	13.3827	19.8026	21.9591	23.6486	23.94	17.6901	6.87301	12.1199	4.22594	7.84165	3.36463	8.5901	18.9186	11.5703	3.71302	13.6755	31.6285	18.5905	10.4569	19.3134	11.7813	12.8121	8.49567	20.5277	16.8154	17.1556	18.3553	14.5662	14.0736	11.9859	8.25672	8.99578	12.5787	18.2032	4.77952	8.88913	5.26221	9.67444	5.48294	10.292	3.80786	19.7386	5.4709	4.78672	8.53022	5.09113	7.95428
GSCOCG00000682001	Cc02_g34410	2620	0.393798	0.730261	0.789328	0.444633	0.819919	0.482233	0.412189	0.367156	0.626049	0.110095	0.606892	0.704543	0.787339	0.402953	0.042425	0.84591	0.623311	1.4631	0.367377	0.701742	0.951267	0.759215	0.225302	1.37251	0.2977	0.71302	0.433285	0.196966	0.285201	0.220688	0.80619	0.405961	0.193001	0	0.384134	0.923085	0.545195	0.439447	0.417326	0.478165	0.114883	0.722532	0.165056	0	0.34573	0.268923	0.173467
GSCOCG00000684001	Cc02_g34420	692	0.49699	0	0.478159	0	0.248345	0	0.851236	0.252745	0	0.625252	0	0	0	0.0610253	0	0	0	0	0	0	0.0679551	0	0	0.442254	0	0	0.637962	0	0.269952	0.278517	0	0.409872	0	0	0	0	0	0.429368	0	0	0	0.533775	0	0	0	0	0
GSCOCG00000686001	Cc02_g34430	693	0.372204	0.345109	1.07431	0.630378	0.743961	1.0939	2.83336	0.883331	1.18344	0.62435	0.208587	2.15628	0.343461	0.792184	0	5.81473	1.28538	1.46422	0.396837	0.742854	1.15357	0	1.27769	0.883232	0.125056	0.283757	1.18308	0	0.808687	0.55623	0	0.716242	2.31063	0	1.18823	2.09392	0.480946	0.643123	0	0.10634	6.34125	3.73104	0.124804	2.42962	1.85171	0	0
GSCOCG00000689001	Cc02_g34440	3487	0.0986283	0.114311	0.427011	0.12528	0.689983	0.603887	0.450477	1.05331	1.14658	1.3649	0.621812	0.579783	0.3868	1.05362	0	0.808926	0.19159	0.0969987	0.157733	0.0632715	0.364116	0.641751	0.253925	0.548537	0.14912	0.42295	0.379813	0.380554	0.535723	0.331633	0	0.406699	0.386703	0	1.91541	1.8231	0.436948	0.820134	0.243882	1.4371	1.3293	0.900392	1.06655	1.2675	1.32049	0.47147	0.423595
GSCOCG00000690001	Cc02_g34450	1713	0.351345	0.0930767	0.241452	0.127511	0.702268	0.934251	1.94862	0.969963	1.07722	0.841943	0.210961	0.307881	0.324213	1.28192	0.71377	3.29332	0.693339	0.197451	1.04352	0.171728	0.247066	0	2.23987	0.31265	0.151775	0.229589	0.257717	0.172146	0.43621	1.01261	2.64225	1.82134	0.541184	3.00533	5.82184	4.75992	0.111182	3.6208	0	1.72081	6.71215	1.80589	5.45292	0.491456	6.56578	0	0.0663287
GSCOCG00000694001	Cc02_g34460	1108	3.41434	7.48276	5.52473	35.6815	122.997	138.66	149.922	403.469	183.936	361.864	77.1024	133.199	6.73097	429.956	161.012	456.786	7.50346	14.3475	176.348	1.85848	49.3592	28.9485	306.467	12.4985	14.7047	22.8944	26.5815	18.8296	16.2697	79.8419	234.207	469.989	367.838	157.162	910.147	792.275	24.8382	312.173	24.8897	564.342	837.509	151.433	278.671	156.52	481.52	257.116	35.686
GSCOCG00000696001	Cc02_g34470	945	0.81885	0.08436	0.262608	1.77206	0.272786	1.60438	3.22059	6.5703	3.79687	6.71523	0.305927	0	0.251871	3.26217	0	0.213207	0.157102	0	0	0.700405	0.348333	3.81516	0	0.161926	0.183415	0.312132	0.200213	1.09217	0.790716	0.305927	1.27723	9.00418	2.85383	0.136194	26.3347	13.8199	0	5.10925	0	1.71562	7.38944	0.0977176	1.92199	0	24.7621	0	0.240468
GSCOCG00000697001	Cc02_g34480	1437	4.4276	4.16076	6.21707	8.96808	7.71374	7.56137	11.1362	13.51	20.1892	15.0548	14.2338	9.05304	10.0486	18.0144	9.97829	5.88878	12.6042	15.5348	5.45423	7.93257	7.6575	9.94918	7.49674	8.03967	4.88501	7.3211	6.01266	7.59277	6.04489	7.30967	2.62479	7.20428	3.92941	6.4486	10.1235	11.3002	8.21725	12.6903	5.66437	7.02577	2.76486	8.54672	10.7736	6.73726	15.1284	3.26875	5.53478
GSCOCG00000698001	Cc02_g34490	974	140.444	96.4172	139.03	127.901	109.306	108.876	304.809	334.356	317.967	247.137	302.013	338.966	188.085	208.113	150.297	200.86	202.496	154.764	207.526	165.357	161.401	193.502	148.482	168.416	135.779	167.975	117.652	114.973	126.68	126.247	62.2699	103.814	76.3166	56.2912	359.963	261.5	289.593	289.115	128.598	223.048	148.395	226.923	234.25	145.425	295.428	113.331	186.647
GSCOCG00000699001	Cc02_g34500	1517	11.9589	7.51482	19.249	5.42345	6.23073	5.49689	4.98322	5.41877	10.4746	10.0777	14.0072	15.8186	25.9932	14.8374	5.42212	17.266	23.8791	17.9113	15.1372	17.9857	19.3121	15.9807	14.3001	19.0645	10.8544	13.9348	6.90121	6.75499	14.5308	9.84632	3.48091	7.10482	6.38884	0	9.28808	5.92151	13.2138	11.4334	5.92625	19.7229	14.2857	25.1402	15.5647	25.3891	15.8234	8.05056	25.3906
GSCOCG00000700001	Cc02_g34510	3580	6.9648	1.58104	4.02055	11.4297	4.68041	5.52907	1.17921	1.8809	1.6895	2.01431	1.29207	3.5111	5.25236	2.70127	2.17339	4.95259	22.0411	22.8324	3.72566	8.03216	4.67622	1.80579	0.948094	2.00892	3.21963	2.19713	1.40932	0.720743	2.11332	2.3688	3.37146	3.44636	3.71949	0	2.01899	1.35111	1.09059	1.42129	1.96824	2.20258	3.21171	1.19943	4.20368	2.17521	6.13574	0.393619	2.63423
GSCOCG00000703001	Cc02_g34520	1483	53.9182	52.2508	53.1582	68.4883	70.9206	52.6509	52.9607	53.8969	68.0903	43.1799	73.3475	29.8137	27.3917	32.1491	15.3651	53.8006	32.5353	22.1232	53.7777	47.8051	48.2933	64.0469	37.7142	48.3927	56.3343	53.3045	47.8425	46.1817	40.3089	47.956	39.0662	61.3452	81.3788	6.94286	76.3167	35.4118	28.0609	15.3019	33.8332	61.9166	39.7399	41.4392	44.9068	35.054	24.89	46.2434	59.9901
GSCOCG00000705001	Cc02_g34530	4172	24.0915	27.9938	27.2434	23.0014	17.1567	19.3616	17.6726	18.341	19.2892	21.9863	20.5288	15.6333	32.5764	31.3482	27.4154	26.8512	33.7703	42.6982	31.2449	36.4011	27.1081	26.1635	13.3707	36.1644	23.5147	21.281	43.7328	25.9051	23.5076	24.854	20.5407	21.1432	21.4329	16.0416	19.0575	22.8896	35.9956	18.9886	19.3938	41.3511	35.6545	28.6968	26.3697	25.7281	34.1598	19.8156	21.7601
GSCOCG00000707001	Cc02_g34540	1553	38.2007	30.6458	49.2175	28.6922	33.0873	24.6236	38.1198	36.4327	45.1517	29.3465	27.6908	26.1493	48.0737	31.9509	38.3634	23.7417	47.129	47.0435	22.1352	45.7451	30.6131	28.0984	28.9824	47.5416	28.4601	37.3534	30.4168	28.3399	35.966	29.2886	19.4298	19.4963	17.8539	38.0392	35.1128	20.7788	31.5789	36.9251	20.8869	23.8686	17.7146	40.4336	20.7174	17.3469	51.9107	19.5086	22.534
GSCOCG00000711001	Cc02_g34550	999	2.15163	1.9152	4.88546	1.23899	1.2902	1.7706	3.53787	13.1306	12.3142	19.4898	29.9519	32.2037	17.0751	12.8506	2.67035	19.1598	12.186	6.6586	10.0478	7.21439	10.9678	8.21343	13.1471	8.04159	5.63878	8.56255	5.05042	2.58284	4.30086	5.11256	6.94709	4.75559	1.94031	0	10.0744	7.53939	14.9657	19.3695	13.0122	24.122	30.7922	32.9995	32.5526	20.857	32.7175	6.58265	8.98505
GSCOCG00000713001	Cc02_g34560	1588	36.0593	32.3298	34.6931	28.9768	30.843	26.5739	26.3987	45.5422	47.6426	40.1432	56.3911	62.8254	54.1087	92.8624	36.6079	58.6171	35.7597	17.7495	29.094	25.9807	41.1912	43.9979	37.172	37.0023	29.47	32.8152	33.6781	21.8658	41.761	22.0891	25.7472	17.727	25.0496	29.015	44.825	28.7189	48.9929	24.5341	47.2029	45.1072	42.0025	54.3417	24.4545	51.4237	20.2021	35.1994	34.0577
GSCOCG00000714001	Cc02_g34570	3009	0.114296	0.185457	0.687285	0.725909	0.456909	0.139964	0.652548	0.232502	0.511045	0.910692	0.120099	0	1.02833	0.196482	0	0	0.641408	0.599507	0	0.342172	0.390702	0	0	1.39849	0.057603	0.326759	0.544947	0.367506	0.651868	0.160131	0	0.306349	0.084025	0	0.212847	0.390393	0.300651	0.271548	0.524874	0.710241	0.600184	0.583091	0	0	0.0501724	0.0780524	0.226562
GSCOCG00000715001	Cc02_g34580	3660	13.0848	18.1657	13.5835	15.0988	11.8326	10.2411	12.9024	16.9882	15.2373	12.6886	7.36577	10.279	17.6238	15.888	11.2976	13.7623	21.1537	25.691	14.8775	19.8123	12.7455	7.98239	7.82217	21.636	9.16362	15.3393	16.1114	13.9991	13.398	12.1907	11.1712	15.1115	13.4705	9.24835	18.1987	13.4612	14.7654	18.418	7.07021	16.269	17.3358	13.6622	9.14519	13.5135	20.1704	8.66285	7.88518
GSCOCG00000716001	Cc02_g34590	997	137.118	106.427	117.818	92.2341	103.423	105.604	212.403	91.3092	43.9059	68.5683	59.1541	65.4182	110.375	55.1483	99.3358	125.9	137.442	161.936	104.817	132.701	98.8608	157.989	145.353	104.75	140.905	77.9078	131.511	194.619	97.6192	161.127	43.1281	76.1709	50.4648	36.5326	56.9885	84.9709	107.549	71.4495	62.0235	106.956	123.959	115.591	132.033	150.725	132.874	106.005	106.327
GSCOCG00000718001	Cc02_g34600	1797	5.83721	6.12208	9.1606	5.63183	5.25989	5.29661	3.87896	5.64506	3.93632	5.93914	5.87212	7.67965	8.16795	7.473	4.70098	8.52116	9.29432	4.14088	7.88142	4.66547	5.36455	4.8428	2.79214	6.04586	5.40141	5.69029	6.73839	7.87678	6.65311	6.43518	4.53374	4.85346	6.19064	3.29458	5.5497	7.1522	6.33259	3.1622	3.3127	7.79176	6.36489	8.06782	6.69006	6.2074	6.97296	4.05156	7.77707
GSCOCG00000719001	Cc02_g34610	2160	3.1048	2.9526	3.25525	6.30334	2.42666	7.40913	4.27247	6.27533	5.79023	7.0777	7.62906	3.98806	3.96698	7.91803	4.8887	8.58158	3.4366	4.38452	5.41103	4.59641	4.04937	4.48939	3.55268	4.10887	2.44745	3.09531	3.94169	4.67587	2.94048	4.19374	1.32712	2.9545	4.48698	1.90672	4.48997	6.23815	4.03394	7.47965	3.26218	5.76585	4.79358	4.33927	3.84397	5.84628	8.66673	1.95716	3.68216
GSCOCG00000720001	Cc02_g34620	273	0	0	0	0	0	0	0	0	0	0	0	0	0	0	0	0	0	0	0	0	0	0	0	0	0	0	0	0	0	0	0	0	0	0	0	0	0	0	0	0	0	0	0	0	0	0	0
GSCOCG00000721001	Cc02_g34630	1543	2.45177	3.40994	0.482498	1.93464	2.22754	2.67484	1.33616	0.793452	0.73083	6.54293	0	2.05081	1.13122	1.25895	3.81798	5.22308	4.8108	3.65343	2.4061	5.09984	4.72382	4.59256	6.02534	1.6859	1.74114	1.59303	3.80119	2.29335	1.57387	2.12344	0	4.22782	1.47471	0	1.12662	2.64217	2.86978	2.69586	3.62181	4.776	7.52969	1.52609	5.38107	8.04763	2.93523	3.65303	1.76728
GSCOCG00000723001	Cc02_g34640	916	2.44046	1.04437	2.70922	1.1128	1.40711	0.275863	0.750253	2.10032	3.91708	0	5.44432	2.59094	4.76384	3.13494	2.42693	1.75965	0.567265	0.123084	0.150113	0.883153	0.462035	0.678611	0	2.42226	2.08144	1.18072	1.99667	0.241447	2.14134	0.105204	0.164708	0.387052	0.552033	4.21517	1.69803	0.603489	1.87128	0.405462	3.18309	4.66619	0.722908	4.33489	0.188842	0	1.64813	1.53838	1.61253
GSCOCG00000724001	Cc02_g34650	2287	11.692	12.2003	18.266	12.9254	6.95085	13.2588	9.91633	17.0923	19.9473	12.6126	33.7833	21.8693	27.6838	16.36	23.7665	17.2672	8.53636	9.85962	16.1734	9.51841	14.1877	22.0702	15.7446	16.0915	15.385	10.7479	12.2715	13.2164	14.4577	13.6102	16.8223	12.743	16.7301	14.2378	17.0826	17.5241	21.652	10.5071	17.6362	19.8493	24.4268	28.2238	10.3999	23.651	17.4271	21.4629	9.93626
GSCOCG00000727001	Cc02_g34660	2286	0	0	0	0	0	0	0	0.076509	0	0	0	0	0	0	0	0	0	0	0	0	0	0	0	0	0	0	0	0	0	0	0	0	0	0	0	0.120909	0	0	0	0	0	0	0	0	0	0	0
GSCOCG00000728001	Cc02_g34670	314	0	0	0	0	0	0	1.25065	1.39251	0.979448	1.37794	0.460352	0	0	0	0	0	0	0	0	0	0	0	0	0	0	0	0	0	0	0	0	1.12911	0.805195	7.78778	1.74829	0.440124	0.909816	0.236563	4.25595	0	0	0	0	0	0	0	0
GSCOCG00000729001	Cc02_g34680	832	0.723383	1.14981	0.59655	43.8427	35.7343	50.5178	174.758	235.757	200.226	221.364	310.037	199.994	61.6026	41.9757	52.3704	26.3959	7.7621	5.1494	1.98323	0.265177	4.63467	2.24137	2.12846	0.0919591	2.08326	0.354525	0.530613	17.5443	3.03112	8.68692	94.2955	110.282	119.122	190.271	303.403	265.767	307.2	156.954	138.134	28.7866	29.9545	23.3633	12.1626	10.3715	15.4235	3.66968	2.04846
GSCOCG00000730001	Cc02_g34690	2037	5.3183	0.430497	1.54316	2.0731	0.464017	1.11645	1.68687	1.07327	0.654248	0.354013	1.80954	0.345214	10.2436	8.33395	1.41875	5.24225	2.80597	0.276742	11.543	0.613757	0.761817	13.427	1.73871	0.901443	0.595627	0.965358	0.866902	1.08574	1.55902	1.79771	1.18506	0.17405	0	0.0631828	0.269495	0.271378	0.818104	1.23983	0.0596407	0.940616	0.0295525	1.22399	0	0.309965	1.81578	0.230594	0.948237
GSCOCG00000732001	Cc00_g34430	1635	0.15776	0	0	0.0445313	0	0.0515169	0	0	0	0	0	0	0	0	0	0	0	0	0	0	0	0	0	0	0	0	0	0	0	0	0	0.0433688	0	0	0	0	0	0	0	0	0	0	0.0528987	0	0.0461678	0	0.138986
GSCOCG00000733001	Cc00_g15480	1939	23.9004	13.6499	24.6586	15.4329	21.0941	13.9877	13.8226	16.4617	19.562	15.8432	24.713	20.3997	30.1973	18.1201	10.8345	10.4949	20.4048	18.4322	14.963	14.6782	15.9337	25.5183	11.2639	23.4778	16.269	18.3054	14.2462	17.3754	25.9159	13.5679	6.22476	10.8611	9.60559	8.6289	17.6948	17.462	19.6446	11.6267	5.70161	18.0149	14.7159	15.3588	17.3514	12.6996	22.5791	4.60272	15.4698
GSCOCG00000734001	Cc00_g15490	1086	87.6418	139.914	185.781	79.0437	85.9275	88.7286	99.1703	89.4629	81.1818	112.219	104.553	105.869	127.63	117.589	87.5104	91.464	173.273	159.255	159.155	148.507	161.599	147.904	138.876	217.342	111.881	222.355	161.849	92.4576	116.883	145.881	102.805	150.108	86.6052	58.7816	79.1934	75.6531	80.0138	154.854	75.7343	178.738	131.982	163.811	150.839	139.536	131.646	159.168	207.782
GSCOCG00000735001	Cc00_g15500	1703	28.6261	33.1894	44.4452	35.3141	32.494	32.9897	33.8398	37.8966	39.4893	55.4711	63.3205	51.202	34.1491	58.7196	17.4922	42.8279	45.4189	37.8685	55.6314	44.3501	37.9126	31.0256	41.7675	44.4324	37.556	55.7714	35.6998	27.835	36.6922	36.3852	17.7185	42.5531	25.783	13.6034	42.6039	46.8643	34.9763	59.3199	27.9644	45.6961	33.2629	42.0506	53.2243	39.5474	49.466	22.3413	57.9781
GSCOCG00000736001	Cc00_g15510	2491	6.04029	9.53698	9.89604	7.3364	8.83077	7.8448	8.00069	7.86381	7.77818	4.57397	20.8905	14.6441	10.0966	12.8842	10.4416	13.8311	6.94329	8.73535	9.10805	7.32178	8.77823	11.9281	9.06409	9.18365	7.54959	9.70981	9.49424	10.5655	8.51167	9.1299	8.72167	8.79588	9.6423	7.18176	9.4028	7.60067	10.3026	6.75414	18.8255	16.8629	14.6932	15.477	15.6591	23.3194	9.06055	10.4654	11.0839
GSCOCG00000738001	Cc00_g15520	1865	0	0	0	0	0	0	0.0526412	0	0	0	0	0	0	0	0	0	0	0	0	0	0	0	0	0	0	0	0	0	0	0	0	0	0	0	0.147175	0	0	0	0	0	0	0	0	0	0	0	0
GSCOCG00000739001	Cc00_g27150	1107	4.89313	0.360073	2.98904	0.197313	1.00909	0	0	0.157994	0	0.130284	3.13389	2.0645	2.9385	0.99184	0	4.00413	0	0	0.248426	0.398605	2.93109	0	0	0.760262	3.67949	0.355273	0	4.66172	0.590627	0.348209	2.04435	0.76865	2.13167	0	0.0826501	0.624205	0.344092	0.0335504	0.548727	1.19827	0.0543798	1.58493	0.859425	5.70369	0.204565	1.27295	0.205277
GSCOCG00000740001	Cc00_g32260	664	6.47434	9.96502	11.2123	12.9389	9.70566	7.86486	6.06207	13.5653	22.0779	7.38501	23.6201	10.3256	11.5903	20.606	5.022	4.24808	5.03069	10.1878	10.5613	16.1705	10.5523	2.9957	0.444497	9.10284	13.9654	12.5864	12.0625	8.88213	8.86207	8.27246	6.13489	8.32955	8.88463	4.84576	12.6768	12.8001	8.82	20.0804	8.23338	14.9829	3.98906	10.4303	12.6348	8.87508	16.1427	8.4889	9.41139
GSCOCG00000746001	Cc00_g34420	255	0	0	0	0	0	0	0	0	0	0	0	0	0	0	0	0	0.873302	0	0	0	0	0	0	0	0	0	0	0.289105	0	0	0	0	0	0	0	0	0	0	0	0	0	0	0	0	0	0	0
GSCOCG00000753001	Cc09_g09510	1195	20.2897	20.2803	48.4562	21.5684	22.8661	21.2161	41.6529	41.4197	18.1011	50.0864	31.027	50.4598	45.5455	54.4213	44.6474	63.9005	54.0424	50.3814	57.418	42.0947	39.6662	51.8093	52.7311	43.1529	22.6268	24.6833	19.3159	18.816	19.6968	32.0954	13.7616	47.5291	26.3763	28.0024	31.6974	43.657	62.8341	40.6523	31.7191	71.4119	64.2789	62.7083	48.0577	87.885	41.8165	24.96	39.5535
GSCOCG00000754001	Cc09_g09520	3712	3.05745	1.37449	1.51537	0.608047	0.625011	0.884961	0.15869	0.235587	0.469495	0.116561	0.895653	0	3.18469	17.7246	3.95266	2.27968	1.83977	0.182238	2.37076	0.75286	1.11481	3.21521	1.11316	2.39094	0.280163	2.119	1.03639	0.119162	1.28329	0.337492	0.0812892	0.229228	1.61198	0	1.70072	0.912143	1.02616	0.210115	0.65457	3.45439	4.08675	1.86577	0.0465999	1.02058	1.05743	0.442893	0.550964
GSCOCG00000755001	Cc09_g09530	660	2.34489	3.0197	4.88809	2.42696	2.60386	1.27621	3.86754	4.76999	3.57251	5.68158	8.21311	4.12864	5.77015	3.83905	4.7156	2.13691	3.59906	1.53743	2.70841	5.01427	3.49124	5.27425	2.90674	3.12995	2.36356	2.38356	2.19779	4.80308	3.53801	1.75213	5.25769	2.14872	2.42616	5.85015	5.6837	4.29255	4.4728	3.26385	6.8107	1.89817	8.30009	5.10686	3.66925	3.82666	4.34607	4.62602	6.02536
GSCOCG00000756001	Cc00_g28280	858	0.601253	2.04411	0.289236	4.32779	3.00446	7.85362	5.03466	4.4846	0.836374	9.24518	0	2.25385	0	1.91952	7.51387	0.234826	2.94154	10.6437	2.40391	4.11427	1.86346	0	2.06396	0.445862	10.8077	0	2.94019	9.53742	0.217723	5.95273	1.40674	14.4626	12.5728	4.50012	3.62562	9.42266	6.82574	11.9472	0.424784	4.03683	3.43791	0.053813	6.14902	1.22649	16.8036	3.28475	3.31064
GSCOCG00000757001	Cc00_g32490	333	22.2048	15.561	37.262	16.617	19.8691	19.2237	42.7493	14.181	12.0063	22.0885	15.8441	24.2847	11.4363	21.8122	12.3504	4.84037	40.3476	39.2745	28.0789	26.0601	22.877	35.0938	25.2602	17.0022	22.6419	28.9355	16.477	21.4745	19.3539	21.9936	3.62457	15.3314	11.1357	0.386496	18.9581	24.9007	27.024	22.8642	1.45932	36.5149	8.13493	42.9825	48.0497	39.1859	41.2557	17.6321	38.5561
GSCOCG00000759001	Cc00_g32760	951	0	0.0838277	0	0.0765601	0	0	0	0	0	0	0	0	0	0	0	0	0	0	0	0	0	0	0	0	0	0.103388	0.132633	0	0	0	0	0	0	0	0	0.0726598	0	0	0	0	0	0	0	0	0	0	0
GSCOCG00000760001	Cc00_g30550	3186	0.107946	0	0.155785	0.137116	0.431525	0.0528751	0.154074	0.0823444	0.0321769	0.0905366	0.0453706	0.0275895	0.174318	0	0	0	0	0.247713	0.0863176	0	0.132839	0	0	0.336202	0.163209	0	0.178156	0.370228	0.0293168	0.544446	0.0473549	0.289329	0	0	0	0.108442	0.149447	0.0816015	0.0381319	0.462609	0.28342	0.21738	0.570081	0	0	0	0
GSCOCG00000762001	Cc00_g25790	1191	0	0.0669355	1.18074	0.122265	0.216442	0.282889	0	0	0.344301	0	0	0	0.133232	0.354572	0	0	0	0.094664	0.808167	0	0	0	0	0.0642401	0	0	0.105906	0.061899	0.156849	0.161825	0	0.178609	0	0	0.307283	0.174054	0	0.0935525	0.306015	0	0	0	0	0	0	0.394391	0.667798
GSCOCG00000764001	Cc00_g16570	2943	0.175289	0.243793	0.168647	0	0.0875917	0.057241	0	0	0	0.441054	0.0736752	0	0.21567	0.129142	0	0	0	0.114928	0	0.024989	0.127828	0	0	0.233975	0.0588948	0.0334087	0.171436	0	0.412587	0.130978	0.358855	0.144563	0.171819	0	0	0.0469586	0	0.100959	0	0	0	0.078443	0	0	0	0	0
GSCOCG00000766001	Cc00_g27680	567	0	0	0	0	0	0	0	0	0	0	0	0	0	0	0	0	0	0	0	0	0	0	0	0	0	0	0	0	0	0	0	0	0	0	0	0	0	0	0	0	0	0	0	0	0	0	0
GSCOCG00000767001	Cc00_g27690	294	0	0	0	0	0	0	0	0	0	0	0	0	0	0	0	0	0	0	0	0	0	0	0	0	0	0	0	0	0	0	0	0	0	0	0	0	0	0	0	0	0	0	0	0	0	0	0
GSCOCG00000778001	Cc00_g19070	2180	27.8841	30.535	27.8521	30.8936	20.1811	31.8761	20.5809	32.9742	19.0453	31.0282	32.0929	34.4746	32.9368	45.2514	35.4875	37.3386	48.318	42.5637	42.5758	47.0942	39.7339	16.4241	25.656	36.7458	44.0872	36.7128	37.956	30.9766	32.7769	35.0988	19.3781	32.1688	23.1569	23.6743	22.7055	27.8934	31.1891	32.1656	26.3038	50.639	50.1194	32.4684	47.8072	43.1552	42.9361	31.6737	34.2948
GSCOCG00000779001	Cc00_g19080	989	1.56484	1.53153	1.92376	0.662566	2.17208	1.44784	2.18389	1.68003	0.621935	2.47909	0.876951	1.42205	2.5671	2.81815	2.92214	3.46326	1.65124	1.70998	2.78067	1.41285	1.1887	1.50845	4.92407	0.85097	0.438138	0.397661	1.27537	1.56538	0.755538	1.85134	2.59336	1.36224	1.02257	0	1.38767	5.17024	1.4443	0.525748	1.35123	4.61983	2.06951	2.75442	0.524708	5.10737	2.67134	2.61219	0.344654
GSCOCG00000780001	Cc00_g19090	2908	7.33248	7.86784	6.85554	8.83819	6.85529	6.69091	3.57863	4.84162	4.93541	7.29059	5.16963	4.8061	7.96669	6.83979	5.12193	6.8592	4.51816	5.62173	4.72847	6.55004	5.51427	9.06333	6.80013	9.12963	4.7981	5.54496	8.24123	6.00827	6.74509	6.23005	2.54222	5.97402	8.20166	6.86005	3.33505	4.87118	3.84774	4.36795	4.42838	5.47381	10.5575	6.30334	2.94445	4.41487	2.69958	3.71511	3.16482
GSCOCG00000781001	Cc00_g19100	2770	11.826	11.0515	13.2892	18.8987	18.0851	16.3899	30.0907	31.5072	15.3588	19.0044	23.8222	25.0055	29.5303	10.4583	26.6046	24.3668	9.19174	6.67514	13.7504	3.42491	9.99916	14.0479	10.0691	11.877	6.60146	7.383	6.8076	14.8508	14.2971	12.2111	34.0417	18.7637	27.9301	56.7781	36.5644	25.5943	24.5288	10.5521	23.552	28.9188	34.0763	27.2029	5.5578	16.6397	7.08518	19.5858	5.7836
GSCOCG00000782001	Cc00_g19110	917	28.3159	24.429	23.4543	29.1393	22.864	29.6688	34.1528	52.5462	42.2583	30.5121	67.4675	59.2392	25.8697	43.1506	34.0612	59.9827	48.1649	43.5242	40.3365	32.3202	44.666	27.7927	39.106	26.8661	30.526	27.9847	22.2832	41.5639	20.9827	27.5334	15.9593	35.1833	23.6196	15.8598	49.1891	44.6095	55.4541	38.4364	27.0268	48.4594	41.2921	35.5979	47.2532	36.9521	63.7954	23.5628	38.0389
GSCOCG00000785001	Cc00_g07010	3216	4.57166	3.29689	5.89031	4.41471	2.51156	2.35719	2.28955	3.58936	5.99283	5.33668	3.10137	3.99049	9.49805	5.30495	1.52076	3.25777	3.87772	6.38046	3.76255	4.27626	4.09421	6.14649	3.76274	8.16011	2.02108	2.62925	2.68663	2.72789	6.18623	2.87662	1.50122	3.35137	2.20127	0.880433	4.18208	3.11549	3.27196	4.27299	1.85103	3.00183	7.07557	5.65659	3.17343	5.82447	9.27125	1.60663	1.69584
GSCOCG00000787001	Cc00_g07020	3690	5.12613	6.58934	6.2994	4.12385	4.40116	4.54249	4.36337	3.38898	2.97267	4.5339	5.73894	4.57367	7.76194	6.78648	3.2834	6.77062	6.43735	9.74677	5.25421	5.83956	4.84267	5.96339	3.7993	9.93178	4.11007	6.23503	6.66563	4.59512	6.83439	4.3352	2.41233	5.14995	4.52219	2.16249	3.4961	3.5767	5.41944	6.19006	3.19359	8.22813	9.2337	3.79132	5.03936	4.27777	5.25731	2.99144	5.48091
GSCOCG00000794001	Cc05_g01020	2787	9.74863	8.06641	7.7468	2.95206	3.76145	1.99469	1.37383	1.09822	0.294268	1.29373	0.25933	0.346933	4.01395	4.16689	2.07391	6.57866	5.96615	7.88849	6.21654	7.62605	6.71543	15.3004	4.28899	8.31809	5.19298	7.4438	7.60335	4.54974	8.21092	3.66519	0.703748	2.36614	1.23981	1.3854	1.11618	0.743805	1.04214	1.30598	0.566683	1.58652	8.4887	2.91575	3.78605	3.5493	4.38768	3.28652	6.72676
GSCOCG00000796001	Cc05_g01030	375	0	0	0	0	0	0	0	0	0	0	0	0	0	0	0	0	0	0	0	0	0	0	0	0	0	0	0	0	0	0	0	0	0	0	0	0	0	0	0	0	0	0	0	0	0	0	0
GSCOCG00000798001	Cc00_g31640	2082	0	0	0	0	0	0	0	0	0	0	0	0	0	0	0	0	0	0	0	0	0	0	0	0	0.0416252	0	0	0.0354091	0	0	0	0	0	0	0	0	0	0	0	0	0	0	0	0	0	0	0
GSCOCG00000799001	Cc00_g27380	966	0.445027	0.330104	0.428166	0.376856	0.0889518	0	0.914682	0.181055	0	0	0.0748192	0	0.082132	0.393443	0	0	0.0768433	0.466852	0	0.152262	0.2434	3.21743	1.52767	0.633623	0.538284	0.101782	0.130574	0.381582	0.0966909	0.399035	0.156183	0.0734036	0.26173	0	0	0	0	0	0.754585	0.534012	0.810125	0	0.537201	1.96086	0.625129	0.486252	0.23524
GSCOCG00000801001	Cc00_g27760	2718	0.506132	0.381296	0.57826	0.375026	0	0.185938	0	0.22522	0.113152	0.0530628	0.345688	0.06468	0.175142	0.776849	0.0817907	0.81541	0.300418	0.0829616	0.404721	0.216461	0.363327	1.69238	0.868715	0.309643	0.318851	0.651137	0.116017	0.0813705	0.240553	0.177275	0.0555087	0.0782648	0.031007	0	0.168311	0.152538	0.0175179	0.519254	0.0446976	0.460924	1.43963	0.526607	0	0.774342	0.111088	0	0.209016
GSCOCG00000804001	Cc00_g20520	954	0.270375	0.0835641	0.0867103	0	0	0	0	0	0	0	0	0.829247	0	0	0	0	0.0778099	0	0.144134	0	0.0492923	0	0	0	0	0	0	0	0	0	0	0	0	0	0	0	0	0	0	0	0	0	0	0	0.158248	0	0
GSCOCG00000805001	Cc00_g20530	306	2.24782	1.04209	2.16266	0.475874	0	0.825785	0	0.857351	0.670036	0.942646	1.88955	2.01079	1.55568	1.65606	7.26494	0.658433	0	0	0	1.20168	0.307352	0	0	2.25029	0.283215	1.60656	1.23661	1.2046	0.61048	1.2597	0	0.46345	0	0	0.896997	0.677446	0	1.09236	0	1.44497	0	2.86686	0.282645	0	0.740043	6.90764	0.371311
GSCOCG00000807001	Cc00_g20180	1590	0	0	0	0	0	0	0	0	0	0	0	0	0	0	0	0	0	0	0	0	0	0	0	0	0	0	0	0	0	0	0	0	0	0	0	0	0	0	0	0	0	0	0	0	0	0	0
GSCOCG00000808001	Cc00_g34590	135	10.827	11.2199	6.74028	4.31459	16.549	12.4785	7.99952	13.6033	22.7812	3.205	2.67686	13.6734	7.6401	5.00498	0	1.49245	6.59828	25.8895	7.12983	7.62664	5.57332	7.3672	0	9.63459	10.2713	4.36985	5.60596	30.5809	9.68628	10.7074	0	8.4039	11.2369	0	14.9101	16.3791	19.0455	10.7294	7.1993	2.7294	8.91829	15.7325	19.8605	6.23603	8.38715	0	12.6246
GSCOCG00000811001	Cc00_g25660	999	9.12292	4.9476	12.3379	2.47797	5.33284	2.02355	0	1.92582	13.6482	2.59865	28.505	3.87148	10.8804	7.56665	6.34209	2.01682	4.16108	1.24143	3.16576	1.61956	4.84841	0.248892	0.443162	13.0197	5.29178	7.08625	6.24989	0.368978	4.95533	0.57878	2.86945	0.709789	2.44648	0	3.48024	0.276675	1.4775	0.223065	3.04024	0.516372	0	7.48728	0.086576	0.421354	0	8.9336	5.80048
GSCOCG00000812001	Cc00_g25670	210	0	0	0	0	0	0	0	0	0	0	0	0	0	0	0	0	0	0	0	0	0	0	0	0	0	0	0	0	0	0	0	0	0	0	0	0	0	0	0	0	0	0	0	0	0	0	0
GSCOCG00000813001	Cc00_g35250	831	0	0	0	0	0	0	0	0	0	0	0	0	0	0	0	0	0	0	0	0	0	0	0	0	0	0	0	0	0	0	0	0	0	0	0	0	0	0	0	0	0	0	0	0	0	0	0
GSCOCG00000814001	Cc00_g06910	2797	5.07207	6.89749	8.63593	3.90465	6.29787	3.85465	4.07165	3.15782	2.34573	2.011	3.23004	3.11123	8.76507	3.08002	5.64312	2.73731	8.12105	5.52236	4.1787	3.07632	4.15272	4.40037	2.47977	6.26413	3.93504	4.99166	5.61448	5.1397	7.14634	4.61679	2.3734	3.77736	4.21837	2.16269	1.66828	2.91517	5.17503	3.31966	2.60611	6.69224	4.95018	5.08432	5.81338	4.13859	4.50693	4.61826	4.42785
GSCOCG00000817001	Cc00_g06920	1107	0	0	0	0	0	0	0	0	0	0	0	0	0	0	0	0	0	0	0	0	0	0	0	0	0	0	0	0	0	0	0	0	0	0	0	0	0	0	0	0	0	0	0	0	0	0	0
GSCOCG00000819001	Cc00_g01970	708	0	0	0	1.23405	0	0	0.138667	0	0	0	0	0	0	0	0	0	0	0	0	0	0	0	0	0	0	0	0	0	0	0	0	0.100152	0	0	0	0	0	0	0	0	0	0	0	0	0	0	0
GSCOCG00000823001	Cc00_g01980	854	5.43662	8.02803	2.32473	48.0844	16.4007	50.7945	92.6578	34.7137	10.9238	38.505	3.13137	11.322	1.11484	9.34588	39.5675	13.6837	35.8984	71.0266	35.2615	78.1928	16.6845	20.8173	16.589	8.33188	22.833	11.3979	44.6048	35.307	13.1246	42.6542	57.0631	76.8031	16.7765	69.325	7.49948	3.64107	5.96565	55.5365	7.3974	12.4261	20.3716	1.67602	43.1434	13.5546	93.5158	7.97533	23.15
GSCOCG00000826001	Cc00_g01990	2969	15.7537	6.73956	18.5002	9.66205	11.4609	9.61738	9.6225	6.36213	13.3281	8.45238	10.1999	11.6055	16.0336	5.91697	4.15562	6.92186	9.52572	9.6454	6.39122	8.27323	11.2613	13.86	4.47341	18.4253	6.74278	5.79532	9.5376	7.42432	13.2445	6.68628	2.89651	8.52615	5.05265	1.56057	10.3543	8.19233	8.1628	5.02877	3.35535	7.74416	4.46065	8.9886	9.46752	4.32416	7.24589	3.71789	5.35768
GSCOCG00000828001	Cc00_g02000	1217	98.9785	114.766	146.955	79.5691	110.216	113.437	67.1985	135.666	164.008	80.4673	152.865	81.3275	111.284	48.1285	21.0068	82.4464	49.5887	58.6421	62.1423	72.5153	102.744	76.5134	104.647	91.9754	129.39	113.51	76.6962	118.791	203.922	101.514	42.77	108.489	99.1658	32.1494	151.261	127.354	136.073	139.559	85.8503	87.9238	104.42	159.874	131.12	159.103	44.4099	77	105.872
GSCOCG00000830001	Cc00_g02010	972	3.27287	2.21445	4.42544	2.69662	2.82889	1.81979	2.6261	3.95863	7.0664	4.00624	5.72552	1.98951	7.75438	5.99555	3.0876	0.207284	5.11672	5.91562	2.4049	1.05925	3.67684	0.895319	0.75912	4.56541	2.40733	2.93347	5.19071	2.42705	2.01797	2.97429	1.24175	3.57458	1.90751	0	3.8593	1.35071	2.25332	4.62344	1.12489	1.51633	0.619326	4.13264	4.44904	0	2.56274	2.65788	1.9872
GSCOCG00000832001	Cc00_g02020	1061	1.29658	1.72815	1.16949	2.40179	0.323949	1.82591	1.20291	3.62657	0.772973	1.49526	0.6812	1.49124	0.523446	0.437818	0.838104	0	2.37874	0	1.29598	2.426	0.265928	0.703043	0.695442	1.22589	0.735131	1.94605	1.24826	0.903282	0.880333	1.63488	0	2.40592	1.03261	0	5.00154	1.17228	0.493639	1.82026	0.229007	0.625111	0	0	0	0.198366	2.34777	0	2.89139
GSCOCG00000836001	Cc00_g31410	1017	0.084542	0	0	0	0	0.331289	0	0	0	0	0	0	0	0.0415236	0	0	0	0	0	0	0	0	0	0	0	0	0	0.0724894	0	0	0	0	0	0	0	0	0.0468178	0	0	0	0	0	0	0	0	0	0
GSCOCG00000840001	Cc00_g21560	1605	0.107139	0	0	0	0	0	0	0	0	0	0	0	0	0	0	0	0	0	0	0	0	1.16188	0	0	0	0	0	0	0	0	0	0	0	0	0	0	0	0	0	0	0	0	0	0	0	0	0
GSCOCG00000842001	Cc00_g30300	510	5.56336	3.43891	4.54158	2.998	2.86425	2.47736	5.00505	5.65852	1.8091	1.13117	2.55089	2.41295	5.2893	4.71977	5.01281	8.29625	6.84086	4.64243	4.31385	4.03763	7.00763	9.0194	2.89359	2.70035	2.71886	7.32593	6.18305	4.91478	7.87519	6.42446	2.66246	5.1443	1.15674	1.76652	3.94679	4.87761	6.44185	4.44228	1.19106	2.60095	16.9972	5.70355	4.74844	2.88875	4.58827	0.921018	8.46589
GSCOCG00000882001	Cc00_g19120	1849	0	0	0	0	0	0	0	0	0	0	0	0	0	0	0	0	0	0	0	0	0	0	0	0	0	0	0	0.119613	0	0	0	0	0	0	0	0	0	0	0	0	0	0	0	0	0	0	0
GSCOCG00000895001	Cc00_g19130	420	0.204712	0.75924	0	0	0.613768	0	1.63627	0.208214	0	0	0	0	0	0	0	0	0	0.80532	0	0	0	0	0	0	0	0	0	0	0	0.688335	1.43688	0	0	0	0	0	0.680195	0.176859	0	0	0	0	0	0	0	0	0
GSCOCG00000899001	Cc00_g16660	492	0.174755	0	0	0	0	0.171199	0	0	0	0	0	0	0	0	0	0	0	0	0	0	0	0	0	0	0	0	0	0	0	0	0	0	0	0	0	0	0	0	0	0	0	0	0	0	0	0	0
GSCOCG00000900001	Cc00_g16670	1166	8.84863	28.5789	25.4692	14.9863	16.3601	13.942	9.34608	11.175	6.85782	14.472	8.86396	6.4832	22.8628	10.9014	14.49	9.67659	35.3964	18.3718	17.3354	35.3206	16.5757	60.2416	73.2802	23.4911	11.1489	21.2496	16.9838	14.4788	16.5819	37.6872	19.0208	13.3789	14.0944	29.3611	11.9271	10.4301	14.4148	14.6204	15.5246	32.7387	14.9722	22.3334	16.9863	14.8012	12.1707	40.0832	48.4303
GSCOCG00000901001	Cc00_g16680	357	0	0	0	0	0	0	0	0	0	0	0	0	0	0	0	0	0	0	0	0	0	0	0	0	0	0	0.529976	0	0	0.269935	0	0	0	0	0	0	1.46709	0	0	0	0	0.129332	0	0	0	0	0
GSCOCG00000902001	Cc05_g01040	2045	9.33368	7.52371	13.5105	4.80644	5.46238	4.48953	6.57707	5.25982	4.66208	5.501	5.4074	4.0404	8.49651	3.01492	2.1198	3.05423	10.5992	12.0188	3.89987	8.09148	5.90973	9.78766	2.67002	10.0641	3.09362	7.83689	6.50717	4.68647	8.58672	4.71232	0	2.35782	1.77209	0	4.96616	4.69674	4.91271	5.1942	1.24756	4.97297	4.97484	7.7216	3.6795	2.9846	5.97969	0.229692	6.05609
GSCOCG00000904001	Cc05_g01050	207	0	0	0	0	0	0	0	0	0	0	0	0	0	0	0	0	0	0	0	0	0	0	0	0	0	0	0	0	0	0	0	0	0	0	0	0	0	0	0	0	0	0	0	0	0	0	0
GSCOCG00000905001	Cc05_g01060	306	0	0	0	0	0	0	0	0	0	0	0	0	0	0.138005	0	0	0	0	0	0	0	0	0	0	0	0	0	0	0	0	0	0	0	0	0	0	0	0	0	0.240829	0	0.301775	0	0.687798	0	0	0
GSCOCG00000908001	Cc05_g01070	306	0	0	0.540664	0	0	0	0	0.285784	0	0	0	0	0	0	0	0	0	0	0	0	0	0	0	0	0	0	0	0	0	0	0	0	0	0	0	0	0	0	0	0	0	0	0	0	0	0	0
GSCOCG00000909001	Cc05_g01080	1295	10.3573	10.5883	14.5002	12.0317	18.3135	15.9354	11.675	15.7342	15.2784	25.3925	29.5241	22.6029	12.0081	10.9895	5.14997	12.4467	6.82119	7.83555	20.2805	9.65424	12.31	22.4643	11.5095	15.9519	16.9312	16.8551	9.25309	10.4747	16.012	10.6413	13.7475	11.6081	11.7142	1.9877	9.6086	16.9147	18.7513	15.946	20.5451	19.0636	38.118	32.4092	14.6932	38.8428	12.1824	24.3021	18.2496
GSCOCG00000911001	Cc05_g01090	1690	5.29103	2.26424	7.24426	3.66197	1.77956	1.74441	8.13292	4.34662	4.36753	6.65653	5.30304	6.03338	5.53968	7.19651	1.11811	3.21892	5.66613	9.47323	2.76635	3.7424	2.81036	9.3425	1.74642	3.5765	2.41017	3.258	1.97784	3.18443	3.81351	1.19746	1.87475	2.05591	2.3438	0.0761558	5.63038	3.43453	3.01459	5.03262	1.15018	1.65702	1.60292	7.076	3.53123	1.61897	11.345	0.694851	3.36157
GSCOCG00000912001	Cc05_g01100	649	0	0.245671	0.892221	0	0	0.648922	0	0	0.315919	2.22226	0	0	1.10024	0.195206	0	1.86269	0	0.868604	0.21187	0	0	0.574676	0	3.65456	0.400603	0	0.971758	0	0.575676	0.742426	0	0	0	0	0	0.425883	0	0.057227	0.561578	0.227099	0	1.63628	0	0	0	0	0.525213
GSCOCG00000914001	Cc05_g01110	54	0	0	0	0	0	0	0	0	0	0	0	0	0	0	0	0	0	0	0	0	0	0	0	0	0	0	0	0	0	0	0	0	0	0	0	0	0	0	0	0	0	0	0	0	0	0	0
GSCOCG00000915001	Cc05_g01120	935	3.03456	2.30208	3.89278	1.01231	1.83802	1.62154	0.945009	2.2447	16.2271	1.23401	30.3788	7.61488	4.1579	6.09731	3.20978	8.61949	1.11147	0.241165	4.26483	0	4.52646	4.65375	1.73615	3.1095	2.50259	3.68049	1.48393	0.630774	2.79711	0.721463	0.161361	1.06172	2.52381	0	7.73048	6.35568	5.85623	2.30389	5.84702	8.11813	2.83287	7.90102	3.60758	9.90429	0.80732	1.75831	2.4304
GSCOCG00000916001	Cc05_g01130	534	0	0	0	0	0	0	0	0	0	0	0	0	0	0	0	0	0	0	0	0	0	0	0	0	0	0	0	0	0	0	0	0	0	0	0	0	0	0	0	0	0	0	0	0	0	0	0
GSCOCG00000918001	Cc05_g01140	2612	1.61293	0.854581	1.3618	1.17074	0.460561	1.25765	0.826903	2.47752	2.7866	2.3743	3.95688	2.1201	1.91363	3.9287	1.53198	2.15982	0.738896	1.03594	4.00088	1.54856	1.72833	2.90337	4.57634	2.66555	1.29398	3.12431	1.54529	0.73383	2.03828	2.10295	1.67508	4.23493	2.32311	1.82313	3.46779	4.44438	2.24215	4.32261	1.76744	3.18813	2.62735	2.33333	5.0993	4.43171	4.47936	2.42772	1.78349
GSCOCG00000919001	Cc05_g01150	285	0	0	0	0	0	0	0	0	0	0	0	0	0	0	0	0	0	0	0	0	0	0	0	0	0	0	0	0	0	0	0	0	0	0	0	0	0	0	0	0	0	0	0	0	0	0	0
GSCOCG00000922001	Cc05_g01160	1131	8.36226	6.90767	9.43509	4.18441	4.55849	7.37293	6.42353	17.0106	14.5933	18.3628	28.8207	38.8595	11.8553	15.6074	15.135	29.5718	19.2304	13.2582	28.4491	5.52707	12.4319	15.8287	10.5689	9.33543	10.7276	10.2581	7.13757	6.64864	8.01072	8.69091	7.47027	6.33218	6.63188	5.57601	14.4804	17.7178	22.9017	13.5623	21.8056	31.341	27.2517	32.9855	25.9239	26.4246	19.9556	16.8202	16.1742
GSCOCG00000923001	Cc05_g01170	1254	0	0	0	0	0	0	0	0	0	0	0	0	0	0	0	0	0	0	0	0	0	0	0	0	0	0	0	0	0	0	0	0	0	0	0	0	0	0	0	0	0	0	0	0	0	0	0
GSCOCG00000924001	Cc05_g01180	2203	1.36599	0.361871	2.36562	0.462697	0.624076	0.688217	2.00541	3.37414	3.72276	5.10646	4.13377	4.66832	4.17766	7.74431	1.61458	1.09749	2.69562	3.58245	3.62017	1.03487	2.36939	3.89386	0.401923	2.08379	0.983474	1.02651	1.20237	1.07086	1.27195	1.13733	0.821822	1.60935	1.60674	0	2.69954	3.16798	3.56616	2.86603	2.59189	2.57577	2.67792	4.25457	1.72743	2.10179	5.03686	1.81235	1.85672
GSCOCG00000925001	Cc05_g01190	594	0	0	0	0	0	0	0	0	0	0	0	0	0	0	0	0	0	0	0	0	0	0	0	0	0	0	0	0	0	0	0	0	0	0	0	0	0	0	0	0	0	0	0	0	0	0	0
GSCOCG00000926001	Cc05_g01200	1387	0.991829	1.49439	1.49102	0.367455	0.371712	0.971652	1.34488	0.882694	1.2565	0	3.69975	2.40822	3.60374	0.608933	2.00349	2.46948	0.267594	2.03217	0.793101	0.689296	1.45787	2.06157	0.74478	1.93068	0.374897	1.13421	1.6824	0.744127	1.54887	0.972701	0.978987	0.613479	1.51905	1.39189	2.17685	0.747291	1.81941	0.883656	1.05109	0.796975	0.694431	3.49532	0.0623572	0.606968	1.08846	1.01598	1.06494
GSCOCG00000928001	Cc05_g01210	564	50.7643	18.2339	39.7474	16.653	53.4761	61.2311	2.43699	24.8085	75.6143	24.2932	9.73923	53.457	17.0214	54.3593	8.47447	21.0769	20.5319	9.5953	6.33883	19.4288	19.0101	42.7631	3.66316	67.1497	16.7488	75.3102	28.2907	8.75772	36.9308	8.54316	2.14004	7.29195	5.82767	0.684592	26.929	15.5596	8.61098	5.13643	14.2167	12.021	8.00512	19.9749	7.3608	19.4047	10.9747	2.08209	11.8859
GSCOCG00000932001	Cc05_g01220	1547	2.38986	1.2883	1.60417	0.800095	0.277723	1.25229	0.190386	0.678344	1.32535	1.21197	0.420477	1.76141	1.33344	2.3749	0	0.911676	2.11128	2.40503	0.888842	1.4737	1.33749	0	2.57561	1.33534	1.17643	1.90669	1.18225	0.61951	1.50943	0.311464	0	1.19173	0.871644	0	0.827997	1.25067	0.984898	0.768255	0.706783	0.666911	0.428044	1.49229	2.01268	1.36048	1.12226	0	0.881353
GSCOCG00000934001	Cc05_g01230	553	8.08484	9.65868	18.848	7.24137	6.99229	8.225	7.4564	10.9115	12.0498	10.4322	16.0757	14.6235	18.9382	13.2874	5.22602	10.2015	10.4701	19.3685	5.96762	12.1019	8.84374	1.7985	5.07032	12.5902	10.3432	9.06764	11.0624	16.1308	13.5122	6.62196	1.0913	2.05159	5.48639	0.232737	9.09973	7.12237	12.5707	8.66384	10.3254	9.06179	6.64034	17.45	9.07122	15.6042	14.8785	7.21992	8.21852
GSCOCG00000936001	Cc05_g01240	351	0	0	0	0	0	0	0	0	0	0	0	0	0	0	0	0	0	0	0	0	0	0	0	0	0	0	0	0	0	0	0	0	0	0	0	0	0	0	0	0	0	0	0	0	0	0	0
GSCOCG00000937001	Cc05_g01250	3175	8.90934	8.18544	6.4614	7.93443	5.08799	7.21593	6.64813	11.0448	6.00564	11.6743	2.34468	8.05636	9.09593	13.2208	4.72621	9.20147	11.2223	16.4767	9.09475	12.7165	6.96117	9.00597	7.80858	10.1933	5.43184	4.76899	7.07146	8.75373	5.20705	7.25407	2.56602	7.28062	5.57423	4.74277	5.73456	9.22778	9.40276	9.40498	3.25244	7.98445	12.3241	7.6783	9.31634	5.89968	18.2351	1.92326	6.29837
GSCOCG00000939001	Cc05_g01260	1485	0.75268	0.751571	0.612753	0.392235	0.289318	0.510486	0.330559	0.883331	1.17358	0.0971211	0.486703	2.36768	1.49596	1.45031	1.49702	2.17083	1.1497	0.531457	2.96305	0.54476	0.696665	2.00924	0.993757	1.28805	0.291797	0.993148	0.934327	0.198577	0.314489	0.129787	0.304793	0.668492	0.0567523	0	1.66352	2.00086	1.95585	0.700289	1.55439	2.18352	1.45936	0.342012	1.51429	2.69283	0.40665	0.316309	0.459075
GSCOCG00000941001	Cc05_g01270	2806	0.612824	0.0852318	0.383243	0.337317	0.55121	0.450268	0	0.0934959	0	0.154196	0.309089	0.313258	0.2262	0.285945	0.0396128	0	0.502631	0.281259	0	0.26209	0.318415	0.0886112	0	0.299932	0.154426	0.350398	0.359613	0.105092	0.499305	0.103029	0.537679	0.0252701	0.0300346	0	0.945587	0.0246256	0.288465	0.251485	0	0.210103	0	0.148091	0.277407	0	0.430417	0	0.323938
GSCOCG00000942001	Cc05_g01280	207	0	0	0.399621	0	0	0	0	0	0	0	0	0	0	0.408015	0	0	0.717204	0	0	0	0	0	0	0	0	0	0	0	0.902448	0	0	0	0	0	0	0	0	0	0	4.98411	0	0	0	0	0	0	0
GSCOCG00000943001	Cc00_g22160	1668	0.0515463	0.286763	0.843086	0	0	0.0504977	0.412009	0.366996	0	0	0	0.474281	0.142697	0.303809	0	0.120792	0.667542	0.405557	0.494618	0.176361	0.11277	0	0	0.183477	0.0519567	0.235783	0.3781	0	1.23194	0.173322	0	0.127532	0	0	0.219409	0	0	0.534393	0	0	0	0	0	0	0.769325	0	0
GSCOCG00000946001	Cc00_g31750	1320	0	0	0.125336	0	0	0.0638107	0	0.0662498	0	0	0	0	0	0	0.168414	0	0	0	0	0	0	0	0	0.115924	0	0	0.0955562	0.0558498	0.0707601	0	0	0	0	0	0.0693134	0.261741	0	0	0	0.167486	0.136815	0	0	0	0	0	0
GSCOCG00000948001	Cc00_g27450	1053	0.0816517	0	0	0	0	0	0	0	0	0	0	0	0	0	0	0	0	0	0	0.069841	0	0	0	0	0	0	0	0	0	0	0	0	0	0	0	0	0	0	0	0	0	0	0	0	0	0	0
GSCOCG00000978001	Cc00_g32840	2292	0.112538	0.347819	0.108274	0.127066	0	0.0734992	0.0428342	0	0	0.0629253	0.0630675	0	0.484622	0.38692	0	0	0	0	0	0	0.164136	0	0	0.0667626	0	0.300284	0.770453	0.0964944	0.692782	0.0420449	0	0.0618743	0	0	0	0	0	0.129635	0	0.289373	0	0	0	0	0	0	0
GSCOCG00000979001	Cc00_g28480	2393	41.6063	41.9755	29.7286	21.8152	20.5393	20.5911	19.8567	26.5675	17.9499	24.1681	16.6418	20.717	44.4275	81.2825	54.9497	38.8984	46.9641	46.8317	43.4404	52.3987	38.6732	46.8089	35.6444	45.4648	35.1291	40.6763	49.8897	38.7555	38.2903	35.6795	24.5885	21.6902	19.7222	25.6008	17.3199	21.368	27.0998	33.1516	20.2565	31.3498	45.4319	27.7454	33.4681	38.0827	56.4319	25.7138	25.1647
GSCOCG00000980001	Cc00_g35850	879	4.20604	2.63013	4.51722	2.23644	2.05288	1.82067	2.01043	1.39283	1.16628	0	1.80894	0.2	3.42992	1.05694	0	0	1.77343	4.48927	0.312864	2.84465	1.71194	0.990046	0	4.87436	1.08453	2.68455	2.86995	0.92257	4.3567	1.64449	1.71641	1.21003	0	0	2.18586	0.864726	0.704184	2.49292	0.82927	2.01211	0	4.9901	0.491976	2.15494	1.97513	1.33595	1.16336
GSCOCG00000981001	Cc00_g27040	1424	0.543408	1.56753	1.10373	0.920334	0.241369	0.354902	0.965213	0.184234	0.215974	0.810252	0.558307	1.04937	0.668591	1.15657	0.0780572	0	1.6681	0.158349	0.869056	0.154935	0.594416	0.174609	0.103633	0.752205	0.486875	0.414277	0.930063	0.414167	1.11507	0.20302	0.10595	0.0995898	1.24285	0	0.642512	1.31017	1.67183	0.625961	1.02378	0.621014	2.15599	0.972716	0.971791	2.36479	0.318052	0	0.15958
GSCOCG00000984001	Cc00_g34750	867	0	0	0	0	0	0	0	0	0	0	0	0	0	0	0	0	0	0	0	0	0	0	0	0	0	0	0	0	0	0	0	0	0	0	0	0	0	0	0	0	0	0	0	0	0	0	0
GSCOCG00000986001	Cc00_g32470	623	23.3234	22.7772	40.2322	12.388	31.5849	17.3057	21.1165	21.6168	24.0245	34.7251	39.792	37.9537	36.677	23.7922	14.2733	39.4552	33.3621	25.1549	39.5075	21.4843	30.4945	70.6418	58.7449	32.6672	18.7795	24.6199	16.9056	26.27	25.9371	33.8754	8.71817	25.2674	11.0927	5.99101	22.3227	34.7161	29.577	23.9654	23.2056	53.8212	59.5221	43.2071	32.2079	57.7684	37.6816	29.7816	40.123
GSCOCG00000991001	Cc00_g16110	675	0	0.118104	0	0	0	0	0	0	0	0	0	0	0	0	0	0	0	0	0	0	0	0	0	0	0	0	0	0	0	0	0	0	0	0	0	0	0	0	0	0	0	0	0	0	0	0	0
GSCOCG00000993001	Cc00_g16120	4284	0.0602095	0	0.521355	0.0509865	0.100289	0.117969	0.0458338	0.0204131	0.0717896	0	0.455517	0.0410365	0.666719	0.128147	0	0.423278	0	0	0	0	0.0768381	0.377259	0	0.0714379	0.0202296	0.0688527	0.161937	0.0172086	0.15262	0.0449892	0	0	0.216398	0	0.0427141	0.0322593	0.0889144	0.095365	0	0	0	0.215554	0	0	0.0352401	0	0
GSCOCG00000994001	Cc00_g16130	412	0	0.386991	2.81093	0.17672	0.208562	1.83998	0	0.212257	0.995297	0	1.05255	0.21335	1.54057	0.102499	0.26979	2.93418	1.2612	0.547305	0	0	0	0	0.358187	0	0	0	0	1.61043	0.453414	0.4678	0	0.344213	0	0	0.222072	0	0.115567	0.0901464	0	0	0	0.112067	0	0	0.183215	0.570048	0
GSCOCG00000996001	Cc00_g16140	164	15.7279	18.4717	50.9444	15.0945	13.6226	11.8128	32.9248	21.3292	16.2525	7.03536	28.205	50.9178	42.0886	14.9348	0.677765	25.7993	38.9258	19.2491	14.2535	6.27802	11.1828	29.5643	30.5944	28.458	5.28437	15.5876	11.1521	19.3295	33.0329	15.2777	0	12.1062	10.7916	0.784776	24.5471	24.859	49.3556	20.1554	11.1117	26.0624	102.411	22.2412	17.9307	23.0999	30.8381	18.6169	19.3987
GSCOCG00000997001	Cc00_g16150	2262	3.3449	2.11459	6.54605	3.09002	3.87471	2.34593	3.60239	2.66757	2.67393	3.25175	5.33598	3.30306	6.41871	4.16321	2.21128	3.74102	4.62711	3.43916	2.43155	3.25122	2.34917	4.34191	1.9572	4.02506	1.30264	2.9992	2.25837	2.57472	4.17053	2.42834	2.00096	2.78992	1.49031	0	3.68078	4.21562	3.51525	2.47931	1.50383	5.14748	4.44436	5.12337	2.14121	3.62873	2.60291	2.18039	2.51152
GSCOCG00001004001	Cc00_g25950	360	0	0	0	0	0	0	0	0	0	0	0	0	0	0	0	0	0	0	0	0	0	0	0	0	0	0	0	0	0	0	0	0	0	0	0	0	0	0	0	0	0	0	0	0	0	0	0
GSCOCG00001006001	Cc00_g33060	1341	0.256463	0.237793	0.123373	0	0.128154	0.188434	0	0.130425	0.0764471	0	0.107793	0	0.53248	0.0944732	0	0	0.166064	0	0	0.0548416	0	0	0	0.171163	0	0.0733197	0.235149	0	0	0	0	0	0	0	0.204684	0	0.0355061	0.055392	0	0	0	0.172153	0	0	0.112579	0	0
GSCOCG00001007001	Cc11_g15170	4199	4.40237	4.89826	3.92036	4.50828	3.17189	3.63078	2.4316	2.97817	2.41701	2.6791	1.80731	1.82122	5.63067	2.52432	1.13827	2.73503	3.99527	5.50433	1.44086	3.10003	2.95655	1.53959	0.351448	5.42986	2.60053	2.92694	4.40073	3.79231	5.33861	3.07529	2.15584	2.65124	2.72962	2.23752	1.93926	2.08994	2.40393	3.00731	0.694383	1.68483	1.72037	2.56203	2.82187	2.90713	2.66056	0.950849	0.703536
GSCOCG00001009001	Cc11_g15160	711	0	0	0	0.204806	0	0	0	0	0	0	0	0	0	0.118789	2.50135	0	0	0	0	0	0	0	0	0.107609	0	0.553146	0	0	0	1.0843	0	0	0	0	0	0.194373	0	0	0	0	0	0.0649389	0.486579	0	0	0	0
GSCOCG00001010001	Cc11_g15150	1396	5.23512	5.82483	6.2219	3.75518	2.03124	4.64593	1.54718	3.00687	7.78413	1.13644	6.67874	3.08532	17.2774	5.62657	4.29963	2.1649	4.73247	3.31127	3.54595	4.47788	7.37712	2.22639	0.105711	8.49502	4.53184	5.0006	6.91208	2.37642	10.5045	2.55414	2.48573	1.21905	3.80334	2.21266	9.17558	2.52441	3.75179	4.17696	5.3956	4.43429	4.44158	8.36777	3.40753	1.6584	3.19024	2.52356	5.61594
GSCOCG00001011001	Cc11_g15140	855	8.6482	9.13752	17.7053	7.23829	11.9595	4.92574	2.52616	6.03455	11.1508	5.39789	17.9209	21.8979	24.3122	6.81599	5.59018	17.6737	9.46332	5.53834	14.6349	4.90284	12.265	8.86972	4.6602	10.6488	7.298	9.42968	7.96637	7.15661	13.7647	3.38129	9.35234	5.72239	6.5056	10.2361	13.1622	7.59691	13.5323	5.03892	10.6569	14.9111	7.81524	24.4628	8.49721	14.0311	8.29887	11.8117	7.44185
GSCOCG00001012001	Cc11_g15130	1174	5.93213	6.24724	11.6966	3.84509	4.6111	5.23748	3.59588	5.06523	5.2393	6.14245	7.14135	3.21951	8.58272	4.82006	3.12442	9.43903	7.71392	8.16295	4.8021	5.44992	6.28868	4.8712	1.00561	9.58004	7.08664	7.95618	7.89682	8.1006	7.08083	6.73091	4.88344	5.85866	2.0818	2.7407	3.81873	5.35609	6.8541	3.95446	1.7592	5.64943	4.25594	10.9333	7.2934	6.27454	3.79351	2.20056	4.54871
GSCOCG00001013001	Cc11_g15120	1493	3.34012	3.31055	7.97851	2.3408	3.39566	1.12833	1.31515	1.64005	1.44195	2.89802	4.40526	4.53336	5.42038	5.79843	0.372249	3.10385	5.66798	3.62475	3.49976	4.72879	3.87412	3.24751	13.5415	4.50963	4.41155	6.05867	4.30867	1.72824	3.50341	3.42093	0	2.08972	0.846722	2.41373	1.89973	1.34219	3.79506	2.76127	1.13921	4.09683	3.79013	4.08215	3.93924	4.9339	4.14583	4.08999	5.09887
GSCOCG00001014001	Cc11_g15110	841	492.975	617.855	494.756	741.852	609.871	878.457	1915.54	2240.73	820.247	2256.84	620.485	1446.75	845.848	538.087	813.892	622.17	1666.97	2186.93	1155.62	1328.23	887.77	603.425	652.585	641.829	507.823	681.003	459.242	1745.74	985.344	1106.79	538.729	1031.66	719.813	1027.18	1403.74	1631.85	2060.64	2368.55	811.269	1318.34	1513.27	1143.64	1547.86	1052.83	1333.95	418.614	1224.03
GSCOCG00001016001	Cc11_g15100	1553	2.76817	4.00398	4.15472	4.54761	3.3198	3.47117	2.02294	4.11065	2.9045	3.34327	4.5143	5.37702	6.02837	2.52888	4.36598	3.76235	2.91569	3.12172	2.83331	4.30932	5.45041	2.32152	4.08605	4.3354	2.51118	2.97561	3.6955	2.75329	2.64633	4.28159	3.40022	2.14596	2.60483	6.79567	2.76896	2.40269	3.61778	3.65903	4.61545	2.37262	7.4812	5.26231	0.779686	3.79462	3.74263	2.5709	1.90222
GSCOCG00001018001	Cc11_g15090	1028	0.334549	0.310195	0.482811	0.354128	1.75533	0.327744	0	0.170136	0.199447	0.701483	0.140613	0.513036	1.23486	0.246476	0	0	0.0722088	0	0	0.715395	0	2.17684	0	0.074426	0	0	0.184048	0.0717137	0.0908593	0	0	0.137953	0	0	0.356006	0	0	0	0	0.931924	1.17118	0	0	1.63787	0.220285	0	0.110526
GSCOCG00001019001	Cc11_g15080	2642	5.82524	7.15128	6.76301	6.72419	4.35817	6.18495	3.67881	5.29598	4.53986	3.98502	3.31011	2.92779	11.8619	7.6563	3.15538	5.49076	4.35494	5.93169	5.10045	7.93324	7.27978	3.57624	2.51354	10.5701	4.65793	5.61944	8.45032	6.16673	8.41408	4.77822	3.19791	3.54271	4.33826	1.364	3.67083	3.0862	4.45139	4.76555	2.66704	2.98457	3.25828	5.03309	5.49971	2.23053	6.08561	3.11131	5.33271
GSCOCG00001021001	Cc11_g15070	1019	14.5127	15.8032	16.6417	12.5754	15.8532	12.8949	10.309	15.1042	4.52718	11.889	7.73112	15.527	11.0561	11.065	10.0355	20.9587	39.41	29.4309	34.2748	27.3529	16.5672	26.3527	39.3914	11.1123	17.1797	14.4733	17.3295	31.7604	10.7244	29.4113	6.81074	14.613	10.669	13.1356	9.06856	11.3923	24.718	12.1007	7.03415	29.868	21.8581	23.5162	13.3257	32.2205	21.4823	13.3679	30.6632
GSCOCG00001022001	Cc11_g15060	1203	3.71647	3.9098	1.1002	3.69188	1.85712	3.01072	2.28506	2.03541	2.64171	1.43865	1.7423	1.31521	2.76996	1.79028	3.97307	2.67971	5.3683	7.02898	5.48644	7.09139	6.72343	4.75377	1.84006	2.16238	3.8181	3.43268	4.50854	6.80225	3.26097	5.36707	1.12872	4.47964	4.9039	1.92574	2.05347	1.78062	3.16633	3.89001	2.92864	2.51159	3.25262	3.07043	5.5359	1.74951	4.07854	5.07593	3.11679
GSCOCG00001024001	Cc11_g15050	1914	5.48039	3.87355	11.7988	3.00516	4.35474	2.11235	6.05264	4.43189	6.1595	4.89792	6.79705	4.91396	10.6118	6.50873	2.14874	5.78967	7.95051	7.00973	3.23285	6.18618	4.27499	3.96218	3.00697	8.47446	3.80342	5.54793	2.86669	3.54357	7.80801	4.02787	1.65534	3.59356	1.45305	0	6.26211	5.16261	5.97037	7.37373	3.23714	5.35184	7.70566	8.99791	3.25352	6.37776	3.39167	2.33142	6.47058
GSCOCG00001026001	Cc11_g15040	3051	6.03066	7.26392	5.77506	6.41938	2.59106	4.94172	3.73268	1.97772	3.66247	2.78901	2.53473	0.605016	10.0117	3.57103	2.5138	0.594338	5.71753	6.28208	2.07315	5.80916	3.62204	0.896451	0.72553	9.10296	3.12455	4.76946	8.95053	5.84748	7.99026	4.5167	1.68131	2.69594	3.59096	0.337472	4.0184	1.94774	2.09119	5.40489	0.358372	2.29462	1.22331	1.80086	3.82697	1.86253	4.42862	0.538845	1.34066
GSCOCG00001027001	Cc11_g15030	1024	24.0137	18.2952	28.8395	16.2824	21.398	15.9577	32.0222	16.653	7.0079	17.3239	8.96384	17.5114	22.5467	8.28919	4.45048	19.2823	17.5428	18.4972	10.2054	12.9274	11.0215	35.5725	10.8086	18.3803	12.1025	12.0982	13.4264	18.9344	22.1651	17.5983	11.1976	11.6333	8.8063	10.8091	14.832	19.0968	22.5979	10.2644	3.32194	15.113	16.3429	19.3885	10.8112	14.5929	18.4288	8.02743	19.1958
GSCOCG00001028001	Cc11_g15020	2473	16.0277	10.9926	15.1528	15.6923	15.9138	15.8378	15.2842	20.2977	18.8615	18.0791	24.2282	22.5704	18.7681	23.9067	9.75346	18.9015	20.8914	25.9409	11.6208	20.4004	17.4371	26.8953	17.7231	13.3034	16.6459	13.1202	12.9296	14.9351	13.1815	14.2232	3.66048	14.7092	10.5645	5.82886	19.4604	16.1223	19.2727	16.6103	10.5129	17.1048	27.6772	23.9166	17.9064	17.702	23.442	8.07241	19.5265
GSCOCG00001030001	Cc11_g15010	2889	0.535696	0.248349	0.515399	2.34379	1.60612	1.92426	2.95649	2.42159	0.248394	2.54602	0.125087	1.21703	0.549252	1.15477	5.80969	1.53429	2.31248	3.20009	1.18989	1.83284	0.895247	0.516393	0.766214	0.264832	2.39983	0.238232	0.720393	1.48005	0.226315	1.40097	0.940017	1.61991	1.66279	6.23692	0.601724	2.87018	1.13719	2.33975	1.09335	1.88762	2.43794	1.37444	2.36506	0.145702	2.71733	1.4633	0.0393289
GSCOCG00001031001	Cc11_g15000	2294	88.6028	114.09	109.586	121.401	97.3895	124.619	112.641	182.295	70.5186	224.322	76.5602	149.476	119.355	99.8119	119.924	144.391	173.96	213.104	171.251	184.626	131.338	82.5378	107.817	121.836	108.537	106.979	123.797	145.612	88.3953	147.533	98.9157	138.725	88.0979	115.631	107.208	135.488	119.2	158.713	103.27	172.701	223.474	127.686	176.636	147.803	128.692	112.208	153.492
GSCOCG00001032001	Cc11_g14990	2702	2.3229	2.00628	2.51043	3.31438	3.40275	2.2133	5.12317	3.43067	2.92143	4.91069	2.22015	4.2291	2.81887	4.48552	3.37327	5.59254	3.02197	2.50359	4.58007	2.93952	3.63738	4.18699	1.91157	2.40686	1.50747	2.69275	2.054	1.06408	3.042	2.17557	2.51268	3.38532	1.90263	0.952652	2.74278	6.08649	2.94281	5.08583	1.52872	2.42736	4.70092	3.89605	3.29697	1.94732	3.8273	1.39073	2.8174
GSCOCG00001033001	Cc11_g14980	1293	52.5983	71.705	54.1241	58.8438	69.7122	67.2277	37.2051	64.7927	57.1645	61.4601	100	73.1482	74.6147	100.169	107.801	118.894	52.2428	45.3421	94.5406	54.2042	87.1034	58.5551	81.0338	53.0185	60.5909	51.6322	61.6526	65.1693	72.31	70.8032	120.535	91.5825	109.632	69.7765	60.8543	92.293	76.8153	62.8197	85.3142	94.4966	125.379	66.847	99.9344	128.917	77.119	93.3626	63.6208
GSCOCG00001034001	Cc11_g14970	1815	55.9457	54.8159	60.5713	59.8515	51.0357	55.8286	36.6199	49.9162	54.2231	42.1152	44.9979	43.4416	70.2472	89.2986	17.7601	23.6448	48.4646	56.4035	52.653	62.1971	51.1185	37.6732	34.393	53.4938	50.9478	61.5391	48.6815	69.9849	60.3648	61.112	23.6908	52.9758	42.1153	6.45289	62.4072	40.2414	47.4825	51.0142	28.113	53.5954	42.2219	51.2339	46.5089	35.0197	75.318	27.6914	58.1565
GSCOCG00001037001	Cc11_g14960	1823	67.0195	71.7613	55.1326	62.105	46.9938	61.3591	46.9607	43.2212	44.3128	50.633	48.1703	40.0686	76.8588	61.1784	78.655	51.2819	47.519	39.7668	61.2469	62.2873	71.2467	78.0845	59.9034	60.9394	68.7415	49.7811	73.0305	57.5054	60.3049	73.4778	69.85	53.638	60.7461	74.7651	37.4908	50.8296	43.7743	47.9992	54.4464	55.3814	64.1281	49.7427	73.5848	61.9969	43.1458	63.5139	44.5634
GSCOCG00001038001	Cc11_g14950	1223	25.4493	76.9173	134.871	61.3784	79.9554	64.1196	35.3209	84.4466	64.5437	66.8646	71.6844	23.3586	48.5898	72.7881	34.9002	22.7345	74.7162	46.9232	25.2971	61.4558	24.2238	111.107	95.0838	84.5801	71.2868	102.181	59.7152	54.4926	65.9857	63.194	27.0165	44.2957	31.423	20.8367	85.5836	62.0935	58.4367	61.3134	42.5159	38.2629	44.5459	63.4246	12.0222	41.6458	56.8447	42.2478	119.753
GSCOCG00001039001	Cc11_g14940	1842	20.958	22.4186	23.3075	22.728	24.0709	22.4522	17.5352	22.5034	26.3802	31.789	31.7823	24.6712	44.1924	29.5286	26.2496	31.2831	18.4569	16.2201	26.1272	20.0825	29.0012	45.0851	30.3638	25.4203	15.8554	18.2552	20.9196	16.0491	26.4694	19.3571	27.3569	22.7891	30.5173	28.3678	24.0904	23.8209	22.7212	19.6186	28.6902	29.1254	40.067	30.8562	24.6978	24.7943	16.9655	20.9104	16.5312
GSCOCG00001041001	Cc11_g14930	2593	26.6924	31.1441	15.2172	24.5691	32.1772	25.1748	12.5323	19.3583	12.9676	11.5691	9.00306	16.5088	11.6883	16.7908	16.6323	19.5808	19.9819	8.91349	16.0147	14.0675	29.615	21.4794	17.3582	13.75	24.0306	19.907	26.0003	29.0565	24.3144	30.1774	31.7106	23.9003	43.9099	11.5153	19.9359	16.7352	23.5589	15.7843	19.9591	26.7719	27.6732	17.183	11.6409	18.3437	5.61839	26.9006	19.0172
GSCOCG00001042001	Cc11_g14920	1098	24.5879	31.0749	43.3949	16.1134	21.3645	16.5699	22.1745	9.47771	6.2555	14.186	6.25333	12.3284	22.9059	12.1919	25.6119	19.8178	39.1435	32.5502	36.5675	25.6528	22.0563	25.8154	44.2181	25.5033	26.6779	25.252	34.2906	34.2423	20.1608	33.7898	21.2981	13.6908	11.8203	13.4799	7.41615	12.8382	16.3049	14.4773	18.1458	28.256	29.8799	34.103	30.5627	25.6853	19.1117	35.9348	31.9753
GSCOCG00001044001	Cc11_g14910	3402	3.61406	6.77223	6.29773	3.25306	4.42014	4.65469	2.65496	2.72477	1.74777	1.69576	2.91056	4.10821	7.06639	2.75572	4.63957	7.16612	3.86209	4.07631	3.19307	3.37232	3.69067	2.96004	2.68945	5.03769	3.48999	2.39879	4.93117	6.28433	5.0518	5.18376	11.3088	5.16907	7.90253	4.23715	1.88259	3.22952	4.19874	3.05682	2.82115	6.60687	6.44099	4.32943	3.10162	3.09327	3.35042	3.866	2.17089
GSCOCG00001045001	Cc11_g14900	980	179.328	168.144	213.557	195.172	250.33	231.031	464.532	317.675	444.792	312.438	512.934	364.337	277.769	372.611	541.476	367.188	177.169	186.259	216.919	98.0067	217.754	380.449	267.739	161.608	211.177	188.416	193.32	207.098	217.21	272.777	346.238	343.252	324.209	521.38	418.443	523.464	570.781	354.463	480.126	343.653	397.556	381.01	245.701	443.267	343.916	475.95	259.705
GSCOCG00001046001	Cc11_g14890	1119	0	0	0.443547	0	0.153579	0	0	0.0781499	0	0	0	0	0	0	0	0	0	0	0	0	0.042024	0	0	0	0	0.175731	0.225441	0.131764	0	0.0861188	0	0	0	0	0	0	0	0	0	0	0	0.28883	0	0	0	0	0
GSCOCG00001047001	Cc11_g14880	3721	6.58535	10.1337	9.82611	6.26143	5.21892	5.81756	4.32702	6.933	6.14377	8.91473	11.0132	6.77972	14.2218	5.93551	10.4253	8.28447	10.992	13.3924	10.1253	12.2143	8.01231	5.17867	7.41632	11.8846	9.64224	9.19536	12.1694	11.1147	8.9864	8.80536	6.85232	4.3448	4.62041	3.07836	5.975	6.94523	10.7742	6.41796	5.45244	16.1211	15.45	14.9397	12.9699	13.3486	9.77788	9.0889	9.19106
GSCOCG00001048001	Cc11_g14870	192	0	2.07605	0	0	0	0	0	0	0	0	0	0	0	0	0	0	0	0	0	0	0	0	0	0	0	1.02418	1.3139	0	0.486476	0	0	0	0	0	0	0	0.743964	0	0	0	0	0	0	0	0.393148	0	0
GSCOCG00001051001	Cc11_g14860	3776	0.455398	0.464471	1.18299	0.212102	0.18205	0.423827	0.546	0.138956	1.08597	0.0763903	3.82814	0.186229	4.16028	0.0559183	0.0588737	0.426865	0.0786341	0.149291	0.364152	0.409003	0.585321	2.30469	0.234491	1.86412	0.275414	0.72908	0.300638	0.0976188	0.469985	0.127604	0.519424	0.187786	0.111596	0	0.484606	0.219596	0.529601	0.373764	0.482606	1.11243	0.605811	1.90751	0.160335	1.05902	0.159925	0.373188	0.0601807
GSCOCG00001052001	Cc11_g14850	1257	28.1809	30.2518	25.5338	21.5472	22.9687	18.2934	20.9317	15.7229	24.3852	12.3916	29.6116	27.5518	45.2557	31.6469	34.4868	28.6913	33.1882	26.9978	23.8471	32.12	38.4953	24.7258	39.5641	29.1554	26.7506	21.5103	26.4912	28.9726	26.8247	24.1492	50.531	21.7744	31.5117	38.396	19.5798	20.0097	21.3258	23.4897	34.8904	31.5998	42.8621	38.311	22.4308	44.7052	26.7828	38.1156	31.456
GSCOCG00001053001	Cc11_g14840	1858	10.7358	11.1128	12.0209	10.071	7.39957	7.07207	11.2548	9.46039	9.76602	6.52039	8.0522	10.9757	13.5791	13.4098	15.9133	7.04856	10.5074	10.5584	9.69484	11.0433	11.2121	10.0367	10.5636	12.4771	7.92941	9.47233	8.72349	11.5066	10.5066	8.86907	4.7097	9.19742	8.5275	2.00882	11.3752	7.69838	8.81545	10.5744	6.14633	9.79674	9.13669	11.6547	6.19112	5.21068	11.538	6.69944	8.13326
GSCOCG00001054001	Cc11_g14830	1291	50.0158	50.8208	71.3161	49.9114	61.101	51.9343	41.8255	77.8987	113.156	80.4352	155.02	126.097	88.5579	112.623	236.169	152.788	69.5158	56.5907	176.06	58.8454	102.683	114.788	142.658	55.0564	77.6684	56.891	57.3026	59.6169	46.8826	62.1794	94.8944	72.6655	83.2326	130.697	95.3915	135.416	147.193	79.7467	214.933	183.121	175.047	122.957	149.464	151.451	110.274	185.377	102.796
GSCOCG00001055001	Cc11_g14820	2095	15.7184	17.8086	24.2834	18.1066	15.0937	19.8614	13.7774	21.5807	16.5395	21.4788	17.215	21.524	21.2456	24.5919	19.5779	20.3885	23.4562	24.8092	22.0531	20.1145	20.9872	16.4971	18.0328	16.9089	12.7824	16.6138	19.4168	15.8	16.6298	17.6174	10.0102	15.8062	12.4706	16.8328	16.8139	17.448	19.5909	20.9723	9.85822	28.4222	16.0912	14.4575	19.5272	14.6673	22.7714	10.2015	21.0972
GSCOCG00001056001	Cc11_g14810	1892	0.363548	0.463489	1.0056	0.269377	0.681243	0.222595	0	0.0462208	0.325102	0.304915	0.114601	0.0929177	0.419342	0.2232	0.411245	0.958417	0.19617	0.357542	0.290706	0.466443	0.372819	1.57702	0.623987	0.687458	0.320637	0.155901	0.666671	0.623439	0.345573	0.305603	0	0.224867	0.356351	0	0.193433	0.365219	0.603979	0.98151	0.963172	3.27181	1.20906	0.732107	0.365706	1.22364	0.319173	0	0.720641
GSCOCG00001057001	Cc11_g14800	1066	52.6683	48.0864	44.8528	47.3325	51.0245	49.6215	58.1135	94.915	80.3968	99.8479	88.6831	85.8387	58.7976	68.1773	62.98	64.8291	68.451	64.622	68.752	58.9168	55.5829	62.5106	60.635	45.5758	48.3723	56.2629	41.1179	45.4364	42.233	49.5395	44.4409	65.387	43.0873	16.7821	89.0046	83.3602	79.9517	81.2837	51.7407	80.192	84.0859	66.5286	86.246	61.205	93.3287	39.6573	83.4571
GSCOCG00001059001	Cc00_g30900	1494	0	0	0	0	0	0	0	0	0	0	0	0	0	0	0	0	0	0	0	0	0	0	0	0	0	0	0	0	0	0	0	0	0	0	0	0	0	0	0	0	0	0	0	0	0	0	0
GSCOCG00001061001	Cc00_g23620	297	0	0	0	0	0	0	0	0	0	0	0	0	0	0	0	0	0	0	0	0	0	0	0	0	0	0	0	0	0	0	0	0	0	0	0	0	0	0	0	0	0	0	0	0	0	0	0
GSCOCG00001062001	Cc00_g23630	3599	0	0.110753	0.0689538	0.080921	0	0	0.0272787	0	0.113938	0	0	0	0.0220449	0.0586684	0	0	0	0	0	0.0817367	0	0.0345433	0	0.106293	0	0.0546383	0.0876175	0.0614518	0.181668	0.0803281	0	0.0591064	0	0	0	0	0.0661485	0	0	0	0	0	0	0	0	0	0
GSCOCG00001066001	Cc00_g08990	1508	44.2439	22.5733	24.7945	18.347	11.6811	20.3873	19.4008	17.8031	9.58534	17.5977	32.7348	11.6578	58.1893	111.679	155.011	46.2283	18.5084	35.1393	127.474	40.7215	14.0326	121.354	43.7434	28.3615	27.4703	34.6864	48.8895	28.3056	18.2099	37.0003	20.6099	16.2223	18.4426	18.0082	6.73461	9.34768	22.3544	33.4706	41.5702	24.7275	35.8476	21.2487	49.0374	36.8455	80.6902	42.8292	22.8297
GSCOCG00001067001	Cc00_g31520	594	10.7112	5.9052	14.901	9.43816	7.95625	9.6425	10.5779	7.21387	17.0859	15.0538	9.9774	3.84748	10.0176	9.88199	0	2.37435	8.49778	12.9068	4.16679	9.53329	12.5083	8.9997	0.745318	15.3278	9.33751	9.26938	11.1482	6.57786	8.64846	8.11169	2.03196	8.23678	6.52651	0	9.24178	6.3981	7.69514	11.6923	1.22715	7.4438	4.15511	10.3381	5.24178	1.41728	12.0724	0.790773	7.26869
GSCOCG00001069001	Cc00_g20880	99	0	0	0	0	0	0	0	0	0	0	0	0	0	0	0	0	0	0	0	0	0	0	0	0	0	0	0	0	0	0	0	0	0	0	0	0	0	0	0	0	0	0	0	0	0	0	0
GSCOCG00001070001	Cc00_g20890	2190	0.431859	0.109206	0.0755448	0.0997379	0.0392363	0.0769225	0	0.159726	0.0936215	0	0	0	0.0724562	0.0771315	0.152265	0	0.0338953	0.0514816	0	0.167905	0.365033	0	0.202155	0.209616	0	0	0.316775	0	0.21325	0.264019	0	0	0	0.293843	0	0	0.108707	0.0678362	0	0	0.302367	0.0843316	0	0.0961032	0.137871	0	0
GSCOCG00001071001	Cc00_g20900	1041	0	0	0	0	0	0	0	0	0	0	0	0	0	0	0	0	0	0	0	0	0	0	0	0	0	0	0	0	0	0	0	0	0	0	0	0	0	0	0	0	0	0	0	0	0	0	0
GSCOCG00001072001	Cc00_g20910	1041	0	0	0	0	0	0	0	0	0	0	0	0	0	0	0	0	0	0	0	0	0	0	0	0	0	0	0	0	0	0	0	0	0	0	0	0	0	0	0	0	0	0	0	0	0	0	0
GSCOCG00001074001	Cc00_g20920	345	0	0	0.719318	0	0	0	0	0	0.594293	0	1.67595	0	0.689909	0.244809	0	0	1.29097	0.653593	1.19569	1.70533	0.272608	0	0	0	0	0	0.914016	1.06843	0.812203	0.558649	0	0.20553	1.22141	0	0	0	0	0.538266	0	0	0.872442	1.33831	0	1.22009	0.437591	0	0
GSCOCG00001075001	Cc00_g26860	2614	0.953863	0.640445	0.443038	0.278534	1.54499	0.741122	3.45531	1.03709	0.0392179	0.82761	0.276493	0.0336267	0.0910553	0.339258	2.76396	2.15817	1.1075	0.431311	0.210412	0.168805	0.575668	0.0475599	1.07264	0.40977	0.0331537	0	0.07238	0.282026	0.393052	0.331791	3.75162	0.271262	0.386888	2.75723	0.350014	0.23791	0.218578	0.198915	1.67313	0	0.806024	0.247285	0.33087	0.32206	0.808555	0.718775	0.260798
GSCOCG00001077001	Cc00_g15460	1233	0	0	0	0	0	0	0	0	0	0	0	0	0	0	0	0	0	0	0	0	0	0	0	0	0	0	0	0	0	0	0	0	0	0	0	0	0	0	0	0	0	0	0	0	0	0	0
GSCOCG00001079001	Cc00_g24090	1062	1.13344	1.20106	1.24628	0.411348	0.647288	0.475876	0.0924444	0.988133	2.02714	0.27161	1.76945	2.8969	2.9136	3.53901	0	1.70746	2.16681	1.91093	1.03581	0.276996	1.01843	1.63889	4.72456	2.44947	3.7538	0.462908	0.712623	0.763596	1.23131	0.181482	0.284129	0.333841	1.26971	0	1.03383	0.520524	2.1072	0.559553	0.571978	0.48574	0.28342	3.04332	1.2216	3.7654	1.13724	0.884594	1.28385
GSCOCG00001080001	Cc00_g24100	1332	27.1751	42.3738	2.98096	13.0094	15.1599	14.2281	3.46417	6.23703	1.61624	1.94898	0.162782	4.94933	1.96562	2.91675	5.34071	6.80677	7.13327	5.50181	12.9039	14.0239	15.7103	7.09342	9.41719	4.71007	8.5883	8.71018	12.0737	22.0833	11.2196	17.6528	5.66339	10.008	10.7561	3.86496	8.31136	6.06955	5.25466	3.73634	3.28346	3.87279	12.7899	2.49576	5.45429	12.4826	2.04012	12.3425	20.9841
GSCOCG00001081001	Cc00_g24110	474	16.1438	11.773	11.5182	3.0721	4.8946	3.37631	0.207122	4.24334	7.13716	1.82563	4.57439	18.9152	18.9143	14.2547	33.0647	14.8773	9.39628	1.90287	11.0235	3.41337	13.9884	15.4746	17.7461	11.2989	14.0783	15.7647	10.5112	2.95509	11.6262	2.03306	0	0.149595	4.26719	0	10.6164	1.60358	12.6568	1.33204	38.7019	14.1479	19.4312	18.7024	4.37921	23.0891	2.2295	30.2245	21.3339
GSCOCG00001084001	Cc00_g31670	1557	0.552211	0.409609	0.159386	0.0467622	0.110376	0.162293	0.0630545	0	0.197525	0	0	0	0.15287	0.0271224	0	0	0.0476754	0.579292	0	0	0.362427	0	0	0.343975	0.166982	0.0631482	0.526572	0.189394	0.599893	0.185678	0	0.0910828	0.270639	0	0.176288	0.0443799	0.642188	0.0477076	0.156054	0.662628	0.61861	0	0	0	0	0	0
GSCOCG00001087001	Cc00_g23760	624	0	0	0	0	0	0	0	0	0	0	0	0	0	0	0	0	0	0	0	0	0	0	0	0	0	0	0	0	0	0	0	0	0	0	0	0	0	0	0	0	0	0	0	0	0	0	0
GSCOCG00001088001	Cc00_g08450	265	0	0	0	0	0	0	0	0	0	0	0	0	0	0	0	0	0	0	0	0	0	0	0	0	0	0	0	0	0	0	0	0	0	0	0	0	0	0	0	0	0	0	0	0	0	0	0
GSCOCG00001089001	Cc00_g08460	99	0	0	0	0	0	0	0	0	0	0	0	0	0	0	0	0	0	0	0	0	0	0	0	0	0	0	0	0	0	0	0	0	0	0	0	0	0	0	0	0	0	0	0	0	0	0	0
GSCOCG00001093001	Cc00_g23420	390	0	0	0	0	0	0	0	0	0	0	0	0	0	0	0	0	0	0	0	0	0	0	0	0	0	0	0	0	0	0	0	0	0	0	0	0	0	0	0	0	0	0	0	0	0	0	0
GSCOCG00001095001	Cc00_g30010	1096	30.5948	29.3859	15.4726	64.4383	39.8277	51.491	51.1482	56.8104	29.5574	42.5042	3.6929	12.8321	4.77774	5.08604	12.7786	18.7509	23.976	47.7314	34.2505	59.1159	17.9776	14.4059	36.7586	17.5917	43.49	24.2216	59.7296	32.825	13.039	51.1729	17.8955	49.9461	19.6083	2.93575	15.6107	17.7162	16.2043	17.9263	5.32065	15.6666	20.8168	8.931	21.5434	16.5147	65.3601	9.00009	26.7466
GSCOCG00001098001	Cc00_g22510	177	0	0	0	0	0	0	0	0	0	0	0	0	0	0	0	0	0	0	0	0	0	0	0	0	0	0	0	0	0	0	0	0	0	0	0	0	0	0	0	0	0	0	0	0	0	0	0
GSCOCG00001103001	Cc00_g07370	3497	1.67189	1.68696	2.5784	1.56152	1.76917	0.722592	2.72321	1.22535	2.08139	2.35082	0.248014	0.201087	3.60737	0.869467	1.0807	0.979459	1.99533	3.54645	0.157282	1.45108	1.26404	1.31538	0	5.33841	0.346952	1.01218	1.73132	0.843257	1.97651	0.716482	0	0.953009	0.771194	1.43535	1.3605	0.849665	0.762472	3.69598	0.0694813	0.547908	0.447572	1.04305	0.618312	0.601848	1.66208	0.268641	0.292419
GSCOCG00001104001	Cc00_g07380	391	1.97906	1.83499	3.80816	1.6759	7.91148	3.8776	14.3121	5.36776	3.14626	8.11495	1.84847	12.3645	7.50783	3.78014	4.2642	5.15295	9.11271	2.59515	9.14348	0.752354	0.120268	3.81549	4.90652	4.50059	0.664939	2.26316	0.967782	5.46785	1.19442	1.72524	0	3.80835	2.58651	7.57078	5.38198	5.47848	9.49838	0.759905	2.48569	7.91594	16.6277	7.08515	4.64521	15.0717	2.1236	7.80863	2.90591
GSCOCG00001106001	Cc00_g07390	636	0	0.125346	5.98301	0.343437	0	0.264875	0.771823	0	0	0.453537	0.568202	0	1.24748	0.0663986	0	0	2.10087	0	1.94581	0.346899	0.147877	0	0	0	0	0.618375	0	0	0	0.757601	0	0	0	0	0	0	0	0	0	0.695223	0	0	0.679948	0	0	0	0.17865
GSCOCG00001107001	Cc00_g20120	2053	4.64866	0.931945	2.49817	7.58941	1.88346	2.78989	11.3813	6.77278	4.49411	26.344	1.40819	6.93611	8.23152	14.7279	12.6151	5.49581	22.4174	21.0332	7.50143	16.5498	2.79447	29.6724	2.08457	9.83859	0.590985	3.97501	5.13015	0.682276	1.72885	2.53474	2.79258	7.87482	3.0788	3.38528	12.1219	18.0069	4.59206	22.125	2.24868	4.16389	6.18699	4.31804	5.39242	4.51072	54.0855	0	3.92942
GSCOCG00001108001	Cc00_g35130	261	1.31769	0.916324	0.316941	0	0.987672	0	3.76153	0	0.78556	0	0.553834	0	1.21593	0.647196	0	0	2.55968	0	0	0.563545	0	0.476328	0	0.293142	2.32431	1.50685	1.69145	1.41229	0.715735	1.47689	0	0	1.2916	0	3.15495	0	0	0.2846	0	0	0	3.53805	0	0	1.73527	0	0
GSCOCG00001110001	Cc00_g29630	579	0	0	0	0	0	0	0	0	0	0	0	0	0	0	0	0	0	0	0	0	0	0	0	0	0	0	0	0	0	0	0	0	0	0	0	0	0	0	0	0	0	0	0	0	0	0	0
GSCOCG00001111001	Cc00_g29640	921	2.61392	1.0387	2.06579	0.632431	0.46649	0.18291	0.426388	0.569705	0.667854	0.313192	0	0.57264	1.80904	0.275111	0	1.96886	0.241794	0	3.13527	1.43731	2.50187	5.66938	1.44208	1.99375	0.470487	0.854043	0.890198	1.20068	1.11557	2.19729	0	1.46281	1.18958	0	0.198683	0.150053	1.44754	0.766196	0.263818	0.560104	0	0.50132	2.62943	0	1.06547	0	1.1103
GSCOCG00001115001	Cc00_g18330	527	4.56816	4.08434	5.96474	2.07235	6.19591	2.39744	3.16696	2.82096	1.16716	3.8314	2.05717	2.33511	0.752747	1.28211	0	0	1.40855	1.7115	1.56551	1.81414	1.33847	1.88723	1.68015	2.9036	1.97337	3.91794	4.42786	2.09834	2.4813	4.20577	0.572572	2.1528	1.27935	0	1.04167	1.83566	3.25255	1.6914	0.461055	2.09754	0.685372	5.69479	0.656466	3.5943	2.14851	0.891308	3.0184
GSCOCG00001116001	Cc00_g29930	1137	0	0	0	0	0	0	0.431732	0.461476	0	0	0	0	0	0	0	0	0	0.0991599	0	0.452769	0	0	0	0	0	0	0	0	0	0	0	0.249456	0	0	0	0	0	0.0653304	0	0	0	0	0	0	0.199167	0	0
GSCOCG00001118001	Cc00_g14770	1063	23.2136	17.9989	19.2213	10.137	8.97267	11.648	5.72616	15.713	10.7048	7.46224	8.83894	18.0266	20.5999	23.7169	10.4566	14.0259	18.0863	15.0609	10.3484	15.2205	20.8361	7.95283	6.94134	25.0475	15.4087	25.1585	15.7223	10.4722	22.8456	10.516	10.6448	5.46985	10.7824	1.69506	14.0296	6.95545	12.8105	9.22394	11.6574	15.5291	13.7613	18.1559	12.9368	8.90967	13.421	6.84915	16.9951
GSCOCG00001121001	Cc00_g14780	360	0.716493	1.55011	2.29782	0.606739	1.19344	0.233973	1.09084	0.728748	0.854296	0	5.01912	2.93001	5.06891	3.51913	0	0	0.412392	2.50544	2.29173	2.24713	2.35125	0.345337	0	2.76286	2.40733	1.36558	1.57668	0.614348	1.55672	0.267686	0	0.984832	3.27744	0	0.508298	0.767772	1.58712	2.06335	3.71214	1.84234	7.52481	1.79556	0	0	0.838715	0	1.89368
GSCOCG00001122001	Cc00_g28220	2208	10.0465	9.42344	15.0982	11.9699	9.26211	10.7195	9.24846	8.59448	5.52507	7.44639	6.05568	5.69281	12.6124	6.29235	6.343	8.66877	10.3883	10.1103	5.85388	12.4236	9.3709	13.6821	7.48558	12.7863	8.39947	5.3881	10.654	11.686	10.3641	10.7802	8.60959	8.57446	7.29027	13.8729	6.13273	10.8594	5.56356	9.01595	5.39214	8.27719	9.43328	8.82446	7.28579	4.86131	10.803	7.5521	7.15278
GSCOCG00001123001	Cc00_g14920	1126	121.944	115.332	36.0713	84.3831	140.567	77.5725	43.8566	63.6069	70.0129	29.7159	2.43913	95.0821	17.8267	31.5034	149.554	123.465	34.6102	13.217	59.5932	53.6221	112.342	90.9777	106.944	57.6203	56.9549	72.0385	111.46	43.2117	73.9927	47.9267	75.0344	42.5699	88.8427	83.7829	61.0229	33.4451	63.6822	23.8477	46.8258	59.8843	58.5946	30.0566	15.1318	86.1677	11.5975	84.0572	75.8819
GSCOCG00001125001	Cc00_g33310	519	0	0	0	0	0	0	0	0	0	0	0	0	0	0	0	0	0	0	0	0	0	0	0	0	0	0	0.121517	0.284091	0	0	0	0	0	0	0.176288	0	0	0	0	0	0	0	0	0	0	0	0
GSCOCG00001129001	Cc00_g17580	465	0.184902	0	0.177896	0.469733	0.18479	0	0.844524	0.188064	0	0	0	0	0	0.454081	0.717119	0	0.159636	0	0	0	0.202258	0	0	0	0	0	0.271256	0	0	0	0	0.45747	0	0	0	0.445803	0	0	0.261265	0	0	0	0	0	0	0	0
GSCOCG00001131001	Cc00_g17590	135	0	0	0	0	0	0	0	0	0	0	0	0	0	0	0	0	0	0	0	0	0	0	0	0	0	0	0	0	0	0	0	0	0	0	0	0	0	0	0	0	0	0	0	0	0	0	0
GSCOCG00001144001	Cc00_g26430	886	0	0	0	0	0	0	0	0	0	0	0	0	0	0	0	0	0	0	0	0	0	0	0	0	0	0	0	0	0	0	0	0	0	0	0	0	0	0.0419191	0	0	0	0	0	0	0	0	0
GSCOCG00001145001	Cc00_g26440	501	0	0	0	0	0	0	0	0	0	0	0.865573	0	0	0	0	0	0	0	0	0	0	0	0	0	0	0.196251	0	0	0	0	0	0	0	0	0	0	0.380149	0	0	0	0	0	0	0	0	0	0
GSCOCG00001147001	Cc00_g33250	1032	0	0	0	0	0	0	0	0	0	0	0	0	0	0	0	0	0	0	0	0	0	0	0	0	0	0	0.122223	0	0.271521	0	0	0.206128	0	0	0	0	0	0	0	0	0	0	0	0	0	0	0
GSCOCG00001148001	Cc00_g33260	348	0	0	0	0	0	0	0	0	0	0	0	0	0	0	0	0	0	0	0	0	0	0	0	0	0	0	0	0	0	0	0	0	0	0	0	0	0	0	0	0	0	0	0	0	0	0	0
GSCOCG00001151001	Cc00_g10090	2928	0.293645	0.0272268	0.423779	0.0994654	0.293468	0.20137	0.26824	0	0.0700243	0	0	0.330226	0.433549	0.0865359	0.417585	0.0688116	0.050704	0	0.187847	0.025117	0.240906	0	0	0.444218	0.207188	0.100739	0.366168	0.151069	0.1595	0.230385	0	0	0.0863495	0	0	0.0235996	0.146354	0.0761072	0	0.302023	0	0.252304	0	0	0.0773406	0.0802116	0.07761
GSCOCG00001153001	Cc00_g10100	336	0	0	0	0	0	0	0	0	0	0	0	0	0	0	0	0	0	0	0	0	0	0	0	0	0	0	0	0	0	0	0	0	0	0	0	0	0	0	0	0	0	0	0	0	0	0	0
GSCOCG00001154001	Cc00_g10110	819	0	0	0	0	0	0	0	0	0	0	0	0	0	0	0	0	0	0	0	0	0	0	0	0	0	0	0	0	0	0	0	0	0	0	0	0	0	0	0	0	0	0	0	0	0	0	0
GSCOCG00001155001	Cc00_g10120	978	0.351653	1.54876	0.507494	1.63782	1.14219	0	0	0.536502	0.314465	0.589877	0.147802	3.77485	2.92047	3.79979	0	0	1.36621	0	0	1.27835	0.192331	0.889827	0	0.156462	0.354453	0.502667	0.0644858	0.22614	0.668531	0.0985347	0	0.072503	0.0861729	0.131598	0.841966	0.0706539	0.730271	0.341782	0	0	0.553974	0.377682	0	0	0.0771824	0	0.929416
GSCOCG00001157001	Cc00_g20790	630	0	0	0	1.15569	0.136393	0.133699	0	0.694046	0	0	0	0.139524	0	0	0.176434	0	0	1.25272	0	0	0	0	0	0	0	0	0	0	0	0	0	0.112552	0	0	0.145228	0.109682	0	0.117906	0	0	0	0	0	0	1.07835	0	0.541053
GSCOCG00001159001	Cc00_g20800	1248	0.482255	0.255513	0	4.7839	1.5836	6.07429	1.652	2.38245	0.492863	1.04008	0.579129	0.0704328	0.317867	0.135351	0	2.42164	1.13011	3.34259	0.991615	1.53214	0.452163	0.0996166	0	0.0613061	0.694421	0.0787834	0.454811	0.886078	0.0748424	0.540519	0.241783	1.24998	0.337649	4.43449	0	1.3842	0	2.11295	0	0.118099	0	0	1.17814	0	3.02421	0.376378	0
GSCOCG00001161001	Cc00_g27220	927	0	0.085998	0	0.235627	0.0926942	0	0	0	0.110589	0	0	0.284467	0	0.318885	0	0	0	1.21623	0	0	0	0	0	0.577745	0	0.212129	0	0.0795272	0	0	0	0	0	0	0	0	0.0513632	0.0400651	0	0	0.064939	0	0	0	0.651429	0	0.245137
GSCOCG00001164001	Cc00_g34770	1632	0.0526833	0.195393	0.0506873	0.0892263	0.526516	0.670951	0	0.321507	0.0628159	0.706984	0.442864	0	0.243074	0.336387	0.0681088	0.617281	0.636782	0.0690838	0.0842549	0.180251	0.230514	0	0	0.281287	0.265514	0.120492	0.19322	0.0451726	0.286162	0	0	0.0434485	0.206562	0	0	0.0846808	0.262575	0.0910302	0	0.135466	0.147545	0.339497	0.105992	1.54754	0.231263	0	0
GSCOCG00001166001	Cc00_g10680	231	0	0	0	0	0	0	0	0	0	0	0	0	0	0	0	0	0	0	0	0	0	0	0	0	0	0	0	0	0	0	0	0	0	0	0	0	0	0	0	0	0	0	0	0	0	0	0
GSCOCG00001167001	Cc00_g10690	129	784.477	873.832	646.383	357.835	389.671	550.434	227.555	430.47	347.281	1422.12	1028.66	1208.12	873.35	1573.62	1488.08	1169.84	929.322	1425.48	1546.65	1311.79	705.009	1125.64	2148.39	709.348	1381.92	1201.96	556.848	689.212	591.555	586.419	911.084	650.814	545.515	469.917	762.447	1038.64	1273.39	963.345	1772.41	1029.43	1527.36	780.264	1945.01	2104.66	941.507	2264.85	1858.45
GSCOCG00001168001	Cc00_g10700	294	0	0.813471	0	0	0	0	0	0	0	0	0.245834	0	0	0	0	0	0	0	0.4677	3.00174	0	0	0	0.260238	0	0	0	0	0.953096	0	0	0	0	0	0.622406	0	0	0	0	0	0	0	0	0	0	0	0
GSCOCG00001169001	Cc00_g10710	471	0.547638	0.507772	0	0.309166	0	0.178833	0	0	0	0	0.460352	0	0	0.448296	0	0	0.472807	0.239373	0	0	0.0998406	0	0	0.649766	0.183999	0	0.1339	0	0	0	0	0	0.178932	0	0	0	0	0.551979	0	0	0	0	0	0	0	0	1.20617
GSCOCG00001170001	Cc00_g30910	147	0	0	0	0	0	0	0	0	0	0	0	0	0	0	0	0	0	0	0	0	0	0	0	0	0	0	0	0	0	0	0	0	0	0	0	0	0	0	0	0	0	0	0	0	0	0	0
GSCOCG00001189001	Cc00_g25880	3568	0.36146	0.335146	0.185474	0.244872	0.192663	0.212464	0.467766	0.0490189	0.0287319	0.121265	0.729235	0.0492714	0.489201	0.37874	0	0	0.582527	0.410785	0.19269	0.329787	0.197694	0.0696869	0.12408	0.19299	0.534362	0.137783	0.194433	0.206619	0.209425	0.270087	0	0.0198733	0.330684	0	0.589785	0.0968323	0.320271	0.374734	0.272395	0.351119	0.674871	0.892892	0.145442	0	0.169248	0.460767	0.350289
GSCOCG00001194001	Cc00_g04200	2013	18.537	19.4845	18.7387	14.5039	12.8913	14.7288	9.12017	16.5082	14.1576	11.8934	20.8604	12.0519	24.7911	28.5306	25.5106	19.017	25.2229	34.5011	16.6671	20.0205	18.3147	27.5447	19.5738	20.4863	21.3108	15.3368	21.743	21.4976	18.0496	18.7659	12.7414	17.0841	18.9655	7.48052	13.4082	13.765	16.6754	17.3986	11.4668	17.0597	13.3077	20.1843	17.2721	13.0692	37.3485	15.8673	13.7158
GSCOCG00001195001	Cc00_g04210	1860	4.57631	7.58627	4.84766	5.01049	5.7747	5.88705	4.53932	5.82999	2.53533	4.57487	6.48924	2.88275	9.46955	16.5967	9.32255	4.98285	7.06388	10.7289	4.87917	7.07748	4.32326	10.9617	5.7125	4.40138	4.47297	4.38747	4.20447	5.3904	5.72472	4.92196	2.839	6.36646	5.89033	3.39057	4.67306	5.05244	5.24774	6.74916	4.0496	6.6562	6.92606	3.82281	9.62544	2.60254	10.9574	2.0203	8.12452
GSCOCG00001196001	Cc00_g04220	1770	8.30647	5.4498	5.79519	6.49931	4.51483	5.90087	6.87786	6.52168	4.45972	9.85944	3.75668	15.8916	7.26158	9.63883	5.84027	5.9192	11.7008	6.81565	6.52561	8.22679	8.68765	16.8572	8.08733	5.61938	4.79833	2.88855	6.05729	7.78868	5.69919	9.09224	1.1081	4.40671	3.85675	0.945279	7.59863	14.2103	8.85023	10.3447	4.46143	3.74714	6.53001	5.32147	6.20574	4.8752	7.63373	4.11336	7.76732
GSCOCG00001197001	Cc00_g04230	312	0	0	0	0	0	0	0	0	0	0	0	0	0	0	0	0	0	0	0	0	0	0	0	0	0	0	0	0	0	0	0	0	0	0	0	0	0	0	0	0	0	0	0	0	0	0	0
GSCOCG00001198001	Cc00_g04240	648	1.19416	1.10722	0	0.337077	1.85646	0.259969	0	0	0	0	0	1.22084	0.244875	0.912366	3.0876	4.6639	0	0	0	0	0.0725693	1.91854	3.64378	0	0.534961	0.455193	0.583955	0.113768	0.576564	0	0	0.109426	0	0	0.141194	0	0	0	0	0.22745	2.41537	0	0	0	0	0	0
GSCOCG00001200001	Cc00_g30820	336	0	0.237262	0	0	0	0	0	0	0	0	0.215105	0.261608	0	0.251366	0.330814	0	0	0	0	0.218877	0	2.96004	0	0	0	0	0	0	0	0	0	0	0	0	0	0	0	0	0	0	0	0	0	0	0.224656	0	0
GSCOCG00001204001	Cc02_g32710	2493	6.4493	5.43619	8.02993	5.14012	3.89483	4.7977	2.32346	5.78789	7.07288	5.09097	7.94362	3.4201	10.3431	12.4334	3.16562	5.17238	7.71189	10.5373	7.17028	8.90889	8.39394	3.44091	4.38042	9.54457	5.35348	4.10167	6.04614	4.52444	7.34339	5.87556	2.36022	5.09126	2.60302	0.567885	4.84443	5.82066	3.38051	7.13607	1.70561	3.07426	3.93596	8.57498	6.00187	7.93575	7.0549	2.54361	7.4289
GSCOCG00001205001	Cc02_g32700	1970	1.48391	1.69962	3.27527	0.997885	1.39578	1.71026	2.19276	2.04197	3.38249	3.14805	3.85224	4.06036	7.20902	3.81566	2.87758	1.94321	7.31002	8.5274	4.67653	3.88245	4.82184	1.45147	0.449461	3.92259	1.5837	3.39384	2.337	3.18089	3.27149	1.95669	0.765851	2.30361	0.556143	0	2.92594	3.19191	7.27498	6.91904	4.62518	5.49897	3.97249	8.64838	4.56594	2.24355	6.74378	2.26514	2.71076
GSCOCG00001207001	Cc02_g32690	1570	0.766694	0.0507772	6.42805	0.27825	0.383116	0.214599	0.25013	0.389904	5.28902	0	15.0535	4.25504	7.52967	1.10281	0	0.769989	0.378245	0.143624	0.262746	0.18737	1.55751	0.475114	0.187991	3.07015	0.496798	1.12725	0.602552	0	2.02275	0.245521	0	0	0.483117	0	1.10725	0	2.1229	0.212906	3.48214	1.50204	1.87881	5.55823	0.716154	0.670274	0.288475	0.897553	1.08555
GSCOCG00001208001	Cc02_g32680	1226	21.3896	10.3389	29.7555	3.91955	5.1164	7.69476	2.32227	9.20149	37.3772	9.29344	43.0351	15.9884	51.1889	31.276	8.34105	19.2277	11.5645	16.9209	23.7772	17.5758	18.3343	29.0016	19.6202	43.8091	13.2187	18.6859	20.9881	5.17134	26.1316	7.07424	5.41468	5.08964	7.21786	0.734848	12.239	8.56699	12.0393	6.60407	21.1068	12.8032	14.5341	31.7477	8.25388	20.0853	3.26319	6.51324	20.2034
GSCOCG00001209001	Cc02_g32670	1136	338.922	425.057	466.037	328.793	363.452	362.649	264.28	346.335	253.852	327.045	200.157	303.085	313.866	296.276	201.564	287.323	419.638	523.132	412.512	363.57	380.173	390.475	369.971	558.806	375.568	486.848	398.666	398.85	437.088	439.419	181.552	365.713	275.533	133.575	314.348	278.649	232.662	309.612	166.832	313.068	345.134	347.669	317.407	372.021	268.581	253.466	492.992
GSCOCG00001211001	Cc02_g32660	723	38.649	41.0178	28.4892	27.6935	23.4132	28.5427	17.7884	27.2147	41.1197	17.9533	33.8884	21.0328	43.7849	43.6313	39.3573	28.982	25.5649	17.9331	30.6198	33.8723	40.0655	42.8161	28.7798	36.4031	42.313	39.1655	29.9198	43.2338	48.4457	40.6527	57.1772	37.4645	44.1785	35.2466	33.1554	21.4084	26.474	32.0547	48.8977	57.2833	48.0422	52.43	27.0354	34.9321	27.876	46.1273	51.2316
GSCOCG00001212001	Cc02_g32650	414	0	0	0	0	0	0	0	0	0	0	0	0	0	0	0	0	0	0	0	0	0	0	0	0	0	0	0	0	0	0	0	0	0	0	0	0	0	0	0	0	0	0	0	0	0	0	0
GSCOCG00001213001	Cc02_g32640	2068	8.06575	13.9163	16.0803	6.90063	14.5429	10.712	11.4412	10.3181	6.24611	7.32283	7.19957	6.97081	9.59133	6.71833	3.4937	6.43023	10.1941	8.23233	13.9632	4.44527	7.59493	9.91927	15.4138	9.65624	9.5548	10.0794	10.0334	11.7998	14.0015	12.7681	8.02515	8.94921	6.03144	2.55166	7.87518	8.42025	7.5749	5.31602	4.34725	9.26516	10.1883	11.5875	7.10987	7.73473	5.14666	16.4674	9.39517
GSCOCG00001214001	Cc02_g32630	2148	5.56383	2.82064	6.16176	4.237	4.20037	6.27412	3.38222	3.37911	3.81808	3.2229	2.42264	2.70084	4.83868	1.1796	0	4.59616	5.01091	8.60808	3.96892	3.66343	2.62709	7.11897	4.19085	5.0223	2.78389	2.24291	3.05353	5.38841	5.91381	4.03772	0	3.00401	2.31487	3.41531	3.70575	5.05057	3.90131	2.99128	2.09267	4.52866	3.58725	4.70744	6.40215	2.15561	3.6196	2.62413	1.63978
GSCOCG00001216001	Cc02_g32620	491	5.60353	7.63105	8.25531	6.96947	2.97509	3.60251	4.19897	6.94611	5.21973	2.64363	9.42082	1.96925	15.5124	10.9229	7.69699	9.84833	5.89612	12.17	2.24039	7.63884	6.89571	1.5192	6.91278	8.41454	8.29571	7.60942	11.8171	10.2099	10.0822	5.2992	1.22911	3.61038	3.43288	3.1455	7.82634	5.06636	1.35762	9.6822	3.95888	1.50089	0	8.36918	7.22213	0	6.30318	9.08825	2.31408
GSCOCG00001217001	Cc02_g32610	871	1.08585	0.0915272	1.61454	0.668736	0.986538	0	0.901731	3.71486	6.12033	1.65585	8.46393	8.27533	3.18815	4.2181	0	1.38793	7.84066	5.30716	1.73656	3.88399	2.69948	0.856405	0.847146	2.19604	0.298497	1.46749	2.89631	0.253921	1.60855	0.663836	0	0.732688	0	0	4.30682	3.88734	5.13856	8.14444	1.39481	4.39962	0	4.13477	1.29089	1.9331	7.36644	0	1.69584
GSCOCG00001218001	Cc02_g32600	868	1.18865	0.275531	0.953014	0.671048	0.692964	0.485196	1.58348	2.92171	3.42506	6.14783	6.24499	5.67098	3.01636	1.99471	0.512228	1.85696	2.99317	2.07825	2.05939	1.35562	1.84199	5.01296	3.23028	1.7629	0.898587	1.24601	1.23519	0.424664	0.753253	1.5543	0	0.898603	0.29128	2.22414	2.31896	3.90078	7.07623	3.85096	1.39963	5.26383	1.31771	6.27678	8.56923	7.27417	6.60923	0.811727	3.2725
GSCOCG00001220001	Cc02_g32590	2155	17.7544	10.691	18.0798	11.8926	9.21079	9.6933	11.6171	11.1189	12.6063	13.7198	8.95476	14.684	20.47	12.0124	6.60216	11.2193	33.8257	31.6523	23.2895	28.6662	17.5661	17.1916	7.73816	25.74	11.5015	14.965	10.9746	12.076	15.1266	13.3259	5.3208	7.40338	5.31865	0.179169	13.9257	12.3449	14.0521	23.008	6.37037	12.8237	20.2524	18.1687	16.4149	16.4076	24.4142	4.57731	21.9334
GSCOCG00001224001	Cc02_g32580	1755	5.04607	4.31534	5.4205	5.43472	6.75669	7.82308	2.90892	9.71664	7.88581	5.34166	8.15414	6.31078	5.83179	6.47279	4.43347	5.05136	4.52574	7.6448	5.64119	6.87235	4.17999	3.61276	3.78392	7.06246	4.19739	3.5295	3.80918	5.41886	6.65266	4.06333	3.09483	5.9393	4.56201	1.54004	8.1849	6.57528	3.8525	4.59228	3.59965	5.96268	9.60432	6.07728	5.76596	2.27855	7.13983	1.33823	6.60362
GSCOCG00001225001	Cc02_g32570	7482	0.0459659	0.106549	0.199009	0.0583871	0.0803919	0	0.0393648	0	0	0	0.0289797	0.0234964	0.159061	0.0620856	0.0445684	0.0269287	0.0297637	0	0.128646	0	0.0817059	0.282473	0	0.0613552	0.0579148	0.0657055	0.0421459	0.0197064	0.0998699	0.0257597	0	0.0568628	0.123904	0	0	0	0.159094	0.0595675	0.0974243	0.00984946	0	0.154275	0.034679	0	0.0907992	0	0.197417
GSCOCG00001228001	Cc02_g32560	849	13.2665	12.3008	23.9688	24.7841	17.9142	13.9887	16.9987	42.6434	41.296	27.5199	12.7695	16.4619	21.774	11.5397	9.95014	6.40751	26.5796	30.6761	8.90779	33.956	18.7767	13.3254	5.21459	41.9048	8.37035	22.0037	18.4967	7.81502	18.8127	9.98856	20.2585	22.2161	10.423	5.0026	48.1716	13.0223	15.4787	47.1582	12.02	5.46843	1.84353	13.9766	5.90858	4.95798	20.4492	2.76631	15.2565
GSCOCG00001231001	Cc02_g32550	507	7.97046	5.18889	0.652636	1.72328	0.508447	0.332269	12.1994	2.75976	0.606601	2.27574	0	0	1.25191	1.83244	2.41161	2.38438	8.49187	15.7887	3.79695	17.9867	4.82307	3.67815	3.20178	2.1127	4.10243	4.46035	6.71721	8.43365	2.21073	11.9746	0	6.99289	0	0	3.78968	0.817746	2.2539	7.61853	1.67735	2.18029	0.949878	0.364273	6.31185	0.830241	7.89087	5.09557	6.94725
GSCOCG00001232001	Cc02_g32540	1829	32.2951	28.4621	30.4383	24.4023	23.9131	21.3684	25.7651	24.0021	21.0748	17.1114	22.9195	28.9316	42.6846	12.8143	4.61874	20.0489	30.0738	31.931	25.7115	39.606	29.5673	22.9747	33.0809	40.744	18.8585	35.856	22.5511	25.8369	38.4031	21.128	4.45442	13.6466	13.5009	1.7592	20.0596	18.6255	26.5533	20.8952	12.7533	31.1455	21.9861	35.9224	33.7635	26.0062	15.7655	15.1522	30.8746
GSCOCG00001234001	Cc02_g32530	1443	0.417086	0.607707	0.343957	0.151369	0	0	0.408216	0	0.355217	0.599687	0.701216	0.730978	1.37456	0.731627	2.85009	0.418878	0.411535	0	0.381161	0.815441	1.20577	0	0	0.583236	0.60058	1.15833	0.131117	0.153268	1.10039	0.200347	0	0.343975	0	0	1.07789	0.383088	0.791912	0.257383	1.26287	1.78744	0.292023	1.69584	1.79812	0.875119	0.104621	1.13931	1.02361
GSCOCG00001235001	Cc02_g32520	1715	0.200535	0.0464841	0	0.127362	0	0.147341	0	0	0	0.168192	0	0	0.231311	0.196989	0	0.587407	0	0	0.0801772	0.471702	0.0822593	0	0	0.267673	0	0.0573304	0.183869	0.300905	0.21785	0	0	0	0	0	0	0	0.222105	0.216562	0	0.386731	0	0.134611	0.100862	0	0.0440142	0	0.198754
GSCOCG00001236001	Cc02_g32510	2068	6.98477	6.3992	5.48011	7.56957	5.06922	6.02807	4.03528	6.42764	2.77605	6.41619	2.9008	5.61065	22.8657	38.0637	16.0173	10.4248	15.1117	6.32418	9.37527	7.78811	5.36648	8.41635	1.28448	6.3265	3.77163	5.4676	4.26953	5.95335	7.00074	5.1725	3.57484	5.82899	1.63012	1.92931	3.45092	6.98346	8.47284	8.27935	2.76109	6.37871	12.8373	7.65805	2.59301	7.73473	9.4903	2.72564	5.16459
GSCOCG00001237001	Cc02_g32500	1520	7.12722	7.1853	13.4423	5.41275	2.7135	5.04272	5.10256	5.17795	8.09334	6.16751	9.79521	8.44304	10.2828	6.61225	3.29073	6.36254	7.52074	7.26907	8.95585	9.77342	9.43592	11.7778	9.61166	8.75838	4.78931	10.9965	3.77573	5.43213	8.35714	5.95953	2.18368	6.15779	4.15841	1.2701	2.82908	10.3649	5.38786	7.15929	2.39779	6.64213	6.61391	7.53326	7.96613	3.60008	4.8171	2.31769	10.6146
GSCOCG00001239001	Cc02_g32490	4070	0.401377	0.489682	0.69104	0.41145	0.316686	0.227649	0.940752	0.494188	0.302257	0.921338	0.0887903	0.734301	0.877218	0.383905	0	0.346527	1.13079	0.831043	0.574341	0.957679	0.566147	0.763646	0	0.601553	0.3194	0.386523	0.52685	0.869445	0.550782	0.402515	0.0370695	0.696884	0.517673	0	0.47208	0.424444	0.409454	0.419768	0	0.887221	0.488096	0.408397	0.170004	0	0.222558	0	0.335001
GSCOCG00001240001	Cc02_g32480	2018	4.21801	2.6073	0.532894	1.44318	1.61806	0.417394	0	0.910033	2.08282	0.214408	1.11028	3.13618	8.6495	2.17635	1.1567	2.89541	3.05309	1.34087	0.885803	0.255103	2.47009	0.800882	0	0.60662	0.815962	0.535946	0.468784	0.365321	1.20341	0.143261	1.86909	0.702754	2.63105	0	0.952114	1.43815	1.53364	0.184045	1.08364	4.19959	3.75868	1.80751	0.42859	1.773	0.261839	0.814677	2.02694
GSCOCG00001241001	Cc02_g32470	1062	0	0	0	0	0	0	0	0	0	0	0	0	0	0	0	0	0	0	0	0	0	0	0	0	0	0	0	0	0	0	0	0	0	0	0	0	0	0	0	0	0	0	0	0	0	0	0
GSCOCG00001244001	Cc02_g32460	1707	0	0	0	0	0	0	0	0	0	0	0	0	0	0	0	0	0	0	0	0	0	0	0	0	0	0	0	0	0	0	0	0	0	0	0	0	0	0	0	0	0	0	0	0	0	0	0
GSCOCG00001245001	Cc02_g32450	651	0	0	0	0	0	0	0	0	0	0	0	0	0	0	0	0	0	0	0	0	0	0	0	0	0	0	0	0	0	0	0	0	0	0	0	0	0	0	0	0	0	0	0	0	0	0	0
GSCOCG00001246001	Cc02_g32440	2231	2.004	2.00104	7.56396	1.33803	4.96847	3.3979	0.0440053	2.86142	7.76564	1.87473	2.91563	2.24577	3.55623	2.72571	0	2.61898	0.299451	0.202142	2.71187	1.31856	1.72839	0.780144	1.91825	4.52681	1.94226	2.11539	1.41343	3.33747	4.52154	0.604723	0	0.349613	0.679959	0	3.07576	0.712366	1.3232	2.14751	0.762364	4.52534	4.72198	3.60101	3.83794	2.92445	2.94359	1.26325	2.44456
GSCOCG00001248001	Cc02_g32430	3758	4.32413	4.98516	3.91816	5.71542	3.79563	4.61719	2.11609	3.25784	1.93683	3.147	1.63475	1.33324	3.6524	2.6857	2.04087	3.05598	4.70114	4.38019	1.93925	4.83369	4.27954	4.79686	2.23833	4.31616	3.48223	3.11343	5.25279	6.82681	4.42411	5.20556	3.13147	3.18878	3.45361	2.05487	1.92336	2.4639	1.91316	2.69806	1.48708	3.68664	3.23579	3.40328	3.36015	1.79215	4.3989	2.87481	3.71884
GSCOCG00001250001	Cc02_g32420	1373	15.4675	16.0834	20.4243	14.3178	15.9589	16.1344	9.1526	39.8715	35.3167	21.4289	50.219	42.1255	20.1094	36.0166	10.9292	38.5939	20.923	12.5637	33.4496	14.4621	25.7216	19.5582	45.035	24.7975	12.6871	22.9871	7.57908	18.2022	22.1093	12.2827	3.73611	15.1835	7.0589	1.59356	76.4335	36.7893	23.7201	15.9868	21.1476	76.3237	72.9134	31.5097	33.1343	32.9572	10.5557	10.2633	27.4743
GSCOCG00001251001	Cc02_g32410	717	0	0	0	0	0	0	0	0	0	0	0	0	0	0	0	0	0	0	0	0	0	0	0	0	0	0	0	0	0	0	0	0	0	0	0	0	0	0	0	0	0	0	0	0	0	0	0
GSCOCG00001256001	Cc00_g06840	1583	0	0	0.365794	0.321959	0.488533	0.266046	2.41874	0.994375	0	0.364434	0	0	0	0	0	0	0	0.356111	0	0	0	0	0	0.386658	0.0547465	0	0.119521	0	0.177012	0.304381	0	1.56777	3.03461	2.03259	0.0577976	0	0	0.961942	0	0	0	0.116669	0	0.132954	9.87067	0	0
GSCOCG00001257001	Cc00_g06850	1408	0	0	0.117502	0.103421	0.122056	0	1.46427	0.621092	0	0	0	0	0	0	0	0	0	0	0	0	0	0.353186	0	0.108679	0	0	0	0.104718	0	0	1.17869	1.30938	2.15481	0	0	0.147229	0.338165	0.0527562	0	0	0	0	0.122854	0	4.98583	0	0
GSCOCG00001258001	Cc00_g06860	384	0	0	0	0	0	0	0	0	0	0	0	0	0	0	0	0	0	0	0	0.766068	0	0	0	0	0	0	0	0	0	0	0	0	0	0	0	0	0	0	0	0	0	0	0	0	0	0	0
GSCOCG00001259001	Cc00_g06870	294	0	0	0	0	0	0	0	0	0	0	0	0	0	0	0	0	0	0	0	0.250145	0.639795	0	0	0	0	0.668855	0.214514	0	0	0	0	0	0	0	0	0	0	0	0	0.751976	0	0	0	0	0	0	0
GSCOCG00001262001	Cc00_g06880	1290	0	0	0	0	0	0	0.152211	0	0	0	0.112055	0	0	0	0	0	0	0	0	0	0	0	0	0	0	0	0	0	0.0724057	0	0	0.0549674	0.261324	0	0	0	0	0	0	0	0	0	0	0	1.69694	0	0
GSCOCG00001263001	Cc00_g06890	863	0	0	0	0	0	0	0	0	0	0	0	0	0	0	0	0	0	0	0	0	0	0	0	0	0	0	0	0	0	0	0	0	0	0	0	0	0	0	0	0	0	0	0	0	0	0	0
GSCOCG00001264001	Cc00_g06900	1414	0	0	0	0	0.0607691	0.297843	1.73578	0.123691	0	0	0	0	0	0	0	0	0	0	0	0	0	0.0879219	0	0	0	0	0.0446019	0	0	0.068152	0	1.25368	1.25164	0	0.194117	0	0.0673461	0	0	0	0	0	0.550498	0	3.14963	0	0
GSCOCG00001265001	Cc00_g19400	465	0	0	0	0	0	0.36228	0	0.376128	0	0	0	0	0	0.0908162	0	0	0	0	0	0	0	0	0	0	0	0	0.135628	0.317083	0	0	0	0	0.906205	0	0	0	0.511975	0	0	0	0	0.0992937	1.85999	0	0.649328	0	0
GSCOCG00001267001	Cc00_g19410	1065	0	0	0	0.13673	0	0	0	0.0821125	0	0	0	0	0	0.0793043	0	0	0	0	0	0	0	0	0	0	0	0	0	0	0	0	0	1.59793	0	0	0.257729	0.0648822	0	0.871839	0	0	0	0.0867072	0.568475	0	0.637896	0	0
GSCOCG00001274001	Cc00_g18680	223	0	0	0	0	0	0	0	0	0	0	0	0	0	0	0	0	0	0	0	0	0	0	0	0	0	0	0	0	0	0	0	0	0	0	0	0	0	0	0	0	0	0	0	0	0	0	0
GSCOCG00001281001	Cc00_g29320	1437	1.01715	0.554768	0.805917	0.202669	0.298982	0.468922	1.77632	0.547702	0.7134	1.70621	3.57102	0.611692	1.98763	0.96978	0	0.981464	0.15497	1.01996	0.191376	0	0.883558	2.9415	0.513476	0.798643	0.301544	0.0684215	0.21944	0.0513025	0.389993	0.268245	0	0.0986888	0.410536	0	0.12734	0.625117	0.596414	0.0258457	0.0845429	0	0.418918	0.931785	0.4815	0.439386	0.682879	0.163437	0.553478
GSCOCG00001282001	Cc00_g15370	1226	6.38182	5.13694	2.83386	6.4732	3.71465	6.66421	3.92383	5.77768	2.75939	4.82318	7.31007	2.36599	7.05384	11.3324	6.43711	3.61547	3.20899	5.51769	8.86037	8.57797	4.98633	11.0531	7.70364	3.93159	2.47409	7.37814	4.06387	4.26937	3.96164	4.08734	10.3371	6.24638	5.49932	0.629869	3.88064	4.05805	3.72831	4.57438	4.55828	6.6721	9.37839	3.46475	9.17098	1.54502	11.5135	3.83131	5.09719
GSCOCG00001284001	Cc00_g20670	846	135.067	119.769	200.253	87.4393	72.7235	74.1743	155.851	171.282	99.2438	144.395	108.926	185.048	123.323	72.0298	32.8468	59.0628	292.272	313.846	148.231	251.749	144.799	155.328	141.817	274.839	101.62	267.305	108.765	96.0299	163.953	111.745	16.2286	85.1566	36.5599	50.2034	145.784	95.1548	130.459	185.175	61.0313	151.481	145.017	153.578	153.555	91.3015	224.579	31.9254	267.399
GSCOCG00001285001	Cc00_g20680	2363	36.8222	15.7214	16.8734	27.0529	15.6	20.7456	24.2635	22.4638	11.8437	14.9535	7.92184	13.9123	13.7325	11.4197	7.33811	19.4404	24.6912	24.0948	21.3559	28.4149	17.6119	62.0292	27.7285	21.4668	17.3107	14.6047	13.3981	25.4579	19.7242	25.7332	10.0241	22.2056	22.3265	3.75816	10.9576	15.0013	20.0086	20.3855	5.39833	17.558	21.8834	22.7438	23.1322	28.5015	64.7192	4.77074	12.2132
GSCOCG00001286001	Cc00_g20690	1612	33.1223	34.2718	32.9963	33.1975	31.0234	37.0466	42.0841	30.9221	23.5938	36.1457	33.1337	25.4649	30.8597	26.4065	27.7884	25.4975	37.8981	52.2459	30.0257	44.162	39.4111	27.9184	36.3439	24.6806	52.6864	27.3251	42.762	75.6882	38.3	59.5418	26.8613	30.4834	35.1329	31.6968	27.3005	37.336	56.1499	36.6335	35.0446	40.0469	54.5969	57.4853	55.9606	30.5515	57.0347	34.5296	35.0308
GSCOCG00001287001	Cc00_g20700	818	2.73284	5.06779	2.73042	2.49223	2.5211	1.7505	6.36103	9.19399	11.7805	3.52628	6.00822	4.72813	4.75261	5.98854	0	0.246309	9.43764	23.9824	3.86625	10.3391	5.28886	2.12775	0.721628	12.7205	1.27135	4.56751	5.47404	4.50622	7.30784	1.88493	0	3.12064	0.927254	0	12.6391	4.56158	3.66707	11.0331	3.26741	0.36036	1.98699	3.10445	4.33504	0.514587	11.7195	0	3.61143
GSCOCG00001288001	Cc00_g20710	2638	14.797	10.849	22.5148	9.99118	10.5862	10.1536	17.0822	16.2767	16.0496	13.1213	12.6304	15.5275	21.6545	9.73296	4.55064	11.6856	17.3055	27.9084	13.8651	17.8978	11.8721	12.8186	9.90159	22.5644	8.24587	10.3987	13.0772	14.3922	21.3858	13.6258	4.28941	5.85971	4.34484	1.6588	13.3529	12.7564	16.6594	18.0352	3.68425	18.3256	20.7203	20.3379	14.6553	11.8876	20.3161	7.65653	13.6966
GSCOCG00001289001	Cc00_g20720	453	0	0.175983	0	0	0	0	0	0	0	0	0	0	0.70057	0	0	0	0	0	0	0	0	1.09776	0	0	0	0	0.139221	0	0	0	0	0	0	0	0	0	0	0	0	0	0	0	0	0	0	0	0
GSCOCG00001290001	Cc00_g20730	357	0.963353	0	1.15857	0.203946	0.240693	0	0	0	2.87158	0	2.42942	0.984876	0.888958	0.11829	0	0	5.61408	0.631624	0.77033	0.824006	0.790334	0	2.48022	2.35745	1.21378	0.275411	0.353317	0.206503	2.09307	0.809806	0	0.794487	0	0	0	0	0	1.76859	0	0	0	1.03466	2.42267	5.30587	0.422882	0	3.18266
GSCOCG00001293001	Cc00_g18990	459	0	0	0	0	0	0	0	0	0	0	0	0	0	0	0	0	0.970335	0	0	0	0.307352	0	0	0	0	0	0	0	0	0	0	0	0	0	0	0	0	0.56641	0	0	0	0	0	0	0	0	0
GSCOCG00001294001	Cc00_g19000	519	0	0	0	0	0	0	0	0	0.197525	0	0	0.169364	0	0	0	0	0.143026	0	0.26494	0	0.0906067	0	0	0	0	0	0	0	0	0	0	0	0	0	0	0	0	0	0.468162	0	0	0	0	0	0	0	0
GSCOCG00001295001	Cc00_g19010	1543	69.9312	108.343	503.567	82.4819	230.773	103.773	13.0435	36.4988	323.226	135.812	154.294	147.032	307.537	169.63	328.058	625.073	10.4394	17.9749	283.919	40.0361	169.448	214.481	332.254	405.855	137.157	177.846	339.164	47.7304	127.242	128.219	223.718	162.541	109.074	50.3803	85.0897	666.051	87.1426	154.82	857.739	486.244	217.971	266.796	220.512	1056.42	40.0659	297.722	141.161
GSCOCG00001298001	Cc00_g03670	933	0	0	0	0	0	0	0	0	0	0	0	0	0	0	0	0	0	0	0	0	0	0	0	0	0	0	0	0	0	0	0	0	0	0	0.0980639	0	0	0	0	0	0	0	0	0	0	0	0
GSCOCG00001299001	Cc00_g03680	2838	0.757393	0.140451	0.291478	0.564408	0	0.118718	0	0.431394	0.216735	0	0	0	0.279561	0.20832	0.0391661	0	0.0523119	0.63563	0.532961	0.544184	0.298255	0	0	0.269591	0.213758	0.0692894	0.555559	0.207813	0	0.101868	0	0.549674	0.415743	0	0.0322388	0	0	0.235562	0	0	0	0	0.304755	0	0.345771	0	0.0400356
GSCOCG00001302001	Cc00_g03690	1244	11.0584	10.1252	8.64454	10.7106	6.49291	7.10945	7.10276	16.0981	14.339	13.9124	18.185	12.648	9.24777	19.4853	18.1384	9.23182	10.4424	9.60687	9.06376	13.7745	12.172	12.8919	12.1	6.45784	13.3061	10.5119	7.80734	10.2523	9.83589	8.36626	4.24481	11.457	12.6687	11.2771	11.9883	10.4982	13.511	12.7782	9.27763	12.2625	11.2267	12.4708	12.3755	11.1662	17.2934	22.4665	11.3256
GSCOCG00001305001	Cc00_g35150	330	0	0	0	0	0	0	0	0	0	0	0	0	0	0	0	0	0	0	0	0	0	0	0	0	0	0	0	0	0	0	0	0	0	0	0	0	0	0	0	0	0	0	0	0	0	0	0
GSCOCG00001306001	Cc00_g35160	800	0	0	0	0.182022	0	0	0	0	0	0	0	0	0	0	0	0	0	0	0	0	0	0	0	0	0	0	0	0	0	0	0	0	0	0	0	0	0	0	0	0	0	0	0	0	0	0	0
GSCOCG00001308001	Cc00_g27370	727	0.118266	0.328969	0.682709	5.00747	1.18195	2.3172	8.23759	11.1868	23.549	0.991918	1.09357	1.32999	1.20046	19.0527	4.5868	0.554279	0	4.65247	0	1.7197	1.09962	0	0	1.05241	0.238415	0.135243	1.735	3.04216	0.770867	0.265108	0.207528	7.31512	7.99879	15.0478	15.7314	13.2116	2.61973	23.0914	2.50663	0	0	0.317549	2.49832	1.158	5.71065	0.646106	0
GSCOCG00001313001	Cc00_g35530	1381	2.30357	1.73179	2.57569	0.896269	0.248885	0.487937	1.20854	1.64641	0.742329	0.41774	0.889704	0.445548	0.459606	2.35458	0.563414	0.729473	2.15005	0.48984	1.29439	1.11832	0.646975	1.26032	0	0.554019	0.815806	0.854352	1.00469	0.533828	2.09667	0.628025	2.62197	0.359417	0	0	0.596266	0.350251	0.689554	0.833708	0.263913	0	0	0.601802	0	0	3.93546	0	0.411373
GSCOCG00001314001	Cc00_g27970	162	2.12294	11.3183	7.14878	17.0786	12.73	6.75921	14.5446	16.7342	34.1719	8.90277	30.3378	11.9371	36.2415	34.6699	23.3285	22.3867	21.9943	11.8312	22.0685	24.0602	22.3513	20.7202	1.82189	18.4191	17.1188	24.8839	16.74	9.10145	11.5313	3.56914	19.5576	14.8819	22.3698	13.5059	28.2388	27.7251	29.3912	22.2383	23.9977	23.1999	40.1323	19.3807	18.1521	6.49587	20.9679	8.6985	22.4437
GSCOCG00001315001	Cc00_g22930	2016	0	0.0395437	0	0.0722308	0.383605	0	0	0	0	0	0	0	0	0	0	0	0	0	0	0	0	0	0	0.0379514	0	0.0975413	0	0	0.138993	0	0	0	0	0	0	0	0	0	0	0	0	0	0	0	0	0	0
GSCOCG00001317001	Cc00_g17160	474	0	0	0	0	0	0	0	0	0	0	0	0	0	0	0	0	0	0	0	0	0	0	0	0	0	0	0	0	0	0	0	0	0	0	0	0	0	0	0	0	0	0	0	0	0	0	0
GSCOCG00001319001	Cc00_g33820	552	0	0	0	0	0	0	0	0	0	0	0	0	0	0	0	0	0	0	0	0	0	0	0	0	0	0	0	0	0	0	0	0	0	0	0	0	0	0	0	0	0	0	0	0	0	0	0
GSCOCG00001325001	Cc00_g31680	603	0	0	0	0	0	0	0	0	0	0	0	0	0	0	0	0	0	0	0	0	0	0	0	0	0	0	0	0	0	0	0	0	0	0	0	0	0	0	0	0	0	0	0	0	0.125181	0	0
GSCOCG00001327001	Cc00_g35620	249	0	0	0	0	0	0	0	0	0	0	0	0	0	0	0	0	0	0	0	0	0	0	0	0	0	0	0	0	0	0	0	0	0	0	0	0	0	0	0	0	0	0	0	0	0	0	0
GSCOCG00001328001	Cc00_g21550	941	0	0	0	0	0	0	0	0	0	0	0	0	0	0	0	0	0	0	0	0	0	0	0	0	0	0	0	0	0	0	0	0	0	0	0	0	0	0	0	0	0	0	0	0	0	0	0
GSCOCG00001330001	Cc11_g04190	1578	30.6757	36.9805	18.7146	49.0928	19.0042	35.3361	13.874	26.6007	17.6706	28.8815	18.8704	12.4219	15.6869	22.3725	23.3859	10.2145	28.695	20.577	22.0459	48.842	25.0025	19.8536	23.3797	33.261	26.1968	26.6054	40.7658	20.0889	19.1187	32.0002	46.9446	36.7122	30.3889	23.7343	16.3506	22.2012	11.1038	18.2407	12.0102	12.6092	11.9405	9.24602	42.1485	7.46901	28.0316	10.716	24.5531
GSCOCG00001333001	Cc11_g04200	465	0	0.857206	0.177896	0.313156	0.923951	1.44912	1.26679	0.94032	3.96834	4.96257	1.86517	4.91485	1.70623	2.90612	0	2.59975	1.11745	1.9397	2.95707	0	3.53951	0	0	2.13899	0	1.26867	0.271256	0.951248	1.60694	1.0362	0	1.21992	0	0	3.93521	3.86363	4.50538	5.3514	0	0	3.62486	3.57457	5.20797	7.24184	2.11032	0	0
GSCOCG00001334001	Cc11_g04210	2551	0.101112	0	0.162136	0	0	0	0	0	0	0	0	0	0.093304	0	0	0	0	0.662945	0	0	0.0737356	0	0	0.149961	0.0339725	0	0.09889	0.260092	0	0.0755522	0	0	0	0	0	0	0.242641	0	0	0	0	0.0361988	0	0	0	0	0
GSCOCG00001335001	Cc11_g04220	1512	9.49638	9.64867	6.78405	11.894	7.6721	8.91324	2.59725	4.22211	2.57645	5.24627	1.67304	1.74405	4.04044	3.99393	2.72003	0.533017	4.46758	4.6977	5.63839	13.084	5.72261	7.97565	4.78246	5.465	5.84636	4.55193	7.04917	4.97329	3.64471	8.79539	10.6768	8.58211	7.63622	3.83046	3.93326	3.47326	3.90483	2.70201	0.562445	2.242	1.63237	3.08421	5.31979	0.835183	7.38868	1.39797	5.10994
GSCOCG00001336001	Cc11_g04230	1524	0.0564168	0.680028	0.217117	0.191099	0.112766	0.386884	0	0.114764	0.605407	0.0946357	0.0948495	0.230709	0.20824	0.221677	0.875225	0	0.389662	0.517857	0	0.289538	0.431987	0	0	0.251017	0.056866	0.258062	0.289678	0.435364	0.0612883	0.126466	0	0.232638	0.0552999	0.675608	0	0.136023	0.187455	0.0243703	0	0.0483554	0	0	0.113503	0	0.495304	0	0
GSCOCG00001337001	Cc11_g04240	1650	21.1561	21.7419	29.479	14.4735	13.5922	16.795	13.0306	17.437	33.5506	27.1842	45.9934	29.5664	36.1115	53.5675	27.5526	35.2896	27.3979	26.5804	48.0014	29.3725	38.0189	33.1524	37.8323	37.374	29.3606	27.7088	24.5006	17.6039	21.7941	30.1366	16.5503	20.7997	14.5059	8.97023	20.5168	26.2578	25.9422	30.2975	34.6057	43.9482	37.8703	48.0744	39.1561	42.731	37.056	42.1324	39.0443
GSCOCG00001341001	Cc11_g04250	2271	12.418	12.2511	13.1859	6.50822	5.22149	4.9329	8.04083	6.66174	7.49343	11.0502	7.63808	10.7601	15.4417	7.41945	5.92231	4.43594	13.6956	19.7589	5.4493	13.3743	11.8442	6.62391	3.44402	14.7562	6.41106	10.3474	10.9139	9.90098	10.8169	7.12886	1.66086	6.90033	3.15436	4.19377	7.49354	5.87239	6.70911	9.79615	3.15623	9.47536	6.60036	10.9787	8.64513	3.61435	11.7332	4.44692	10.9569
GSCOCG00001342001	Cc11_g04260	729	0	0	1.2482	0.299624	0	0	0	0.239917	0.5625	0	1.88372	0	0.108833	0.231712	0	0	0	0	1.50896	0	0	0	0	0	0.11888	0	0	0	0.128125	0	0	0	0	0	0	0	0	0	0	0	0	0.316677	0	0	0	0	0
GSCOCG00001343001	Cc11_g04270	2553	0.0673554	0.0312261	0	0	0	0.0659852	0	0	0	0	0.02831	0	0	0.0661645	0	0	0	0	0.269299	0.288063	0	0.876532	0	0	0	0	0	0	0	0.0754931	0	0.166646	0	0	0	0.027066	0	0	0	0	0	0.0180852	0	0	0.0295669	0	0
GSCOCG00001344001	Cc11_g04280	507	0	0	0.326318	0.287214	0	0.332269	0	0.172485	0.606601	0	0.142555	0	0.469465	0.416465	0	0	0	0	0	0	0.278254	0	0	0.150907	0.341869	0.387857	1.36832	1.8903	0	0.190073	0	0.559431	0.166227	0	0	0.817746	0.37565	0	0	0	0	0.182136	0.511772	0	0	0.463234	0
GSCOCG00001346001	Cc11_g04290	459	0	0	0	0	0	0	0	0	0	0	0	0	0	0	0	0	0	0	0	0	0	0	0	0	0	0	0	0	0	0	0	0	0	0	0	0	0	0	0	0	0	0	0	0	0	0	0
GSCOCG00001347001	Cc11_g04300	582	0	0	0	0	0	0	0	0	0	0	0	0	0	0	0	0	0	0	0	0	0	0	0	0	0	0	0	0	0	0	0	0	0	0	0	0	0	0	0	0	0	0	0	0	0	0	0
GSCOCG00001349001	Cc11_g04310	912	0	0	0	0	0	0	0	0	0	0	0	0.385527	0	0	0	0	0	0	0	0	0	0	0	0	0	0.107809	0	0	0	0	0	0	0	0	0.200644	0	0	0	0	0	0	0	0	0	0	0	0
GSCOCG00001351001	Cc11_g04320	1891	0.818417	0.632365	2.88716	0.42353	0.454402	0.400884	1.1941	0.277472	1.03003	0.533883	0.496869	0.976152	2.68521	0.692287	0.0587803	0.852376	0.902858	1.3713	0.14543	0.46669	0.99471	1.57785	0.156079	1.86116	1.14574	1.45585	0.767077	1.0916	1.43242	0.509608	0	0.187488	0.668512	0	0.0483837	0.365413	1.23378	1.21772	1.4134	1.48089	0.413845	1.46499	0.686061	0	0.958025	0	1.38196
GSCOCG00001353001	Cc11_g04330	818	3.04816	1.75423	7.17999	1.15711	2.20596	1.7505	4.56074	3.63483	3.13312	4.05522	4.50616	4.2983	3.87968	1.91014	0	2.21678	6.80599	6.34017	2.18527	2.51735	1.72463	7.59911	0	3.55425	2.01297	3.24534	1.61908	1.08149	3.76811	3.65205	0	0.606792	1.4424	0	3.69106	2.36526	2.61933	4.49498	4.15852	1.62162	0	3.89467	3.27772	2.57294	5.35219	0	3.61143
GSCOCG00001355001	Cc11_g04340	1902	44.9334	33.2796	38.3599	31.4279	23.3567	26.0839	53.7851	21.6096	12.5584	23.6583	20.3298	15.066	36.6247	18.184	29.5708	16.843	35.32	47.1252	19.8087	41.1792	24.2789	25.884	21.4144	37.2091	52.3081	26.8808	50.268	55.0781	36.4381	42.0022	14.6748	15.2478	11.0331	6.6314	13.6615	12.3158	20.0268	22.827	11.2418	14.8007	22.883	28.8633	27.1928	22.9056	34.7657	34.2041	24.0743
GSCOCG00001360001	Cc11_g04350	1641	1.20507	0.728704	1.71391	0.931738	1.57089	0.975242	2.15377	1.33226	1.06201	2.2851	0.704696	0.589215	1.35375	1.15803	3.79317	4.78838	1.89987	1.30539	3.77067	0.0896314	0.773719	2.80311	0.719429	0.792608	1.3731	0.958651	0.614914	1.12312	1.47988	0.704694	0.551637	1.38273	0.308143	0.235289	1.67264	1.43168	1.42174	0.633717	1.85082	2.20048	0.807049	1.29427	0.421643	1.02604	0.689985	0	0.346195
GSCOCG00001361001	Cc11_g04360	1215	0	0	0	0	0	0	0	0	0	0	0	0	0	0	0	0	0	0	0	0	0	0	0	0	0	0	0	0	0	0	0	0	0	0	0	0	0	0	0	0	0	0	0	0	0	0	0
GSCOCG00001365001	Cc00_g17290	2013	0	0	0	0	0	0	0	0.0434425	0	0	0	0	0	0	0	0	0	0	0	0	0	0	0	0	0	0	0	0	0	0	0	0	0	0	0	0	0.0236531	0	0	0	0	0	0	0	0	0	0
GSCOCG00001366001	Cc00_g17300	981	0	0.162528	0	0	0.175183	0.257584	0	0.267431	0.209002	0	0.221026	0.268808	0	0.0860948	0	0	0	0.689571	0	0	0	0	0	0.0779918	0.0883422	0	0.0642886	0	0.571274	0	0	0	0	0	0	0	0	0.0378597	0	0	0	0.188263	0	0	0.0769464	0	0.463287
GSCOCG00001367001	Cc00_g17310	2953	2.30016	0.890879	0.896407	1.38073	1.10574	1.19799	3.25812	1.2734	1.42335	2.88157	0.538455	0.863225	0.617951	0.886634	0.715177	2.66093	2.31264	5.42152	4.14421	7.4215	1.21026	3.28381	2.14888	1.89137	1.76086	1.06546	2.41334	1.09846	1.20194	1.46851	1.53274	2.06505	0.456632	1.00243	0.27885	1.54438	0.999678	2.71667	0.411406	1.14795	1.87547	1.40719	1.52301	3.42105	3.01631	1.03392	1.26972
GSCOCG00001369001	Cc00_g17320	2444	0.492516	0.587137	4.97548	0.38728	2.32046	1.30963	7.39131	1.32391	2.22313	9.55991	3.69657	2.08601	13.18	1.39959	1.00056	1.0717	3.03726	3.78276	0.61888	1.80546	1.21218	3.71337	0.422672	8.07675	1.13471	1.24712	2.24502	2.35282	2.14018	5.16533	0	0.783353	0.448282	0.0526609	1.12308	3.7886	2.00663	1.38288	4.22524	2.1107	0.591147	8.87915	2.19409	3.01404	2.81059	0.0960964	1.39469
GSCOCG00001370001	Cc00_g17330	678	9.13054	7.76037	4.14828	6.55063	20.0244	6.83283	1.44802	2.19269	3.78007	2.55265	1.59901	10.3717	1.40424	6.72683	0.327886	15.7499	2.73712	0	0.608424	2.71175	8.39235	22.0038	15.0185	4.40102	2.55645	10.0062	11.1623	1.95721	4.27066	1.42134	1.55768	2.09168	6.09082	6.26432	3.7785	1.42683	2.24725	0.76691	5.73395	4.67379	2.84123	1.97489	0.382697	14.5898	0.890671	17.32	7.37364
GSCOCG00001372001	Cc00_g33530	581	3.25567	3.97915	4.84085	4.51138	0.443688	3.04446	3.54853	4.21445	5.82274	8.19177	10.947	5.1439	6.28161	6.61426	0	2.08069	6.51594	13.5837	3.78668	13.6706	8.17472	0	0	12.9053	2.38661	8.79987	5.75311	4.44107	7.23434	4.31246	4.15484	3.78338	2.61099	1.55064	6.45652	2.02184	3.76976	10.4837	0	1.01471	1.96863	4.76815	8.18747	0	5.4567	1.61693	1.95561
GSCOCG00001376001	Cc00_g15130	3171	0.0813427	0.0502808	0.0521738	0.0229608	0	0.0796879	0.0928817	0	0.0323291	0	0.159548	0	0.125102	0.133174	0.280425	0	0.0936369	0	0	0.0695767	0.044489	0.784115	0	0.12064	0.10932	0.062013	0.0198887	0.0232487	0.058911	0.12156	0	0.201252	0	0	0	0	0.0750768	0.023425	0	0	0.759363	0.0436817	0	0	0	0	0
GSCOCG00001381001	Cc00_g20740	585	0	0	0	0	0	0	0	0	0	0	0	0	0	0	0	0	0	0	0	0	0	0	0	0	0	0	0.107807	0	0	0	0	0	0	0	0	0	0	0	0	0	0	0	0	0	0	0	0
GSCOCG00001383001	Cc00_g20750	2515	16.1702	21.9983	16.7746	43.4826	20.6363	31.6826	5.30892	7.61491	14.7557	20.7592	17.4725	9.61135	12.6186	41.5915	24.4847	22.5113	18.6536	18.873	47.4566	52.6056	16.8467	24.37	35.8517	25.3411	26.0508	22.0491	59.7069	20.6362	9.69315	29.1591	48.7712	64.6207	24.4956	16.1199	10.841	26.843	5.96354	37.1403	7.29412	15.5006	11.3456	6.77428	49.4176	10.5442	38.1174	12.7935	21.1882
GSCOCG00001385001	Cc00_g20760	4424	15.9365	17.0108	19.4837	15.536	13.868	13.1562	10.763	11.8207	7.53109	13.9856	6.46949	11.6035	21.0544	10.8915	11.6581	14.7558	18.8093	15.8516	16.3177	15.676	13.2762	16.6924	19.881	22.8977	11.0093	12.8903	21.6401	15.0143	15.7713	16.0975	7.26399	11.4119	14.9923	4.10198	8.37589	9.63707	10.4397	10.6787	7.35959	16.6577	17.8119	15.2896	12.5707	18.8392	13.9912	10.2459	12.9955
GSCOCG00001388001	Cc00_g33330	525	0	0	0	0	0	0	0	0.166571	0	0	0	0	0	0.0804372	0	0	0	0	0.523824	0.420243	0	0	0	0	0	0	0.360383	0	0	0	0	0	0	0	0	0	0	0.0707435	0	0	0	0	0	0	0	0	0
GSCOCG00001392001	Cc00_g35900	645	0.133301	0	0	0	0	0	0	0.406743	0	0	0.112055	0	0	0	0	0	0	0	0	0	0	0	0	0	0	0	0	0	0	0	0	0.329804	0.130662	0	0	0	0	0	0	0	0	0	0	0	0	0	0
GSCOCG00001396001	Cc00_g35770	129	0	0	0	0	0	0	0	0	0	0	0	0	0	0	0	0	0	0	0	0	0	0	0	0	0	0	0	0	0	0	0	0	0	0	0	0	0	0	0	0	0	0	0	0	0	0	0
GSCOCG00001398001	Cc00_g22810	384	0	0	0	0	0	0	0	0	0	0	0	0	0	0	0	0	0	0	0	0	0	0	0	0	0	0	0	0	0	0	0	0	0	0	0	0	0	0	0	0	0	0	0	0	0	0	0
GSCOCG00001399001	Cc00_g21060	1182	0	0	0.279938	0.0615979	0	0.0712607	0	0	0	0	0	0.0743656	0.134246	0.464453	0	0	0	0.381539	0	0.0622187	0.0397842	0	0	0.453105	0.293278	0.166365	0.213425	0.124741	0.316086	0	0	0	0	0	0	0	0.161129	0.0314216	0	0	0	0.273436	0	0	0	0	0.192252
GSCOCG00001400001	Cc00_g21070	777	1.65983	1.9494	1.17109	0.843344	1.54824	0.325213	0	1.23803	1.71519	0.371235	3.90678	3.50696	1.42954	3.36967	0.429164	2.07445	0.57321	2.03144	2.47755	2.17694	2.78397	0.320004	2.46904	1.47703	0.780754	3.1635	0.892842	0.66416	0.961682	0.620122	2.9126	1.46014	0.325394	0	0.824267	0.355725	0.490231	1.00379	0.156355	4.93188	2.86659	3.44653	3.6733	0	0.485743	0.906794	1.60854
GSCOCG00001401001	Cc00_g21080	2466	3.24253	2.61855	0.704442	0.620025	0.696898	0.546505	0	1.56034	0.457288	0.175456	1.72922	2.28127	0.739987	2.9112	0	1.87918	1.8964	0.914394	1.6728	2.05776	2.53622	0.554557	0.059843	1.33412	0.246004	3.4289	0.434769	0.209267	2.27259	0.0390782	0	0.20128	0.0341756	0	1.70669	0.30823	0.0965403	0.572317	0.197061	1.25512	0.0488228	1.31063	0.455946	0.170694	0.27549	0.0952391	2.16553
GSCOCG00001402001	Cc00_g18070	2159	16.1684	10.1543	14.9044	11.6345	15.4821	13.2646	13.5964	24.7889	28.1099	29.4595	45.5612	30.6572	22.1592	31.0022	31.4051	23.0503	13.7872	18.3817	19.6798	13.0462	16.0307	15.2019	23.7866	15.5217	14.1295	13.9354	11.0126	13.2146	12.7624	11.9622	11.74	17.3739	12.4913	8.82265	22.5874	21.2515	24.1487	19.0088	22.2831	20.1045	24.9549	23.0323	16.4246	23.9809	18.3554	19.3631	19.2088
GSCOCG00001417001	Cc10_g11530	1008	0	0	0	0	0	0	0	0	0	0	0	0	0	0	0	0	0.294566	0	0	0.145918	0	0	0	0	0	0	0.0625666	0	0	0	0	0	0	0	0	0	0	0	0	0	0	0	0	0	0	0	0
GSCOCG00001419001	Cc10_g11540	1478	48.6905	44.1212	39.29	49.902	31.1618	49.1247	47.2281	72.1845	45.3621	76.6011	50.8568	64.1112	55.2907	123.546	36.3242	74.9758	68.2038	88.182	60.9371	66.5764	48.2976	89.9186	52.9186	50.9376	49.1954	56.9441	41.0491	55.0668	44.4898	52.5519	20.0075	73.9784	34.8969	12.5394	47.0468	70.9696	55.2164	76.7433	38.3041	64.9681	68.6295	54.8561	89.6494	60.2349	117.414	24.9479	59.1937
GSCOCG00001423001	Cc10_g11550	3313	2.41354	2.59879	3.99501	1.47244	2.17866	2.38987	0.889006	1.68934	1.70189	1.26246	1.98523	1.56538	4.26273	2.60031	1.24138	2.97994	2.12856	1.76961	2.44876	2.35301	1.03617	2.40162	2.53898	4.31855	1.04635	1.89936	2.68411	0.778829	2.8193	1.01806	0.774173	0.87752	1.24648	0.155392	1.02181	1.64771	0.675473	1.99547	1.39346	0.64507	1.74436	2.25771	2.01017	1.14349	2.0278	1.63048	1.16605
GSCOCG00001424001	Cc10_g11560	860	6.79836	6.02536	6.05984	6.26493	3.69688	5.87652	3.08227	3.76237	3.93374	5.53421	5.71479	2.75966	11.9932	16.7936	6.07467	3.74847	4.74731	6.42383	7.35486	6.75565	7.76458	4.3368	4.28991	8.98547	5.54245	7.65994	6.45338	6.25777	6.73373	7.95587	1.40347	7.00834	4.70384	2.24483	1.70221	2.73184	1.82704	8.89641	1.97771	3.59899	3.21992	6.49623	2.51423	3.91565	5.52967	5.18876	6.20952
GSCOCG00001425001	Cc10_g11570	2887	0.208471	0.220908	0.143266	0.050439	0.0595272	0.0583513	0.204037	0.3332	0.0710188	0.549523	0.0250348	0.152234	0.522151	0.102392	0.0385014	0.0697889	0.025712	0.546736	0.0476287	0.0509474	0.211751	0	0	0.159009	0.0900558	0.0681134	0.327678	0	0.129412	0.100139	0	0	0	0	0	0	0.0329849	0.0514587	0	0.025526	0.354477	0.175922	0.808872	0	0.0522926	0	0.118068
GSCOCG00001428001	Cc10_g11580	1076	12.3056	10.0762	8.14915	7.91693	9.98228	8.21948	8.66795	8.85876	5.14483	10.723	7.12006	10.2115	13.2724	10.4789	12.3963	9.54973	12.5557	14.2503	7.41192	8.81691	11.8873	13.7493	10.0119	7.2528	12.323	5.574	10.3158	15.0732	10.6772	12.8967	9.25428	13.1799	10.8088	18.7792	7.99294	11.7521	14.7797	8.31861	7.9035	16.2318	23.2178	14.0746	17.6837	9.97562	12.9783	10.9136	11.1932
GSCOCG00001429001	Cc10_g11590	1869	1.42609	1.53554	1.37205	1.05181	0.459751	0.676004	0.630343	1.16974	2.68767	1.92917	2.51359	0.79952	3.14132	1.35568	0.0594722	0.754609	4.13054	4.04168	1.2507	2.24287	1.55995	0	0	3.23397	1.06649	1.68341	1.75468	1.30167	1.89905	0.876531	1.13013	1.06229	0.721473	0.344311	0.734299	0.887313	1.1464	3.27884	2.01505	0.630871	0.450925	0.494078	2.31379	0.112609	2.01938	0.753963	0.668717
GSCOCG00001430001	Cc10_g11600	1414	3.58753	3.60827	7.13722	2.26562	2.85615	2.74016	8.12347	4.01997	5.22003	4.07991	4.49804	3.91634	8.13595	4.71872	3.22298	2.42233	8.39951	7.41532	4.76499	1.76835	4.19034	3.25311	7.61869	6.33074	1.53224	3.33765	3.88037	2.50258	5.74688	3.61205	0.106699	4.11206	1.72846	0	4.14116	3.81171	7.10501	6.09375	3.09305	6.41041	3.32071	7.86941	3.48649	3.27458	7.74062	1.82705	5.86587
GSCOCG00001431001	Cc10_g11610	252	0	0	0	0	0	0	0	0	0	0	0	0	0	0	0	0	0	0	1.63695	0	0	0	0	0	0	0	0	0	0	0	0	0	0	0	0	0	0	0	0	0	0	0	0	0	0	0	0
GSCOCG00001432001	Cc10_g11620	279	0	0	0	0	0	0	0	0	0	0	0	0	0	0	0	0	0	0	0	0	0	0	0	0	0	0	0	0	0	0	0	0	0	0	0	0	0	0.399358	0	0	0	0	0	0	0	0	0
GSCOCG00001434001	Cc10_g11630	3884	0.996155	0.410506	0.21298	0.262441	0.287605	0.802398	0.227493	0.405277	0.290338	0	0.037217	0	0.163418	0.521889	0	0	0.40135	0.464448	0.212416	0.833129	0.435864	0.128035	0.22797	0.236385	0.044626	0.329089	0.259803	0.22777	0.336675	0.372169	0.310757	0.219077	0.15189	1.2592	0.0942262	0.0889541	0.147107	0.162561	0	0.151789	0	0.142652	0.334022	0	0.466433	0	0.0877609
GSCOCG00001438001	Cc10_g11640	1161	113.75	142.961	205.058	80.585	84.8913	70.881	7.35685	9.03874	19.2493	7.32925	23.4693	2.8013	10.4556	13.058	6.51028	12.842	9.14296	8.44858	59.2179	65.4979	71.3677	35.9793	76.9006	162.114	159.219	198.422	161.715	113.027	140.387	112.802	21.182	101.079	42.3926	0.221711	14.8943	7.49917	2.66571	2.75114	1.88354	5.07794	5.18505	13.243	50.7315	33.7181	15.409	79.9049	181.246
GSCOCG00001439001	Cc10_g11650	3744	2.43424	2.08669	1.94431	1.67242	1.07868	1.03488	0.472	0.60729	0.575007	0.73191	0.366782	0.516507	0.932409	0.721872	0	1.45298	0.793062	1.38522	1.98323	1.59106	1.77097	1.92592	0.512406	2.35007	0.995337	1.44436	1.83609	1.77216	1.49685	0.772171	0.886538	0.265147	0.292629	0.137504	0.537623	0.664418	0.470541	0.446398	0	0.413346	1.75257	0.776925	0.57752	0.281071	1.83469	0.501837	1.54772
GSCOCG00001441001	Cc10_g11660	1409	2.5629	10.5237	4.46192	6.51092	2.25643	5.43999	2.36904	2.23435	3.12858	4.60619	2.51348	2.18347	4.3358	4.10606	3.07664	4.28986	4.42539	6.08134	3.70841	9.91702	5.2732	0.617637	0.314208	8.63384	6.27374	7.60615	8.72824	5.7031	5.56841	5.33472	8.67331	4.98217	6.10097	7.39884	3.18182	2.50112	0.608266	5.58818	4.22492	5.17791	3.93063	2.55598	3.3761	2.38996	2.41079	7.33415	4.35453
GSCOCG00001442001	Cc10_g11670	399	0	0	0	0	0.215357	0	0	0	0	0	0	0.220301	0	0	0	0	0	0	0	0	0	0	0	0	0	0	0	0	0.234094	0	0	0	0	0	0	0	0	0	0	0	0	0	0	0	0	0	0
GSCOCG00001444001	Cc07_g21460	5195	1.42333	2.62409	4.18783	2.74697	2.99382	2.41584	2.26778	2.30618	2.54562	4.08105	2.68511	2.62262	3.54317	3.01581	0.449321	1.39621	4.28666	7.18355	1.69398	2.06684	2.01859	3.90075	2.78386	6.05305	2.519	3.74739	3.42347	2.52598	4.15326	2.28164	1.16168	1.32398	0.859805	0.495489	3.69849	3.05927	2.9054	3.27435	1.21605	4.09961	4.47288	6.01697	1.73145	2.99798	1.67097	0.813758	3.14946
GSCOCG00001446001	Cc00_g32440	558	1.69493	2.28588	1.77896	3.26204	0.461976	1.8114	3.34291	0.7836	2.38836	4.13548	4.5334	0.157527	1.42186	0.832481	2.7888	3.61076	0.798179	3.63693	0	1.97695	1.76975	1.11399	0.528935	1.78249	0.931868	1.05722	3.8428	1.58541	1.84129	0.863503	0.270381	0.762451	2.26551	0	0.983803	1.73368	1.87724	1.39775	1.0886	0.52827	0.323648	3.1443	0.309998	0.377179	1.48804	2.94627	0.203622
GSCOCG00001447001	Cc00_g28910	1557	0	0	0.425031	0.140286	0.220751	0	0	0	0	0	0	0	0	0	0	0	0.286053	0	0	0	0.0302022	0	0.284341	0.294836	0	0.0631482	0.0405055	0.142046	0.0599893	0	0	0.0455414	0.108256	0	0	0.0443799	0.0917412	0.119269	0	0.0473306	0	0	0	0	0.145442	0	0.218923
GSCOCG00001449001	Cc00_g18810	912	0.0942755	0	0	0.159668	0	0	0	0	0	0	0.0792493	0.192764	0.434975	0.138913	0	0	0	0	0	0	0.0515624	0	0	0.0838925	0	0.215618	0	0	0	0	0	0	0	0	0	0	0.417664	0	0	0	0	0	0	0	0	0	0
GSCOCG00001450001	Cc00_g15440	1352	0.254376	0	0.244738	0.269263	0.381335	0.186901	0.435692	0	0	0	0	0	0.410782	0.156174	0	1.04317	0	0.166782	0.610224	0	0.173909	0.459769	0.873212	0.452722	0.320502	0.290893	0.139942	0.109056	0	0.142555	0	0.104893	0.249341	0	0	0.306655	0.387389	0	0.539148	0.272536	0	0.717162	0.127943	0.15567	0.390822	1.21599	0.420196
GSCOCG00001451001	Cc00_g15450	357	0	0	0	0	0	0	0	0	0	0	0	0	0	0	0	0	0	0	0	0	0	0	0	0.214314	0	0	0	0	0	0	0	0	0	0	0	0	0	0	0	0	0	0	0	0	0	0	0
GSCOCG00001453001	Cc00_g32800	459	4.87028	6.77361	3.42421	9.20022	5.61618	10.6435	0.213891	8.38299	7.3704	5.02744	3.93657	4.59609	3.11135	9.29233	4.35896	7.02328	7.76268	5.64952	18.8731	20.9893	13.1137	1.08341	0.32151	8.00104	12.2726	9.21096	8.51887	9.95805	3.86637	13.6467	6.90267	6.48831	7.71163	4.48639	8.96997	4.81739	5.18668	10.0336	14.5574	5.7799	0.393454	4.12426	19.5967	6.41945	19.8989	6.14012	17.5754
GSCOCG00001456001	Cc00_g14860	1836	2.66929	3.29996	4.68575	2.14143	1.68485	2.43148	1.28335	1.33366	3.35018	1.41397	0.944776	0.143628	6.30913	1.10404	1.08974	0	3.39617	3.74588	0.149786	5.24732	3.58578	0	0	7.45931	1.03845	3.32023	5.04949	3.13197	5.49432	1.73208	0.0821747	1.6607	1.28527	0	2.49166	0.301087	1.99687	4.83472	0.6617	0.561934	1.082	1.53402	1.13058	0	3.16574	0.127919	2.59918
GSCOCG00001457001	Cc00_g14870	1062	3.72415	1.42626	4.12829	0.822697	0.728199	0.396564	3.14311	1.07048	0.675715	1.90127	1.15695	0.331074	0.672369	0.357877	0	0	2.09691	1.48628	0	3.18546	0.0885591	4.33135	0.833745	1.29678	0.897647	0.277745	1.48463	1.31894	0.615653	1.17963	1.70478	0.600915	0.317428	4.72639	1.11998	0.325327	0.67251	1.29397	1.14396	0	0.510157	0	0.407201	0	2.41664	0	0.962891
GSCOCG00001458001	Cc00_g14880	270	0	0	0	0	0	0	0	0	0	0	0	0	0	0	0	0	0	0	0	0	0	0	0	0	0	0	0	0	0	0	0	0	0	0	0	0	0	0	0	0	0	0	0	0	0	0	0
GSCOCG00001459001	Cc00_g14890	1850	6.92481	6.72235	5.81287	6.25761	2.36881	3.59685	5.04147	3.97069	1.2191	5.69103	2.07059	2.18563	3.64533	2.60225	5.6478	5.66324	9.2688	3.5347	11.9666	10.6537	6.99019	5.98087	8.61507	6.86522	4.07554	4.51748	8.72712	5.49924	5.04883	9.53251	2.28348	5.40433	2.14109	2.01751	3.2641	3.95922	2.39355	4.79813	2.42976	4.50129	4.2627	3.16962	5.23612	12.7417	7.71165	6.22061	6.9401
GSCOCG00001462001	Cc00_g12790	510	0	0	0	0	0	0	0	0	0	0	0	0	0	0	0	0	0	0	0	0	0	0	0	0	0	0	0	0.144552	0	0	0	0	0	0	0	0	0	0	0	0	0	0	0	0	0	0	0
GSCOCG00001465001	Cc00_g12800	360	0	0	0	0	0	0	0	0	0	0	0	0	0	0	0	0	0	0	0	0	0	0	0	0	0	0	0	0	0	0	0	0	0	0	0	0	0	0	0	0	0	0	0	0	0	0	0
GSCOCG00001466001	Cc00_g12810	540	0	0	0	0	0	0	0	0	0	0	0	0	0	0	0	0	0	0	0	0	0	0	0	0	0	0	0	0	0	0	0	0	0	0	0	0	0	0	0	0	0	0	0	0	0	0	0
GSCOCG00001467001	Cc00_g15970	222	0	0	0	0.327967	0.387061	0.75883	0	0.393918	0	0	0.325565	0	0.357385	0	0	0	2.00623	1.01572	0	1.32509	0	0	0	0.34464	0	0.44289	0.284086	0.66416	0	0	0	0	0	0	0	0.933777	0	0.167299	0	0.663907	0	1.24788	0	0	0	0	0
GSCOCG00001468001	Cc00_g15980	1915	65.5956	47.9986	69.4602	59.9578	57.3897	70.331	68.8	109.095	108.083	115.53	170.026	127.375	82.4054	95.926	72.2063	106.474	108.768	132.232	82.9332	110.141	83.6135	93.7443	76.5221	70.5969	81.6857	76.809	52.265	74.1067	57.4077	71.5078	31.3563	52.5052	34.415	19.4903	102.865	94.2135	108.405	104.555	67.5004	83.6221	91.6652	110.354	112.82	108.585	125.269	70.8871	103.95
GSCOCG00001470001	Cc00_g15990	1479	1.33707	0.75462	0.950823	0.935338	0.174295	0.79731	0.862939	0.532149	1.10903	1.9503	0.684148	0.297161	0.965592	0.799477	0.0751545	0.272455	0.301138	1.21969	0	1.49174	1.24001	0	0	1.86231	0.527366	0.797742	0.682267	0.498456	1.76829	0.325784	0	0.671204	0.626807	0	0.927928	1.21473	0.772636	1.7076	1.14999	0.0996534	0	1.43603	0.526305	0	0.510374	0	0.307292
GSCOCG00001474001	Cc00_g11860	426	0	0	0	0	0	0	0.46092	0	0	0	0	0	0	0	0	0	0	0	0	0	0	0	0	0	0	0	0	0	0	0	0	0	0	0	0	0	0	0	0	0	0	0	0	0	0	0	0
GSCOCG00001475001	Cc00_g11870	696	0	0.229081	1.06968	0.20922	1.35805	0.968162	4.79595	1.13082	0	0.414439	0	0	0	0	0	0	0	0.647959	0	0	0	1.25036	0	0.109928	0.124517	0	0	0.211844	0.1342	0.415375	0	3.46389	4.48025	0	0.131456	0	1.16298	0.4269	0	0	0	0.530708	1.24266	0	17.1358	0	0
GSCOCG00001479001	Cc00_g28250	450	1.14639	3.54312	4.9633	2.58875	0.7638	2.05896	6.32689	4.08099	3.87281	4.80749	6.58509	6.25068	4.05513	5.44292	0	7.61148	5.60854	0.501088	0.916693	3.26856	2.61249	2.48643	3.2794	2.72035	1.54069	2.62191	2.66283	4.58713	4.77395	3.21223	0	3.62418	2.80924	0	9.14937	2.45687	3.80909	3.79657	6.74934	4.42162	4.94965	1.94947	11.1475	0	4.19358	6.26292	8.8372
GSCOCG00001484001	Cc00_g19970	2130	0.524756	0.187137	0.699056	0.239277	0.0403415	0	0	0.697956	0.433164	0.880245	0.237525	0.330141	0.931215	0.931825	0	0.0945918	0.557601	0.211727	0.77467	1.31203	0.331161	1.16734	0.415698	0.754324	0.366185	0.600085	0.444134	0.138445	0.306959	0	0	0.233031	0.0791334	0	0.601367	0.0324411	0.558846	0.278988	0.51333	0	0.536982	0.585273	0	0	0.212632	0.771839	0.373403
GSCOCG00001485001	Cc00_g19980	2716	1.58283	0.704449	0.8528	0.750605	0.5062	0.682276	0.614503	0.48297	0.264215	0.212408	0	0.291274	1.13926	1.01065	0.204627	1.11274	1.28455	0.62267	1.92384	0.731093	0.761817	3.98232	0.489012	0.563402	0.574355	0.253406	0.348309	0.570013	0.756581	0.674142	0.777694	0.574365	0.496478	1.42161	0.202121	0.356183	0.683702	0.492287	0.0447305	0.624063	0.421123	0.305997	1.49669	0	1.91768	0	1.58969
GSCOCG00001486001	Cc00_g24220	231	0	0	0	0	0	0	0	0	0	0	0	0	0.686922	0	0	0	0	0	0	0	0	0	0	0	0	0	0	0	0	0	0	0	0	0	0	0	0	0	0	0	0	0	0	0	0	0	0
GSCOCG00001495001	Cc00_g08640	2691	7.3806	15.1975	14.1712	12.7435	10.1542	10.1727	3.17403	14.6887	13.1811	7.82491	13.5097	9.11339	8.37325	18.6588	4.29579	14.7498	13.0752	14.622	14.0008	15.5776	9.62866	4.34271	9.43238	17.9973	14.9109	16.186	16.0539	13.8896	17.8754	10.2419	9.86756	12.9115	9.11358	5.11752	10.268	12.2741	14.0842	16.631	8.21659	15.6644	23.9586	15.4935	11.8276	27.9214	16.1852	12.0441	15.749
GSCOCG00001497001	Cc00_g08650	1155	9.30511	12.769	10.4566	10.9686	6.62125	8.16777	2.97503	10.3728	17.9291	7.99168	14.3299	15.6774	4.3963	14.1496	7.79518	7.32656	15.8744	18.9372	12.1432	14.5175	13.5985	8.82629	10.3493	21.5288	13.506	17.1105	12.2858	13.4039	13.7477	4.50547	1.69813	5.83225	3.21056	1.89433	11.0109	10.2901	10.5533	9.03587	1.78814	14.2283	10.007	18.3087	8.83615	8.56442	14.2473	8.54035	12.6901
GSCOCG00001505001	Cc00_g06960	1518	0	0	0	0	0	0	0	0	0	0	0	0	0	0	0	0	0	0	0	0	0	0	0	0	0	0	0	0	0	0	0	0	0	0	0	0	0	0	0	0	0	0	0	0	0	0	0
GSCOCG00001506001	Cc00_g07000	2350	25.7572	25.1712	24.7813	20.9131	25.5223	23.1543	15.6664	45.9577	22.1608	19.3936	11.9639	24.0136	14.7538	23.7563	13.7168	27.6071	44.0014	44.8101	33.0595	46.3475	23.1523	23.4888	24.3652	31.6133	21.5369	25.1871	23.6435	25.5046	22.0988	17.8381	4.04467	13.5178	13.2333	8.76278	16.7414	17.0543	23.1585	16.9581	12.1488	28.8503	19.4684	24.1075	29.1488	28.2114	23.9944	10.4937	25.045
GSCOCG00001510001	Cc00_g16410	651	0	0.122458	0	0.111841	0	0.388157	0	0	0.314948	0	0.222044	0.135023	0	0	0.341485	0.309494	0	0	0	0	0.433409	0	0	0	0	0.453095	0.387509	0.339731	0.143477	0.148029	0	0.980294	0	0	0	0.636862	0.658254	0	0.933088	0	1.66447	0.425544	0	0	0.579757	1.44307	0
GSCOCG00001511001	Cc00_g21340	195	0	0	0	0	0	0	0	0	0	0	0	0	0	0	0	0	2.28402	0	0	0	0	0	0	0	0	0	0	0	0	0	0	0	0	0	0	0	0	0	0	0	0	0	0	0	0	0	0
GSCOCG00001514001	Cc00_g10940	330	0	0	0	0	0	0	0	0	0	0	0	0	0	0	0	0	0	0	0	0	0	0	0	0	0	0	0	0	0	0	0	0	0	0	0	0	0	0	0	0	0	0	0	0	0	0	0
GSCOCG00001516001	Cc00_g32920	1953	0.0440242	0.0408193	0.0847123	0	0	0	0	0	0	0	0	0.0450078	0	0	0	0	0	0.057729	0	0	0.0240783	0	0	0.195878	0.0443747	0.0503439	0	0	0	0	0	0.0363072	0.0863053	0	0	0	0	0	0	0	0	0	0	0	0.0386505	0	0
GSCOCG00001518001	Cc00_g08970	297	5.50035	2.14734	3.89933	6.37382	2.31455	6.23927	1.32223	17.6666	7.24858	3.39924	33.3391	25.1566	2.40423	24.4561	8.23359	10.8542	15.9958	17.0825	10.6485	12.8761	12.6666	0.418591	15.4032	9.53155	7.87852	12.5799	1.91112	7.44664	5.34632	2.92021	4.5719	5.01369	1.98633	0	9.8579	4.42051	8.49672	11.7549	0	17.8651	4.25646	14.6132	5.53299	3.5432	10.4204	7.11696	7.65125
GSCOCG00001520001	Cc00_g08980	1390	0.247422	0.114705	0.0595119	0.628564	0.432728	0.242389	0	0.629135	0.737522	0	1.71589	0.948563	0.114158	0.394952	0	0	0	1.29778	1.28601	0.158725	0.0676617	0	0	0.605475	0.187044	0.070735	0.22686	0	0.20159	0.346643	0	0.510129	0.666941	0	0	0.198848	0	0.160318	0	0.477153	0	0	0.373336	0.605658	0.380137	0	0
GSCOCG00001521001	Cc00_g34780	330	0	1.20788	0.501343	0.661897	0	0.510486	0	0	0.93196	0	0	0	0	0.895778	0	0	0.449883	0	0.416679	0.891425	0.1425	1.88366	0	0.927394	0.787852	0.595889	0.573337	0.670197	0	0	0	0.214872	0	0	1.38627	0	1.87569	0.337639	0.368146	0	0	0.699569	0.262089	0	0.457481	0	0
GSCOCG00001522001	Cc00_g21790	1292	9.91556	9.62566	12.7412	6.31159	9.64356	9.32268	6.45894	17.3952	2.77712	11.6094	13.3139	20.3422	5.28111	12.3551	5.59209	17.3099	15.1104	14.3113	25.1168	8.93667	13.1029	14.0487	35.1799	13.5018	3.89048	13.622	4.73491	5.36365	9.25358	6.78745	1.63484	7.7384	3.78334	0.199231	9.70173	14.6542	11.1664	12.6197	10.4374	23.4998	29.6799	21.7278	20.2166	18.5705	17.2352	10.725	20.4025
GSCOCG00001523001	Cc00_g19290	2886	0.595837	0.911561	0.888555	0.605478	0.327513	0.671273	0.034018	0.333315	0.0355217	0.599687	0	0.0913723	1.09965	0.556037	0	0.139626	0.488698	1.17198	0.333516	0.535133	0.749531	0	0	1.37856	0.570551	0.953918	0.983375	1.02178	0.809107	0.601041	0.522775	0.245696	0.262818	0	0	0.071829	0.0494945	0.501896	0	0.0766046	0	0.815922	0.179812	0.145853	0.313864	0.244137	0.433067
GSCOCG00001524001	Cc00_g35500	326	51.9568	40.3492	43.6445	49.358	41.1187	28.6796	21.3819	32.9949	47.4842	19.4659	51.6569	26.1543	53.542	48.836	26.2541	48.825	52.1436	30.78	21.0896	21.8823	59.863	30.127	33.9508	37.5509	51.3071	34.3824	63.454	43.6451	52.1454	39.6109	25.9168	42.8493	45.4993	39.8743	27.2236	24.1636	39.5807	40.1024	78.6319	33.6821	8.86358	51.9784	19.8979	16.7856	34.5005	65.559	36.5957
GSCOCG00001539001	Cc06_g21640	1031	19.3474	13.3769	20.7807	10.4517	15.9187	12.5814	17.426	16.031	14.915	17.486	30.0738	12.1065	19.8541	23.1832	16.3873	20.1285	21.0956	12.5758	18.9385	13.9096	15.5989	30.5076	16.1743	15.955	17.8203	18.6916	13.2741	12.1559	13.408	14.1139	5.99979	10.2476	11.5258	1.62284	17.8373	18.364	19.8121	14.4094	16.8504	21.7293	20.144	26.0639	19.2106	17.9641	18.4501	21.1852	23.8042
GSCOCG00001543001	Cc06_g21630	3196	7.39809	9.67817	9.13665	10.0921	7.09789	8.09094	9.15407	6.18387	3.68876	10.9207	4.79423	4.15298	8.068	7.12194	5.07773	4.28682	8.50075	14.9221	6.75473	6.55808	7.43041	7.07963	9.69659	9.40814	5.99271	5.56828	12.866	13.1712	5.99114	10.3121	5.52319	8.12024	6.56602	4.38944	3.17766	6.09702	4.18631	7.91382	2.09069	6.2718	6.66779	7.3678	8.4974	6.38774	8.73881	2.42502	6.57694
GSCOCG00001545001	Cc06_g21620	2708	6.28652	5.50505	8.40046	7.55511	6.63177	8.11819	12.5076	13.6923	11.3191	11.1311	4.99095	10.2247	9.63911	5.95704	1.97022	6.54737	8.44278	6.28673	6.70255	8.25589	5.14009	10.605	8.9917	10.7363	4.32039	7.47942	6.80044	5.19972	7.89859	7.43747	2.67426	5.68206	3.6101	4.75271	12.2645	12.095	10.1979	11.7126	1.88423	7.61973	6.55781	7.41678	6.03637	4.50777	9.08712	3.81603	4.61533
GSCOCG00001546001	Cc06_g21610	1673	21.7389	19.9658	32.6337	7.44189	9.60457	10.5728	6.68981	6.06346	5.39233	4.48278	12.7011	11.9267	18.0209	11.9141	4.38502	15.2947	30.2602	26.2824	18.8215	29.9797	21.8681	26.4545	24.522	33.5674	21.4458	22.1562	19.4894	19.3889	18.0889	15.6099	4.32869	9.8754	4.68486	0.307719	7.9845	5.28675	11.8394	9.67913	7.33431	11.1884	8.34791	28.9228	16.8016	24.1539	15.0698	6.59797	24.5172
GSCOCG00001547001	Cc06_g21600	1860	11.3252	9.51499	15.1212	12.1348	9.14712	8.64944	11.8233	9.82635	9.03901	10.1578	11.7739	10.8694	14.247	10.739	1.13544	8.77415	21.91	22.064	8.35373	11.7826	10.5427	8.15442	5.47448	15.2609	6.05714	11.9995	11.4267	11.5339	14.1109	10.2584	2.02786	5.56589	4.98413	1.24552	14.6095	10.4021	16.4856	19.7882	3.78834	3.88278	8.57667	12.2876	9.71844	5.884	18.3435	1.26269	10.3847
GSCOCG00001548001	Cc06_g21590	1114	21.7649	18.1768	41.8806	16.4702	21.289	22.0027	23.883	11.6966	23.3743	16.4421	8.23965	13.8873	29.2004	8.83256	3.2927	9.04311	27.3201	40.8877	11.8495	15.3819	16.4207	24.4402	3.44425	29.9447	12.2916	21.712	16.9273	17.8679	27.8366	19.5502	3.2504	14.5126	7.26266	5.19897	20.6148	21.3998	18.8489	20.0038	5.45279	13.892	16.4276	24.868	9.93774	6.0457	21.8186	4.84899	26.7224
GSCOCG00001549001	Cc06_g21580	904	25.8699	20.6355	37.426	18.3633	21.3868	19.6599	30.5171	46.8205	56.4743	63.4972	81.2298	84.0108	45.55	55.2627	15.0008	32.3171	61.9957	72.5857	54.6061	53.2858	39.6382	42.2198	36.8932	49.3422	24.8295	46.9856	20.0922	15.3315	28.517	25.5841	11.015	25.4139	9.60237	2.70505	48.0747	45.7861	53.1967	58.3399	35.2101	57.7974	52.5405	57.8166	53.0991	73.1044	71.7269	23.1222	60.3298
GSCOCG00001551001	Cc06_g21570	1102	8.42628	6.00433	8.10702	7.26765	10.7604	8.63703	11.9379	14.1253	9.0236	17.2756	16.5276	22.2542	11.8793	15.1367	7.66576	11.8841	16.6379	20.2572	18.7165	11.0781	9.81463	13.5377	10.3114	7.28997	6.29138	7.5838	6.69587	6.8905	7.96726	5.33428	7.52995	7.3353	6.5005	2.33581	15.3596	13.8575	17.8875	16.2784	5.40192	16.8519	31.0825	24.8874	28.0188	14.5149	17.6039	10.0167	8.55767
GSCOCG00001552001	Cc06_g21560	1044	40.9307	34.2094	20.3635	34.0332	23.3749	32.4334	2.72711	6.44984	2.74946	0.967025	0.553834	1.68391	0.379979	2.58878	2.66172	8.87749	3.83952	11.0153	32.2686	46.9855	33.7372	11.4319	17.8105	42.872	72.6348	45.9588	47.3003	38.9087	12.5254	37.1991	7.80376	30.5638	12.351	0.493116	2.54149	4.6993	1.82428	7.50633	1.16368	9.95288	3.45968	6.67807	46.9727	13.9101	14.6775	20.9214	36.4589
GSCOCG00001553001	Cc06_g21550	1155	107.418	88.4169	115.094	58.8773	67.626	56.0805	54.2305	80.6355	92.0421	67.3049	144.175	109.438	128.523	112.246	112.693	199.736	73.2666	68.7206	144.409	87.105	138.591	195.578	145.273	105.657	130.708	97.0448	102.054	82.7853	90.4921	82.9339	59.9572	62.1288	65.3786	49.9213	91.4937	72.2703	132.535	62.7045	124.854	137.498	140.046	163.299	89.335	169.466	68.8836	164.91	136.936
GSCOCG00001556001	Cc00_g25680	210	0	0	0	0	0	0	0	0	0	0	0	0	0	0	0	0	0	0	0	0	0	0	0	0	0	0	0	0	0	0	0	0.337657	0	0	0	0	0	0	0	0	0	0	0	0	0	0	0
GSCOCG00001580001	Cc00_g32190	423	0	0	0	0	0	0	0	0	0	0	0	0	0	0	0	0	0	0	0	0	0	0	0	0	0	0	0	0	0	0	0	0	0	0	0	0	0	0	0	0	0	0	0	0	0	0	0
GSCOCG00001585001	Cc00_g29240	222	0	0	0	0	0.387061	0	0	0	0	0	0.325565	0	0	0.190223	0.500692	0	0	0	0	0	0	0	0	0.689279	0	0.44289	0	0.33208	0	0	0	1.27762	0	0	0	0.311259	0.214476	0.334598	0.547244	0	0.271164	0	0	0	0	0	0
GSCOCG00001598001	Cc04_g14280	1717	31.247	32.9652	15.2724	30.5737	12.9617	23.6453	10.6924	22.7665	17.5536	35.1112	7.40854	22.679	20.2854	14.5602	8.67477	22.1781	30.09	15.4967	28.0293	48.4002	40.9996	24.3285	16.9318	22.0128	19.4829	20.5004	16.382	29.7549	23.8268	22.4501	3.42693	15.0323	17.3757	3.74791	32.6649	26.36	29.5055	35.2584	10.8964	26.9108	22.0179	16.6185	28.4604	15.9351	15.6068	7.93352	39.5722
GSCOCG00001603001	Cc04_g14290	1102	0	0.0723414	0.15013	0.330348	0	0	0	0.396778	0	0	0.459099	0	0.0719959	0.383208	0	0	0	0	0	0.400413	0	0	0	0.208285	0	0	0.114459	0.133796	0.169516	0.0874473	0.684541	0.12869	1.3001	0	0.3321	0.250815	0	0.303324	0	0	0	0.251388	1.41271	0	0	0	0
GSCOCG00001605001	Cc04_g14300	1224	5.83029	5.79665	4.46048	13.265	10.0389	12.1115	7.13861	10.0024	7.28665	18.8529	10.3925	8.40222	5.44487	11.4889	7.80981	3.29216	8.42979	9.57962	5.27997	7.45039	8.6827	6.3989	4.21981	7.6885	6.93876	6.74757	9.68678	6.92647	5.3417	6.77088	9.12139	8.97935	10.4658	4.83689	7.84872	8.0729	10.2696	17.7206	6.84859	7.22487	6.54118	4.94156	5.2996	3.26704	9.25054	3.45382	3.43462
GSCOCG00001607001	Cc00_g30700	1014	1.18709	1.41515	0.489477	2.1541	0.338964	1.16294	2.42051	2.15606	1.1121	0.284467	0.427665	0.346746	0.625953	0.291525	0	0.596096	2.41579	1.33426	0.406816	0.435163	0.649259	0	0	0.452722	0.341869	0.0969642	0.435374	1.01785	1.01325	1.99576	0.297579	1.46851	1.66227	0.126926	0.631613	0.885891	0.986082	1.13545	0	0	0	0.364273	0	2.28316	0.818864	0.926468	0
GSCOCG00001609001	Cc00_g16510	171	0	0.4662	0.483752	0	0	0	0	0	0	0	0.422663	0	0	0.246956	0	0	0	0	0	0	0	0	0	0	2.02722	0	1.10644	0.431121	0	0.563549	0	0	0	0	0.535051	0	0	0	0	0	0	0	0	0	0	0	0
GSCOCG00001612001	Cc00_g12750	1479	0.116267	0.916324	0.0559308	2.90447	1.04577	1.65157	5.84143	5.79451	2.14874	4.09563	0	4.51684	0.697372	1.99869	2.10433	3.26946	3.31252	0.990995	4.09072	2.38678	2.35283	0	1.49668	0.155193	0.527366	0.199435	0.938118	0.598148	0.126306	0.325784	1.53015	2.49304	2.73516	2.00147	4.39219	5.84005	1.64185	1.18025	1.97141	2.2422	1.9537	0.405835	0.467827	1.70764	0.102075	1.11157	1.22917
GSCOCG00001614001	Cc00_g35950	459	0	0	0	0	0	0.367016	0	0	0	0	0	0	0.864265	0.736026	0	0	0	0	0	0	0	0	0	0	0	0	0.137401	0	1.22096	0	0	0	0	0	0	0	0	0	0	0	0	0	0	0	0	0	0
GSCOCG00001617001	Cc00_g33600	1116	0	0	0	0.326204	0.153992	0.075475	0	0	0	0.129234	0	0	0.355464	0	0	0	0	0	0	0.131797	0	0	0	0.0685573	0	0	0.0565117	0	0	0	0	0	0	0	0.409918	0	0	0	0	0	0	0	0	0	0	0	0
GSCOCG00001619001	Cc00_g09000	2013	12.0448	7.32649	20.177	7.55937	7.08592	5.56513	10.6321	14.2926	15.8382	15.5473	10.3763	9.86857	18.2485	11.2444	5.79787	6.60592	14.7134	18.2587	7.92372	14.2482	9.41432	15.5633	6.89113	21.7405	6.02728	11.0874	10.4015	7.80066	11.832	6.89361	3.67251	6.3405	2.93065	4.28372	12.9536	9.57713	10.0762	15.8119	4.94885	7.06551	11.9021	15.6428	7.30412	9.09615	18.0368	3.38347	6.77324
GSCOCG00001621001	Cc10_g16390	261	0	0	0	0	0	0	0	0	0	0	0	0	0	0	0	0	0	0	0	0	0	0	0	0	0	0	0	0	0	0	0	0	0	0	0	0	0	0	0	0	0	0	0	0	0	0	0
GSCOCG00001627001	Cc05_g02310	3744	10.6555	10.5186	13.0799	12.1348	9.31799	8.84146	14.2911	14.902	14.1561	19.4919	15.4048	12.1614	21.5302	15.3172	14.1317	17.7049	16	15.9601	15.5353	17.9928	12.7359	13.415	16.1211	17.8401	8.37935	12.3427	13.8128	9.76655	12.9727	10.0897	7.01171	10.1324	10.7372	9.35024	14.9801	14.3404	16.4817	18.8281	11.065	20.8444	21.1113	18.5722	16.263	13.8849	24.0324	13.3614	10.1361
GSCOCG00001628001	Cc05_g02320	1437	2.15397	1.49787	2.70558	2.12802	1.43511	0.761998	0.751521	1.82567	1.4268	3.61315	0.704144	0.489354	1.98763	0.881618	0.773511	1.12167	2.32455	2.98142	0.956882	4.91307	2.19253	4.06619	1.12965	1.96999	1.44741	1.36843	1.22886	2.51382	1.94997	3.68836	1.04991	1.23361	1.75944	0.895639	1.52808	1.97152	2.41879	3.54087	1.94449	1.89747	0.167567	1.67079	1.38431	1.61108	3.20428	0	1.81857
GSCOCG00001629001	Cc05_g02330	741	20.0734	15.1694	9.93552	5.01112	2.43519	2.61443	4.5047	4.13056	3.45869	1.55708	1.75568	2.72835	12.8485	1.02582	5.55018	2.44713	13.1231	9.58559	10.2061	19.8495	18.3403	2.6844	3.38561	16.8301	15.9059	13.6668	13.7028	19.7984	25.3361	16.6464	0	2.488	1.70601	0	5.5563	2.14479	8.16051	14.3349	5.24645	3.38136	4.79313	6.60484	7.23663	14.7696	6.72331	0.950849	10.8868
GSCOCG00001632001	Cc05_g02340	387	6.88722	11.1237	5.34377	2.25763	0.666105	1.95884	4.82001	2.48565	1.05959	0	0	2.95272	3.07517	2.07328	0	8.85056	12.4677	19.8105	2.84246	27.3647	9.23486	0	0	10.6758	14.7799	9.90839	6.02967	11.4297	12.5503	4.9802	0	0	1.08885	0	2.12776	0	8.85836	15.1632	0	3.99888	12.7552	2.74405	10.2804	0	3.70595	0	3.52313
GSCOCG00001634001	Cc05_g02350	843	6.3235	3.49899	2.74757	4.23206	2.44633	2.79768	8.38513	5.08308	4.25628	2.39519	0.342943	5.73489	3.76463	1.40264	1.18669	5.9751	5.28332	4.27975	2.12046	11.2538	4.12793	2.06465	4.90159	4.35644	4.62618	3.96552	2.84288	5.15965	5.53994	6.17297	0.357942	3.61689	2.09943	0	3.03894	1.72134	2.76758	6.21208	3.74696	6.03187	2.28511	4.49118	6.36103	9.73687	8.59609	0.2786	4.71736
GSCOCG00001636001	Cc00_g10880	2253	0	0	0	0	0	0	0	0	0	0	0	0	0	0	0	0	0	0	0	0	0	0	0	0	0	0	0	0	0	0	0	0	0	0	0	0	0	0	0	0	0	0	0	0	0	0	0
GSCOCG00001637001	Cc00_g10890	2256	0	0	0	0	0	0	0	0	0	0	0	0	0	0	0	0	0	0	0	0	0	0	0	0	0	0	0	0	0	0	0	0	0	0	0	0	0	0	0	0	0	0	0	0	0	0	0
GSCOCG00001638001	Cc00_g10900	1776	0.29047	0.403987	0.18631	0.204979	0.822504	0.426842	0.221117	0.196959	0.288614	0	0	0.0494933	0.0893463	0.0713336	0.938797	0	0.250779	0	0.23227	0.952409	0.66195	0	0	0.12924	0.780754	0.276807	0.355108	0.49812	0.157776	0.325564	0.764558	0.239554	0.332173	0	0	0	0	0.167299	0.410433	0	0.0338955	0.441958	0.48699	0	0.34002	0	0.703734
GSCOCG00001639001	Cc00_g10910	2360	1.96732	2.09434	1.12165	1.35745	1.49281	1.17779	0.2912	1.33398	0.304072	0	0	0.782162	0.806843	0.501028	1.27167	1.53672	1.95013	0.668825	1.22355	1.90089	1.75347	4.00357	4.68982	1.10226	2.24004	1.12487	2.37838	1.34323	1.38522	3.14417	0.70322	1.11169	1.10703	0	0.232611	1.2883	1.06929	1.02293	0.875126	1.49885	0.280586	1.78034	0.403129	0.980986	1.63123	0.597101	1.58877
GSCOCG00001640001	Cc00_g10920	2447	9.94365	8.79626	15.3476	4.07633	4.88105	4.75021	5.81753	11.0072	10.0965	8.78198	7.26593	10.2736	13.4232	10.0612	0.772215	9.22183	17.1091	16.1261	15.3406	20.8576	14.144	11.6853	10.9157	28.2027	5.17078	16.2329	8.17011	6.47739	12.1001	8.38829	0.431593	3.7381	3.40966	0.0525964	9.90839	5.61945	12.9979	18.942	3.57464	9.4564	12.4235	15.7176	15.7286	14.1056	14.0049	4.22306	17.1337
GSCOCG00001641001	Cc00_g10930	2378	13.9924	8.85035	16.6626	11.9409	11.2016	7.93421	13.8305	15.2246	33.8413	21.7732	29.4207	17.9645	25.1564	26.1759	16.4533	13.7258	14.1407	15.1717	18.6191	18.463	17.2833	12.6517	14.9559	18.2427	9.58476	15.5462	12.0671	9.82749	14.8079	8.91536	6.28108	8.4684	7.93863	5.08752	23.3544	16.563	17.9803	16.7741	12.9254	18.098	9.2652	17.0279	12.8752	12.8333	13.6811	6.51839	13.474
GSCOCG00001642001	Cc03_g15860	4683	1.41371	2.28112	1.11285	0.839562	0.422023	0.647509	0.377358	0.466847	0.897531	0.739141	0.0308671	0.262781	2.21941	1.97486	0	0.172095	1.10958	0.72226	0.792784	1.28774	0.953954	0	0	2.63039	0.555181	2.12054	1.75074	0.724151	0.99726	0.349826	0	0.166557	0.467906	1.15429	0.507972	0.221331	0.274518	0.935844	0.207539	0.849767	0.115692	0.709877	0.794159	0.224713	0.725346	1.00303	0.582299
GSCOCG00001643001	Cc03_g15870	1095	0.471119	0.364019	0.906538	0.465444	2.04029	0.846147	0.896584	0.798628	0.561729	0	0.330024	0.321096	0.869474	0.887013	0.10151	0	0.474534	0.61778	0	0.671622	0.472396	2.04364	2.56063	0.489105	0.079145	0.269374	0.51836	0.538606	0.852999	0.792057	0	0.518049	1.00055	0	0.0835559	0.189314	0.913139	0.847953	2.88465	0.605701	0.164927	1.01198	0.5529	0	0.62042	1.2869	0.518818
GSCOCG00001648001	Cc03_g15880	1788	0.865563	0.35669	0.879033	0.732973	0.384463	0.235543	0	0.0489093	0.229341	0	0.0404224	0	0.26624	0.519603	0.497331	0	0.41516	0	0	1.02828	0.578606	0	0.990422	0.898607	1.06633	0.494908	1.09345	1.23694	0.835824	1.18572	0	0.0396577	0.329944	0	0	0	0	0.10386	0	0	0.87537	0.206584	0.532094	0	0.928779	0.262706	1.14384
GSCOCG00001649001	Cc03_g15890	2676	83.441	94.556	76.7864	61.871	56.5143	47.9067	13.0975	14.1501	9.30915	19.5102	18.447	11.3324	20.7243	26.0068	34.4759	33.1283	49.3207	37.7923	86.685	87.0089	68.3232	84.7858	102.518	96.3808	72.6084	71.3898	114.256	68.8455	50.1921	90.1009	48.374	50.2132	44.0282	11.5429	6.87228	9.0635	9.7149	12.1164	10.8958	27.2358	26.9498	29.625	66.8386	53.7176	52.8898	76.3557	80.885
GSCOCG00001650001	Cc03_g15900	4174	12.936	13.9806	17.4203	9.92528	7.12288	5.97319	2.14039	3.07981	2.84902	2.90246	2.64929	3.91697	6.06356	4.24926	0.5326	5.84071	9.141	8.83267	11.7277	15.0997	9.70015	15.9944	16.3695	20.6947	7.86908	14.9579	17.1493	11.0918	11.1663	11.7053	2.06031	7.96737	5.26984	0.308345	2.30159	2.36733	2.45255	4.72485	1.13513	4.09605	5.79775	6.57065	9.1794	7.31135	8.77095	2.98217	12.2223
GSCOCG00001651001	Cc03_g15910	2425	17.7986	23.3079	20.9107	14.6818	14.6342	14.0673	6.51807	9.77274	5.53795	15.5228	6.85498	7.68447	12.6289	12.8691	8.6631	13.0443	16.6828	21.5261	16.1603	26.7483	17.821	17.6357	25.3765	23.9784	19.2626	15.2449	31.5466	24.9286	13.0187	26.8635	12.4431	13.3336	13.5191	7.218	5.09346	8.06398	8.9926	12.084	4.90962	15.3769	15.5151	10.8908	19.8658	14.1468	20.3263	11.3314	13.1191
GSCOCG00001652001	Cc03_g15920	617	6.82817	11.4993	4.5584	5.19219	1.6712	7.23533	1.27295	3.96855	3.48919	4.67503	4.56846	0	5.65792	8.48697	2.16182	5.55133	5.65452	8.9538	2.89717	16.3295	8.07883	1.20896	0	19.9645	12.0795	10.6767	22.5897	9.7977	8.32607	4.84177	2.68979	4.3671	3.55138	0	0.889728	1.67989	0.154339	7.46418	1.57521	1.43326	3.41483	3.81645	6.1678	3.75223	11.5001	2.28389	6.26113
GSCOCG00001653001	Cc03_g15930	1396	7.88348	12.4491	3.55537	8.65777	8.24805	8.14546	4.92286	3.00687	0.587482	2.89276	0.155319	2.07787	1.81867	3.08554	7.00681	6.78337	10.7411	28.9131	12.7063	27.7102	5.76021	8.72744	3.91132	6.24795	22.9075	3.94414	13.779	31.3159	7.15914	22.1589	4.10685	14.5778	8.51223	2.76583	1.04864	5.4943	3.20608	3.69807	1.21836	6.07075	3.27728	0.859929	33.6417	9.34735	16.8704	4.71065	6.75541
GSCOCG00001655001	Cc03_g15940	1259	7.10233	9.05479	6.63612	6.47702	8.73607	5.35219	6.23834	5.90408	3.17562	8.59163	6.48698	3.90978	6.74291	3.62255	12.3602	3.36068	13.4429	15.761	6.88066	9.69664	5.04238	7.60346	7.85336	5.40857	8.60442	6.01332	8.41563	18.0937	9.051	11.0986	3.11572	4.89991	5.42212	0.61336	3.63358	7.08009	6.76954	5.04448	2.79838	7.49229	5.929	5.75769	9.48018	5.68375	12.171	4.29052	6.22705
GSCOCG00001658001	Cc03_g15950	3836	1.83793	2.24447	2.84652	1.04392	0.82881	0.834396	0.793392	0.752305	0.721564	1.09033	0.433351	1.81025	2.19238	0.638507	0.898269	0.997948	1.93511	1.6753	1.39798	2.10888	1.29944	1.19914	1.38494	3.23113	1.51368	1.61477	3.76495	1.61434	1.4853	1.05511	0.275315	0.68394	0.944712	0.738132	0.381621	0.414309	1.6136	1.37485	0.285035	0.998976	1.89886	1.79342	0.248015	1.26192	1.23971	2.63268	1.59946
GSCOCG00001660001	Cc03_g15960	1273	9.72585	6.13714	13.1263	8.12163	9.6525	11.7115	14.1133	9.13655	9.42209	13.0289	16.4649	12.498	17.077	21.7948	9.25552	9.81287	13.9948	22.2301	13.934	16.6381	12.338	8.88708	9.38995	10.9386	9.66713	7.18297	11.2461	14.5359	12.1065	9.99248	3.43701	9.02363	9.06988	1.51654	6.32478	9.3363	14.5871	10.0364	8.11193	11.4043	9.97791	15.5235	17.1212	10.0852	12.4523	5.71928	13.2989
GSCOCG00001661001	Cc03_g15970	1745	46.1184	64.7355	58.4977	44.6866	42.4959	48.8004	34.8257	56.1282	51.0522	62.5663	82.6714	65.4844	70.1552	91.3803	76.629	78.5139	66.446	70.8774	85.3391	58.8762	76.6681	59.7741	112.054	75.8961	53.6868	64.5711	64.9465	52.8515	69.3701	60.0291	48.8499	50.3873	49.1657	37.394	42.365	35.1239	52.9617	66.7675	70.5954	77.6634	84.7609	73.1072	75.5853	108.067	67.698	85.4647	73.9677
GSCOCG00001662001	Cc03_g15980	1527	35.8669	39.9384	49.5679	37.6202	29.2052	31.607	48.2843	39.1147	31.4864	45.997	35.546	44.2091	42.3975	38.2472	25.1133	59.1115	79.3835	68.4443	65.7353	66.3183	57.9881	55.1997	97.8021	55.6664	31.3851	44.4927	40.434	39.3955	37.5571	56.4822	19.1679	45.786	18.3235	10.7885	43.4999	37.1517	44.2773	56.5739	27.5278	61.0977	69.7782	51.2816	67.5716	65.0557	59.6658	39.0664	60.3449
GSCOCG00001663001	Cc03_g15990	1609	21.9624	24.9218	38.456	12.7607	17.2496	16.8041	15.6813	17.1747	11.5959	19.6303	21.2918	25.0753	24.8028	25.9571	9.67153	23.2911	29.8952	24.3848	24.3559	25.1388	20.0492	16.6895	35.036	40.7514	22.9452	33.4257	28.339	13.6539	25.6584	16.8298	9.93941	13.6175	9.74241	4.71939	19.1631	15.3316	22.6084	19.3434	11.0993	30.7782	23.3461	36.415	20.1038	38.8492	22.0964	18.2458	26.6222
GSCOCG00001664001	Cc03_g16000	1362	19.8219	13.4038	17.1274	15.1818	13.5642	16.0173	25.5892	36.5979	35.5267	46.1689	34.4396	43.0466	24.6989	24.3703	16.6485	23.5208	24.3075	22.0192	27.1575	19.6005	21.1647	23.0022	24.1621	21.7396	14.2531	18.697	14.7712	13.4778	14.1271	16.7687	6.5356	14.6814	6.99215	14.6469	40.5071	27.5992	32.0221	23.4786	19.7128	28.4061	35.2263	32.0353	26.0357	25.9606	43.5061	9.48405	19.6042
GSCOCG00001665001	Cc03_g16010	1976	0.26107	0.201721	0.0418632	0.221079	0.0869711	0.0852531	0.447157	0.66384	0.674445	0.364941	0.256036	0.0444839	0.401516	0.277826	1.40629	0.101964	0.788888	0.456457	0.139174	0.260525	0.142788	0	0	0.503355	0	0.24879	0.191499	0.0746171	0.189076	0.0975373	0	0.215307	0.0853007	0	0.463025	0.139878	0.313248	1.3157	0	0	0.152324	0.443957	0.962939	0	0.64941	0	0.230002
GSCOCG00001667001	Cc03_g16020	1834	256.766	200.344	324.121	169.953	161.501	191.148	188.001	124.356	135.607	156.257	205.319	227.563	241.609	161.941	140.487	212.906	180.841	246.637	284.979	171.345	282.098	346.256	297.479	259.358	206.452	211.493	209.009	207.659	225.767	259.203	170.287	268.901	167.819	65.4745	138.637	137.935	198.529	149.169	154.344	302.128	232.949	265.121	276.964	185.678	166.28	218.724	257.785
GSCOCG00001668001	Cc03_g16030	3222	0.133425	0.668046	0.795894	0.361558	0.346697	0	0.457057	0.0542829	0.0636347	0.581913	0.179455	0.136406	0.590983	0.550478	0.103495	0	1.10586	0.0699844	0.256059	0.89018	0.0875696	0.617363	0.503818	0.42743	0.134487	0.884956	0.234887	0.274569	0.492817	0.0897271	0	0	0.183097	0	0.312362	0.107231	0.19211	0.161379	0.0754116	0.297336	0	0.472893	0	0.261286	0.937112	0.364462	0.282113
GSCOCG00001669001	Cc03_g16040	2070	35.4301	37.2798	29.1324	31.6559	22.1668	25.4725	27.2237	38.6553	21.8403	40.0624	12.8839	23.5674	26.2932	16.9122	15.6796	41.2694	45.3632	54.0304	36.3356	53.2917	35.1437	25.2247	52.1852	42.5055	26.6271	28.879	37.2614	38.5703	26.9381	40.8745	11.9532	20.1762	16.2447	4.97404	23.3817	26.5716	30.2243	44.5505	10.1534	37.9861	41.6446	34.6621	38.6487	36.0944	47.9526	13.5016	26.3469
GSCOCG00001672001	Cc03_g16050	839	76.7562	63.5671	68.5238	28.2904	29.0863	33.431	62.9543	49.5097	41.9104	29.2231	84.4217	57.9366	81.3254	50.6352	55.643	79.9678	100.065	108.31	82.6007	56.9758	65.6891	116.172	51.7121	59.8219	111.351	60.5868	50.7393	97.8856	72.2512	65.4698	12.4079	18.5087	24.5097	13.8061	55.6159	40.1914	122.184	50.2435	98.4647	117.523	93.1319	142.642	67.3154	94.5718	78.7233	61.0243	58.6388
GSCOCG00001673001	Cc03_g16060	2648	5.325	6.2018	12.5894	3.98688	3.92644	4.35783	4.15246	2.90619	3.48429	2.55988	3.8212	3.21991	9.40808	3.8434	0	4.337	7.93326	9.28186	4.51769	6.16558	5.87811	7.88747	8.08084	8.81252	5.59649	6.46071	5.33498	7.07149	9.48848	6.69619	1.4244	3.10624	1.14576	0	3.4552	3.15749	6.32931	5.90486	1.51401	4.89807	5.50152	7.07918	5.42192	4.05354	4.87456	0.443466	5.87843
GSCOCG00001675001	Cc03_g16070	1245	10.7042	12.5503	14.0859	14.4448	9.45547	11.5013	9.14731	13.416	11.3632	16.4497	17.1255	14.7559	11.2796	15.2298	15.8918	11.6519	10.434	15.4854	11.5967	12.4048	12.5022	15.3779	21.3358	12.4137	13.5042	12.8726	16.058	10.4809	11.7036	14.01	7.27097	12.7008	13.5385	7.64984	10.3619	13.7644	10.8613	10.978	7.31856	16.6329	11.0727	13.9442	9.16996	15.5525	8.12442	12.4504	11.9553
GSCOCG00001676001	Cc03_g16080	1173	0	0	0	0	0	0	0	0	0	0	0	0	0	0	0	0	0	0	0	0	0	0	0	0	0	0	0	0	0	0	0	0	0	0	0	0	0	0	0	0	0	0	0	0	0	0	0
GSCOCG00001677001	Cc03_g16090	1173	0	0	0	0	0	0	0	0	0	0	0	0	0	0	0	0	0	0	0	0	0	0	0	0	0	0	0	0	0	0	0	0	0	0	0	0	0	0	0	0	0	0	0	0	0	0	0
GSCOCG00001678001	Cc03_g16100	1176	0	0	0	0	0	0	0	0	0	0	0	0	0	0	0	0	0	0	0	0	0	0	0	0	0	0	0	0	0	0	0	0	0	0	0	0	0	0	0	0	0	0	0	0	0	0	0
GSCOCG00001680001	Cc00_g02540	351	0	0.227123	0	0	0	0	0	0	0	0	0.411825	0	0.452077	0	0.633353	0	0	0	0	0	0.133974	0	0	0	0	0	0	0	0.266106	0	0	0	0.240106	0	0	0	0	0.211626	2.42284	0.209953	0	0.131543	0	0	0	0.669116	0
GSCOCG00001681001	Cc00_g02550	1328	10.4884	10.8054	13.8907	9.81382	9.18803	9.38709	7.46669	10.0093	7.79674	9.33986	9.36096	8.93563	12.6059	8.96741	9.79289	7.43414	11.347	12.3102	15.6349	8.91593	10.446	16.1019	7.66757	12.7901	11.2898	9.84698	11.1127	9.65932	11.3238	11.0299	9.54315	10.8925	7.93271	3.68278	7.30296	11.8635	10.4334	8.3342	6.03781	9.71114	11.9672	10.9518	15.305	11.8863	8.75346	4.59815	8.72692
GSCOCG00001682001	Cc00_g02560	6765	5.69382	5.10256	7.91144	2.43234	2.99762	2.57733	2.61222	2.02951	1.42446	1.98269	1.47435	1.50723	5.80533	1.43574	0.115015	1.63805	5.55221	5.94973	2.50007	4.71803	2.91255	3.58355	4.01381	9.45489	1.94721	2.99398	5.15537	4.52247	7.15195	3.90311	0.691361	2.36884	2.21749	1.95956	1.56885	1.20528	1.95663	2.58033	0.915875	3.01746	1.86869	3.71284	1.9433	1.86666	3.25816	1.70113	2.28418
GSCOCG00001683001	Cc00_g02570	171	0	0	0	0	0	0	0	0	0	0	1.69065	0	0	0	0	0	0	0	0	0	0	0	0	0	0	0	0	0	0	0	0	0	0	0	0	0	0	0	0	0	0	0	0	0	0	0	0
GSCOCG00001684001	Cc00_g02580	991	30.6263	45.2096	88.3143	14.6205	32.2553	23.4586	9.90675	25.1495	56.2749	12.2249	200.562	35.302	164.123	51.3061	61.4653	50.8276	21.9471	8.30512	47.1759	17.6621	37.7243	122.565	90.9859	81.4511	29.5584	49.1112	37.0384	10.7123	63.1486	14.878	55.5687	10.6612	40.3952	17.6626	23.3581	9.83151	15.9993	3.89767	107.513	55.7722	51.9979	87.8704	16.2331	66.0494	11.5017	115.178	35.6571
GSCOCG00001687001	Cc00_g11460	489	0	0	0	0	0	0	0	0	0	0	0	0	0	0	0	0	0	0	0	0	0	0	0	0	0	0	0	0	0	0	0	0	0	0	0	0	0	0	0	0	0	0	0	0	0	0	0
GSCOCG00001689001	Cc00_g11470	3306	2.93879	2.966	2.72736	1.84995	1.14362	1.70702	1.72238	2.48647	0.899259	1.70138	1.44288	2.25999	3.38381	3.12953	1.17676	2.13304	3.32309	3.71724	4.53355	5.18313	3.22887	4.24934	3.61567	3.28627	1.57284	2.76585	4.21592	3.12191	3.02304	1.83639	0.547632	1.02952	1.27461	0.739674	1.63283	0.794247	1.91549	3.04447	1.21268	2.22909	3.27759	1.53626	2.85159	3.88337	3.35638	1.06561	3.84923
GSCOCG00001691001	Cc00_g31870	675	3.05704	4.60605	0.980404	8.95277	0.8911	4.49227	6.39961	1.68422	1.215	1.923	0	0.651112	0.23508	0.56306	0	0	1.09971	4.84385	0.407419	4.79389	1.32366	0.18418	0.218627	1.13348	2.95299	0.87397	9.53014	15.072	1.6605	14.9904	3.12921	13.2361	1.24855	0	0.542185	1.94502	1.41078	2.75114	0.539947	2.07434	0.267549	0.615621	2.81891	0	3.91401	0	2.69324
GSCOCG00001693001	Cc00_g27100	432	0.796104	0.369075	0	0.674154	1.59125	0.584931	0	0	0	0.667707	1.67304	1.22084	0.183656	0.488768	2.8303	0	2.57745	0.521967	0	0.340475	0.108854	0	0	0.885532	0.802442	0.682789	1.02192	0.170652	1.51348	0.223072	0	0	0	0	1.27075	0	0	0.257919	1.68733	1.02352	0	1.81694	0	1.46157	0	0	0
GSCOCG00001694001	Cc00_g27620	3133	0.164659	0.279898	0.105613	0.0929571	0.219413	0.0268848	0.125344	0.0279125	0	0.23017	0	0	0.455829	0	0	0	0	0.28789	0	0.0704206	0.0750477	0	0.0942055	0.317469	0.0829847	0.156913	0.261689	0.305899	0.208689	0.0307587	0.337092	0.181061	0.134499	0	0	0	0.136777	0.118546	0	0	0	0	0.248454	0.403063	0.240933	0	0.0725318
GSCOCG00001708001	Cc00_g15850	1704	113.125	15.3452	31.5061	25.765	17.5486	20.9092	60.899	41.9287	32.6678	37.4104	25.1522	22.1814	29.0539	34.8443	11.872	11.4693	54.5403	43.2056	30.5833	48.6831	29.0594	126	36.8066	46.9207	17.2921	29.7735	18.7277	13.8445	24.6664	21.0944	8.85403	18.9337	17.5083	4.7584	28.4038	14.8418	23.3318	29.2938	9.26846	18.8991	17.4519	19.9156	25.4291	9.13996	150.526	8.54536	26.4716
GSCOCG00001711001	Cc00_g15860	837	12.224	12.6676	14.1328	11.1344	10.6768	11.6735	14.1927	13.8958	14.4526	23.0898	22.1057	18.7982	18.5789	20.03	11.8192	12.758	20.3092	22.7645	24.9708	23.8991	19.1021	22.5769	39.1412	20.3844	12.5284	24.0812	18.3098	12.2429	10.155	15.3128	6.12864	14.1477	16.8151	6.30446	17.9271	13.209	14.6197	19.4354	21.6269	25.6211	19.7066	19.3623	19.8399	23.888	29.1296	24.6925	20.6337
GSCOCG00001712001	Cc00_g15870	461	1.30554	2.07515	4.30655	3.31666	1.30476	4.56779	0.425926	3.60422	3.11327	4.06708	9.72033	2.66942	5.8515	6.41229	3.13448	1.31115	6.44084	9.53806	8.94819	18.1862	5.71235	1.88775	0	8.29826	4.32379	5.54526	4.10415	1.11942	1.82349	4.59885	10.1455	4.46059	2.7422	8.37549	6.74791	4.19693	1.34269	7.00913	5.0071	5.91468	3.13398	4.50699	11.0691	10.957	12.2805	8.66077	13.0627
GSCOCG00001713001	Cc00_g21370	3030	0.028376	0	0.0273009	0.0240293	0	0	0	0	0	0	0	0	0	0	0	0	0	0	0	0	0	0	0	0.0252508	0	0	0	0	0	0	0	0	0	0	0	0	0	0	0	0	0	0	0	0	0	0	0
GSCOCG00001725001	Cc00_g23170	1542	0	0	0	0	0	0	0	0	0	0	0	0	0	0	0	0	0	0	0	0	0	0	0	0	0	0	0	0	0	0	0	0	0	0	0	0	0	0	0	0	0	0	0	0	0	0	0
GSCOCG00001731001	Cc00_g26330	1191	0	0	0	0	0	0	0	0	0	0	0	0	0	0	0	0	0	0	0	0.185246	0.0394835	0	0	0.0642401	0.0727655	0	0	0	0	0	0	0	0	0	0.0768209	0	0	0	0	0	0	0	0	0	0	0	0
GSCOCG00001786001	Cc00_g24660	801	3.00552	3.38388	5.68001	4.63576	0.214551	1.57734	1.96107	3.38445	4.9914	5.04157	2.52648	2.63371	3.36772	3.63775	1.11015	5.03072	2.50216	5.6302	0.858327	3.02984	2.81797	1.86249	0.552707	5.73108	2.27208	4.2962	5.1178	2.485	1.98234	3.36863	0.565066	1.15082	1.05215	0.482035	4.2263	3.19186	3.26935	4.45128	0.151671	1.47203	1.20247	3.74676	2.91537	0	7.63325	0.293208	1.56034
GSCOCG00001791001	Cc00_g08050	1177	0.219148	1.62556	1.47592	2.16508	1.46011	1.50283	0.500472	2.89766	0.783891	0.61268	1.04391	0.373408	0.674083	0.215274	1.03882	0	1.57669	0.67053	0.700955	8.62266	0.559345	0.211251	0	0.130008	1.61988	0.668287	0.803744	3.25703	0.317429	4.33938	0	2.22905	2.72093	1.20283	1.47696	3.87474	1.33496	0.567991	0	2.44185	0.562603	0.353054	2.27797	0	0.44893	0.798163	1.25495
GSCOCG00001793001	Cc00_g30610	441	0	0.180771	0.187577	0	0	0	1.33573	0	0	0	0	0	0	0	0	0	0.336647	0	0	0	0	0	0	0.173492	0	0.445903	0	0	0	0	0	0	0	0	0	0	0	0	0	0	0	0	0	0	0	0	0
GSCOCG00001794001	Cc00_g25830	903	12.378	12.0949	6.32092	8.30487	1.52252	4.47735	0.761054	1.35581	0.794694	0.798587	0.96047	0.681397	0.702897	9.39993	0.615468	2.00811	8.30265	3.99539	8.52737	23.2111	5.46801	1.92747	5.06618	20.928	12.1886	24.7165	16.8319	4.57189	3.41341	6.08296	0	4.08329	2.14659	0	0.810575	0.688699	0.210913	0.781469	0	0.0816098	0	0	2.58606	5.36071	29.2575	6.24212	8.68201
GSCOCG00001797001	Cc00_g24740	1327	0	0	0	0	0	0	0	0	0	0	0	0	0	0	0	0	0	0	0	0	0	0	0	0	0	0	0	0	0	0	0	0	0	0	0	0	0	0	0	0	0	0	0	0	0	0	0
GSCOCG00001808001	Cc00_g10510	1300	3.90213	3.25013	6.49046	5.32063	5.28785	3.11003	3.62496	6.05422	9.06869	6.76747	8.06148	7.70817	8.66632	6.00958	0.684022	0.464955	3.88283	4.42307	4.12512	5.77026	4.59397	4.11217	6.4705	4.94372	3.53321	3.85724	1.89201	3.45925	5.24496	2.00147	0.116056	4.79992	1.29657	2.27706	5.77114	4.41174	7.54494	3.0855	1.12143	4.64837	5.23264	6.89022	2.92733	6.63778	7.7807	1.98727	4.45744
GSCOCG00001810001	Cc00_g10520	324	0	0	0	0	0	0	0	0	0	0	0	0	0	0	0	0	0	0	0	0	0	0	0	0	0	0	0	0	0	0	0	0	0	0	0	0	0	0	0	0	0	0	0	0	0	0	0
GSCOCG00001811001	Cc00_g10530	303	0	0.263103	0	0	0.850767	0	0	0.86584	0	0	0	1.1604	0.78554	0	0	0	0	3.34886	0	0	0.620791	0	0	0	0	0	0	0	0	0	0	1.63814	0	0	2.71763	0.456102	9.11417	0	3.20761	0	13.7086	0.457144	0	0	0	0	0.749974
GSCOCG00001814001	Cc00_g10540	564	21.0375	23.3224	29.7739	33.177	31.2325	28.5247	53.9619	57.5246	67.0714	67.5095	84.1931	72.315	57.1132	67.3875	56.5622	23.2203	40.9321	50.3753	23.6487	39.2488	35.6856	30.8599	32.9684	33.1001	22.1269	30.5076	20.4633	16.6005	30.472	31.9514	41.4633	34.9511	35.5637	53.3982	70.5669	56.6028	54.1141	72.9636	71.5143	50.0437	60.6254	49.9373	24.8427	41.7947	55.1411	44.9731	31.4271
GSCOCG00001816001	Cc00_g10550	1017	42.6937	37.8612	19.8467	50.1141	36.2467	40.4172	23.0718	29.9238	26.4101	18.0104	12.0814	16.6812	16.1488	32.1393	32.7886	23.3773	30.7287	28.0476	29.4748	38.3983	26.4949	34.1059	46.2888	24.3749	29.314	26.5865	33.549	32.1128	29.8487	31.9328	67.3512	51.2461	70.6867	45.0525	21.1416	33.1569	22.0512	22.4595	19.8299	27.8253	18.9415	15.7991	31.3811	23.3851	40.1544	23.3243	19.1044
GSCOCG00001817001	Cc00_g10560	2313	0	0	0	0	0	0	0	0	0	0	0	0	0	0.109545	0	0	0	0	0	0	0	0	0	0	0	0	0	0	0	0	0	0	0	0	0	0	0	0	0	0	0	0	0	0	0	0	0
GSCOCG00001818001	Cc00_g10570	2466	4.95095	6.30391	6.13871	3.24775	3.83294	4.54282	6.33008	7.26975	6.02788	5.32216	9.99428	7.37848	8.17203	8.37398	5.40893	7.43501	5.05707	6.30932	7.13727	5.42772	8.42863	6.10012	7.00163	5.98801	7.80184	8.45263	7.64682	4.99251	7.27228	4.68939	10.9514	4.37064	4.71624	1.82669	7.34621	6.94918	9.30649	4.83457	9.75452	13.7466	13.8901	10.0731	7.18992	10.327	8.44837	15.7145	9.39931
GSCOCG00001819001	Cc00_g10580	769	3.01878	3.00635	6.56179	3.02975	2.34652	1.86204	6.38335	4.88991	15.7306	16.8794	17.7634	9.48727	8.15061	12.7402	2.74632	3.14404	8.20495	1.31951	5.54307	7.55509	3.91365	1.61666	7.868	6.56653	2.93011	5.62569	2.87041	2.68428	4.37259	2.25566	1.56955	2.58182	6.02762	0	9.87513	6.82908	8.60637	9.27301	6.31928	10.158	6.73221	9.00616	3.03669	6.29482	9.22696	1.52705	6.20557
GSCOCG00001820001	Cc00_g10590	3034	1.1052	0.814544	1.17239	0.743925	0.594752	0.610765	0.291227	0.317056	1.08125	0.38029	0.500258	1.21681	1.54286	1.57282	1.06244	0.53126	0.660589	1.07765	2.13009	1.40589	1.08495	0.573665	0.340478	1.18522	0.714105	1.06942	1.28878	0.583164	1.60085	1.17521	1.19346	0.84136	0.749994	1.27261	0.512654	0.637701	0.251094	0.807931	0.400422	1.3602	0.77381	1.27832	0.199547	0	1.34349	1.16114	0.411942
GSCOCG00001822001	Cc00_g10600	453	0	0	0	0	0	0	0	0	0	0	0	0	0	0	0	0	0	0	0	0	0	0	0	0	0	0	0	0	0	0	0	0	0	0	0	0	0	0	0	0	0	0	0	0	0	0	0
GSCOCG00001823001	Cc00_g15220	315	0	0.50616	0.262608	1.38683	0.818357	2.13918	0	0	0	0	0	0	0	0	0	0	0	2.14752	0	2.33468	0.149285	0	11.2436	0.485778	3.30148	1.24853	1.6017	0	0	0.91778	0	2.25105	0	0	0	0	0	0	0	0	0	0	0	4.67702	0.718899	0	1.80351
GSCOCG00001824001	Cc00_g15230	1197	0	0	0	0	0	0	0	0	0	0	0	0	0	0	0	0	0	0	0	0	0	0	0	0	0	0	0	0	0	0	0	0	0	0	0	0	0	0	0	0	0	0	0	0	0	0	0
GSCOCG00001826001	Cc00_g15240	1451	1.65914	1.86801	2.05236	1.50535	1.53971	0.696596	0.405965	0.964298	2.96737	0.894572	4.43315	3.08953	3.00736	3.66707	0.0766048	0.833138	1.48359	2.56415	2.84295	2.58489	3.92144	1.37088	2.74602	2.37281	1.25426	2.91374	1.65165	0.660498	2.18864	1.72677	0.623871	2.73663	0.29041	0	1.38722	0.23811	1.1485	0.870277	0.418636	2.89493	2.69669	1.65467	0.0596068	0.870294	0.312134	0	3.36713
GSCOCG00001834001	Cc00_g02030	3719	0.62421	0.621642	1.04542	0.15662	0.115525	0.135892	0.0791954	0.070543	0.523742	0.116342	0.583022	0.449073	0.789342	0.510978	0.029888	0	0.518956	0.151579	0.11092	0.672344	0.417269	0.100286	0.0793616	1.25494	0.116515	0.713817	0.542659	0.118938	0.72834	0.0777361	0.365113	0	0.0679837	0	0.29522	0.260122	0.358479	0.509319	0.0653338	0.0198155	0.550349	0.422112	0	0	0.365345	0	0
GSCOCG00001836001	Cc00_g02040	4242	1.60122	1.37189	1.20904	0.223129	0.263333	0.218418	0	0.86584	0.483336	0.407991	0.920054	0.165771	1.02868	1.15479	0.864702	0.997428	1.34742	0.132891	0.388979	1.05754	1.17507	0.410302	0.278308	1.15432	0.408598	1.41387	0.564957	0.139032	1.16699	0.181739	0	0.267451	0.317877	0	0.625487	0.146604	0.123468	0.393992	0.200475	0.243213	0.950801	0.946942	0.305832	0.148844	0.462658	0	1.04461
GSCOCG00001837001	Cc00_g02050	1456	0	0	0.0568143	0	0	0	0.0674285	0.0600617	0	0	0	0	0	0	0	0	0	0	0	0	0	0	0	0	0	0	0	0	0	0	0	0	0	0	0	0	0	0	0	0	0	0	0	0	0	0	0
GSCOCG00001838001	Cc00_g02060	583	2.21216	1.91438	0.851337	0.749317	0	0.433431	0	0.599999	0	0	0.123971	0.753861	0.408265	0.651914	0	0	1.0186	0.580162	0	2.5229	0.403301	0	2.78439	2.49346	0.148651	3.71025	0.108177	0.252905	2.08275	0	0	0.243252	1.0119	0	1.41242	0	0	0.700761	0	1.89606	1.96187	0.791965	2.37364	0	1.29476	0	0
GSCOCG00001840001	Cc00_g02070	782	0	0	0.317346	0	0	0	0	0	0	0	0	0	0.202914	0	0	0	0	0	0	0	0	0	0	0	0	0	0	0	0	0	0	0	0	0	0	0	0	0	0	0	0	0	0	0	0	0	0
GSCOCG00001841001	Cc00_g02080	2496	0.0688936	0.0319392	0	0	0	0	0	0	0	0	0.0289565	0	0	0	0	0	0.208179	0	0	0	0.0188401	0	0	0.030653	0	0	0	0	0	0	0	0	0	0	0	0	0	0.0892796	0	0	0	0.0369964	0	0	0.0604843	0	0
GSCOCG00001844001	Cc00_g02090	2087	0.865148	1.18415	0.277456	0.383754	0.164691	0.0807188	0.0470416	0.167609	0.294726	0.207319	0.138525	0.042118	0.152064	0.424926	0.15978	0.675785	1.03148	0.594247	0.131772	0.599053	0.383049	0.0595695	0	1.28311	0.166102	1.36623	0.211533	0.176621	0.581813	0.138525	0	0	0.161528	0	0.131519	0.165547	0.0228144	0.124572	0	0	0	0.176987	0	0	0.289351	0.112535	0.163327
GSCOCG00001847001	Cc00_g02100	372	3.23578	2.35732	1.55659	1.56578	1.61692	2.03783	6.33393	5.64192	3.58253	1.93851	7.18868	2.36291	8.31785	4.42729	7.46999	8.66583	0.199545	4.24308	2.21781	8.1055	0.758466	0	0.793403	1.4397	3.26154	3.17167	1.52582	2.77447	1.50651	2.07241	8.11144	2.09674	3.17172	11.7632	2.21356	7.43005	2.43188	3.59423	4.89871	0.990506	14.2405	5.21292	2.55748	1.69731	4.46413	4.4194	0
GSCOCG00001848001	Cc00_g02110	2553	1.04401	1.15536	2.23572	0.541859	0.0673149	0.527882	0.0769102	0.82209	0.32124	0.7344	1.07578	0.550882	1.46062	1.4887	0.217692	0.552434	0.581517	0.176647	0.700177	1.06583	1.5104	0	2.25435	1.73818	0.509188	1.50198	0.691688	0.548654	1.06099	0.188733	0	0.138872	0.264088	0	0.46589	0	0.0746004	0.465527	0.571037	0.490714	0.235795	1.4649	0.982449	0.247316	0.532205	0.551961	1.11262
GSCOCG00001851001	Cc00_g02120	3024	0.398052	0.289987	0.519745	0.144462	0.142076	0.167123	0	0.289186	0	0.28616	0.717017	0.290675	0.367313	0.391014	0.2573	1.33254	0.270019	0.260983	0.409238	0.413434	0.342112	0.164446	0	0.657824	0.143293	0.9429	0.354544	0.243789	0.432423	0.191204	0	0.211035	0.195086	0	0.36307	0	0.56683	0.110537	0.441921	0.365544	0.418045	0.732882	0.343212	0.139197	0.249618	0.465991	0.751462
GSCOCG00001853001	Cc00_g02130	4624	0.966894	0.810304	1.27016	0.330662	0.520322	0.346101	0.254782	0.643013	1.06418	0.717381	0.422023	0.988497	0.960859	0.703216	0.0721152	0.392155	0.81872	0.585181	0.327107	0.604372	0.833919	1.58628	0.0957437	1.58844	0.449812	0.850534	0.463729	0.0478298	1.29278	0.229246	0	0.153348	0.218712	0	0.870614	0.373592	0.648716	0.61847	0.0788201	0.366556	0.234337	0.599112	0.355385	0	0.571357	0.152374	0.516013
GSCOCG00001855001	Cc00_g02140	1947	8.56701	6.3465	13.0434	4.07609	5.82559	3.3744	5.69793	9.16269	8.79307	10.1483	5.75381	10.4288	10.7172	8.22033	8.73471	12.5214	13.5346	8.16488	11.2998	5.40143	8.11524	27.2013	9.01961	9.47042	4.31761	8.33235	3.14202	2.49904	8.97094	3.11819	2.09223	2.40366	2.94342	0.859344	6.90784	6.81413	13.2301	6.2759	4.30543	12.9068	21.4575	12.782	2.57647	5.08059	5.42774	3.61879	7.41134
GSCOCG00001857001	Cc00_g02150	2901	0.918771	0.879368	0.285149	0.326271	0	0.522627	0.135368	0.904341	0.141352	0.298293	0.573021	1.8786	0.355537	1.76138	0	0.486165	0.793226	0	0.710982	0.633769	0.842914	0	1.52609	0.395605	0.0597475	1.7624	0.260877	0.152475	0.933712	0.199311	0	0.146655	0.377664	0	0.536157	0.238192	0	0.371275	0	0.914503	0.207509	0.461557	0.89441	0.0725495	0.910704	0	0.783324
GSCOCG00001858001	Cc00_g02160	1110	8.52046	1.93914	2.23572	2.0334	1.31601	1.29001	4.06855	4.72702	7.01908	2.46871	6.0555	4.35541	3.4309	12.4025	0.400553	3.44876	5.55058	3.45344	10.2818	2.98146	4.53303	68.0968	11.6995	2.75712	1.63958	3.18881	1.47725	0.796991	1.76709	1.73634	0	2.93853	0.911104	3.01467	5.27531	4.66889	3.30293	3.11176	0.766141	2.39006	7.4299	3.86843	0.623347	4.1714	12.3087	2.75061	3.37792
GSCOCG00001861001	Cc00_g02170	1545	0	0	0	0	0	0	0	0	0	0	0	0	0	0	0	0	0	0	0	0	0	0	0	0	0	0	0	0	0	0	0	0	0	0	0	0	0	0	0	0	0	0	0	0	0	0	0
GSCOCG00001864001	Cc00_g16850	870	0	0	0	0	0	0	0	0	0	0	0	0	0	0	0	0	0	0	0	0	0	0	0	0.175885	0	0	0	0	0	0	0	0	0	0	0	0	0	0	0	0	0	0	0	0	0	0	0
GSCOCG00001867001	Cc00_g35460	609	0.705905	0.78542	0.814991	1.07599	0	1.10647	0	0.430787	0.673337	0	1.30547	1.87636	1.17251	0.624081	0	0	0.731336	0.185131	0	0.845317	0.386083	2.44968	0	0.376896	0	0.968686	0.517792	0.242107	1.84046	0.316476	0	0.116433	0.69193	1.69068	0.751179	0.340392	0	0.548872	0	0	0	0.682338	0	0	1.11553	0	0.37314
GSCOCG00001869001	Cc00_g34250	1122	0	0	0	0	0	0	0	0	0	0	0	0	0	0	0	0	0	0	0	0	0	0	0	0	0	0	0	0	0	0	0	0	0	0	0	0	0	0	0	0	0	0	0	0	0	0	0
GSCOCG00001872001	Cc00_g25630	810	7.85489	25.8845	16.6464	7.01121	3.39467	9.77485	9.21157	3.34684	2.40469	14.7786	10.6182	4.99186	22.3326	12.4603	3.43066	4.72609	24.102	7.51632	15.448	17.7047	4.87666	3.99057	12.7532	9.8235	3.20977	19.4216	8.25322	4.91478	11.3007	8.68492	8.94061	7.35341	5.20229	5.87904	10.5048	4.35071	2.70399	7.74903	5.0995	5.64075	3.41868	3.24911	10.4642	0	6.33696	2.02965	12.7648
GSCOCG00001882001	Cc00_g25570	273	1.57471	1.16806	2.72709	0.533397	0.314753	2.15975	0	2.88296	2.25309	1.58489	1.32372	4.18572	0.871863	0	0	0.738024	0	0	2.01471	0	0.344505	0	2.16224	0	1.58725	1.44061	0.693045	0	0	0.352992	0	1.03894	1.23483	0	0.335142	1.26556	2.61614	1.36045	0	0	0.661522	1.86039	11.0884	0	0	0	0
GSCOCG00001883001	Cc00_g25580	1761	0	0	0	0	0	0	0	0	0	0	0	0	0	0	0	0	0	0	0	0	0	0	0	0	0	0	0	0	0	0	0	0	0	0	0	0	0	0	0	0	0	0	0	0	0	0	0
GSCOCG00001938001	Cc00_g19990	3135	0.24683	0.686585	0.0527729	0.348367	0.0822273	0.188074	0	0.278947	0.098101	0.230024	0.322761	0.140192	0.480846	0.417581	0.531835	0	0.615629	0.359633	0	0.0234586	0.269999	0.079312	0	0.170836	0.387015	0.344988	0.160937	0.0705471	0.327731	0.122956	0.625629	0.452363	0.349474	0	1.16738	0.374702	0.54676	0.663432	1.00756	0.446628	0.537658	0.0441833	0.0275883	0	0.24078	0	0.144971
GSCOCG00001940001	Cc00_g25230	375	0	0	0	0	0	0	0	0	0	0	0	0	0	0	0	0	0	0	0	0	0	0	0	0	0	0	0	0	0	0	0	0	0	0	0	0	0	0	0	0	0	0	0	0	0	0	0
GSCOCG00001943001	Cc00_g34390	501	0.686461	0.318244	0.495339	0.87196	1.88663	0.168124	0.19596	0	0	0	2.30819	0.175449	2.69216	0.758614	0	0	2.66697	1.80032	0.823377	0	1.68952	0	0	0.916287	0.864908	2.15876	0.377647	0.588596	0.186434	0.961745	0	0.849197	1.51396	0	0.91311	0.689616	0.570224	0.741324	1.45495	2.0593	0	1.29022	0.517901	0	0.60267	0	0
GSCOCG00001952001	Cc00_g15620	3405	0.227258	0.0936507	0.0728825	0.0213829	0.0504714	0.0742116	0.461326	0.0513655	0.120429	0.169427	0.127357	0.490485	0.116504	0.310055	0	0	0.43601	0.0993346	0	0.107992	0.0828633	0.584183	0	0.112349	0.152711	0.115503	0.148175	0	0.0548625	0.0283016	0	0.27072	0	0	0.134352	0.0811742	0.0419504	0.0763531	0	0	0.282871	0.189839	0.0762021	0	0.221687	0	0.100107
GSCOCG00001958001	Cc00_g32970	240	0	0	0	0	0	0	0	0	0	0	0	0	0	0	0	0	0	0	0	0	0	0	0	0	0	0	0	0.307174	0	0	0	0	0	0	0	0	0	0	0	0	0	0	0	0	0	0	0
GSCOCG00001961001	Cc00_g30320	3209	0.133966	0.074528	0.12889	0.272267	0.160662	0.236233	0	0.0817542	0.127785	0	0.0225227	0.0273918	0.0247241	0.223715	0	0.0627861	0.161924	0	0.0428495	0	0.0732703	0	0	0.190738	0.0270065	0	0.196532	0.114867	0.0873201	0.0300302	0	0.0662897	0.131314	0	0.171069	0	0	0.231476	0	0.183717	0	0	0	0	0.0470454	0	0
GSCOCG00001964001	Cc11_g15180	1734	2.33046	0.87352	2.19446	2.68729	4.75723	2.91454	4.47284	1.81557	1.18242	1.58032	0.833626	1.41938	1.87596	0.462722	0.576921	0.697164	5.52235	3.70614	3.09265	1.3996	1.76276	3.29803	2.46806	1.80906	1.04956	1.81447	1.81854	2.67847	1.93917	2.72317	0.609059	3.23052	1.99271	0	1.58294	2.82933	1.94958	2.03479	1.19106	1.48747	0.937347	3.35503	2.0949	0	2.39426	0.541775	3.80047
GSCOCG00002017001	Cc00_g32820	747	0	0	0	0	0	0	0	0	0	0	0	0	0	0	0	0	0	0	0	0	0	0	0	0	0	0	0	0	0	0	0	0	0	0	0	0	0	0	0	0	0	0	0	0	0	0	0
GSCOCG00002031001	Cc00_g03760	1728	0	0	0	0	0	0	0	0	0	0	0	0	0	0	0	0	0	0	0	0	0	0.359727	0	0	0	0	0	0	0	0	0	0	0	0	0	0	0	0	0	0	0	0	0	0	0	0	0
GSCOCG00002032001	Cc00_g03770	1527	0.28153	0	0	0	0	0.165482	0.128587	0.286345	0	0	0	0	0	0	0	0	0	0	0	0.33713	0	0.814155	1.35299	0.0501048	0.113508	0	0	0	0	0	0	0.0464361	0.0551913	0	0.179752	0	0	0.0486448	0	0	0	0	0	0	0.593198	0	0.148816
GSCOCG00002036001	Cc00_g03780	1590	3.35265	0.150415	1.87294	0.961624	0.594467	0.2119	2.84031	2.30999	1.67636	0.725659	0.0909124	0.88453	2.44505	2.07164	1.11853	0.126717	1.07378	1.98544	2.59441	1.43385	0.70981	20.5639	1.20657	2.02102	0.218022	0.927563	0.793297	0.0927317	0.587443	0.121216	1.04377	0.267577	0.530045	0	1.03578	0.130376	1.10799	2.35923	0.382038	0	0	0.348465	0.65275	0	5.26966	0	0
GSCOCG00002037001	Cc00_g31690	453	0	0	0	0	0	0	0	0	0	0	0	0	0	0	0	0	0	0	0	0	0	0	0	0	0	0	0	0	0	0	0	0	0	0	0	0	0	0	0	0	0	0	0	0	0	0	0
GSCOCG00002038001	Cc00_g31700	992	0	0	0	0	0	0	0	0	0	0	0	0	0	0	0	0	0	0	0	0	0	0	0	0	0	0	0	0	0	0	0	0	0	0	0	0	0	0	0	0	0	0	0	0	0	0	0
GSCOCG00002040001	Cc00_g26120	994	60.7217	62.9581	105.025	110.385	114.714	143.886	48.0015	64.3996	60.2305	119.849	104.996	37.4946	37.0357	48.6871	74.5869	37.2962	37.4887	34.2545	39.4252	29.1507	37.1847	54.7815	39.1944	44.3358	78.2066	63.1079	67.2546	84.7726	70.4754	66.6037	45.8386	72.3346	79.5291	27.8382	25.5888	65.8322	43.111	32.2456	21.7554	45.8176	24.0431	46.3109	52.5549	56.5337	39.1091	73.246	69.27
GSCOCG00002041001	Cc00_g29430	2301	0	0	0	0	0	0	0	0	0	0	0	0	0	0	0	0	0	0	0	0	0	0	0	0	0	0.08546	0	0	0	0	0.524547	0	0	0	0	0	0	0	0	0	0	0	0.0751755	0	0.0984151	0	0
GSCOCG00002042001	Cc00_g33460	562	0.152988	0.141851	0.735957	0.129553	0	0	0	0	0	0	0.514415	0	0.282347	0.375707	0	0	0	1.60491	0	0.916011	0	0	0	0.680694	2.00468	0.524849	1.00997	0	0.332396	0	0	0	0.749796	0	0.3256	0	0.677775	0	0.216171	0	0	0	0	0	0	0	0.202173
GSCOCG00002043001	Cc00_g19940	510	0.337173	1.0942	0.162199	0	0	0	0	0	0.201011	0	0	0	0	0.248409	0	0	0	0	0	0	0.0922057	0	0	0.15002	0	0	0.494644	0	0	0	1.18332	0	0	0	0	0	0	0	0	1.58947	0	0.36213	0	0	0	0	0
GSCOCG00002044001	Cc00_g19950	2367	0.217945	0.808316	0.594114	0.12304	0.363023	0.249096	0.0829539	0.48029	0.129931	0.365589	0.488553	0.742714	0.402228	0.321137	0	0.595844	0.282246	0.142896	0.29046	0.714609	0.278136	0	0	1.06668	0.366133	0.581539	0.426309	0.218019	0.710292	0.162851	0	0.359483	0.42726	0	0.154615	0.4087	0.422428	0.266745	0.256629	1.15195	0.53408	1.03384	0.0365397	0.889168	0.605916	0.595335	0.480022
GSCOCG00002062001	Cc00_g25450	2253	0.381621	0.141536	0	0.096949	0	0	0	0.271704	0	0	0	0.0390147	0	0.187437	0	0	0	0	0	0.522273	0	0	0	0	0	0.0872807	0	0	0	0.0855454	0	0.125891	0	0	0	0	0	0.098909	0.161768	0	0	0	0	0	0.0335039	0	0
GSCOCG00002063001	Cc00_g20380	930	75.3474	134.324	119.368	86.0395	94.243	104.337	83.3967	97.1351	100.752	108.711	136.08	119.941	83.9463	187.127	271.43	157.501	139.601	129.475	251.056	122.966	143.704	153.062	254.365	150.305	155.063	169.261	143.359	108.839	107.866	149.11	101.555	125.957	112.46	126.351	130.747	134.41	100.142	170.286	152.187	171.476	197.36	140.848	184.883	226.308	164.767	285.367	199.265
GSCOCG00002068001	Cc00_g34920	420	0.204712	0.37962	0	0	0.613768	0	0	0	0	0	0	0	0	0	0	0	0	0	1.30956	0	0	0	0	0.182167	0.619027	0.234099	0	0	0.444778	0.229445	0	0	0	0	0	0	0	0	0	0	0	0	0	0	0	0	0
GSCOCG00002069001	Cc00_g25600	1458	0	0	0	0	0	0	0	0	0	0	0	0	0	0	0	0	0	0	0	0	0	0	0	0	0	0	0	0	0	0	0	0	0	0	0	0	0	0	0	0	0	0	0	0	0	0	0
GSCOCG00002072001	Cc00_g12530	413	16.6546	14.091	23.0339	10.9301	11.6512	19.171	12.3611	11.6459	5.7091	11.8732	1.75001	11.0673	7.1079	7.2598	0.269137	3.90277	31.6334	8.73567	15.9811	13.7113	4.44061	7.22449	10.3623	12.2268	6.71487	12.3795	10.0785	9.46066	15.3788	8.86669	0	5.32239	3.46903	0	3.32301	9.53674	7.95483	7.64389	3.82408	8.92175	7.72523	13.5273	5.44485	17.3265	15.17	0	16.7818
GSCOCG00002073001	Cc00_g12540	363	0	0	0	0	0	0	0	0	0	0	0	0	0	0.232669	0	0	0	0.310592	0	0	0	0	0	0	0	0	0	0	0	0	0	0	0	0	0	0.190357	0	0	0	0	0	0.127194	0	0	0.207946	0	0
GSCOCG00002075001	Cc00_g12550	660	0	0	0	0	0	0	0	0	0	0	0	0	0	0	0	0	0	0	0	0	0	0	0	0	0	0	0	0	0	0	0	0	0	0	0	0	0	0	0	0	0	0	0	0	0	0	0
GSCOCG00002076001	Cc00_g12560	2742	0.250851	0.901286	0.754209	0.185872	0.344713	0	0.179022	0.0637854	0.26171	0	0.0527172	0	0	0.015401	0	0.0734794	0.189502	0.411177	0.300884	0.563236	0.0514496	0	0	1.06031	0.15803	0.466149	1.40302	0.591494	1.66913	0.0351447	0.275114	0	0.122943	0	0.066735	0.0252004	0	0.0948149	0	0	0	0.168386	0	0	0.330347	0	0
GSCOCG00002077001	Cc00_g12570	132	0	0	0	0	0	0	0	0	0	0	0	0	0	0	0	0	0	0	0	0	0	0	0	0	0	0	0	0	0	0	0	0	0	0	0	0	0	0	0	0	0	0	0	0	0	0	0
GSCOCG00002078001	Cc00_g13000	1862	1.15439	1.11317	1.95475	1.01666	0.46148	1.17615	0.896343	0.657517	0.49551	2.16879	0.543424	0.330452	2.34354	1.02058	0	0.973858	0.597991	3.81467	1.62464	1.38238	1.31326	0.400606	0	3.16395	0.744694	0.897674	2.37094	1.38575	1.55505	0.828072	0.486163	0.152326	0.316831	0	0.393098	0.148441	0.357998	1.19679	0	0.435355	1.39019	1.68618	1.99734	1.13032	0.729709	0	0.061021
GSCOCG00002079001	Cc00_g13010	411	1.67356	1.35776	2.6165	5.3145	0	3.07409	14.0934	12.9792	8.97947	15.791	0.351705	10.9073	4.05384	3.08245	0.270447	2.4511	19.8671	11.247	1.6728	5.36807	6.86495	4.2348	1.79529	1.86156	2.31947	1.43535	0.920688	1.2556	1.81807	1.17235	0	1.72525	0.205054	9.08126	9.1271	7.06126	5.09733	14.2778	0	2.68955	1.46468	3.93189	1.89393	0	5.14249	1.7143	0
GSCOCG00002080001	Cc00_g13020	1528	4.16391	3.0782	10.7733	3.14488	6.41082	4.24458	6.68213	2.28926	1.14055	4.34185	3.02724	4.372	5.97123	2.62553	3.63722	3.42833	8.98735	3.24658	4.67945	1.78081	3.78538	3.49858	2.22132	3.65525	2.49555	2.05909	2.22881	5.35544	4.64572	3.0903	0.493693	1.57779	1.37888	0.589609	3.47293	1.628	4.7676	2.09036	3.33933	7.37901	5.31858	4.29081	3.90561	7.02472	3.45805	7.6852	3.42053
GSCOCG00002082001	Cc00_g20430	612	0	0.911832	0.270332	0	0.140404	0	0	0	0.335018	0.235661	0	0	0	0.138005	0	0	0.363876	0	0	0	0	0	0	0.125016	0	0	0.206102	0.240921	0	0	0	0.115863	0	0	0	0	0	0	0	0	0	0.0754437	0	0	0.12334	0	0
GSCOCG00002088001	Cc00_g24380	1860	19.1373	11.8294	19.5241	8.88579	5.82089	8.37773	16.5738	17.9131	12.842	20.238	36.4485	20.0847	18.0433	17.8681	2.21112	16.0318	23.9454	21.4579	19.8863	25.9771	18.2032	19.4503	14.5193	21.2665	21.6193	23.9461	9.93476	11.9699	12.4538	11.5537	4.21795	8.9588	4.34979	2.62942	20.5615	15.0087	20.5302	17.5718	8.36047	17.9876	10.7775	24.2028	22.1804	18.5572	28.0429	8.71253	40.8669
GSCOCG00002089001	Cc00_g24390	1551	0	0.308395	0	0.704146	0.554013	0.651684	3.9878	3.04467	1.45412	2.51068	0.186397	0.963445	0	0.2995	0.0716657	0	0.14358	0.8723	0.35462	0.284497	0.272872	0	0	0.0493294	0	0.0633924	0.162649	1.52102	0.120443	0.186396	0.0972745	0.914351	2.11915	0	2.24162	2.13848	1.25865	2.7538	0	0.332596	0	0.238151	0.111527	0	1.46005	0	0
GSCOCG00002092001	Cc00_g24950	456	0	0	0	0	0	0	0	0	0	0.316282	0	0	0.52197	0	0	0	0	0	0	0.322555	0	4.08952	0	0	0.190052	0	0.138305	0	0	0.422662	0	0	0	0	0	0.151534	0	0	0	0	0	0.30376	0	0	0.496608	0	0
GSCOCG00002094001	Cc03_g16320	5821	4.09143	3.87576	5.79804	2.85181	3.74946	2.86507	2.41181	2.32859	1.7083	3.14663	2.49568	2.21978	8.45052	2.43032	1.77586	3.0113	4.28474	3.52509	2.26772	2.64051	2.94865	3.50262	4.63938	5.96728	1.72702	3.17548	4.23625	2.9129	5.00633	2.66536	2.09941	2.44846	1.80976	0.287432	2.42055	2.44537	2.66656	2.88394	1.2105	3.77267	6.62897	5.23505	2.13958	2.60326	1.89327	2.05769	2.40086
GSCOCG00002095001	Cc03_g16310	2486	14.0762	12.0254	14.5079	13.9994	10.0929	11.3843	10.6627	10.9752	14.2268	10.9648	18.5485	12.8703	18.9572	19.9257	8.13755	16.9386	16.0345	13.2881	15.4319	12.9276	13.8086	16.1528	10.4476	14.7726	14.2929	14.3567	11.5682	12.9295	17.9969	12.0943	7.10061	10.1542	12.7467	5.85015	15.4207	12.8693	11.032	9.30749	8.30771	15.6814	9.03219	16.5482	15.3427	9.73596	12.9653	6.14074	13.5742
GSCOCG00002096001	Cc03_g16300	429	4.00835	3.90239	7.52014	3.39434	8.81308	2.74877	4.11927	4.07691	5.73514	9.07709	14.1518	5.12239	9.06209	6.79216	12.1777	10.3323	12.4583	12.0892	4.80783	2.74285	5.15191	1.44897	1.71996	6.42042	5.85839	4.12539	3.67524	4.63983	10.233	2.92021	1.40674	2.64458	2.55385	17.7005	9.59724	1.77178	5.54938	4.41528	4.53103	6.35586	5.19194	11.4084	0.604821	2.94358	3.51909	4.37967	10.3292
GSCOCG00002098001	Cc03_g16290	2182	67.814	68.6134	121.277	45.714	43.8695	44.3926	49.7179	55.5078	46.3716	60.0166	95.6936	79.0376	72.6491	65.5312	22.0066	57.3416	113.761	71.8735	86.3968	85.1705	77.2398	117.484	151.157	110.557	57.8288	108.235	54.425	52.4026	81.7601	78.7894	16.3872	36.6888	24.6034	11.7378	58.6616	34.9931	45.5843	66.6041	35.6335	68.1548	68.4475	88.2169	65.64	78.0326	82.5416	34.8737	131.273
GSCOCG00002099001	Cc03_g16280	1590	29.3086	26.1723	26.9496	27.7955	18.3204	24.3155	28.5883	39.0499	29.2717	38.3692	38.365	37.9242	32.9833	45.2838	23.0696	45.1114	40.8035	48.2179	33.5544	42.6917	31.6753	32.7615	50.5832	28.7273	28.1248	31.9082	25.8218	31.5751	28.5497	32.4253	11.5764	28.7645	16.4314	8.66117	37.921	35.6362	36.5038	46.9276	22.9987	35.5954	49.1053	37.46	40.2529	62.3456	55.1178	26.8833	39.946
GSCOCG00002100001	Cc03_g16270	523	3.61672	3.201	8.69921	3.0627	5.58611	3.70419	7.32096	2.1737	2.54819	0.827293	0.967356	1.34455	4.39932	2.09936	0	0	5.53536	4.52704	4.99536	3.23419	1.88819	6.89354	9.31148	3.51097	3.1484	2.44394	4.58231	5.07453	5.71493	5.15922	3.75018	2.84716	2.25598	0	1.57446	1.45334	2.45807	3.40867	0.464582	3.94536	2.30205	4.50239	3.80355	4.02421	1.58763	4.49062	1.30349
GSCOCG00002101001	Cc03_g16260	1964	16.1977	12.299	20.3856	10.8249	10.8066	9.39226	19.8951	10.4192	10.6483	11.3089	6.58721	8.77211	12.4826	19.0721	7.24422	13.0285	20.5608	18.255	7.42129	14.1169	12.0435	27.9787	19.0102	14.1801	9.97251	12.2151	13.2942	11.824	13.6966	12.3157	4.8396	8.70102	5.57842	2.88337	9.82951	9.18278	10.4488	10.6088	3.95888	12.1947	10.5439	14.7871	12.0222	9.32309	20.0241	4.18538	9.60341
GSCOCG00002102001	Cc03_g16250	430	12.597	11.6799	24.6241	8.12748	21.7816	9.99008	19.8635	8.94835	3.81453	9.39138	9.4126	10.8342	15.1299	7.36561	15.2513	20.148	15.1914	10.7501	13.1108	3.93367	8.5301	19.9493	30.201	12.0993	12.0926	10.2895	11.1467	16.1159	20.8528	13.8948	8.4208	13.522	10.3876	8.9793	8.29826	11.2488	14.1734	10.7966	7.91085	14.5674	34.5791	18.7908	12.4706	22.515	14.7458	19.6627	20.8746
GSCOCG00002103001	Cc03_g16240	1243	11.4132	14.4946	11.5797	13.9408	7.94985	10.5034	10.3468	7.87963	9.48455	10.3266	9.65222	10.1831	13.4679	12.6043	9.38948	7.13205	15.5866	13.0613	8.51794	8.75648	14.3004	14.8026	14.0093	16.9885	13.4562	14.7127	17.2001	12.8109	11.1964	14.4977	11.2881	12.0367	10.1702	8.69757	5.59414	6.115	6.78007	12.0116	11.2398	6.64014	7.40979	12.4065	9.18472	10.8365	11.599	14.9267	11.6089
GSCOCG00002104001	Cc03_g16230	1675	31.9278	23.6543	27.6562	20.6907	12.4146	17.4997	26.9617	31.5863	35.4367	29.1894	31.8443	22.8803	29.2727	31.8675	11.8121	13.2316	37.8909	42.069	18.6349	44.6085	31.0505	33.474	22.2901	34.4866	32.4407	29.0563	31.3265	34.5502	23.4205	27.6156	5.0441	16.8486	12.2265	6.53121	30.0973	24.0095	27.5449	34.0139	12.8378	29.3895	25.3373	31.121	35.7318	17.5912	55.0247	9.39438	27.1334
GSCOCG00002106001	Cc03_g16220	2445	1.7231	0.880345	2.26681	1.63782	0.632595	1.378	2.65015	1.10877	1.50943	5.13193	3.8133	2.91203	6.68464	2.27988	0.772847	1.07127	4.49331	3.87344	2.30579	3.00788	1.90408	0.711861	1.75035	1.78367	0.744351	1.16619	2.55364	4.4022	1.79548	3.66549	1.17243	2.05908	0.137877	0.157918	0.785835	1.95005	2.39529	2.62793	1.19252	2.98392	3.20074	6.17509	4.10338	2.23809	5.77324	1.82508	2.46295
GSCOCG00002107001	Cc03_g16210	1966	9.18394	2.67626	1.9355	6.99941	2.18534	6.04092	8.88877	3.06919	1.04288	4.25485	0.404389	2.01196	2.50206	8.35569	2.77036	6.66136	4.56862	6.02147	6.57445	6.47145	2.53542	14.4178	4.804	2.56849	4.54037	2.35052	4.58728	4.27481	0.902678	4.36249	2.60919	5.44613	5.31554	8.77225	1.16345	1.8628	0.774994	2.98483	0.926918	2.02414	1.19417	2.11365	2.81553	0.214106	10.3666	0	1.79158
GSCOCG00002108001	Cc03_g16200	1743	10.0136	6.63191	13.7157	12.1557	10.9443	10.5831	13.2366	18.8647	12.763	17.1282	9.45426	10.6408	10.7425	8.67365	3.63497	7.28243	16.737	11.3198	6.39003	7.3416	7.36535	11.1982	4.06397	11.8957	6.16541	8.79987	6.87478	6.00601	9.48502	9.06722	3.80861	6.42768	4.54506	0.369201	15.7476	22.3989	11.5551	15.2567	4.46084	15.6435	10.0158	11.9204	6.99656	7.48646	12.2992	3.6381	9.64769
GSCOCG00002111001	Cc03_g16190	1587	72.4349	59.5264	88.0904	61.9355	62.1039	62.6816	89.577	125.196	114.531	122.05	97.5968	90.2264	137.132	109.658	78.2347	113.88	92.7532	105.641	74.7737	108.205	87.9161	102.152	108.425	112.041	48.82	77.8767	59.3713	54.3041	91.108	54.954	37.6469	69.8803	52.1488	42.4145	120.32	126.922	88.4768	140.885	48.3809	76.8977	114.366	81.8694	94.2282	85.5392	95.176	42.769	65.2945
GSCOCG00002112001	Cc03_g16180	3257	8.63224	10.99	14.2991	7.98056	6.62198	7.37046	6.57118	6.9541	6.48395	11.0261	7.30076	7.04389	12.6914	11.2024	7.67871	5.87677	13.8114	7.37324	11.6944	13.5931	12.489	7.67228	14.3631	15.8799	7.15767	11.5921	12.3152	8.35226	8.91877	9.88227	2.91832	6.11763	5.30451	3.83304	7.44422	7.02239	7.57258	14.8128	4.73718	10.9964	10.0916	12.7443	7.83371	8.52979	8.57514	7.0667	11.6865
GSCOCG00002113001	Cc03_g16170	4274	16.2544	20.9652	19.2578	16.5242	15.4806	13.007	8.7977	6.17919	3.19012	8.03124	5.15769	7.11592	12.5117	11.5207	6.34569	15.4151	11.6713	13.216	14.6062	15.882	12.1688	11.1406	15.365	18.7247	14.1128	13.6647	23.1521	19.0083	14.7951	20.0445	9.10743	13.6706	9.44519	5.66126	5.73708	7.61485	7.94304	7.02138	6.19663	11.242	15.1553	12.1425	13.3559	13.5419	11.9744	11.0451	11.9363
GSCOCG00002114001	Cc03_g16160	1529	0.281162	0.104278	0.703323	0.333329	0.224794	0.385619	0	0.0571941	0	0	0.519966	0.0574887	0.10378	0.165714	0	0	0.097097	0	0	0.0961969	0.092266	0	0	0.150118	0.11336	0.128609	0.577462	0.0964313	0.122176	0.0630261	0	0.139126	0	0	0.0598389	0.0903852	0.186842	0	0	0	0	0.181183	0	0	0.0493685	0	0
GSCOCG00002115001	Cc03_g16150	2610	4.77662	4.64271	7.35303	4.85391	4.08238	5.26035	6.20652	3.61861	2.16029	1.49198	2.35379	2.3238	5.50209	3.4625	2.68302	6.48443	5.85882	6.78197	2.52881	4.7056	3.60344	4.09642	2.37474	4.60232	3.45327	4.21917	5.75095	5.76216	6.01217	5.42756	3.93078	4.10234	3.71336	2.66283	1.89297	4.15656	3.70329	3.44366	0.512019	4.29174	3.78259	4.05107	4.34104	3.70936	6.2759	1.97966	4.70156
GSCOCG00002116001	Cc03_g16140	2458	8.32508	13.2975	12.7885	8.38277	7.55099	9.18375	9.9454	7.75592	5.67214	11.6765	10.4091	12.5163	12.6853	10.1021	9.49644	8.85268	12.2308	12.2928	11.1883	9.93333	14.3868	10.318	10.3265	14.9098	9.51961	10.6402	12.2132	9.2677	12.7299	12.0753	11.4781	10.3564	9.66889	8.48248	6.99789	7.87138	9.00747	9.50418	9.29201	14.4509	18.9559	16.0605	10.7672	16.0975	9.33574	16.3389	12.4345
GSCOCG00002117001	Cc03_g16130	351	0.48991	0	0.471348	0.414864	0	0	0	0	0	0	0	1.25214	0	0	0	0	0	0	0	0	0.66987	0	2.94305	0.217977	0	0	0	0.210033	0.266106	0	0	0	0	0	0	0	0	0	0	0	0	0.131543	0	2.39847	0.215055	0	0
GSCOCG00002121001	Cc03_g16120	2405	6.75679	6.69583	8.15177	5.99423	3.00121	4.51796	10.0013	13.0175	13.9813	9.11525	19.3836	12.1342	5.74016	12.4669	3.6512	7.03716	13.7967	10.3603	7.54699	11.039	8.13404	2.79142	9.02005	12.8524	3.45934	9.15761	3.01568	4.29149	8.50534	4.56791	1.63106	6.16206	1.89229	0	17.0433	5.97617	14.0168	21.8981	5.05148	10.5408	11.1136	12.1716	14.3849	4.90067	16.8545	3.41792	9.87393
GSCOCG00002122001	Cc03_g16110	4065	0.444173	0.353004	3.2356	0.0895556	0.676428	0.372975	0.048303	0.193616	0.55482	0	2.59587	0.108118	4.23534	0.373988	0.109376	0	0.0913046	0.0832065	0.101479	0.0361833	0.312343	0.0305834	0.871279	0.997547	0.213195	0.386998	0.775733	0.0906786	1.58544	0.189652	0.519611	0.470975	0.331718	0	0.135046	0.237981	0.0585654	0.201005	0.239091	0.30819	0.14809	1.89684	0	1.19083	0.055708	0.519984	0.167706
GSCOCG00002125001	Cc00_g03160	741	0	0	0	1.67037	0	0.909367	0	1.41619	0	1.75172	0.195075	0	0.107071	0	1.05003	0	0.500881	1.67367	0	4.56539	0.634614	0	0	0.413009	0.701731	0.530751	0.0851108	0.596937	0.504202	0.910348	0	0.478461	1.36481	0	0.246946	0.839265	0	0.701707	0	0.198903	0	0	3.03472	0	0.814946	0	0.153335
GSCOCG00002133001	Cc00_g03170	108	0	0	0	0	0	0	0	0	0	0	0.669216	0	0	0	0	0	0	0	0	0	0	0	0	0	0	0	0	0	0	0	0	0	0	0	0	0	0	0	0	0	0	0	0	0	0	0	0
GSCOCG00002134001	Cc00_g03180	702	0	0.113561	0.235674	0	0	0	0	0	0	0	3.39756	0	0.113019	0	0	0	0	0	0	0	0	0	0	0.217977	0	0	0	0	0	0	0	0	0	0	0	0	0	0	0	0	0	0.263086	0	0	0	0	0
GSCOCG00002136001	Cc00_g03190	570	0	0.13986	0	0	0	0	0	0	0	0	0	0	0	0.222261	0	0	0	0	0	0	0	0	0	0.134228	0	0.172494	0	0	0.163866	0	0	0	0	0	0	0	0	0	0	0	0	0	0	0	0	0	0
GSCOCG00002147001	Cc00_g31170	561	0	0	0	0	0	0	0	0	0	0	0	0	0	0	0	0	0	0	0	0	0	0	0	0	0	0	0	0	0	0	0	0	0	0	0	0	0	0.0662038	0	0	0	0	0	0	0	0	0
GSCOCG00002148001	Cc00_g17640	692	0	0	0	0	0	0	0	0	0	0	0	0	0	0	0	0	0	0	0	0	0	0	0	0	0	0	0	0	0	0	0	0	0	0	0	0	0	0	0	0	0	0	0	0	0	0	0
GSCOCG00002151001	Cc00_g31190	396	0	0	0	0	0	0	0	0	0	0	0	0	0	0	0	0	0	0	0	0	0	0	0	0	0	0	0	0	0	0	0	0	0	0	0	0	0	0	0	0	0	0	0	0	0	0	0
GSCOCG00002152001	Cc00_g17070	1468	0.0585689	0.108611	0	0	0	0.45902	0.334387	0.119141	0.209501	0.392983	0	0	0.216184	0.316434	0	0	0	0	0	0	0.0640666	0	0.201053	0	0.11807	0	0.257767	0.0502191	0.254505	0.26258	0	0	0.516685	0	0	0.0470705	0.51895	0.1771	0	0	0.533093	0	0	0	0.0514199	0	0.696587
GSCOCG00002153001	Cc00_g17080	765	0.786738	0.521047	0.865062	0.856573	0	0.660628	1.02668	1.94333	1.60809	2.07382	1.41716	1.14902	0.207424	0.82803	0.145299	1.05349	0.582201	0.294758	0	0.48067	1.22941	0	0	0.800104	0.679716	0.642625	0.659525	0.963683	0.976767	0.503879	0	0	2.09316	0	0.956796	1.08391	1.49376	0.92244	1.58808	1.44497	0	1.08639	0.452232	1.65071	1.67743	0.614012	0
GSCOCG00002155001	Cc00_g22010	1359	0.126533	0.469287	0.243478	0.482177	0.126457	0.247918	0.505689	0.128697	0.226304	0	0.265914	0.06468	0.175142	0.279666	0	0	0.928566	0.663693	0.20236	0.270576	0.449833	0.18296	0.217179	0.168896	0.191311	0.144697	0.232035	0.108494	0.549836	0.14182	0	0.15653	0.0620141	0	0.673243	0	0	0.0819875	0.0893952	0	0	0.611544	0.190926	0	0.222176	0	0
GSCOCG00002158001	Cc10_g13970	2113	10.4168	7.88524	13.0366	9.44135	12.1998	9.80625	17.6094	12.4574	11.9836	10.5797	15.2897	13.1455	13.6676	10.9721	11.2574	10.012	13.6306	12.2723	9.11053	8.80562	8.99104	17.4156	8.59038	8.11085	7.75175	10.0043	7.9692	7.88505	6.71903	8.84769	4.99815	8.69151	7.05965	2.3755	12.254	12.4922	15.751	11.5306	6.03703	10.5675	15.0425	12.4115	12.5252	23.7061	14.2895	6.33554	9.3564
GSCOCG00002159001	Cc10_g13980	1623	0	0	0	0	0.105887	0	0	0	0.0631643	0	0	0	0	0.0260194	0	0	0	0	0	0	0	0	0	0.141423	0	0	0.0777167	0	0	0	0	0	0	0	0	0	0	0.091535	0	0	0	0	0	0	0	0	0.0700068
GSCOCG00002160001	Cc10_g13990	870	0	0	0	0	0	0	0	0	0	0	0	0	0	0	0	0	0	0	0	0	0	0	0	0	0	0	0	0	0	0	0	0	0	0	0	0	0	0	0	0	0	0	0	0	0	0	0
GSCOCG00002161001	Cc10_g14000	1641	17.7093	14.2826	24.4485	14.4198	11.9387	13.6534	17.7686	26.2722	29.2991	22.3236	31.403	35.8885	20.403	24.9105	8.94105	28.4847	19.451	12.0921	22.7916	15.3718	23.4695	36.5919	37.1405	19.4422	13.1501	26.6625	12.5673	11.0964	25.6134	16.9714	3.12594	18.7532	14.1232	2.58818	33.0069	23.2437	28.0866	30.2826	19.9889	29.3248	34.7398	34.2418	27.1432	16.0318	37.6272	15.1707	30.8806
GSCOCG00002162001	Cc10_g14010	665	11.507	6.47352	12.1906	10.6202	6.97757	8.48634	16.2396	20.909	22.353	27.9774	12.2814	16.5226	12.7659	10.2875	5.85019	5.75659	13.8415	20.1754	9.51155	15.7038	11.1021	5.23459	7.98891	12.5407	8.86186	13.8981	8.34572	16.4072	10.6747	8.11511	2.04189	4.90491	1.52079	1.54831	20.2249	15.4824	23.6994	21.1672	10.4133	9.41949	20.2774	13.6779	18.5985	2.84841	37.7989	4.94441	10.935
GSCOCG00002163001	Cc10_g14020	2280	3.20537	3.21678	4.60774	3.00176	2.97731	3.65736	4.17678	2.95335	2.15822	3.16282	3.16997	4.54922	4.14097	4.44521	1.6088	2.8278	4.62314	7.46687	2.41235	3.93517	3.46499	3.92594	1.94175	4.22818	3.76303	3.40676	3.9002	3.33041	4.71113	3.46583	1.05876	1.9904	1.58944	2.3144	2.52811	3.21252	3.75897	4.96833	2.50436	4.65434	2.93072	5.85245	5.9177	4.24625	4.70122	1.33911	3.5382
GSCOCG00002164001	Cc10_g14030	909	0	0	0	0	0	0	0	0	0	0	0	0	0	0	0	0	0	0	0	0	0	0	0	0	0	0	0	0	0	0	0	0	0	0	0	0	0	0	0	0	0	0	0	0	0	0	0
GSCOCG00002166001	Cc00_g23710	554	0	0.287798	0	0.262847	0	0.60816	0	0	0	0	0	0	0	0	0	0	0	0	0	0	0	0	0	0	0	0	0	0	0	0	0	0	0	0	0	0	0	0	0	0	0	0	0	0	0	0	0
GSCOCG00002169001	Cc00_g09820	2865	1.68057	1.44693	1.90563	0.940287	0.479874	0.470395	0.376941	0.915705	0.322038	0.553743	0.454086	0.582933	0.775395	1.60664	0.310376	0.843897	1.19184	0.708344	1.43983	1.69417	0.91916	2.08287	1.39074	1.6023	0.665481	1.33841	1.89311	0.746223	1.76048	0.706354	0.105321	1.21274	0.764818	0.404304	0.670634	0.385896	0.598287	0.531502	0.424042	1.59477	0.882491	1.25703	1.26791	0.808072	1.3437	0.90173	1.07077
GSCOCG00002173001	Cc00_g09830	2874	0.119665	0.0554768	0	0.0253336	0	0	0	0.0912837	0.07134	0	0	0	0.027606	0.0440809	0	0	0	0	0	0.0511778	0	0.129772	0	0.133107	0	0	0.043888	0	0	0	0	0	0	0	0	0	0	0.0258457	0	0	0	0.0160653	0	0	0.0262646	0	0.0790683
GSCOCG00002176001	Cc00_g28960	555	1.85901	7.182	4.91858	4.32916	2.63201	4.70474	12.9132	6.46025	6.83437	5.19729	2.73474	1.74217	3.57385	3.42401	0.60083	0	5.61745	7.71946	1.98204	3.71026	4.49067	2.68803	12.2313	6.06566	5.77758	6.20047	4.65901	12.7519	11.6123	8.1608	0.271843	4.85496	5.92217	7.88453	7.25355	3.11259	5.31901	11.3094	6.78582	5.84238	8.67726	10.8982	1.09086	2.27531	7.07241	1.26951	4.09445
GSCOCG00002177001	Cc00_g20320	183	0	0	0	0	0	0	0	0	0	0	0	0	0	0	0	0	0	0	0	0	0	0	0	0	0	0	0	0	0	0	0	0	0	0	0	0	0	0	0	0	0	0	0	0	0	0	0
GSCOCG00002179001	Cc00_g20330	738	0	0	0	0	0	0	0	0	0	0	0	0	0	0	0	0	0	0	0	0	0	0	0	0	0	0	0	0	0	0	0	0	0	0	0	0	0	0	0	0	0	0	0	0	0	0	0
GSCOCG00002182001	Cc00_g25120	1029	0	0	0	0	0	0.163713	0	0	0	0	0	0	0	0	0	0	0	0.219135	0	0.21441	0	0	0	0	0	0	0	0	0	0	0	0	0	0	0	0	0	0	0	0	0	0	0	0	0	0	0
GSCOCG00002183001	Cc00_g32160	807	0.532709	1.28422	0.922546	0.721771	0.425911	0.939369	0.729932	0.54182	1.27033	0.536152	2.77638	0	0.393257	0.627948	0	0.748998	0.367934	1.11767	0.340778	0.729046	0.0582713	0	0	0.663655	0.64434	0.243672	1.563	0.274058	1.62038	0	0	0.0878661	2.08865	0	0.566875	2.91126	0.177003	0.598295	0.602172	0	0	2.51741	0	0	0.467685	0	0.422383
GSCOCG00002185001	Cc00_g35480	1125	0	0.0708624	0	0	0	0	0	0.155466	0	0	0	0	0	0	0	0	0	0	0	0	0.1254	0	0	0	0	0	0	0	0	0	0	0.0630293	0	0	0	0	0	0.0990409	0	0	0	0	0	0	0	0	0
GSCOCG00002191001	Cc00_g28950	937	0	0	0	0.077704	0	0	0	0.0933296	0	0	0	0	0	0	0.474508	0	0	0	0	0.235462	0.0501867	0	0	0.244963	0.184981	0.104932	0.134615	0	0	0	0	0	0	0	0	0	0	0.0396375	0	0	0.192738	0	0	0	0.241679	0	0.242521
GSCOCG00002193001	Cc00_g06780	366	0.234916	0	0.904061	0.397862	0.704324	0	0.26824	0.238934	1.40049	0.394057	2.56716	3.84263	3.03484	0.807668	0.303698	1.65148	0	0	0.375694	0	0.128483	3.73644	5.64486	0.418087	0	1.07455	0.861572	0	0.765601	0.526595	0	0	0	0	0.999931	0.943982	0	0.304429	0.995804	1.40944	4.9343	4.03686	0.47262	0	0	0	0
GSCOCG00002194001	Cc00_g26570	309	0.83475	1.54796	2.67707	2.12064	1.94658	1.09036	2.54177	3.1131	2.98589	1.40024	1.4034	1.7068	1.79734	2.18664	2.51804	2.60816	1.20114	0.72974	1.33499	2.61802	0.608737	6.03502	0	2.97126	1.96326	0	1.0205	2.14723	2.11593	1.55933	6.3474	4.13056	3.2729	7.9138	2.96096	0.670869	0.770448	3.00488	2.35899	2.14642	3.50671	0.896535	0	0	1.22143	6.84057	1.83853
GSCOCG00002196001	Cc00_g30260	1878	0.228912	0.169798	0.0880954	0.193846	0	0	0	0.0465654	0	0	0	0.187221	0.211234	0.112432	0	0	0.355738	0.240138	0.219655	0.31328	0.500798	0	0	0.0814803	0.276881	0.209418	0.16791	0.117766	0.198942	0.205254	0	0.0755143	0	0	0	0.0735884	0.354948	0.0593296	0	0	0	0.049171	0.184216	0	0	0	0
GSCOCG00002197001	Cc00_g35580	261	174.594	89.7997	63.3882	83.4092	46.0914	99.7207	33.8538	129.332	169.288	55.8111	188.027	193.987	112.17	214.06	35.7735	95.7225	151.874	218.146	141.719	312.204	212.243	30.485	61.6301	178.816	134.146	143.15	92.5467	92.364	125.969	61.2908	43.9323	84.7635	64.5802	0	131.456	119.402	77.5319	197.086	55.3911	174.493	75.4211	113.218	324.75	59.6724	166.297	57.5901	132.34
GSCOCG00002203001	Cc00_g16950	1014	0	0	0	0	0	0	0	0	0	0	0	0	0	0	0	0	0	0	0	0	0	0	0	0	0	0	0	0	0	0	0	0	0	0	0	0	0	0	0	0	0	0	0	0	0	0	0
GSCOCG00002205001	Cc00_g24980	741	1.8565	0.645507	0.558175	0.982573	0.579808	1.13671	0	0.118016	0.415043	0	0	0	0.749496	0.512909	4.05013	0.81571	0.80141	0	2.78348	1.38947	1.26923	1.3422	0.199154	0.722766	0.23391	1.85763	0.765997	0.795916	0.756303	0.520199	0	0.0956922	0.227469	4.16853	0.246946	0	0.32128	0.801951	0	0	0	0.560788	0.817039	0	1.22242	0	1.07334
GSCOCG00002207001	Cc00_g26140	180	0	0	0	0	0	0	0	0	0	0	0	0	0	0	0	0	0	0	0	0	0	0	0	0	0	0	0	0	0	0	0	0	0	0	0	0	0.26452	0	0	0	0	0	0	0	0	0	0
GSCOCG00002210001	Cc00_g12110	935	682.132	650.892	615.325	342.551	526.869	490.336	297.363	393.851	652.043	407.069	1572.97	861.61	499.203	653.451	585.131	768.212	367.184	286.022	1060.77	409.007	632.95	647.27	1242.77	622.308	1029.95	989.947	550.606	398.413	681.195	425.87	1084.35	542.995	718.834	630.853	735.766	573.563	693.632	353.091	909.147	760.739	734.55	737.461	657.505	1340.46	288.697	1372.48	1097.08
GSCOCG00002211001	Cc00_g12120	1715	7.67045	9.85462	12.4926	9.5097	11.7743	11.64	5.20933	8.92345	7.59153	6.89588	7.92289	8.8669	11.4267	12.6319	3.95357	8.22369	10.6909	7.09996	7.45648	8.66216	8.93884	3.9145	9.12112	11.7776	8.43898	8.82889	10.2967	11.2624	10.4568	10.3953	8.09346	7.52492	8.94369	2.10128	8.5892	9.46845	8.16235	7.53635	8.9965	9.53936	9.1614	10.9035	9.07761	7.36325	9.99123	5.34083	6.36013
GSCOCG00002213001	Cc00_g33030	789	5.01273	4.8499	2.09687	2.95295	4.7919	0.747289	0.124431	0.443345	0.129931	0	0.0916037	0	0.301671	0.428183	0	1.27681	0.0940819	0.142896	1.39421	1.21173	1.78802	4.09678	4.67595	3.20004	2.08696	2.3677	4.55618	1.40155	3.55146	2.32062	2.29464	3.23534	6.30209	3.09932	0.347885	0	0	0.517799	3.07955	0.373605	0	0.585191	0.767333	0	0.574026	4.16734	4.17619
GSCOCG00002214001	Cc00_g33040	366	0	0	0	0	0	0	0	0	0	0	0	0	0	0	0	0	0	0	0	0	0	0	0	0	0	0	0	0	0	0	0	0	0	0	0	0	0	0	0	0	0	0	0	0	0	0	0
GSCOCG00002215001	Cc00_g36020	531	0.161919	0.450396	2.64834	0.411348	0	0	0	0.329378	0	0	1.90556	0	0.448246	0.318113	0	0	0	0.636976	0.517906	0	0	0	0	0.144087	0.979251	0.185163	0.475082	0.971849	0.527703	0.181482	0	0.133537	0	0	0.689218	0	0	0	0	0	0	0	0	0	0.142155	0	0
GSCOCG00002218001	Cc00_g28260	2469	24.8988	15.7245	43.4883	21.3501	17.8537	18.0128	16.5416	28.9374	63.901	31.5437	150.23	48.8453	63.1117	66.2776	12.3804	50.1049	30.6964	36.577	32.4128	42.3264	40.454	68.5304	43.9312	54.2914	28.0455	35.6809	28.4811	10.3611	24.9681	24.5113	8.73827	23.837	15.3945	6.2032	30.1644	35.9911	26.3428	30.341	31.2454	43.7267	34.6221	75.5127	66.6624	38.1038	80.4983	14.9344	40.0366
GSCOCG00002220001	Cc00_g29600	891	0	0.268418	0	1.30745	0.867954	0.66174	1.98335	1.27592	2.64631	4.20858	1.37899	1.67711	1.33568	4.50259	1.74652	1.35677	0.916428	4.0492	0	0.577775	0.474999	0	0	1.7174	0.972657	0.993148	0.283129	0.330962	0.524149	0.757091	4.23324	0.397912	1.41881	0	2.36179	2.7919	2.83224	3.8766	0.818102	2.56398	0.270251	0.2591	0.776561	3.77941	1.3555	1.05436	0
GSCOCG00002236001	Cc00_g33670	741	11.139	13.0177	12.838	10.71	8.46519	11.9354	5.29964	6.49088	7.88581	5.25515	12.0947	6.40568	17.6667	12.1958	3.60011	5.70997	13.5238	17.954	8.35044	10.9172	9.2019	8.38877	0	17.6561	8.77163	10.8804	18.2137	12.9336	11.2185	8.71334	7.12624	7.27261	8.6438	5.03697	11.73	5.78161	6.68262	8.4706	6.06621	8.25449	4.71189	9.34647	5.83599	3.12433	8.14946	12.0441	12.8801
GSCOCG00002237001	Cc00_g33680	665	1.93938	5.15484	6.46846	3.61306	2.19664	5.19313	5.31479	2.23556	2.6207	3.25319	2.71712	0.396542	3.93715	3.17515	0.167148	0.302978	3.34875	4.74715	0.206773	4.5342	2.19214	1.1217	0	6.21284	1.56386	3.54845	9.00959	3.21493	6.32053	3.04316	0	1.4928	4.18217	0	2.20135	1.45473	1.71839	1.0053	0.182689	0	0.90524	5.34618	1.30059	0	1.1351	0	0
GSCOCG00002270001	Cc02_g24240	1057	8.54098	3.16769	6.5739	5.71724	3.49563	4.14377	3.62238	4.3849	4.75238	7.09526	4.78645	3.99168	6.98068	6.47226	4.4167	1.33431	4.77548	6.29323	1.95133	5.14867	5.87255	1.64664	1.53576	8.68609	4.01752	5.76721	5.25062	3.69655	5.39036	3.28213	0.42821	3.48837	4.94341	0.608814	4.24143	2.41881	4.32442	6.35989	2.64354	1.60355	3.41713	4.01872	1.55468	0.995582	6.7129	1.55536	4.83723
GSCOCG00002271001	Cc02_g24250	357	0	0	0	0	0	0	0	0	0	0	0	0	0	0	0	0	0	0	0	0	0	0	0	0	0	0	0	0	0	0	0	0	0	0	0	0	0	0	0	0	0	0	0	0	0	0	0
GSCOCG00002272001	Cc00_g30430	228	0	0	0	0	0	0	0	0	0	0	0	0	0	0	0	0	0	0	0	0	0	0	0	0	0	0	0	0	0	0	0	0	0	0	0	0	0	0	0	0	0	0	0	0	0	0	0
GSCOCG00002278001	Cc00_g23300	2205	0.116979	0.0723085	0.187577	0.0330198	0	0.152798	0.0890484	0	0.139477	0	0.16389	0	0.143927	0.0383034	0	0.456872	0	0	0.0623601	0.0667053	0.106632	0	0	0.0693968	0.196516	0	0.0572037	0	0	0.0437038	0	0.160789	0.267546	0	0.124481	0	0	0.0842184	0	0	0.245708	0.0209395	0	0.190899	0	0	0.154587
GSCOCG00002280001	Cc00_g23310	309	5.84325	7.73982	9.10205	11.0745	11.6795	13.0843	21.6051	8.20726	14.9295	17.7364	25.4952	12.2321	14.3787	17.2198	29.8568	5.86836	7.92754	11.311	21.3598	4.28403	8.6745	11.2654	19.5809	10.3994	13.7428	12.0913	12.4501	8.58894	13.9047	12.7865	10.2535	8.26112	16.3645	14.578	16.8775	13.4174	17.5662	16.7071	31.0601	15.2634	9.35122	15.8388	8.95683	19.7525	15.39	16.7214	6.98641
GSCOCG00002281001	Cc00_g23320	1737	0.395989	0.826116	0.380986	0.335331	0.247345	0.193967	0.0565204	0.100691	0.118038	0	0.166437	0.151814	0.182705	0.291741	0.319958	0.34798	0.042735	0.194723	0.158323	0	0.135362	0	0.339834	0.352378	0.249464	0.226417	0.653545	0.254652	0.537728	0.554789	0.0868582	0.285754	0.0485188	0	0.105347	0	0.0274114	0.256583	0.0699413	0	0.0346566	0.425299	0	0	0.0869135	0	0.196237
GSCOCG00002282001	Cc00_g33700	498	0	0	0	0	0	0	0	0	0	0	0	0	0	0	0	0	0	0	0	0	0	0	0	0	0	0	0	0	0	0	0	0	0	0	0	0	0	0	0	0	0	0	0	0	0	0	0
GSCOCG00002319001	Cc00_g10950	2388	22.755	21.1319	9.45687	14.4215	11.0108	9.80568	11.0592	21.3864	8.84347	17.2128	3.17794	20.9812	11.0305	13.599	17.2688	17.9712	33.323	33.7101	15.0863	32.4289	25.5014	10.5163	11.6798	12.3672	14.5165	9.51102	18.0909	30.7791	15.9193	24.1724	3.03262	8.81895	6.88192	3.34154	13.2183	10.6774	30.4664	16.1906	10.6836	30.0885	34.6872	16.6473	21.8034	25.9117	26.4259	5.80265	17.5094
GSCOCG00002320001	Cc00_g27340	1014	0	0.0786195	0	0.21541	0	0	0.193641	0.431212	0	1.42234	0.28511	0.520119	0.469465	0.333172	0	0	0.439235	0	0	0	0.0927513	0	0	0.0754536	0.170934	0.0969642	0	0.218112	0	0	0	0	0	0	0	0	0	0.988944	0.239622	0.218029	0	0	0.0852953	0	0.818864	0	0
GSCOCG00002321001	Cc00_g09840	6339	6.00864	5.24425	6.27687	3.65249	4.47327	3.05615	2.78777	2.78669	1.2776	2.43446	1.83567	3.54984	3.70476	2.13846	1.1573	3.52805	5.0822	3.59275	4.22989	2.83079	3.77594	4.39312	2.53754	5.28654	1.85933	2.59027	5.23321	4.26816	4.67091	4.57587	0.975829	2.69582	3.17751	0.0609102	2.41039	2.91049	2.68902	2.83577	1.91652	3.22025	4.51085	3.0009	5.86693	2.32412	3.95343	1.4079	2.95748
GSCOCG00002322001	Cc00_g26830	2253	0	0	0	0.096949	0	0	0	0	0	0	0	0	0	0.0749747	0	0	0	0	0	0	0	0	0	0.0679183	0	0	0	0	0	0.0427727	0	0	0	0	0	0	0	0	0	0	0	0	0	0	0	0	0
GSCOCG00002332001	Cc00_g33220	1726	0.996283	0.0923756	0.383414	0.168734	0.248921	0.341605	0.170642	0.0506662	0	0.16712	0.460619	0.203708	0.137902	0.489334	0.386397	0	0.430073	0.45725	0.318665	0.426087	0.190715	0.288115	0.171	0.354623	0.251054	0.512685	0.109618	0.298987	0.162347	0.279162	0	0.36974	0.146484	0	0.212036	0.80069	0	0.537954	0	0	0	0.294257	0.851866	0	0.524805	1.08857	0
GSCOCG00002333001	Cc00_g22110	366	0.234916	0	0	0.198931	0	0	0	0	0.560194	0	0	0	0	0	0	0	0	0	0	0	0	0	0	0	0	0	0	0	0	0	0	0	0	0	0	0	0	0	0	0	0	0	0	0	0	0	0
GSCOCG00002335001	Cc02_g24360	1021	0.252632	0.546563	2.18754	0	0.420801	0.329991	0	0	0.502035	0.565034	4.03496	0.0860922	0.233123	0.289527	0	0	0	0	0.134676	0	0	0	0	0.749363	0.848812	0.770395	0.30885	0	1.09779	0	0	0	0.0825437	0	0	0.473748	0	0	1.42787	0	0	1.0401	0	1.44296	0	0	0
GSCOCG00002336001	Cc02_g24350	1713	13.853	13.5427	15.0666	10.1159	8.47738	8.35909	8.71146	11.8948	15.6796	6.81974	19.7882	23.5016	13.339	19.1302	7.00793	17.0547	17.8102	22.0487	9.0706	17.6451	16.526	17.781	18.6943	11.7914	17.5048	14.8659	13.7695	20.6145	14.7766	14.8516	2.02573	8.56856	6.8386	4.13233	16.2371	14.8445	20.3463	16.8465	9.78713	16.1756	20.8744	21.6707	18.8833	27.6444	26.0868	12.6136	23.8783
GSCOCG00002337001	Cc02_g24340	207	12.4608	8.8578	8.39205	5.97946	2.90576	4.06909	2.3714	17.321	2.97147	15.3282	7.68144	15.7116	3.06626	22.0328	25.2378	14.6	20.0817	18.5185	22.5852	23.4484	8.63259	34.834	22.8132	4.80497	5.02398	6.64978	6.70278	4.27372	2.25612	7.91419	0	7.87866	2.84995	3.10878	3.53599	4.33958	7.13055	16.3274	5.86899	16.0204	28.4998	5.57628	27.9942	3.05023	175.036	0	19.7602
GSCOCG00002338001	Cc02_g24330	219	0	0	0	0	0	0	0	0	0	0	0.660049	0	0	0	0	0	0.338953	0	0	0	0	0	0	0.349361	0	0	0	0	0	1.76013	0	0	0	0	0	0	0	0	0	0	0	0	0	0	7.58291	0	0
GSCOCG00002339001	Cc02_g24320	2565	1.47489	0.80808	1.64476	0.879949	0.871	1.5434	2.18169	1.53421	1.07911	0.787192	1.04257	0.890996	1.23726	0.773796	0	0.942599	1.18653	1.36261	0.107216	0.831475	0.403332	1.69639	0.5178	0.95451	0.608167	0.843305	0.737627	0.574828	1.7479	0.525979	0.235279	1.35458	1.70854	0.0501767	0.963091	3.23273	1.20658	0.405431	0.521002	0.60334	0.258161	1.49405	1.07901	0	3.00172	0	0.841638
GSCOCG00002340001	Cc02_g24310	978	48.9677	49.2341	30.4497	83.9757	175.633	131.427	98.3767	180.712	869.915	58.3978	72.8665	120.256	163.79	23.6623	54.8948	42.8507	1.44211	2.53618	25.8699	8.42205	27.7918	52.4998	34.4035	23.704	51.0412	25.9376	20.6355	19.6742	54.4375	22.0718	163.214	108.174	242.491	219.243	270.552	160.172	51.3137	23.9627	230.057	57.9452	22.7129	77.3775	8.8435	28.8369	4.09067	65.7991	22.5383
GSCOCG00002341001	Cc02_g24300	687	0	0.348123	0.24082	0.105981	0	0.367817	0	0	0.298444	0	0	0	0.115487	0	0	0	0.10805	0	0	0	0	2.53348	0	0	0	0	0	0.536548	0.135958	0.140272	0	0	0	0	0	0	0.693067	0.432493	0	0	0	0	0	0	0	0	0
GSCOCG00002342001	Cc02_g24290	1317	0.522273	0.242127	0.879349	0.110567	0.13049	0.255824	0	0.332004	1.79033	0.10951	1.26221	0.934398	1.32534	0.801623	0	0	0.563634	0.171215	0.730848	0.390887	0.214236	0.75518	1.68078	0.580941	0.460627	0.89587	0.383095	0.223908	0.638292	0	0	0.323043	0.38395	0	0.208414	0.629608	0.216919	0.112803	0	0.39169	0	0.455756	0	0	0.630469	0	0.517636
GSCOCG00002343001	Cc02_g24280	1314	2.09386	2.91215	5.85472	4.70985	3.40048	4.80765	6.12666	3.66038	5.30522	1.0976	5.3904	3.14407	4.40775	2.63533	0	2.14667	3.67199	3.86112	3.03471	3.30214	2.11147	2.45994	5.27848	3.72651	2.24244	2.46927	2.63979	3.42239	1.56383	2.71353	0.459278	4.10122	2.3731	0.0979477	6.54521	5.36389	2.86262	4.57895	1.01702	4.37451	5.49758	5.341	3.15943	1.60172	3.90635	1.07242	2.93997
GSCOCG00002344001	Cc02_g24270	959	0	0	0	0	0	0	0	0	0	0	0	0	0	0	0	0	0	0	0	0	0	0	0	0	0	0	0	0	0	0	0	0	0	0	0	0	0	0	0	0	0	0	0	0	0	0	0
GSCOCG00002345001	Cc02_g24260	258	0	0	0	0	0	0	0	0	0	0	0	0	0	0	0	0	0	0	0	0	0	0	0	0	0	0	0	0	0	0	0	0	0	0	0	0	0	0	0	0	0	0	0	0	0	0	0
GSCOCG00002347001	Cc00_g35650	735	7.83756	6.61623	16.0941	9.90594	13.2106	13.4081	19.2345	19.3936	3.06849	11.381	5.80169	15.0686	6.26081	4.88369	4.83934	13.9803	21.6127	11.1978	26.0041	9.70562	6.90978	23.5111	33.7309	8.01533	7.89996	16.1863	9.61022	8.02413	9.40388	15.2089	5.54226	9.35792	5.8478	11.7321	16.805	20.7769	22.5436	17.13	3.14051	19.4511	20.8033	15.579	14.9444	8.8768	24.2372	11.5033	29.2169
GSCOCG00002350001	Cc00_g16810	1674	0	0	0	0	0	0	0	0	0	0	0	0	0	0	0	0	0	0	0	0	0	0	0	0.0457049	0.0517705	0	0	0	0	0	0	0	0	0	0	0	0	0	0	0	0	0	0	0	0	0	0
GSCOCG00002351001	Cc00_g16820	399	0	0	0	0	0	0	0	0	0	0	0	0	0	0	0	0	0	0	0	0	0	0	0	0	0	0	0	0	0	0	0	0	0	0	0	0	0	0	0	0	0	0.115718	0	0	0	0	0
GSCOCG00002356001	Cc00_g16520	639	2.15284	1.99612	9.06183	1.59518	1.47919	2.63631	3.0728	3.69506	5.93596	3.61126	2.82767	1.78827	7.2014	2.57739	1.56554	3.46837	1.7425	1.94083	2.36705	0.920721	2.94366	0	1.15472	3.35255	0.67812	1.23094	2.7635	1.61519	2.77725	0.904853	0	2.10837	0.791334	0	4.00911	3.89293	1.71379	4.24295	1.14073	1.38392	1.97835	7.2256	4.19589	0	1.29942	0	1.06686
GSCOCG00002357001	Cc00_g16530	378	0	0	0.875361	0.192616	0	0.222831	0	0.231349	0.813616	0	0	0	0	0	0	0	0	0	0	0	0	0	0	0.404815	0	0	0.333688	0	0.247099	0	0	0	0	0	0	0	0	0.19651	0	0	0	0.122147	0.457616	0	0	0	0
GSCOCG00002358001	Cc00_g26660	111	0	0	0	0	0	0	0	0	0	0	0	0	0	0	0	0	0	0	0	0	0	0	0	0	0	0	0	0	0	0	0	0	0	0	0	0	0	0	0	0	0	0	0	0	0	0	0
GSCOCG00002359001	Cc00_g26670	2748	0	0.0290103	0	0	0	0	0	0	0.074611	0	0	0	0.0288717	0.0307347	0	0	0.0270126	0	0	0.187335	0	0	0	0.167052	0	0	0	0.0536548	0.0339896	0.035068	0	0	0	0	0.0332946	0.150872	0	0	0	0	0	0.117613	0	0	0.274688	0	0
GSCOCG00002360001	Cc00_g24810	731	0	0	0	0	0	0	0	0	0	0	0	0	0.217071	0	0	0	0	0	0	0	0	0	0	0	0	0	0.17255	0	0	0	0	0	0	0	0	0.472637	0	0.101615	0	0	0	0.189487	0	0	0	0	0
GSCOCG00002361001	Cc00_g24820	345	0	0.693219	0	0	0	0	0	0	0	0	0	0	0	0	0	0	0	0	0	0	0	0	0	0	0	0	0	0	0	0	0	0	0	0	0	0	0	0	0	0	0	0	0	0	0	0	0
GSCOCG00002362001	Cc00_g24830	2637	0.358654	0.302314	0.282326	0.193273	0.0325853	0.159708	0.11169	0.0663252	0	0	0	0.166667	0.150435	0.1121	0	0	0.0281497	0.427549	0	0.0278887	0.160495	0	0.111925	0.43521	0	0.149142	0.0717487	0.223653	0.106261	0.146177	0	0.242007	0.0958784	0	0.104088	0	0	0.0140843	0	0.307406	0.867479	0.0875456	0.0327984	0	0.257626	0	0
GSCOCG00002363001	Cc00_g26360	1251	3.09278	30.843	19.1761	13.5025	6.93739	17.9098	11.3008	14.1905	8.11274	7.49369	13.5769	2.17818	23.7828	21.0979	21.6798	4.02639	40.7052	11.4457	6.485	70.3681	4.54837	12.2235	25.7161	33.1482	3.3945	35.8391	14.7207	9.13418	12.3941	24.5732	8.32152	14.1136	10.5767	15.0205	13.8959	5.08166	9.74349	21.9695	23.3071	11.6637	4.90827	18.5646	9.33339	0.672953	7.12003	40.1758	42.4149
GSCOCG00002364001	Cc00_g26370	1692	0.0508151	0.23558	0.0977797	0.301218	0	0	0	0	0.121177	0	0	0	0.046891	0.0499167	0	0.119078	0	0	0.56887	0.173859	0.11117	0.0734761	0	0.0452187	0.256099	0	0.149095	0.0871415	0.110406	0	0	0	0	0	0	0.122517	0.309545	0	0	0.0871084	0	0.0272882	0.0511167	0.373167	0.53535	0	0
GSCOCG00002366001	Cc00_g33020	1695	0.355076	0.282195	0.0488033	0.128865	0	0.0496933	0	0.154778	0	0	0.127921	0	0.140424	0.274056	0	0	0.350351	0.332581	0.324493	0	0.24969	0	0	0.0902773	0	0.174021	0.0372077	0.0869873	0.11021	0	0	0.334669	0.049721	0	0.215914	0	0	0.153382	0	0	0	0	0.0510262	0	0.133601	0	0
GSCOCG00002387001	Cc00_g30920	850	16.1843	9.754	20.0478	3.68326	5.6611	6.8375	10.6261	12.7574	3.7388	10.3503	26.3592	18.3039	13.0677	9.04208	8.89228	9.71847	16.2434	12.3356	35.2657	18.2559	16.4864	24.2793	44.0983	9.63126	9.88986	24.1756	6.67769	4.51003	10.9886	12.471	4.61493	2.08553	2.57789	0	8.28825	6.2596	12.7157	5.81137	14.8644	16.2993	35.9066	14.8835	26.4556	13.866	18.2939	5.80241	27.5364
GSCOCG00002390001	Cc05_g07580	746	3.80337	3.5265	5.32257	2.83036	4.14663	4.40345	4.73771	3.7512	2.47357	8.50656	8.42889	7.4232	7.33837	5.66079	14.6019	8.64259	5.77128	6.64983	13.8241	1.77449	3.27788	6.16608	6.52802	5.23057	3.94982	6.19453	3.9734	2.86586	3.88137	3.22945	9.70763	3.70698	4.17996	4.83069	4.04731	6.85437	7.02078	1.74251	4.07132	8.10038	3.87336	10.9549	6.4925	7.89953	3.03557	10.3892	9.29073
GSCOCG00002393001	Cc00_g05090	1329	1.09981	1.73957	2.05404	0.547846	2.00433	0.8873	0	1.57923	1.38847	0.108521	3.26299	1.45508	4.2983	1.17569	0	0	1.67564	0.339337	1.86236	0.442694	3.14915	0	3.33122	2.01494	0.912936	1.47963	1.70836	0.388301	2.60039	0.652597	2.61104	0	2.98045	0	0.757284	0.415949	2.29291	0.0558921	3.29087	3.88153	5.20905	3.71735	0	1.26691	0	1.41375	0.512962
GSCOCG00002398001	Cc00_g05100	1122	0	0	0.147454	0	0	0	0	0	0	0	0	0	0	0	0	0	0	0	0	0	0	0	0	0	0	0	0.0562095	0	0	0	0	0	0	0	0	0	0	0	0	0	0	0	0	0	0	0	0
GSCOCG00002401001	Cc00_g25510	444	0	0	0	0	0	0	0	0	0	0	0	0	0	0	0	0	0	0	0	0	0	0	0	0	0	0	0	0	0	0	0	0	0	0	0	0	0	0	0	0	0	0	0	0	0	0	0
GSCOCG00002404001	Cc00_g18240	4035	3.85681	2.78576	3.38267	2.74273	2.4064	2.23361	1.31388	2.12394	2.6931	3.21691	2.11363	2.63592	4.46346	2.30248	0.991704	4.19439	3.25621	3.12947	3.067	4.79348	2.89025	5.45351	3.98648	6.97786	1.99745	3.119	4.09506	2.83194	3.33335	2.29274	1.30869	2.47782	1.94245	1.9776	1.42853	1.42138	2.89104	2.37477	2.1076	4.23716	2.73019	4.43979	3.34383	2.50369	2.7874	1.80437	3.88593
GSCOCG00002405001	Cc00_g33430	1701	0	0	0	0	0	0	0	0	0	0	0	0	0	0	0	0	0	0	0	0	0	0	0	0	0	0	0	0	0	0	0	0	0	0	0	0	0	0	0	0	0	0	0	0	0	0	0
GSCOCG00002406001	Cc00_g33630	1671	3.39595	2.57624	2.42571	2.65789	1.33699	2.97401	1.23381	1.72702	1.96319	1.55359	1.47059	3.1036	2.13661	3.05791	0.399115	1.56747	1.46596	2.02414	3.62069	3.12479	2.84232	2.30638	0.441571	2.56407	1.24472	1.94172	1.35872	1.80885	2.29176	2.24914	1.53491	1.69738	1.8661	0.539152	1.36885	0.868396	2.27953	1.06687	0.218112	1.19074	2.84601	2.73548	0.258795	0.377857	0.85829	0.983852	0.203988
GSCOCG00002414001	Cc00_g31450	583	0.294954	1.23067	0.14189	1.37375	0	2.60059	3.36796	1.2	0.351683	6.1846	0	0.452316	0.272177	0.362174	1.3346	0	0.254651	1.5471	0.471712	0.883015	0	0	0	0.393705	2.52707	0.337296	0.649061	2.02324	0.801058	0.991769	4.65816	1.94602	0.867346	8.3889	2.51098	2.25196	1.6334	2.03858	0.833538	1.89606	2.68467	0.791965	1.03847	2.88804	3.49585	0.402847	0.974452
GSCOCG00002415001	Cc00_g35020	539	0	0	0	0.270162	0	0.156271	0	0	0	0	0.134092	0	0	0.235044	0	0	0	0	0	0	0	0	0	0	0	0	0	0	0	0	0	0	0	0	0	0	0	0	0	0	0.111686	0	0	0	0	0	0.4216
GSCOCG00002416001	Cc00_g18230	1409	0.42715	0.622372	1.81999	0.103348	0.243939	0.956481	0.139355	0.496521	1.45515	1.12596	0.461659	0.249539	0.506782	1.01902	0	0	1.00098	0.240053	0	0.626338	0.400496	0.441169	0	1.03172	0.430551	1.1165	0.492362	0.418576	0.928068	0.0683938	0	0.30195	0.657948	0	0.389611	0.735623	0.540681	0.342672	0.689783	0.261511	0	0.884764	0	0	0.321438	0	0.241919
GSCOCG00002418001	Cc00_g33830	1086	0.0791705	0	0.0761709	0	0	0	0	0	0	0.398411	0	0.0809394	0.0730566	0	0	0	0	0	0	0	0	0	0	0	0	0.0905356	0	0	0	0	0	0	0	0	0	0	0	0	0	0	0	0	0	0	0	0	0
GSCOCG00002421001	Cc00_g22710	1616	77.8921	82.1374	57.127	99.7515	116.821	84.0737	192.16	245.953	161.069	281.756	51.2994	268.977	59.7501	153.343	136.878	189.013	127.331	89.233	75.3889	60.3449	91.1398	96.5492	79.357	46.5878	68.8054	58.0439	57.2911	84.1687	60.1111	77.0458	53.0295	118.78	114.942	138.42	255.231	307.313	352.565	252.674	77.2081	208.449	213.302	128.486	96.4978	109.531	121.775	33.1361	121.355
GSCOCG00002422001	Cc00_g22720	1924	94.8274	125.878	141.452	134.794	132.017	141.755	119.913	101.131	67.6155	96.0999	72.4632	85.0676	129.772	88.7171	111.5	85.5559	152.242	102.197	139.505	110.849	95.8829	99.7674	136.221	129.717	93.5554	120.654	135.837	125.871	122.289	132.63	171.731	163.191	140.301	158.605	80.2234	98.729	125.518	106.788	108.039	179.178	141.266	129.732	139.669	115.734	110.049	124.876	125.727
GSCOCG00002434001	Cc00_g15380	444	0	0	0	0	0	0	0	0.196959	0	0	0.325565	0	0	0.190223	0	0	0	0	0	0.828182	0	0	0	0	0	0	0.142043	0	0.210368	0.217043	0	0	0	0	0	0	0	0	0	0	0	0	0	0	0	0	0
GSCOCG00002436001	Cc00_g35380	1014	0	0	0	0	0	0	0	0	0	0	0	0	0	0	0	0	0	0	0	0	0	0	0	0	0	0	0	0	0	0	0	0	0	0	0	0	0	0	0	0	0	0	0	0	0	0	0
GSCOCG00002438001	Cc00_g31010	927	0.64925	1.37597	1.42777	1.09959	1.39041	2.36244	2.11814	0.377345	0.884708	0	0	0.0948222	2.13968	1.09332	0	3.91224	0.400381	2.67571	2.07665	0.714005	0.760921	2.14579	1.43275	2.88873	0.467442	0.848515	0.748369	0.954326	1.51138	1.66329	0.162754	1.52984	0	0	1.08569	0.447246	0.564995	1.48241	0.26211	1.43094	2.33781	0.39846	0.653102	0.22704	0.651429	0	0.612843
GSCOCG00002445001	Cc00_g12070	1704	3.4311	2.01172	2.71855	2.00822	1.51281	2.5704	1.90129	3.13054	0.661779	3.047	1.78143	1.13486	2.00211	2.62695	0.456617	2.95599	4.44338	3.10974	1.45251	3.15059	2.12495	2.40763	1.64547	3.41242	0.864603	3.75053	1.03631	1.34118	3.34367	2.09247	0	1.12354	0.346209	0	2.20143	2.35198	0.530904	2.1796	0.85555	0.951444	0.0353278	2.65541	4.66962	2.47026	3.05659	0	2.06705
GSCOCG00002450001	Cc00_g28020	787	5.02547	6.38167	5.36061	1.48023	3.16632	2.99675	1.37222	3.22242	3.38679	3.84844	8.26529	5.13775	8.46826	10.0342	1.69484	3.84016	7.1684	6.30339	8.03708	3.08374	6.09471	1.73766	0	4.86086	2.97322	4.74743	5.60953	1.59246	9.96936	1.59183	2.10877	5.94654	3.53386	0	4.41774	4.39006	4.84002	4.34169	6.32911	9.27023	4.2835	8.03749	11.6491	10.4297	3.83656	2.08897	2.5987
GSCOCG00002451001	Cc00_g33730	1794	0	0	0	0	0	0.046951	0	0	0	0	0	0	0	0	0	0	0	0	0	0	0	0	0	0	0.0483075	0	0	0	0	0	0	0	0	0	0	0	0.106162	0.0207025	0	0	0	0	0	0	0	0	0
GSCOCG00002454001	Cc00_g17140	249	0	0	0	0	0	0	0	0	0	0	0	0	0	0	0	0	0	0	0	0	0	0	0	0	0	0	0	0	0	0	0	0	0	0	0	0	0	0	0	0	0	0	0	0	0	0	0
GSCOCG00002455001	Cc00_g17150	1818	23.4575	25.4771	24.8893	23.829	24.2469	23.1193	22.5729	25.9271	21.9918	25.1481	21.5077	27.221	34.8256	23.2286	21.9495	43.0002	22.8653	28.5893	23.8249	24.5142	20.8482	31.0462	27.3554	26.3029	24.7406	21.2003	26.9544	24.7361	23.2224	25.1784	17.1786	23.714	16.7812	11.327	22.2443	21.6649	22.8902	19.183	18.3101	27.2804	30.9933	29.816	25.5472	32.415	31.5971	23.1242	18.5619
GSCOCG00002463001	Cc00_g11940	936	0	0	0	0	0	0	0	0	0	0	0	0	0	0	0	0	0	0	0	0	0	0	0	0	0	0	0	0	0	0	0	0	0	0	0	0	0	0	0	0	0	0	0	0	0	0	0
GSCOCG00002464001	Cc00_g11950	642	0	0	0	0	0	0	0	0	0	0	0	0	0	0	0	0	0	0	0	0	0	0	0	0	0	0	0	0	0	0	0	0	0	0	0	0	0	0	0	0	0	0	0	0	0	0	0
GSCOCG00002465001	Cc00_g11960	1251	0	0	0	0	0	0	0	0	0	0	0	0	0	0	0	0	0	0	0.109915	0	0.0751797	0	0	0	0	0	0	0	0	0	0	0	0	0	0	0	0	0	0	0	0	0	0	0	0.0603392	0	0
GSCOCG00002466001	Cc00_g30720	545	55.0582	59.5341	92.2839	15.3633	37.682	20.5552	4.1432	6.57879	9.7813	24.0816	46.0175	63.7075	85.3082	93.2149	63.6328	82.8103	24.5165	10.5504	43.3957	14.7085	62.6423	84.4018	71.2141	49.8368	25.9196	56.1065	31.5914	10.6863	67.0105	14.3224	24.9148	13.1407	32.0098	16.7669	21.1527	17.37	27.6072	7.70066	86.9364	54.0871	75.6623	67.6901	17.9327	75.3044	5.26313	84.0323	56.9148
GSCOCG00002467001	Cc00_g29270	870	6.12725	4.67325	6.94101	3.5149	11.6545	9.58481	8.35059	8.64446	15.6719	0.828878	12.6274	14.7511	5.3805	2.8153	7.28247	9.49506	4.26613	1.42551	2.52881	3.71939	4.9187	7.85941	4.41022	12.4878	8.36753	10.9623	7.03162	4.83004	11.8096	3.323	1.73417	5.86824	9.49328	5.76946	5.46859	4.36836	4.26881	1.10994	8.93706	2.54116	4.22081	13.6392	0.695892	7.9832	0.520582	16.1972	2.08958
GSCOCG00002512001	Cc10_g10830	2763	6.06802	5.33776	10.5984	4.66418	5.19359	4.42033	4.76134	4.49434	5.15732	4.12369	4.70849	4.74018	11.888	6.86249	0.965503	4.37525	6.55529	9.14037	5.52404	8.22463	8.08427	9.71894	4.70011	10.0518	3.95209	6.86793	4.95315	6.88389	9.83727	5.19677	2.62102	5.20967	3.0197	1.9564	3.77498	3.6513	5.10085	6.51939	3.29772	6.34784	7.49485	8.75639	5.22755	6.17002	7.29437	1.78503	6.49733
GSCOCG00002524001	Cc00_g17630	2235	3.30837	3.49556	3.47912	1.85687	1.42251	1.62053	0.746752	0.939058	0.458683	0.25812	0.258704	1.25853	1.84593	1.62494	1.0444	2.88473	1.42815	0.706231	2.76854	1.11877	1.8305	2.33624	3.30141	2.49898	0.581636	3.29939	2.22922	1.74821	2.13135	1.2504	0.945064	0.888332	0.980405	0	0.573115	0.742008	0.596502	0.166176	0.760999	2.27511	0.350148	0.826337	0.154791	0.659178	0.641702	0.210165	1.93181
GSCOCG00002531001	Cc00_g18820	1275	9.23855	1.00041	1.10295	4.56839	1.34788	4.0959	0	1.64611	0.482426	0	0.283433	0.620472	1.369	0.529939	0	0.474072	1.68838	0.176855	2.26477	2.42258	0.442587	2.04765	0.34723	0.54007	1.29146	0.925381	0.445179	1.67681	1.61167	2.94769	1.77497	0.0556141	0.859296	0	0.143519	0.75874	0.0746881	0.320426	0.571709	1.44497	0.377716	0.579408	1.83154	0	0.947255	0	0.891146
GSCOCG00002532001	Cc00_g18830	537	0	0	0	0	0	0	0	0	0	0	0	0	0	0	0	0	0	0	0	0	0	2.54662	0	0	0	0	0	0	0	0	0	0	0	0	0	0	0	0	0	0	0	0	0	0	0	0	0
GSCOCG00002533001	Cc00_g18840	2092	298.05	55.9032	22.3807	206.802	18.5656	203.046	14.4542	114.788	26.756	11.5132	10.8137	14.496	36.5978	30.2793	8.34183	119.232	52.2311	34.7612	91.0339	131.617	22.3661	346.876	29.0631	21.395	47.8059	29.9383	25.1123	46.6928	39.3348	75.1312	5.04832	16.5746	17.4436	1.35348	16.0945	31.9073	15.7498	26.4172	7.37523	20.0791	93.981	16.0011	29.7256	12.9781	17.6082	5.72554	65.8807
GSCOCG00002534001	Cc00_g18850	1126	61.2392	83.0477	38.863	33.5592	25.7935	34.859	10.6372	32.6966	24.2177	36.2483	30.104	35.7534	60.8082	118.1	126.158	62.8061	68.693	77.2993	68.9962	109.399	56.1292	76.4036	87.6787	44.9139	48.7965	50.8199	67.0998	45.3068	37.577	39.2828	57.6157	37.8469	46.3299	49.3782	36.7275	31.6655	42.5817	36.7775	60.4204	37.5668	57.0977	34.1981	52.9997	44.1119	44.9823	55.6905	48.5362
GSCOCG00002535001	Cc00_g18860	1931	4.85331	5.61468	9.25317	9.76564	8.85529	8.63675	17.4388	9.32919	17.3602	28.3819	14.8967	14.2479	13.3944	15.8771	12.5487	6.05172	13.2239	7.82382	8.75866	6.20789	10.2768	10.8162	13.2212	10.5791	5.61003	7.2812	7.38123	7.86467	8.22298	11.4782	7.96946	17.1119	9.68903	21.1951	11.5611	21.9358	11.5397	28.6775	11.1988	15.4944	11.597	13.3661	10.0777	6.5396	10.9845	10.2166	7.64927
GSCOCG00002536001	Cc00_g18870	1074	0	0	0	0	0.160014	0	0	0	0	0	0	0	0	0	0	0	0	0	0	0.136951	0	0	0	0.142477	0	0.274642	0.176165	0.205927	0	0	0	0	0.235411	0	0	0	0	0	0	0	0	0	0	1.37175	0	0	0
GSCOCG00002537001	Cc00_g18880	1228	0.280063	0.51935	0.134726	0.296452	0.629762	0.480139	0	0.356066	0.0834817	0	0.882842	1.14528	1.42139	0.206333	0.633611	0.656288	0.604484	0	1.11974	0.29944	0.0382939	0.708673	0.120173	0.186914	0.211719	0.800665	0.308145	0.480272	0.152123	0.392373	0	0.404198	0.754925	0	0.0745062	0	0	0.0907337	1.18718	0	0	0.676782	0	0	0	0	0.555152
GSCOCG00002538001	Cc00_g22210	5158	0.683433	0.432758	0.689614	0.705784	0.416477	0.45724	0.361641	0.372993	0.278251	0.475343	0.882774	0.78391	0.999819	0.401172	0	0.390617	0.374175	0.677605	0.213267	0.826962	0.547013	0.482053	0.343326	0.993829	0.252027	0.38124	1.24716	0.471659	0.47082	0.261562	0.585005	0.549887	0.849633	0	0.478932	0.388501	0.286162	0.468034	0.21198	0.600065	0.770279	0.787727	0.603649	0.775273	1.25856	0.273198	0.242309
GSCOCG00002539001	Cc00_g22220	429	0.400835	0	0	0	0	0	0.686545	0	0	0	0	0	0	0	0	0	0	0	0	0.171428	0.328845	0	0	0	0	0	0	0	0	0	0	0	0	0	0.426544	0	0	0.0865742	0	0	1.96452	0	0	0	0.527863	0	0
GSCOCG00002540001	Cc00_g31380	2253	0.992215	0.743064	0.697608	0.775592	0	0.448629	0.130727	0.271704	0.773531	0.70416	0.609512	0.312118	2.50027	1.72442	0.0493358	0.0894276	0.164737	0.150126	0.42722	1.30568	0.709652	0.772526	0	1.29045	0.884716	0.960087	0.979737	0.981647	1.49246	0.940999	0	0.314727	0.299253	0	0.609146	0.18402	0.972139	0.692363	0.107846	0.261673	0.293912	1.537	0.0383886	0.373664	0.301535	0	0.706034
GSCOCG00002541001	Cc00_g35390	948	0	0	0	0	0	0	0	0	0	0	0	0	0	0	0	0	0	0	0	0	0	0	0	0	0	0	0	0	0	0	0	0	0	0	0	0	0	0	0	0	0	0	0	0	0	0	0
GSCOCG00002543001	Cc00_g29730	161	44.8587	46.5447	35.4521	30.7515	14.4102	25.1121	17.6839	35.3058	54.1231	44.7903	90.6809	62.2399	56.6711	61.9016	13.1175	37.5429	28.5857	49.7198	65.7627	52.0736	38.2625	12.3549	3.66641	58.9269	50.0604	59.2373	51.3155	38.9214	40.6102	19.7522	7.49678	29.0678	19.8915	8.79339	68.194	38.6271	41.4032	55.1338	33.9563	24.2594	12.3388	38.7153	29.0089	48.368	40.3209	29.1751	26.8174
GSCOCG00002546001	Cc00_g07730	2875	2.48218	2.6065	3.62536	2.27923	0.95641	1.93363	1.16104	1.21669	0.499206	1.10363	0.67876	1.43698	2.09732	0.763803	0	2.80321	2.81431	3.21568	2.29572	2.73706	2.01185	2.37832	1.53989	2.79428	1.2359	2.22292	1.77685	2.25653	1.78685	2.51392	0	0.887891	1.14324	0	1.11384	1.3219	1.87142	1.17557	0.676108	2.17877	3.74801	1.71839	0.571582	2.41578	2.52052	0.245071	1.85746
GSCOCG00002557001	Cc00_g25840	2141	17.1878	13.2929	18.9321	13.1266	10.0737	10.5435	3.9894	11.1916	17.8121	10.576	12.3216	14.78	21.9749	31.0262	10.0718	17.5037	12.1695	8.58356	10.4685	9.99574	14.4523	23.4591	13.7165	16.8672	8.37898	13.134	12.4013	8.09183	15.5309	7.87679	12.5434	7.71674	14.84	7.75466	19.5722	11.0378	11.2085	6.38377	12.7106	9.77534	19.9912	11.861	9.33165	9.24045	6.4167	3.40058	13.3734
GSCOCG00002558001	Cc00_g25850	1071	9.39269	6.77361	7.64653	8.49774	7.38126	7.23545	7.97507	20.1682	14.7408	17.6409	54.797	26.0171	8.74142	19.5573	9.02928	18.0599	16.3571	15.6853	10.0143	13.6648	11.372	8.24167	7.02728	9.00117	14.6463	11.7509	8.06741	13.0785	9.76767	9.08782	3.94439	9.26901	7.39687	5.88839	17.3419	17.9362	16.8937	13.8713	28.2451	11.9726	15.6258	20.0034	18.7353	22.4026	19.4526	17.3239	10.6089
GSCOCG00002564001	Cc00_g26770	423	0	0.753855	0.977797	0.344249	0.406277	1.19475	0	0	1.93883	3.75053	2.05036	0	0.937819	1.39767	0	1.42894	1.93035	5.33072	0.650137	0.869297	0.88936	0	0	2.53225	0	1.16219	0.596379	0	0.220812	0.455635	0	0.167631	0	0	3.02816	0.980135	1.57587	4.0389	0	0	0	0	7.3608	0	0	0	0
GSCOCG00002565001	Cc00_g26780	228	1.13131	1.3986	0.725628	0.958009	0	0	1.29179	0.767103	1.34889	0	0.316997	1.92764	1.7399	1.1113	0	0	0.651146	0.988989	0	0.322555	1.44375	0	3.23625	1.34228	0	1.29371	0.27661	0	0.819328	2.53597	0	1.555	0	0	0.802576	2.12148	0	4.2353	0	0.646436	5.5446	0	1.13802	0.923097	0.662144	0	0
GSCOCG00002569001	Cc00_g26380	1540	13.4552	10.2497	13.1603	18.5331	15.2884	12.1423	5.48255	12.3225	14.5785	12.6431	22.6682	17.0663	14.7345	23.5553	12.7754	26.0355	9.39933	12.7387	17.5005	15.3771	13.5578	10.4947	13.799	12.2217	14.9692	9.89601	14.4972	12.5423	11.7664	13.3912	12.1482	10.9585	15.8156	6.76946	12.0011	17.4544	11.1305	8.53745	16.7243	8.85281	21.7731	19.1282	21.1731	23.3699	18.7731	6.10025	9.00115
GSCOCG00002580001	Cc00_g18210	2346	4.47121	5.06322	6.48797	6.54844	6.29988	7.32436	9.79248	6.5606	6.90429	8.85267	5.82269	7.98071	8.28567	8.78431	4.92752	6.8706	6.35991	5.47865	7.38512	5.6113	7.23614	9.48574	11.0711	9.16424	4.35905	4.27486	4.2206	3.58238	4.77767	3.65586	10.5469	5.44051	7.22067	6.74787	7.13697	12.3118	9.25483	11.4619	6.05887	8.76408	13.9077	13.7964	4.23968	8.61242	6.17775	5.00553	7.36164
GSCOCG00002581001	Cc00_g18220	1232	3.21026	3.62364	7.31871	2.18662	2.51087	2.32453	9.08446	14.4803	20.137	13.2284	26.0473	20.8335	14.6186	16.8644	9.74398	8.17697	15.6656	6.86352	11.2726	7.16324	7.9011	4.74278	7.54634	6.64494	4.43167	5.90569	4.14646	1.73533	4.85212	2.50304	4.1637	1.49643	1.57335	6.05909	15.9668	14.9753	17.7392	17.304	11.9319	13.2194	19.9847	17.0145	13.8299	4.61249	16.2365	6.10025	5.07237
GSCOCG00002583001	Cc00_g26890	1761	0	0.135809	0	0.0413451	0	0	0	0	0.116429	0.163799	0	0.249575	0.0450537	0.0239804	0	0	0.0421525	0.0640232	0	0.250571	0.053407	0	0	0.217234	0	0	0.0358132	0	0.05304	0	0	0	0	0	0.103911	0	0	0.274176	0	0	0	0	0	0	0	0	0
GSCOCG00002589001	Cc00_g25060	2738	24.3367	16.8583	31.9345	6.22251	13.4948	9.13672	8.9642	18.9719	51.6696	16.9614	54.0349	41.8954	49.7248	25.3871	4.42503	25.461	14.7485	6.54727	25.6627	19.7152	25.3673	32.0112	17.3013	33.3369	15.8578	22.9824	12.8069	8.9123	31.7599	6.61686	4.62867	4.97236	7.54123	1.92726	24.6946	15.4452	26.5545	13.6055	21.875	31.3292	19.1721	52.3435	11.1823	26.9809	5.43113	14.1533	23.4878
GSCOCG00002590001	Cc00_g25070	1854	5.88962	0.816981	1.38316	0.589067	0.695206	1.09036	0.264768	0.801859	0.165883	1.7892	0.155934	0.284467	3.93702	16.7643	2.57799	6.62908	1.40133	2.37165	5.71079	2.18168	0.862377	5.96797	1.91033	1.15549	0.701163	0.636386	0.884436	0.357872	1.7129	0.623734	2.03442	1.56808	1.13642	1.11071	0.888288	0.931763	1.46385	0.801302	1.1795	0.317988	1.72088	1.19538	1.2129	0	1.46572	0	0.42899
GSCOCG00002593001	Cc04_g15100	2679	1.21956	0.803451	1.23511	0.516374	0.57734	0.34585	0	1.27307	3.52051	2.15341	1.53777	3.67481	1.925	0.993079	0.497888	2.55705	2.05042	1.68339	0.872552	2.03141	2.45744	0.324842	0	1.02813	0.388191	0.880821	0.72978	0.385257	0.83676	0.251799	0.0563168	0.476425	0.849377	0	1.84422	1.23807	1.56402	1.23385	0.634876	2.86082	1.46058	1.80964	1.09766	1.09986	0.760761	0.350668	1.27235
GSCOCG00002594001	Cc04_g15110	1716	0	0	0	0	0	0	0	0	0	0	0	0	0	0	0	0	0	0	0	0	0	0	0	0	0	0	0	0	0	0	0	0	0	0	0	0	0	0	0	0.25767	0	0	0	0	0	0	0
GSCOCG00002595001	Cc04_g15120	225	0	0	0	0	0	0	0	0	0	0	0	0	0	0	0	0	0	0	0	0	0	0	0	0	0	0	0	0	0	0	0	0	0	0	0	0	0	0	0	0	0	0	0	0	0	0	0
GSCOCG00002596001	Cc04_g15130	2061	418.048	512.012	520.131	518.916	482.92	560.267	454.963	879.674	601.017	786.763	501.544	721.541	243.331	572.035	196.42	374.611	643.116	856.116	575.835	575.173	452.772	366.209	400.831	482.076	652.438	734.622	420.692	509.113	446.079	558.049	187.255	676.773	415.374	94.6072	845.595	834.827	541.701	790.994	257.595	539.205	574.792	444.824	563.042	540.207	624.898	357.36	759.073
GSCOCG00002597001	Cc04_g15140	1375	7.44111	5.50794	11.7314	4.81861	6.18678	5.02318	11.5669	18.2532	19.012	16.5727	28.1217	30.4294	14.5408	19.7481	11.2366	21.6866	22.1882	13.1194	16.7005	12.6226	11.628	7.14284	17.8161	11.2957	7.12218	12.2991	7.47632	4.93265	8.15157	6.0974	5.37656	7.16815	4.47435	2.15286	19.8292	16.1316	20.7076	20.3394	13.3416	21.6525	33.4047	22.2295	25.7896	18.521	25.0334	11.7857	15.4525
GSCOCG00002599001	Cc04_g15150	823	11.8052	14.2392	9.74969	12.6508	12.9465	14.533	3.93658	9.13813	9.71594	0.876214	4.47879	6.08786	9.54388	9.59528	14.3162	8.56843	3.51761	6.98662	11.6954	9.02527	16.9701	2.87012	8.06899	11.8065	20.8498	12.5441	17.5484	8.8681	10.3277	9.48447	19.0653	7.58189	10.7522	8.75746	6.33674	3.69426	8.62022	3.15896	10.9236	8.77519	11.2644	7.96642	11.1396	13.8094	5.31968	14.8392	14.9102
GSCOCG00002601001	Cc04_g15160	2019	0.383265	0.23691	0.204858	0.144247	0	0	0.194504	0.649701	1.11706	1.64298	0.107393	0.217682	1.21819	0.983055	0	0	1.25005	1.00515	0	0.182126	0.326077	0	0.219276	0.60632	0	0.486982	0.124947	0.328626	0.0925244	0.14319	0	0.245842	0	0	0.951643	0.752942	0.919729	2.57536	0.120345	0.0365001	0	0.434502	0.0856755	0.104243	0.261709	0	0.168828
GSCOCG00002602001	Cc04_g15170	2189	0.392779	0.182093	0.151159	0.498917	0	0.0384788	0.941843	2.19723	1.40496	3.95317	1.55182	1.96761	2.06594	1.60121	0	0.644296	1.42425	1.85419	0.942238	0.9407	0.837812	0	0	0.629136	0.118772	0.269498	0.662651	0.808278	0.341355	0.396209	0	0.421107	0.423503	0	1.88087	1.2311	2.52316	4.5471	0.388496	0.807971	1.56753	1.05463	1.58044	0.288441	2.86213	0	0.155716
GSCOCG00002603001	Cc04_g15180	2000	8.42596	12.2769	8.2308	7.86334	10.655	7.74917	2.89619	5.07209	5.33081	4.68731	8.23939	7.47151	8.1323	8.25587	9.22574	12.9955	9.01902	3.66421	5.77516	5.55246	7.12427	12.9294	9.96117	8.33959	7.01976	9.88133	10.0907	7.11415	12.2825	7.70935	9.50498	6.52353	6.36292	1.73749	4.16296	6.56445	7.02302	5.99816	9.53682	9.94865	12.0999	10.8041	8.25974	10.9442	7.5107	8.45495	6.81727
GSCOCG00002606001	Cc04_g15190	390	0	0	0	0	0	0	0	0	0	0	0	0	0	0	0	0	0	0	0	0	0	0	0	0	0	0	0	0	0	0	0	0	0	0	0	0	0	0	0	0	0	0	0	0	0	0	0
GSCOCG00002609001	Cc04_g15200	2436	0.0352952	0.294533	0.0679159	0	0.141096	0	0	0.538484	0.757504	0.651261	1.33514	1.1186	1.72619	0.918787	0.0456295	0	0.487558	1.11079	0.0564466	0.150949	0.366779	0	0	0.376896	0.142305	0.403619	0.129448	0.272371	0.498458	0.079119	0	0.203758	0.207579	1.37368	0.713621	0.482222	0.195458	0.884294	0.74808	0.816802	0	0.606523	0.461561	0	0.588753	0.674884	0
GSCOCG00002610001	Cc00_g27070	1092	0.787355	0.657034	0.530267	1.00012	0	0.0771338	0	0.0800822	0	0.132074	0.264745	0	1.16248	0.773434	1.42505	0.92253	0	0	1.51103	0.471427	0.430631	0	0	1.33122	0.476174	0.900382	0.808553	0.337554	0.59874	0.794233	0	0.32467	0.154354	0.11786	0.0837854	0.253112	0	0	0	0.67485	0	0	0.0792028	0	0	0	0.208097
GSCOCG00002611001	Cc00_g31710	2370	0.544172	1.00912	0.698073	1.38244	0.435076	0.995124	0.538518	0.922466	0.778599	0	0.731902	0.296709	0.937344	1.10474	0.984905	0	0.407172	0.380573	0.696222	0.682674	1.15082	0.157369	0	0.807067	0.767907	0.995663	1.64986	0.870974	1.33996	0.894545	0.509275	0.538541	0.568959	0	1.04233	0.291559	0.542434	0.720867	1.23026	0.0621887	0.762006	1.05201	0.583895	0	1.11475	1.09007	0.191766
GSCOCG00002612001	Cc00_g28880	1361	1.07395	0.527172	0.66858	0.641957	0.126271	0.247554	0.649216	2.50591	3.31424	4.5567	1.48693	0.64585	1.98203	3.81648	2.69513	0.592154	3.21793	1.82247	0.606189	1.13475	0.932897	0	0.325289	1.18054	0.445736	1.3726	1.01945	0.108335	0.823542	0.141612	1.2194	0.364699	0.309615	0.283696	2.21844	1.32005	0.979561	7.28616	1.07117	1.29952	1.9904	1.28914	0.82613	1.23713	6.37818	0.345128	1.25225
GSCOCG00002614001	Cc00_g12870	1705	14.0189	12.6243	17.175	4.09949	9.92828	4.05095	2.18808	4.35967	8.35758	2.53768	4.45097	3.86658	12.7502	6.43969	8.80101	2.59975	10.7972	3.63693	9.11316	5.77988	15.4175	31.9371	12.204	12.1159	5.7437	9.97633	9.65426	4.28062	10.4634	3.27817	9.82221	3.32706	7.76041	8.68087	5.41986	0.851079	9.60651	3.09321	5.2728	8.9902	13.6285	9.61343	3.90597	11.3565	3.01052	10.7443	7.86351
GSCOCG00002616001	Cc00_g12880	2323	16.6555	23.6793	26.8854	16.5175	17.0893	17.8033	12.8901	17.0909	19.0645	21.3574	17.4855	17.3681	28.8259	24.9778	12.2494	23.0709	25.5957	30.2368	28.0572	23.9338	21.7614	15.3596	14.6112	28.4895	19.7726	24.6757	29.7553	28.7207	26.4971	19.9952	18.8347	16.6052	19.8086	13.2415	17.5268	24.1833	28.0394	24.4618	17.8859	35.2448	28.4278	29.4957	35.4447	24.4623	24.5982	17.895	19.9069
GSCOCG00002617001	Cc00_g12890	1062	2.26687	2.62731	1.40206	1.43972	1.29458	2.45869	2.40355	2.88206	2.31674	3.12351	1.56529	2.81413	1.19532	3.14137	7.95449	3.60464	2.3066	3.50337	2.58953	3.11621	3.18813	0.819445	5.28039	1.29678	1.71369	1.38872	1.6034	1.31894	2.46261	1.63334	1.27858	1.73598	1.34907	1.81784	2.15381	3.25327	2.6452	5.66547	2.6311	2.84505	9.40956	3.34766	6.27089	5.74719	4.54896	1.54804	2.56771
GSCOCG00002618001	Cc00_g12900	810	54.1351	60.922	65.156	66.8761	81.472	71.2316	125.568	114.656	184.655	151.347	202.014	141.074	119.597	173.61	172.768	68.1551	90.6347	51.7791	85.0487	51.5706	76.459	113.424	92.0053	76.7933	59.5947	73.0736	60.8091	52.3333	63.3067	60.5565	115.297	86.7528	101.445	117.263	209.758	210.626	153.716	123.709	204.13	96.1657	145.591	96.7893	87.4504	68.5964	145.005	129.898	77.1501
GSCOCG00002622001	Cc00_g13560	954	0.090125	0	0.433551	0	0.540424	0	0	0	0.107459	0	0	1.1978	0.582156	0.132797	0	0	0.622479	0	0.576536	0	0.0492923	0.521264	0	0	0	0.103063	0.132216	0	0.293721	0.101014	0	0	0	0	0	0	0.698733	0.389312	0	0.77247	0	0.241989	0	0	0.39562	0	0.357299
GSCOCG00002626001	Cc00_g26680	312	0	0	0	0	0.550817	0.269968	0	0.280288	1.3143	0.462259	0	0	0.254293	0	0	0	0	0	0	0	0.452163	0	0	0	0	0	0	0	0	0	0	0	0	0	0	0	0	0.11904	0	0.236198	0	1.92382	0	0	0	0	0
GSCOCG00002627001	Cc00_g11400	2286	0	0.0348732	0	0.0955494	0.112766	0.147384	0	0	0.134535	0.441633	0	0	0.277654	0.0923655	0.632107	0	0.552021	0	0	0.225196	0.0822833	0	0	0.0334689	0	0.0860207	0.110354	0.0322492	0.245153	0.126466	0	0	0.147466	0	0	0	0	0.0812343	0	0	0	0	0.189172	0	0.0660406	0	0
GSCOCG00002628001	Cc00_g11410	1402	0	0	0	0	0	0	0	0	0	0	0	0	0	0	0	0	0	0	0	0	0	0	0	0	0	0	0	0	0	0	0	0	0	0	0	0	0	0.026491	0.0866534	0	0	0	0	0	0	0	0
GSCOCG00002632001	Cc00_g12690	1089	0	0	0	0	0	0	0	0	0	0	0	0	0	0	0	0	0	0	0	0	0	0	0	0	0	0	0	0	0	0	0	0	0	0	0	0	0	0	0	0	0	0	0	0	0	0	0
GSCOCG00002637001	Cc00_g23930	2344	2.71436	2.75484	5.50536	2.79555	3.51921	2.55134	3.81144	2.68617	2.71159	2.39964	4.53263	3.18751	5.92339	4.90035	1.75456	2.1489	3.92688	2.54926	4.6343	2.29036	3.43057	6.47066	2.39239	3.78633	3.54937	2.76844	3.44394	3.52254	4.02463	3.49453	4.76305	3.17634	2.87635	4.17297	2.65425	3.00689	3.33133	3.8503	3.21342	2.92385	2.59388	5.21991	3.80052	3.41199	3.38134	1.60314	2.81144
GSCOCG00002639001	Cc00_g27900	1299	0.926643	2.45482	1.08258	1.68149	0.926085	0.778107	1.20925	0.403925	0	2.44261	1.05715	0.541341	0.977238	1.30037	1.96808	0	1.20003	0.781142	0.423415	1.01907	0.905021	2.39264	0.113605	0.883487	1.20088	1.05966	1.50507	0.85129	1.15046	1.26115	0.348436	1.2009	0.583906	0	0.845207	1.11708	0.109962	0.714787	1.12229	0.737504	0.0463422	0.568703	0.266326	0	0.639206	1.0848	1.31202
GSCOCG00002640001	Cc00_g15270	1055	18.8258	12.8459	23.0523	19.6687	13.5203	16.1275	22.7991	24.1212	17.6852	24.8805	25.6903	18.5798	24.2907	16.4115	8.4287	19.2887	29.6219	23.0833	18.1166	27.1166	21.5289	20.8577	18.4641	19.0731	12.7326	18.546	16.1404	22.0816	18.7692	16.2591	6.29232	12.4341	5.43208	11.7114	16.5643	17.2913	23.5135	19.7847	14.3943	24.6577	25.7341	30.5476	20.7411	14.1641	28.6197	6.01062	27.6783
GSCOCG00002642001	Cc05_g09360	468	0	0	0	0	0	0	0	0	0	0	0	0	0	0.090234	0	0	0	0	0	0	0	0	0	0	0	0	0	0	0	0	0	0	0	0	0	0	0	0	0	0	0	0	0	0	0	0	0
GSCOCG00002643001	Cc05_g09350	894	0.384694	0	0.462649	0	0	0	0	0	0.573353	0	0.16169	0	0.354987	0	0	0	0	0	0	0.493574	0	0	0	0.599071	0.0969393	0	0	0	0.104478	0	0	0	0	0	0	0	0	0	0	0	0	0.25823	0	0	0	0	0
GSCOCG00002644001	Cc05_g09340	804	0	0	0.925988	0	0	0	0	0	0	0	0.179789	0	0.394724	0.262621	0	0	0	0	0	0	0	0	0	0.190323	0	0	0	0	0.116173	0	0	0	0	0	0	0	0	0	0	0	0	0	0	0	0	0	0
GSCOCG00002645001	Cc05_g09330	1458	2.65368	2.89792	4.19849	3.7453	4.71481	5.71933	6.39692	14.335	19.6875	34.1273	26.9174	27.3105	13.6042	20.5355	9.52962	11.8843	8.40059	7.11421	17.1644	9.28109	6.28934	6.73621	13.4617	7.8714	3.26921	6.87847	3.50373	3.59001	3.7797	5.02324	1.44871	8.75406	5.3179	4.14887	14.1194	17.7251	19.2022	25.5499	7.74924	21.0265	20.8919	20.394	16.2538	20.6424	21.0197	8.21525	10.2088
GSCOCG00002646001	Cc05_g09320	1437	0	0	0	0	0.239186	0	0	0	0.28536	0	0.905328	0.856369	0	0.0881618	0	0	0	0	0.382753	0.0511778	0	0	0	0	0	0	0.043888	0	0	0	0	0	0	0	0	0	0	0.0775372	0	0.205132	0	0.353436	0	0	0.157587	0	0
GSCOCG00002647001	Cc05_g09310	1494	5.58232	5.60282	95.1243	14.474	24.2138	4.96135	0.591421	0.117068	65.599	0.096536	136.133	1.70623	342.318	6.92519	0.1488	0.944018	0	0.377325	0.0920374	0.344577	1.51084	42.6887	7.80339	47.934	27.4957	17.769	39.2586	0.197381	98.7175	0.25801	63.52	0.189847	74.4053	0	0.489926	0.0462513	1.94407	0.074579	50.2541	9.76663	0.322348	119.477	0.0578912	2.81748	0	8.0173	0.760516
GSCOCG00002648001	Cc05_g09300	570	0	0	0	0	0	0	0	0	0	0	0.887592	0	0	0	0	0	0	0	0	0	0	0	0	0.402684	0	0.517483	0	0	0	0	0	0	0	0	0	0	0	0	0	0	0	0	0	2.21543	0	0	0
GSCOCG00002649001	Cc05_g09290	1417	16.0187	13.7274	24.3436	14.5926	17.5251	19.3783	31.5244	45.1135	55.6348	66.5653	71.3572	65.4444	23.6283	48.4283	15.4532	31.1392	33.8412	28.0867	30.9554	24.0298	30.1995	27.2858	43.1159	31.1547	20.3663	34.763	14.1979	15.0357	26.6961	21.5584	5.74956	19.3658	8.62398	11.8076	41.5822	42.9129	49.5626	60.1794	16.8043	49.6145	43.6726	51.4828	26.9173	42.6279	47.5706	19.2263	44.5023
GSCOCG00002650001	Cc05_g09280	1748	7.32889	6.65855	5.39489	6.41449	4.76829	5.0114	3.70687	6.05345	4.92638	4.78549	5.87134	4.7269	8.16997	4.73512	4.26046	3.80369	6.66717	14.6413	3.22521	7.95168	5.51493	4.83631	3.5458	9.23547	5.15619	3.88112	10.1384	10.2063	5.07627	8.65538	2.58935	3.732	3.61601	0	3.82096	3.16245	4.24928	4.41944	1.25102	5.64929	12.2945	3.85644	8.01561	3.25091	9.80261	0.806154	6.63006
GSCOCG00002653001	Cc05_g09270	2031	0	0	0.081459	0	0	0.0414722	0	0	0	0	0	0.0432793	0.27345	0.0207925	0	0.0992026	0.730976	0	0	0.39831	0.0463071	0	0	0.226027	0.0853409	0	0	0.0362982	0.137967	0	0	0	0	0	0	0.102067	0	0	0	0	0	0	0	1.45078	0.0371661	0	0
GSCOCG00002654001	Cc05_g09260	2984	19.9965	20.6514	16.7994	10.0283	5.8456	9.31499	4.80351	4.98206	2.3705	5.41326	2.83385	5.50849	13.6664	26.7614	15.2352	9.72292	16.6671	9.86139	14.5153	12.7664	16.2003	18.7482	8.8524	19.7941	9.61317	17.4633	12.3006	13.8105	12.8336	10.4311	4.09541	6.55851	5.47914	1.63898	4.81384	5.32603	9.23871	7.15673	3.29777	10.1749	11.721	8.83511	9.41993	10.3681	7.38654	4.9585	10.9661
GSCOCG00002655001	Cc05_g09250	1603	0.0536364	0.0497319	0.154813	0.0454203	0	0.315272	0.12249	0.218215	0.191857	0	1.26245	0.0548348	0	0.0526881	0	0	0.509381	0.281334	0.428896	0.137634	0.0293356	0	0	0.334105	0.432508	0.245344	0	0	0.116536	0.18035	0	0.309642	0.473171	0	0.114153	0.258638	0.742571	0.393878	0.227364	0	0	0.288032	0	0.131295	0.282537	0.732563	0.425282
GSCOCG00002656001	Cc05_g09240	2873	3.44156	4.35645	3.5703	2.83835	2.15342	2.60929	1.91363	2.55683	2.49777	3.4136	2.31442	2.47822	4.2528	3.33662	2.05052	5.11941	3.69474	5.45476	2.4409	3.02054	2.97895	0.822175	1.4896	4.12776	2.92599	2.60092	4.85132	3.87469	3.47865	3.11943	2.9933	2.17191	2.28807	0.985546	3.02537	1.32282	2.98311	2.81817	0.930295	3.18065	4.00206	2.73205	1.80625	3.51631	4.36144	2.20717	1.42372
GSCOCG00002657001	Cc05_g09230	863	20.4238	8.40618	4.40926	6.58062	17.524	11.4194	2.16146	4.96528	4.03885	3.67665	2.51247	25.0561	2.94191	9.00374	5.15196	14.2414	3.26856	0.9145	1.43399	2.21565	11.9333	11.3805	12.312	3.45758	2.10885	15.4945	12.6427	1.79392	7.35971	2.2333	0	2.79359	2.92968	0	11.662	0.80069	4.74482	1.67842	8.44645	3.67187	5.58039	4.4941	0.701536	25.6071	1.13708	14.4236	16.9839
GSCOCG00002658001	Cc05_g09220	3636	1.84444	1.49092	1.77456	0.560683	0.945297	0.532809	0.297012	0.192409	0.902227	0.594987	0.119266	0.483499	2.31298	0.615557	0.703116	0	1.32701	1.73644	0.453808	1.71923	0.607858	1.60702	0.365279	2.14632	0.643543	0.621947	1.457	0.62854	1.18167	0.742099	0.746895	0.331528	0.301321	0.849527	0.352286	0.152034	0.445232	1.1849	0.100238	0.0405356	0.827812	1.26985	0.903905	0.173652	0.70585	0.322964	0.749974
GSCOCG00002659001	Cc05_g09210	3389	3.7294	3.2462	5.5164	3.5878	4.03142	3.23102	3.53422	3.94801	4.38618	7.78788	3.92407	3.34586	6.50823	6.52944	4.0014	8.14483	4.18355	5.02345	3.97621	4.75238	4.87039	2.05429	3.87548	9.211	3.06865	4.09069	3.90796	2.0448	5.07118	2.38856	3.42791	4.03813	2.76033	5.05091	4.21157	3.38463	4.01815	5.43571	1.89993	5.56671	4.47625	4.75476	4.49163	5.09242	4.49922	1.45531	2.48096
GSCOCG00002660001	Cc05_g09200	1808	5.70659	7.584	8.78459	7.57081	5.98831	8.43233	4.72417	6.72319	6.12372	10.0511	6.43602	4.95897	9.56638	5.93269	0.553308	3.7889	3.69511	3.74153	3.80265	3.78289	6.3983	5.29467	6.28491	7.19397	6.13549	7.45026	5.68581	4.2814	8.05914	3.83762	1.25171	6.11816	4.75457	2.49149	5.31351	6.68828	5.188	5.71074	4.36766	4.60585	4.72798	6.53757	5.07073	5.12196	7.97429	2.598	4.58758
GSCOCG00002662001	Cc05_g09190	2412	16.433	16.2613	22.7724	9.02562	7.695	8.34618	6.43109	15.4451	15.0033	17.759	16.6904	16.6544	18.9467	26.3847	9.72363	18.1266	18.1268	15.1448	18.1286	22.8677	20.1591	23.6067	19.2726	22.1092	13.0067	25.0696	15.9498	8.55808	12.2756	9.58875	5.00407	8.52541	4.99653	3.78853	11.6453	12.0895	18.4572	20.2948	9.21738	23.4647	21.364	20.1761	18.6103	18.935	28.6978	11.3924	18.56
GSCOCG00002663001	Cc05_g09180	1502	0	0	0.110149	0	0	0	0	0	0	1.05624	0.0962388	0	0.21129	0.140578	0	0	0	0	0	0	0	0	0	0	0	0.0654605	0	0	0	0	0	0	0	0	0	0.09201	0	0	0	0	0	0	0	0	0	0	0
GSCOCG00002664001	Cc05_g09170	1394	2.77551	2.45909	3.44179	3.34272	3.88338	5.80064	3.23966	4.07764	4.41244	6.00075	9.48808	1.76557	3.92714	6.96757	14.2729	3.61335	3.99376	2.91163	3.15647	1.95199	3.94685	2.1404	2.11726	3.51265	5.8439	3.31501	4.38846	3.5433	3.01517	3.52562	1.62345	2.64506	1.99508	2.21584	3.60986	4.90735	4.09874	3.54352	4.79329	2.69611	6.43442	4.4383	4.09491	1.66078	5.84814	4.38045	4.31988
GSCOCG00002665001	Cc05_g09160	2061	33.4572	33.3811	32.9522	32.642	26.7663	29.7114	26.4375	34.3689	23.0797	28.4111	23.2501	19.9172	32.2978	32.3534	19.6312	35.0953	43.1481	34.9011	32.2911	41.642	43.0548	43.8533	45.8256	36.8629	33.6815	34.3005	37.6383	42.3158	36.9353	39.8373	17.5689	38.602	29.7689	10.8033	24.1053	33.4936	25.2969	36.9781	15.6797	37.3653	37.4159	28.608	48.1756	34.7203	56.3294	18.5745	37.3775
GSCOCG00002666001	Cc05_g09150	1388	38.6535	39.056	38.4405	42.2269	39.1874	40.9014	39.327	48.3872	46.457	48.3174	39.2099	47.3065	55.5605	52.9086	46.8478	44.1283	57.3843	56.1287	50.821	55.7927	43.8741	71.7446	64.1113	43.1058	40.7719	37.6144	38.2128	43.1814	35.5983	46.0312	17.8265	34.5344	31.695	20.0288	38.1663	49.3355	42.1594	38.5318	25.9081	50.5449	57.8565	33.6973	64.1193	38.3631	62.106	26.9039	48.8702
GSCOCG00002667001	Cc05_g09140	1093	19.2726	11.4511	16.4232	21.8493	19.654	18.4952	30.6294	49.2855	46.9902	28.3699	21.2263	32.9726	23.4462	20.2454	1.52544	21.1988	28.9995	41.5701	10.6934	25.7702	18.5002	23.8861	4.72557	16.94	10.942	13.4034	11.4248	15.4458	17.7748	11.9908	9.11034	14.0778	10.3322	10.2445	39.0083	27.2478	24.0464	28.3734	13.3381	17.6649	23.9032	21.2905	20.0991	24.0698	45.2354	2.79339	9.87558
GSCOCG00002668001	Cc05_g09130	2358	2.73471	2.33278	3.64845	2.7172	2.51442	2.00038	4.66315	0.927161	0.869513	1.10095	0.888882	0.559161	1.34588	0.573089	0.659945	0.769009	1.51106	4.78137	0	1.68418	2.51278	1.73987	0.125168	3.37449	1.91116	2.29334	2.46063	4.846	1.62406	2.45208	1.59958	1.53363	1.07223	0.0545816	0.698425	0.879129	0.989428	1.52783	0.875868	1.31261	0.816943	2.13431	1.39381	1.78512	1.79267	1.29482	1.25282
GSCOCG00002669001	Cc05_g09120	2163	4.49175	8.10839	12.6587	3.09681	3.41644	4.0499	9.44086	10.8352	9.05246	18.7366	19.6477	21.4975	16.8363	17.9031	13.361	25.8953	21.6892	13.5523	23.3941	13.2601	13.0878	4.31073	14.6004	16.1651	7.21196	19.5916	10.6132	1.70415	9.58648	8.73227	3.34808	9.14624	5.41587	3.33212	15.4393	12.6187	26.7896	21.223	20.7254	40.5434	26.189	33.2785	19.1132	33.6668	19.4382	22.3676	16.4417
GSCOCG00002670001	Cc05_g09110	2687	0.575968	0.296688	0.615717	0.108387	0.191874	0.125389	0.182687	0.0325455	0.0381524	0.2147	0.29588	0.457984	0.354326	0.220027	0	0.22495	0.110503	0.293716	0.255869	0.273698	1.55758	2.22085	1.59271	1.08202	0.516048	0.658649	0.422481	0.274364	0.382373	0.537962	0.168447	0.606953	0.376377	0	0.272404	0	0.31896	0.456134	0.768626	0.850206	0.0672108	1.63241	0	0.234983	0.365202	0.874059	1.81828
GSCOCG00002672001	Cc05_g09100	4692	0.549739	0.203888	0.299716	0.248282	0.109882	0.4847	0.523103	0.223657	0.0873961	0.215169	0.107828	0.0562022	0.422738	0.477017	0.02369	0.128824	0.22149	0.120146	0.0586121	0.391851	0.240537	0.476937	0	0.587033	0.129294	0.251462	0.255387	0.345669	0.318511	0.349155	0	0.105788	0.197581	0	0.0389999	0	0.14207	0.166229	0.0258926	0	0	0.305055	0.239634	0.224282	0.0965273	0.250277	0.0968637
GSCOCG00002673001	Cc05_g09090	2137	3.98313	2.98438	5.14833	2.58936	0.924816	2.16783	2.48081	2.86452	1.48712	2.90204	0.744061	1.85096	5.19772	3.24082	0.208055	1.69707	3.92516	4.53723	2.25205	3.64788	2.39856	3.54872	0.966785	2.68519	1.0544	2.02441	2.59705	1.96637	3.05954	2.11944	0.494202	0.729983	1.34086	0.240905	1.62693	1.74608	1.76017	1.51203	0.227399	1.44835	2.19723	2.6143	0.607085	0.984867	2.9671	0.769311	1.48872
GSCOCG00002675001	Cc05_g09080	282	0.914672	2.26157	0	0	0	0.896065	0	0	0	0	0	0	0.562692	1.04825	0	0	0	0	0	0	0	0	0	2.98443	0	0	0.670927	0	1.98731	0	0	0.75434	1.19542	0	0.648891	0	0.337686	0.526813	0	0	0	0	0	0	0	0	0
GSCOCG00002676001	Cc05_g09070	2139	0.120588	0	0	0	0.0803436	0	0	0	0	0	0	0	0.519286	0.0987132	0	0	0.347034	0.0527091	0	0	0.153892	0	0	0.0715381	0	0	0.0294844	0	0	0	0	0	0.157601	0	0	0	0	0.0520902	0	0	0	0.172685	0	0	0.0352896	0	0
GSCOCG00002677001	Cc05_g09060	1777	9.38659	7.22282	10.2413	8.11262	6.81811	6.73082	9.00544	10.7774	10.9611	9.90176	11.4697	8.90379	13.6623	13.2368	2.37695	10.5446	9.60779	12.1818	8.27964	10.6361	8.28295	7.97561	4.73363	6.67363	7.21791	7.69089	7.02717	8.6707	7.4113	7.91759	2.46219	6.54412	6.40259	0.724273	11.3273	13.3377	10.9321	7.94222	7.452	12.9389	13.1102	13.615	10.7564	6.15883	13.0409	6.60832	9.71886
GSCOCG00002678001	Cc05_g09050	2301	11.3593	9.59691	16.9685	8.79653	8.62636	7.94347	5.376	9.31126	12.4302	11.5956	11.6533	10.3524	13.4819	11.9292	2.27041	9.36915	13.3557	14.8464	12.7883	15.1496	10.5453	10.3736	8.72226	19.5514	9.07691	16.5365	10.8812	6.34372	11.1629	8.12481	5.57331	8.87505	6.51948	1.23054	9.14539	6.87692	8.25635	15.8504	5.01581	8.93548	5.20621	13.3237	11.765	7.68325	15.8448	2.75585	14.9618
GSCOCG00002679001	Cc05_g09040	3251	10.6581	7.92052	12.2136	2.75468	2.3788	2.07272	1.02676	2.31334	1.67128	2.83925	4.1351	4.38014	22.135	21.0303	1.91467	7.87082	15.4809	6.58921	4.86403	11.2881	10.2989	10.4398	2.54201	14.3324	4.93165	11.3413	7.46873	2.4264	8.76285	3.76456	1.39224	1.1778	0.855473	0.118767	2.16703	0.425097	4.36447	4.48974	2.65323	3.67222	3.09232	10.7653	0.532079	5.37333	3.0881	1.51709	8.42285
GSCOCG00002680001	Cc05_g09030	585	0	0	0	0	0	0	0	0	0	0	0	0	0	0	0	0	0	0	0	0	0	0	0	0	0	0	0	0	0	0	0	0	0	0	0	0	0	0	0	0	0	0	0	0	0	0	0
GSCOCG00002681001	Cc05_g09020	1359	0.1898	0	0	0	0	0.0619795	0	0	0	0	0	0	0	0	0	0	0	0	0	0	0	0	0	0	0.0637702	0.144697	0.324849	0	0	0	0	0.15653	0	0	0	0.203383	0.0350358	0.601242	0	0	0	0	1.27284	0	0.722073	0	0
GSCOCG00002682001	Cc05_g09010	1110	1.3168	1.00548	4.62049	4.65713	2.39978	4.4771	162.742	392.106	221.194	620.297	68.8895	441.164	21.9435	24.8812	54.8758	47.0121	39.1884	62.7714	29.3589	20.5389	21.9026	8.4001	8.90755	1.7232	3.20109	2.12587	4.88628	6.50876	2.27197	6.07719	6.93199	16.7368	5.3907	44.5244	336.96	374.756	354.357	551.316	146.771	160.798	169.803	79.074	220.587	72.2411	283.576	26.025	13.8188
GSCOCG00002683001	Cc05_g09000	2757	4.77143	5.43612	4.47063	6.91907	4.73739	5.49925	4.55804	3.9649	3.30935	5.49278	2.46423	3.22014	6.6476	4.84023	3.87042	4.3117	6.70418	7.81076	4.73807	6.82876	3.61599	7.39526	4.71034	4.52344	3.52062	3.95854	6.61095	5.24101	4.26871	6.11687	7.00461	5.4782	4.40185	0.466824	2.55532	4.18557	2.71141	3.73155	2.2914	3.95599	3.90843	2.94748	4.26644	4.42765	7.17334	3.8334	2.80241
GSCOCG00002685001	Cc05_g08990	1963	0.306599	0.243668	0.168562	0.074181	0.0437736	0.128727	0	0.445491	0.731135	0.0734716	0.405007	0.134335	0.48501	0.537819	0	0	0.642853	0	0.210144	0.374644	0.407246	0.506659	0.751772	0.155904	0.397338	0.300525	0.257023	0.187778	0.428238	0.0490916	0	0.252856	0.944522	0	0.279655	0	0	0.0756808	0	0	0	0.211688	0	0.32165	0.384536	0.478573	0.463051
GSCOCG00002689001	Cc00_g25860	2949	0.0291554	0.216264	0.252457	0.0740678	0.0291378	0.0856868	0.233039	0.14827	0.139051	0	0.196067	0	0.48427	0.11456	0.226152	0.0683216	0.226543	0.152926	0	0	0.0637842	0	0	0.285388	0.0881625	0.100022	0.128316	0.0999955	0.158364	0.0326778	0	0.120224	0.285782	0	0.0620506	0	0.0645828	0.0881595	0.0411964	0	0	0	0.0293284	0	0.0255966	0	0.0385287
GSCOCG00002693001	Cc00_g27320	849	99.6508	95.1196	98.5059	103.167	92.0001	98.8141	100.489	113.716	143.329	143.715	205.248	129.624	165.127	190.107	176.353	184.868	118.472	156.435	167.305	148.558	148.552	205.885	169.474	118.775	119.022	117.546	106.82	94.9091	93.9534	107.264	101.648	114.254	89.0419	63.8211	143.114	124.363	154.17	121.045	133.508	160.234	204.703	152.219	170.738	147.748	159.682	138.315	126.335
GSCOCG00002694001	Cc00_g11220	270	0.318442	0	0	0	0	0	2.90892	0	0	0.534166	0	0	0	0	0	0	0	0	0	0	0	0	0	0	0	0	0.233582	0	0	0	0	0	0	0	0	2.30332	0	0	0	0	0.668872	0	0	0	0	0	0
GSCOCG00002697001	Cc00_g17220	1538	11.572	4.09486	13.2849	6.34354	7.82175	5.91473	12.256	6.59569	14.8641	13.4097	7.89484	17.8315	17.4877	6.6447	6.50443	19.9122	5.0195	12.0222	12.3378	5.40332	14.9514	14.6308	3.64614	13.2823	7.04354	5.17819	6.97101	9.68257	5.04062	11.9049	1.56955	6.9156	5.42486	2.76151	7.43609	16.0394	16.1911	13.4507	9.47892	24.4368	18.7484	19.6034	14.2837	17.9266	10.0122	7.78793	5.98395
GSCOCG00002700001	Cc00_g33920	1293	0	0	0.191929	0.16893	0	0	0	0	0	0	0	0	0	0	0	0	0.516687	0	0	0	0	0	0	0	0	0.0760415	0	0	0.0722377	0	0	0	0.0651795	0	0	0.160324	0	0	0	0	0	0	0.267562	0	0	0	0
GSCOCG00002702001	Cc06_g22640	672	0	0	0	0	0	0	0	0	0	0	0	0	0	0	0	0	0	0	0	0	0	0	0	0	0	0	0	0	0	0	0	0	0	0	0	0	0	0	0	0	0	0	0	0	0	0	0
GSCOCG00002704001	Cc00_g33500	1401	0	0.0569023	0.354268	0.259845	0	0	0	0.0624196	0	0	0	0	0.283153	0.0602848	0	0.287624	0	0.0804745	0.098147	0	0.100696	0	0	0.163833	0	0.280719	0.135047	0.0526208	0	0.137569	0	0	0	0	0	0	0	0	0	0	0	0	0.555607	0	0	0	0
GSCOCG00002721001	Cc00_g01610	428	2.00886	1.11757	2.89912	2.55171	11.0421	0	4.35828	0.817288	0	0	0	0	0.370745	0.394668	0	1.41225	5.02965	2.10738	0.321271	0	1.31846	0	0	0.536285	0.202485	0	0	0.688988	0.654697	0.450313	20.0929	1.15971	2.36291	6.31488	0	0	1.33496	0.0867765	0	0	3.09431	0.647265	4.24364	0	1.94002	4.3899	0
GSCOCG00002732001	Cc00_g01620	387	3.33253	4.94389	2.56501	3.95086	10.8797	3.91768	9.13264	7.45696	0.264898	1.86337	0.747032	0.681397	2.87016	3.16449	15.2226	9.37119	2.10991	6.11793	3.55307	4.94084	5.10348	0	0.381325	2.9655	3.35906	4.31904	5.05189	3.61941	1.44811	3.23713	17.9332	2.93159	8.92858	8.31417	2.83701	1.07131	1.72246	4.70252	4.39492	0	5.28876	0.954451	2.45836	0	2.3406	0	0
GSCOCG00002749001	Cc00_g01630	378	0.227458	0	0	0	0	0.445662	0	0	0	0	0	0	0	0	0	0	0	0	0	0	0	0	0	0	0	0	0	0	0	0	0	0	0	0	0	0	0	0.294765	0	0	0	0	0	0	0	0	0
GSCOCG00002753001	Cc00_g01640	714	0	0.111653	0	0	0	0	0	0	0	0	0	0	0	0	0	0	0	0	0	0	0	0	0	0	0	0.137705	0	0	0	0	0	0	0.354105	0	0	0	0	0	0	0	0	0	0	0	0	0	0
GSCOCG00002754001	Cc00_g01650	447	0.961736	3.92359	1.85059	1.46595	1.92232	0.753737	9.22458	2.15201	0.458683	1.9359	0.16169	1.96645	0.887467	0	5.47064	2.70444	0.996384	2.0178	0.922845	0.493574	1.99882	2.22499	2.64113	0.171163	0.775514	0	0	1.81418	1.46269	0.431172	7.08798	3.01398	7.73011	0	0	0	0	0.747792	3.53321	0.164863	0.404017	0.723045	0	0	1.68869	1.05083	1.27093
GSCOCG00002755001	Cc00_g01660	2469	5.11905	11.2364	12.229	7.07739	14.3735	9.55222	25.3293	12.3613	7.34923	16.1223	15.0171	6.37267	14.1712	12.1609	76.5784	16.2392	15.5436	29.636	22.1655	18.5569	11.0848	3.57506	7.94945	20.7001	11.2673	8.28307	17.293	4.53856	3.4804	3.16149	24.3816	4.13558	10.6498	24.2394	3.22396	3.30245	3.97263	2.70768	15.3029	5.10394	12.5322	5.12394	4.97428	13.2127	6.29801	12.1758	2.43901
GSCOCG00002759001	Cc00_g01670	1385	0	0	0	0	0	0	0	0	0	0	0	0	0	0	0	0	0	0	0	0	0	0	0	0	0	0	0	0	0	0	0	0	0.18255	0	0	0	0	0	0	0	0.217323	0	0	0	0	0	0
GSCOCG00002768001	Cc00_g01680	1246	0	0	0	0	0	0	0	0	0	0	0	0	0	0	0	0	0	0	0	0	0	0	0	0	0	0	0	0	0	0	0	0	0	0	0	0	0	0	0	0	0	0	0	0	0	0	0
GSCOCG00002783001	Cc00_g01690	924	0	0	0	0	0	0	0	0	0	0	0	0	0	0	0	0	0	0	0	0	0	0	0	0	0	0	0	0	0	0	0	0	0	0	0	0	0	0	0	0	0	0	0	0	0	0	0
GSCOCG00002797001	Cc00_g01700	1117	0	0	0	0	0	0	0	0	0	0	0	0	0	0	0	0	0	0	0	0	0	0	0	0	0	0	0	0	0	0	0	0	0	0	0	0	0	0	0	0	0	0	0	0	0	0	0
GSCOCG00002813001	Cc00_g01710	2482	0	0	0	0	0	0	0	0	0	0	0	0.106245	0	0	0	0	0	0	0	0	0	0	0	0	0	0	0.0508196	0	0	0	0	0	0	0	0	0	0	0	0	0	0	0	0	0	0	0	0
GSCOCG00002825001	Cc00_g01720	1222	0	0.0652375	0	0.178745	0	0	0	0	0	0	0	0	0	0	0	0	0	0	0	0	0.153928	0	0	0	0	0	0	0	0	0	0	0	0	0	0	0	0	0	0	0	0	0	0	0	0	0	0
GSCOCG00002831001	Cc00_g01730	3100	0.0832057	0.154297	0.160106	0	0.249467	0	0.665063	0	0	0	0.139888	0	0.0255934	0.0272448	0.609552	0.259975	0	0	0.0443561	0	0.0758466	0	0.0952083	0	0.0838681	0.0634333	0.0610327	0.142687	0	0	0.584023	0.251609	0.135931	0	0	0.0445803	0	0.0359423	0.313518	0.641848	0	0.0297881	0.0836994	0	0.243498	0.530328	0
GSCOCG00002838001	Cc00_g01740	624	3.44468	5.74905	3.977	9.33445	13.6327	3.91454	19.0373	2.80288	0.657151	3.00468	0.694955	0.140866	1.14432	1.15048	15.3192	8.07213	7.25652	5.6011	1.76287	0.942853	7.6114	2.59003	6.85836	3.0653	2.49992	0.945401	3.63849	6.85234	4.19118	5.55963	20.3098	7.15897	15.2617	24.3381	0.439873	0.442946	0.839344	0.833277	3.69916	1.29909	0.964719	1.47986	1.52465	3.71014	7.86296	4.51653	0.182085
GSCOCG00002840001	Cc00_g01750	882	0.0974821	0.0903857	0.187577	0.412748	0.194847	0	0.779174	0.297448	0.232462	0.32704	0.245834	0.89694	0.0899541	0.383034	0	0.456872	0	0.255657	0.3118	0.0833816	1.01301	0.140954	0.334632	0.086746	0	0.445903	0.429028	0.585093	0.423598	0	0	0	0.0955523	0	0.103734	0	0	0.505311	0.688708	0	0	0.471138	0.980606	0	0.427916	0	0.257644
GSCOCG00002844001	Cc00_g01760	1104	0.0778797	0	0.074929	0	0.0778329	0.0762954	0	0	0	0.391915	0	0	0	0.114754	0	0	0	0.102124	0	0.199844	0.042595	0	0	0.0693025	0.0784998	0	0	0	0	0	0	0	0	0	0	0	0	0	0	0	0	0	0	0	0	0.42547	0
GSCOCG00002845001	Cc00_g01770	684	0.754204	0.58275	0.362814	0.532227	3.14062	1.10829	1.00472	1.27851	0.749383	0	1.05666	1.4136	1.62391	0.123478	0	0	1.62786	0.824158	4.42264	0.537592	0.687499	1.09054	1.2945	0.67114	0.253403	1.43745	1.01424	1.72448	1.5021	0.845324	0	0.518333	0.985697	0	1.20386	0.303068	0.208832	0.0542987	0	0.107739	5.72062	1.62005	0.252893	0	1.545	0.686724	0.830564
GSCOCG00002847001	Cc00_g01780	1917	0.134553	0.124758	0	0.0379805	0.313768	0	0	0	0.0534771	0.150469	0	0	0	0	0	0.105102	0	0.235253	0	0.23018	0.0490609	0.129704	0	0.0399113	0.045208	0.0512893	0.0986965	0.153827	0.0487237	0.0502696	0.550918	0	0.087926	0	0	0	0	0.0581226	0	0	0	0	0.180468	0	0.118129	0.490057	0.0592703
GSCOCG00002863001	Cc00_g01790	1074	0	0	0	0	0	0	0	0	0	0	0	0	0	0	0	0	0	0	0	0	0	0	0	0	0	0	0	0	0	0	0	0	0	0	0	0	0	0	0	0	0	0	0	0	0	0	0
GSCOCG00002882001	Cc00_g01800	894	0	0	0	0	0	0	0	0	0	0	0	0	0	0	0	0	0	0	0	0	0	0	0	0	0	0	0	0	0	0	0	0	0	0	0	0	0	0	0	0	0	0	0	0	0	0	0
GSCOCG00002913001	Cc00_g01810	489	0	0	0	0	0	0	0	0	0	0	0	0	0.324497	0.0863589	0	0	0	0.461124	0	0	0.0961654	0	0.301785	0	0	0	0.128972	0	0	0	0	0	0	0	0	0	0.0973695	0	0	0	0.123105	0	0	0	0	0	0
GSCOCG00002920001	Cc00_g01820	1004	0	0	0	0	0	0	0	0	0	0	0	0	0	0	0	0	0	0	0	0	0	0	0	0	0	0	0	0	0	0	0	0	0	0	0	0	0	0	0	0	0	0	0	0	0	0	0
GSCOCG00002921001	Cc00_g01830	1864	0	0	0	0	0	0	0	0	0	0	0	0	0	0	0	0	0	0	0	0	0	0	0	0	0	0	0	0	0	0	0	0	0	0	0	0	0	0	0	0	0	0	0	0	0	0	0
GSCOCG00002922001	Cc00_g01840	1750	0	0	0	0	0	0	0	0	0	0	0	0	0	0	0	0	0	0	0.314295	0	0	0	0	0	0	0	0	0	0	0	0	0	0	0	0	0	0	0	0	0	0	0	0	0	0	0	0
GSCOCG00002930001	Cc00_g01850	1296	0	0	0	0	0	0	0	0	0	0	0	0	0	0	0	0	0	0	0	0	0	0	0	0	0	0	0	0	0	0	0	0	0	0	0	0	0	0	0	0	0	0	0	0	0	0	0
GSCOCG00002968001	Cc00_g01860	105	0	0	0	0	0	0	0	0	0	0	0	0	0	0	0	0	0	0	0	0	0	0	0	0	0	0	0	0	0	0	0	0	0	0	0	0	0	0	0	0	0	0	0	0	0	0	0
GSCOCG00002969001	Cc00_g01870	851	0	0	0	0	0	0	0	0	0	0	0	0	0	0	0	0	0	0	0	0	0	0	0	0	0	0	0	0	0	0	0	0	0	0	0	0	0	0	0	0	0	0	0	0	0	0	0
GSCOCG00002974001	Cc00_g01880	492	0	0	0.5044	0.147985	0	0	0.798178	0	0.208365	0	0	0	0	0.0858323	0	0	0	1.60409	0	0	0	0	0	0	0	0	0.128185	0.299682	0	0	0	0.144122	0.513885	0	0	0	0	0	0	0	0	0	0	0	0	0	0
GSCOCG00002985001	Cc00_g01890	282	0	0	0	0	0	0	0	0	0	0	0	0	0	0	0	0	0	0	0	0	0	0	0	0	0	0	0	0	0	0	0	0	0	0	0	0	0	0	0	0	0	0	0	0	0	0	0
GSCOCG00002988001	Cc00_g01900	1476	4.60187	10.9102	3.08244	4.63687	10.4207	0.855997	28.6679	3.79186	0.55564	5.27652	1.32211	0.357318	0.860049	0.71527	15.9651	6.96172	13.5788	5.42336	4.56483	1.04634	7.61447	1.26343	7.49862	0.77754	0.822014	0.532909	0.940024	5.14454	2.84766	3.72149	33.3228	4.13149	9.59252	28.7751	1.36373	1.17038	1.03227	2.28982	18.4372	1.04849	5.22047	2.18971	0.234389	8.98331	10.6885	3.3415	2.54031
GSCOCG00002992001	Cc00_g01910	1378	0.187183	0	0	0	0.124713	0	0.997433	0	0.0743945	0	0.0524494	0.191365	0	0.061291	0	0	0	0	0	0	0.0682509	0	0	0	0	0	0.0915342	0.267495	0	0	0.109487	0	0	0	0	0	0	0	0	0	0	0	0	0	0	0	0
GSCOCG00003001001	Cc00_g10720	159	1.0815	0.501385	0.520262	0	0.540424	0	0	1.65	3.22376	1.81415	3.18193	0.552831	2.49495	1.32797	0	5.06869	1.40058	0.709087	0.864805	0.462532	0.295754	0.781896	0.928131	0.481195	0	1.85513	0	0.463659	0.587443	0	0	0.445962	0.530045	0	2.30173	0	2.99457	2.56946	0.764076	0.926964	1.51443	2.3231	1.08792	1.32369	0.474745	2.95421	0.714598
GSCOCG00003002001	Cc00_g10730	9596	2.69693	5.11751	2.81888	2.32933	1.43272	0.746098	1.44256	0.738165	1.22856	1.98392	0.173232	0.155721	4.13399	0.642508	0.301166	0.692878	1.2609	3.72448	0.171952	1.51745	1.28882	0.362756	0.153786	6.75323	0.523812	0.901658	3.47671	2.15111	3.65982	1.68712	0.455951	1.27096	1.02756	0.643785	0.619747	0.460855	0.258015	2.12485	0.392469	0.0383981	0.313664	0.2502	0.135196	0	1.235	0.0734242	0.142086
GSCOCG00003009001	Cc00_g22560	2069	0.0415559	0	0	0	0	0	0	0	0	0	0.069865	0	0	0	0	0	0.14351	0	0	0.14218	0	0	0	0	0	0	0.0304819	0	0.135433	0	0	0.102815	0	0	0	0.100193	0.0230129	0	0	0	0	0	0	0	0	0.340541	0
GSCOCG00003010001	Cc00_g22570	881	21.8608	7.23906	19.4363	7.43789	5.46191	6.78812	6.3519	12.11	16.6399	9.65864	29.2055	31.229	23.2345	16.585	7.31771	13.493	28.9002	16.7645	22.9433	24.0412	23.9128	22.7194	11.7254	18.3242	9.44349	13.1691	8.94823	11.9662	13.0404	7.87561	1.71252	8.04857	3.44379	0	13.3969	11.765	20.2128	14.2491	9.10127	26.0981	20.4306	32.3358	13.4495	11.228	16.9647	5.06508	31.0814
GSCOCG00003011001	Cc00_g18110	399	0	0.999	1.24393	0	0	0	0	0.219172	1.28466	0	0	0	0	0	0	0	0	0	1.37849	0	0.589284	0	1.84928	0	0	0.24642	0	0	0.234094	0	0	0	0	0	0	0	0	0	0	0	0	0	0	0	0	0	0
GSCOCG00003012001	Cc00_g18120	630	0.136475	0	0	0	0	0	0	0	0	0	0.114723	0	0.125936	0.134062	0	0.959431	0	0	0	0	0	0	0	0	0.137561	0	0.400426	0.468074	0.148259	0	0	0.337657	0.40132	0	0	0.219364	0	0.294765	0	0	0	0.513017	0	0	0	0	0
GSCOCG00003013001	Cc05_g04690	2118	0.649512	0.451672	0.312452	0.171881	0.324561	0.238612	0	0.536755	0	0.272379	0.648362	0.622522	0.749193	0.518398	0	0.285383	0.42057	0.266159	0.649216	0.381949	0.62167	0.939161	0.139351	0.650226	0.204589	0.417798	0.297767	0.174036	0.396898	0.318493	0.213701	0.100436	0.0795818	0	0.431981	0.326249	0.606973	0.263034	0.172079	0.139176	0.511602	0.305194	0.530861	0.397481	0.819708	0.44355	0.858327
GSCOCG00003014001	Cc00_g10670	600	0.143299	0.531468	0	0	0	0.140384	0	0	0	0	0	0	0	0.28153	0	0	0	0	0.68752	0	0.15675	0	0	0.510067	0	0	0	0	0.311345	0	0	0	0	0	0	0	0	0	0	0	1.50496	0.153905	0	0	0	0.391433	1.89368
GSCOCG00003021001	Cc00_g19480	315	0	0	0	0	0	0	0	0	0	0	0	0	0	0	0	0	0	0	0	0	0	0	0	0	0	0	0	0	0	0	0	0	0	0	0	0	0	0	0	0	0	0	0	0	0	0	0
GSCOCG00003022001	Cc00_g19490	580	544.634	263.489	116.951	98.4172	207.263	261.985	419.787	157.41	161.197	47.992	12.9597	188.379	73.8678	13.0329	313.146	120.194	34.9396	190.694	192.031	70.4994	226.855	76.0933	132.307	190.879	29.1369	271.402	67.5253	287.388	93.5644	207.189	85.3211	108.929	135.86	173.084	106.795	116.397	109.594	66.7886	46.2912	74.8372	76.0784	38.2906	143.901	102.693	101.904	13.7676	134.386
GSCOCG00003023001	Cc00_g19500	420	0	0	0	0	0	0	0	0	0	0	0	0	0	0	0	0	0	0	0	0	0	0	0	0	0	0	0	0	0	0	0	0	0	0	0	0	0	0	0	0	0	0	0	0	0	0	0
GSCOCG00003026001	Cc00_g20150	1360	4.48862	3.04812	3.40618	2.51618	5.93911	3.2825	0.433129	1.92904	3.2413	1.69676	1.16916	6.85104	2.45019	1.61466	4.65864	4.29627	4.91232	1.49221	2.02212	3.40675	6.12015	5.48477	7.16163	2.41907	0.76468	4.04854	3.2461	1.30097	3.09055	1.62973	0	0.469244	0.619685	0.0946348	5.71835	1.06698	2.73078	1.61124	0.357318	2.70933	1.50496	1.42589	1.65347	4.17837	1.44308	1.55422	4.67852
GSCOCG00003027001	Cc00_g20160	1185	0.362781	0.403646	0.349036	0.245768	0	0	0.165698	1.10696	0.951621	1.82563	2.43967	0.296709	1.67383	2.03129	0	0	0.501135	0.380573	1.04433	0.434429	1.03177	0	1.36988	2.71175	0.219402	1.24458	0.532212	0.186637	0.709393	0.325289	0	0.0598379	0	0	0.463259	0	0.120541	3.60434	0.410086	0.870642	0.101601	0.857194	0.875842	1.06565	1.3377	0	1.24648
GSCOCG00003028001	Cc00_g20170	1540	0.669968	0.258832	1.66517	0	0.167391	0	0.765007	2.15785	1.53108	5.43184	1.97115	2.11189	3.70938	2.16632	1.9488	0.392494	2.31368	2.12312	3.21438	2.29224	1.09928	1.77602	0.766612	1.54014	0.337651	0.766143	0.819053	0.38297	0.849122	1.12637	0	0.230221	0.109451	0	1.5447	1.16662	2.19518	3.56933	1.65666	2.10553	6.25439	3.23801	0.786268	4.50999	2.35276	1.67757	2.13962
GSCOCG00003030001	Cc00_g21730	831	0	0	0	0	0	0	0	0	0	0	0	0	0	0	0	0	0	0	0	0	0	0	0	0	0	0	0	0	0	0	0	0	0	0	0	0	0	0	0	0	0	0	0	0	0	0	0
GSCOCG00003031001	Cc00_g21740	402	1.49715	0	0.205775	0.181116	0.4275	0.628583	0	0	0	0	0	0	0	0	0	0	0	0	0	0.365883	0	0	0	0.190323	0	0.244581	0.156883	0.366775	0.464693	0	0	0.176388	0.209645	0	0	0	0	0.0923889	0	0	0	0.918837	0	0	0	0	0
GSCOCG00003032001	Cc00_g28430	571	1.05404	0.83769	1.0141	0.892576	0.300972	1.77016	4.64229	0.918912	0.897685	1.26291	0.506307	0.615763	1.66738	1.62706	0	3.88141	5.72005	0.592354	0.722437	1.41676	0.329421	4.78997	7.2365	0.133993	0	1.20534	1.1045	1.54932	0.327157	1.68769	0	1.11764	0.737978	0	0	0	1.2508	0.130089	1.70211	2.45215	0.737985	1.61722	1.81764	0	0	0.411313	0.397972
GSCOCG00003033001	Cc00_g28440	2516	0.102519	0.190112	0.394539	0	0.102457	0	0.273144	0.13903	0.162982	1.20378	0.459621	0.349365	0.252272	0.251766	0	0	0.94411	1.07547	0.710473	0.496909	0.336426	0.938835	0	0.516959	0.0688901	0.429864	0.100266	0.0586023	0.148495	0.0766033	0	0	0.100489	0	0.290918	0.219712	0.189244	0.413326	0.772579	0.41006	0.167484	0.642291	0.790643	2.50953	0.120007	1.58689	0.496754
GSCOCG00003034001	Cc00_g16780	434	20.8014	29.3899	18.8697	23.8222	9.70149	25.2302	26.4668	44.1279	42.0456	62.4753	59.2858	37.0639	31.0777	58.771	19.2086	27.3902	35.2339	51.4366	44.9898	75.9149	37.0565	6.01556	16.6615	40.0179	25.7595	30.1308	21.5068	25.6497	19.3694	22.2044	14.9482	47.2175	23.885	17.7931	39.4224	33.4352	38.1787	78.4739	29.9521	33.4508	29.8218	53.4058	59.586	36.8558	53.9174	16.7757	50.2656
GSCOCG00003035001	Cc00_g26700	3318	0.129565	0.576638	0.673141	0.438871	0.906408	0.48233	0.680544	0.34263	0.988698	0.434674	0.0435656	0	0.980386	0.0890918	0	0	0.246093	0.373777	0	0.110824	0.184245	0	0	1.10684	0.235073	0	0.456182	0.444374	0.703763	0.464699	0.272826	0.363302	0.3556	0	0.689374	0.312385	0.243952	0.0671615	0	0	0	0.556619	0.0521335	0	0.0454999	0	0
GSCOCG00003040001	Cc00_g07870	204	0	0	0	0	0	0	0	0	0	0	0	0	0	0	0	0	0	0	0	0	0	0	0	0	0	0	0	0	0	0	0	0	0	0	0	0	0	0	0	0	0	0	0	0	0	0	0
GSCOCG00003043001	Cc00_g07880	246	32.8538	16.5274	16.1408	31.3728	8.03387	16.0927	29.5326	28.7944	15.8357	36.3493	18.8033	23.2257	31.2843	34.6763	0	11.4664	53.7116	21.0824	7.82543	58.8938	30.3941	10.1074	11.9978	12.4406	19.0237	35.5717	5.89652	10.4889	11.3907	20.762	0.613304	12.6827	3.76849	3.66229	10.7858	5.61785	7.16141	55.2576	9.87708	4.19395	8.56483	10.1352	28.4782	11.9777	50.9366	1.90943	17.5512
GSCOCG00003046001	Cc00_g24230	1668	24.3814	11.8529	25.3918	25.0116	15.0425	17.8257	24.6617	34.6024	33.7416	26.0262	15.859	23.2925	20.0727	17.469	1.79925	11.8376	28.2593	30.5519	13.9318	24.1174	16.8872	29.8133	20.2603	24.5859	10.3913	19.3342	16.0314	13.3919	20.607	16.5811	2.44218	13.6459	5.00206	2.31481	25.7257	19.2634	24.0067	32.1527	5.09842	11.8847	16.385	17.2175	19.8594	16.9079	34.2576	1.97124	16.2121
GSCOCG00003048001	Cc00_g29060	234	0	0	0	0	0	0	0	0	0	0	0	0	0	0	0	0	0	0	0	0	0	0	0	0	0	0	0	0	0	0	0	0	0	0	0	0	0	0	0	0	0	0	0	0	0	0	0
GSCOCG00003049001	Cc00_g29070	2250	0.726047	0.531468	0.661773	0.420672	0.3819	0.0374356	0.174535	0.427532	0.410062	0.576899	0.192734	0.1172	0.811026	0.900896	0.444614	0.537281	0.659828	0.100218	0.550016	0.0326856	0.480699	0.386778	0	0.442058	0.154069	0.393287	0.476507	0.393182	0.373613	0.214149	0	0.157573	0.374565	0	0.0813277	0.307109	0.550203	0.214589	0	0.393033	0.561853	0.615621	0	0.187081	0.0670972	0.104382	0.151495
GSCOCG00003050001	Cc00_g25960	510	0.50576	0.937884	0	0.571048	0	0.495471	0.770007	2.22911	1.20607	0.565587	9.495	3.44707	3.26692	3.06371	0.435896	9.08637	5.67646	3.31602	6.74039	3.89343	4.14926	3.16898	4.05102	2.10027	1.69929	4.04854	0.865627	1.44552	2.9303	1.51164	2.66246	0.834211	0.826246	0	3.22919	1.76136	0.373441	4.36945	2.38212	10.6928	6.01985	2.17278	3.39174	3.71411	6.9564	0.460509	6.46081
GSCOCG00003051001	Cc00_g26510	786	0	0	0	0	0	0	0	0	0	0	0	0	0	0	0	0	0	0	0	0	0	0	0	0	0	0	0	0	0	0	0	0	0	0	0	0	0	0	0	0	0	0	0	0	0	0	0
GSCOCG00003056001	Cc00_g03050	609	0.988267	2.48716	0.814991	0.717327	0	1.79802	0	1.00517	0.336669	0.473645	0.118679	1.01035	0	0.208027	0	3.30838	0	0.370262	0.451573	1.2076	1.15825	0	0	2.76391	0.996135	2.09882	2.79608	1.21054	1.99383	1.10767	0.495477	0.465733	0	0	0	0	2.11095	0.4269	0	0	1.87811	0.606523	0	0	0.495792	1.92824	1.49256
GSCOCG00003059001	Cc00_g03060	1296	2.65368	2.9526	4.59564	2.35954	3.84552	2.40472	3.8634	3.57626	2.68945	8.34634	3.68069	5.69723	3.85678	3.51913	2.3157	5.13029	4.98308	4.08874	6.25982	3.40475	3.3019	3.16559	2.61896	3.42406	2.07298	4.1726	3.0171	2.55978	1.72969	3.79222	4.65657	3.06392	1.56069	0.893773	2.61209	2.45261	5.36389	3.181	1.12489	2.16077	4.97009	4.20389	2.33575	2.59835	6.29037	1.63097	3.94518
GSCOCG00003061001	Cc00_g03070	932	0	0	0	0	0	0	0	0	0	0	0	0	0	0	0	0	0	0	0	0	0	0	0	0	0	0	0	0	0	0	0	0	0	0	0	0	0	0	0	0	0	0	0	0	0	0	0
GSCOCG00003062001	Cc00_g03080	429	0	0	0	0	0	0	0	0	0	0	0	0	0	0	0	0	0	0	0	0	0	0	0	0	0	0	0	0	0	0	0	0	0	0	0	0	0	0	0	0	0	0	0	0	0	0	0
GSCOCG00003064001	Cc00_g03090	1274	21.3261	26.6568	10.9083	62.7503	26.8439	42.5779	17.7241	7.89382	20.5997	1.13206	0.340386	0.344977	0.560483	0.0331472	0	0	0	0	0	0.634983	0.627491	0.195167	1.62168	4.32395	7.21064	9.8013	18.2667	32.1158	40.1033	18.3052	7.57916	28.2741	14.9503	6.36445	19.2467	2.9831	2.61614	12.04	1.14432	0.520599	0.567019	0.652346	0	0	0.829499	0	0.178369
GSCOCG00003065001	Cc00_g03100	174	14.824	18.7846	18.0656	35.5675	13.8274	28.5608	6.20652	26.637	22.3885	14.0909	42.3683	21.7225	45.1414	31.5508	0	27.7904	17.9177	30.4541	21.3368	21.1329	27.2961	6.43042	0	29.021	18.9266	21.4726	15.5855	23.3028	15.5672	9.96899	20.81	22.4134	25.1863	14.0538	37.3336	22.636	35.8471	26.8947	23.0408	42.7762	48.0896	32.3732	16.9002	7.25745	18.2204	12.1479	12.4069
GSCOCG00003067001	Cc00_g03110	1137	0	0	0	0	0	0	0	0	0	0	0	0	0	0	0	0	0	0	0	0	0	0	0	0	0	0	0	0	0	0	0	0	0	0	0	0	0	0	0	0	0	0	0	0	0	0	0
GSCOCG00003068001	Cc00_g03120	1188	1.59221	0.536836	1.32299	2.94176	7.81159	3.19053	1.40487	8.24442	19.5884	2.54943	3.34608	7.99092	3.94026	1.84843	0.0935636	0.339193	1.37464	0.379612	2.08339	0.619045	2.21666	0.523239	2.11173	0.966035	0.583594	0.579336	0.743215	3.72332	3.06627	0.730052	0	1.01468	2.48291	0	18.6376	12.3309	17.9553	2.09461	4.90861	1.73689	1.92554	1.5546	0	2.12592	0.317695	0	0.860766
GSCOCG00003069001	Cc00_g03130	264	0	0	0	0	0	0	0	0	0	0	0	0	0	0	0	0	0	0	0	0	0.712499	0	0	0	0	0	0	0	0	0	0	0	0	0	0	0	0	0	0	0	0	0	0	0	0	0	0
GSCOCG00003070001	Cc00_g03140	736	0	0	0	0	0	0	0	0	0	0	0	0	0	0	0	0	0	0	0	0	0	0	0	0	0	0	0	0	0	0	0	0	0	0.349737	0	0	0	0	0	0	0	0	0	0	0	0	0
GSCOCG00003071001	Cc00_g03150	708	0.485758	0	2.57044	0.205674	0.970932	0.951753	1.80267	2.09978	4.19908	2.03707	5.00211	2.3589	3.36184	1.31222	0.156997	0.569154	0.314537	1.11471	0.388429	0.519368	1.12913	0	0.833745	2.70162	0.856845	0	0.712623	0.62476	1.71503	0.272223	0	0.901372	0	0	1.29228	2.14716	0.201753	1.57374	0.51478	2.28992	1.36042	2.34771	0	0	0.533082	0	0
GSCOCG00003072001	Cc00_g26630	438	0	0	0	0	0	0	0	0	0	0	0	0	0	0	0	0	0	0	0	0	0	0	0	0	0	0	0	0	0	0	0	0	0	0	0	0	0	0	0	0	0	0	0	0	0	0	0
GSCOCG00003073001	Cc00_g16070	1895	23.321	21.8757	28.3305	33.3883	32.92	33.1142	17.5629	43.4249	64.5929	22.6802	82.8401	40.6335	54.6794	54.6198	60.064	55.1812	19.7818	19.4552	42.4484	14.01	39.9029	28.1446	18.9236	23.7403	20.031	21.4803	23.0969	21.1634	28.9822	18.1038	53.3429	32.1798	53.4126	34.4341	56.2481	39.7459	30.6285	21.9314	44.2358	49.8939	59.6267	34.5495	30.8076	37.9839	20.5142	28.5054	20.3259
GSCOCG00003074001	Cc00_g19920	287	0	0	0	0	0	0	0	0	0	0	0	0	0	0	0	0	0	0	0	0	0	0	0	0	0	0	0	0	0	0	0	0	0	0	0	0	0	0	0	0	0	0	0	0	0	0	0
GSCOCG00003077001	Cc00_g33350	1431	0.18025	0.167128	0.578068	0.763194	2.0416	0.353166	0.617459	0	0.0716391	1.20943	0	0.184277	0.776208	0.0295105	1.00978	0.140797	0.363113	1.33939	0	0.256962	0	0	0	0.481195	1.21123	0.137417	0.837369	1.18491	0.195814	1.34685	1.15975	3.02263	0.235575	0	0.127874	1.40034	1.33092	0.233587	0	0	0	0.419448	0	0	0	0.164123	0
GSCOCG00003079001	Cc09_g08810	3822	5.84893	8.05128	8.41934	6.05786	6.47491	4.80433	4.90623	3.86683	3.05776	2.83016	3.51732	2.20785	12.2061	5.69027	4.12972	3.37382	7.20554	6.84374	2.98609	3.86762	3.90029	4.22862	3.20475	6.60604	3.87742	4.47618	7.54099	7.36831	8.89556	6.20258	6.00017	5.58432	7.25462	3.13171	3.78231	3.14582	5.65584	5.04339	3.14687	7.4812	5.9852	5.46037	3.3944	2.31281	4.14749	3.44117	3.59711
GSCOCG00003085001	Cc00_g09690	229	1.87728	0.348123	0	0.953825	0	0.735634	0	2.67314	6.26733	5.66822	0	11.1315	0	5.53225	0	0	0.972454	0	3.00227	3.85376	0.205349	0	0	0	1.13533	0.429352	1.10161	3.54122	0.407875	1.26245	0	0	0.736045	0	9.58886	3.92268	4.78216	3.08151	6.89671	4.8271	0	0.403245	3.77683	0	4.28514	0	2.97697
GSCOCG00003086001	Cc00_g09700	5082	6.56433	4.97271	6.88533	3.68198	3.33092	3.51373	4.13413	4.80096	3.87308	7.15164	3.08614	3.8052	8.4148	3.66454	2.07784	4.63857	5.74039	8.74094	5.43847	7.87232	4.18246	6.45826	4.70421	8.18997	3.08661	3.9081	6.11808	6.0782	6.94736	4.68371	2.37501	2.69288	2.43777	0.303904	3.20462	3.23607	4.92814	4.90381	2.70133	7.69999	5.59104	7.59532	5.66725	5.09393	7.50091	1.84856	3.689
GSCOCG00003089001	Cc00_g18290	1776	5.56735	6.59846	6.70716	4.38656	4.40282	3.65187	2.98508	5.21941	5.02188	5.44091	5.73808	7.52299	6.56695	8.39359	5.88313	5.10508	7.85775	4.06288	6.42614	6.54264	5.0573	2.80003	5.15176	5.38499	6.19724	6.64336	3.16046	3.81892	3.52366	4.34085	0	4.95078	3.51155	0	6.95475	5.40813	7.50666	4.24521	2.39419	7.67642	7.25365	7.14931	4.43161	4.97724	3.91023	2.64482	6.01373
GSCOCG00003090001	Cc00_g18300	165	0	0	0	0	0	0	0	0	0	0	0	0	0	0	0	0	0	0	0	0	0	0	0	0	0	0	0	0	0	0	0	0	0	0	0	0	0	0	0	0	0	0	0	0	0	0	0
GSCOCG00003092001	Cc00_g15470	783	0	0.101814	1.5847	0.27896	0	0.107574	0.250769	0	0	0.184195	0.369223	0.112261	0.101328	0.053933	0	0	0.284409	0	0	0.187848	0	0	0	0	0	0.376711	0	0	0	0.861518	0	0	0	0	0	0	0	0	0	0	0	0	0	0	0	0	0.14511
GSCOCG00003110001	Cc00_g03450	2329	29.5704	23.139	35.4115	22.3209	16.6026	19.1679	22.0464	22.3412	16.5504	14.4287	14.6785	19.3237	19.9286	15.8111	1.09769	19.7242	34.4859	28.0289	20.4868	41.2394	23.1389	20.9249	20.8465	35.052	17.1169	23.5567	23.0713	28.3302	27.0304	21.5988	4.59938	16.6842	10.0959	1.54731	25.3778	17.5048	21.3025	26.6473	3.49493	20.8519	16.3355	27.6752	25.6609	21.2364	36.2351	3.02524	24.9293
GSCOCG00003111001	Cc00_g03460	1311	6.75504	5.41197	11.4208	5.49814	7.01315	4.30467	8.61192	7.27081	6.25572	8.8009	6.00916	9.65494	8.83567	6.79666	1.86528	4.61054	13.0229	12.5559	8.07613	8.0218	5.55977	8.81915	4.39004	9.0458	6.34609	6.29979	6.83107	5.84825	6.19839	6.9096	2.07148	3.51565	2.44281	0	8.09555	6.11407	6.42839	6.45919	2.0387	5.90224	15.8876	8.98074	9.23609	9.63232	10.1913	0.895727	9.62009
GSCOCG00003112001	Cc00_g03470	1242	0.138453	0	0.133207	0.0586221	0	0.135636	0	0	0	0	0.232771	0	0	0.170006	0	0	0	0.816991	0	0	0	0	0	0	0	0.158328	0	0.118715	0.075204	0	0	0	0	0	0	0	0.153345	0.119615	0	0.356008	0	0	0	0	0	0	0
GSCOCG00003113001	Cc00_g03480	3246	13.1379	9.55365	16.2844	4.57578	6.40618	4.33347	0.967846	3.74477	6.25326	3.95441	4.07467	5.87626	11.2434	5.45107	3.59554	9.55884	9.44462	4.20275	6.69304	8.31489	10.2278	6.97058	8.7289	20.5299	4.03149	7.9663	8.10197	2.9525	13.0063	2.85004	0.371837	1.4636	2.54441	0.0396498	3.01596	1.42627	4.98726	1.87647	3.36843	7.06061	12.2029	9.9	3.30397	7.45644	2.60451	4.0518	8.57584
GSCOCG00003115001	Cc00_g03490	1344	0.127945	0.118631	0.184646	0	0	0	0.146095	0	0	0	0	0.392411	0.177097	0	0	0	0	0.167775	0	0.0547192	0	0	0	0	0	0	0	0	0.0694966	0.143403	0	0	0	0	0	0	0	0.0552684	0.271179	0	0	0.103062	0	0	0.056164	0	0
GSCOCG00003116001	Cc00_g03500	2788	2.65216	2.25893	2.70002	2.16755	1.88005	1.26889	3.23966	2.82298	2.61069	0.982881	1.5295	3.18433	2.21969	1.69645	0.0797371	0.216801	2.76901	3.35646	1.52892	2.34766	2.02403	2.00662	0.846903	4.14383	0.777114	2.89181	2.19423	1.2428	1.94311	0.933252	1.0823	0.839298	0.362742	1.06176	1.41113	0.718754	1.9469	1.9849	0	2.35249	1.27393	2.40132	1.20986	1.13235	4.19659	0.168479	1.22261
GSCOCG00003117001	Cc00_g03510	1448	0	0	0	0	0	0	0	0	0	0	0	0	0	0	0	0	0	0	0	0	0	0	0	0	0	0	0	0	0	0	0	0	0	0	0	0	0	0	0	0	0	0	0	0	0	0	0
GSCOCG00003118001	Cc00_g03520	6336	2.70042	3.42233	4.03424	3.13712	4.17703	2.71195	2.82008	2.08411	1.39147	3.00468	1.56277	1.42893	4.7208	2.0195	1.6666	2.70294	3.01093	3.87916	2.43062	3.2732	2.36757	2.9236	1.09469	4.56452	1.65504	1.84664	3.39424	3.44407	3.58223	3.51338	1.69065	2.33898	2.0617	1.01565	1.48735	2.17027	2.05154	2.54988	0.843667	3.12872	2.10923	3.33024	3.33072	3.72036	2.53759	1.81631	1.50634
GSCOCG00003123001	Cc00_g06100	3403	2.60237	1.56957	2.50377	1.04838	0.757515	0.86631	2.48108	1.00222	1.5665	1.1443	0.679639	1.42066	3.80028	1.66287	1.11056	2.36827	2.6176	4.53895	1.69708	2.76622	2.90192	0.986389	0.130097	3.34998	1.32428	1.27128	2.4278	2.40468	2.38792	1.78405	0.709363	1.29189	0.668669	0.453847	0.699041	1.62444	0.937442	2.37925	0.571205	1.29933	5.74919	2.44222	1.39786	3.15421	3.83744	0.207046	1.1686
GSCOCG00003124001	Cc00_g06110	1746	18.1709	11.0951	28.5214	13.2607	13.0909	13.1218	19.0054	10.8185	14.6786	18.8335	8.98267	13.0894	27.9915	10.1583	5.6659	5.88517	28.1872	20.1468	9.13543	14.5737	15.1094	24.5652	3.38082	18.9741	9.03368	14.5849	14.629	12.7514	19.7399	11.9769	2.76514	8.44722	6.27493	1.62169	13.9913	9.57737	13.0624	13.9968	0.974131	8.14598	2.24107	14.6765	10.3034	10.9693	18.0281	2.82477	14.8371
GSCOCG00003126001	Cc00_g06120	773	3.78175	5.46594	5.88575	5.18044	3.22367	5.12137	3.04815	5.09087	10.477	5.59734	8.41498	1.36456	12.5219	7.86682	2.44451	0.521295	8.83469	15.898	1.77883	11.7021	7.84762	0	1.52727	10.7886	3.25129	6.61414	7.1797	4.48243	6.88744	2.11932	0.195178	2.20154	2.07149	0	4.9712	3.03931	2.77182	8.98479	4.71493	4.38539	0.467259	5.61465	5.93006	0.544544	9.76512	2.43063	4.99756
GSCOCG00003127001	Cc00_g06130	2467	0.383369	0.613978	0.704156	0.324643	0.487631	0.341427	0	0.177239	0.166219	0	0	0.498825	0.482405	0.718946	0	0	0.752236	0.182805	0	0.626021	0	0.806301	0.0598188	0.682294	0.210775	0.717386	0.0766929	0.0896494	0.34075	0.0390624	0.428094	0	0.102485	0	0.148348	0.0840286	0	0.135494	0.196981	0	0.0732045	0.187157	0	0	0	0	0
GSCOCG00003130001	Cc08_g06100	1212	0	0	0	0	0	0	0	0	0	0	0	0	0	0	0	0	0	0	0	0	0	0	0	0	0	0	0	0	0	0	0	0	0	0	0	0	0	0	0	0	0	0	0	0	0	0	0
GSCOCG00003137001	Cc08_g06110	390	0.22046	0	0.212107	0	0	0.647924	0	0.672691	0	0	0	0	0.813739	0	0	0	0	0	0	0.565712	0	0	0	0	0.222215	0.504214	0.485132	0	0	0.494189	0	0	0	0	0	0	0.366259	0	0	0	0	0	0	0	0	0	0
GSCOCG00003140001	Cc08_g06120	303	0	0	0	0	0	0.555974	0	0	0	0	0	0.870299	0	0	0	0	0	0	0	0	0	0	0	0	0	0	0	0	0	0.318043	0	0	0	0	0	1.59636	0	0	0	0	0	0	0	0	0	0	0
GSCOCG00003141001	Cc08_g06130	1164	0	0	0	0	0	0	0	0	0	0	0	0	0	0	0	0	0	0	0	0	0	0	0	0	0	0	0	0	0	0	0	0	0	0	0	0	0	0	0	0	0	0	0	0	0	0	0
GSCOCG00003148001	Cc00_g09670	4602	5.88515	6.02838	11.2704	5.07857	5.09739	5.06991	8.53333	6.23284	2.5395	4.73228	4.63303	5.57732	10.0338	4.16606	3.76792	7.00497	13.6944	13.8175	8.84423	8.66147	5.90621	7.83425	8.43365	10.5239	4.36897	5.31988	7.82514	9.41946	7.81406	7.9154	0.590115	2.92753	2.9301	1.09071	3.89673	5.63066	8.21496	6.65814	4.98941	7.91062	9.88919	8.54806	7.61152	11.2505	7.46315	1.9393	6.64148
GSCOCG00003150001	Cc00_g14240	725	2.49043	1.42947	2.39607	1.20511	2.8445	2.43977	1.21874	3.73923	4.52483	7.55937	8.17459	7.2745	3.50188	6.116	0.919891	1.38952	4.50503	5.28734	4.36219	4.05752	2.98365	4.28695	0	2.42721	3.22748	3.79725	2.69666	2.84718	1.41715	2.25964	0.2081	2.15169	1.27869	0	4.16454	2.47805	3.61207	6.81333	1.17299	7.72513	6.47653	6.17744	8.82789	5.80596	5.51817	0.323944	3.13437
GSCOCG00003153001	Cc00_g20490	378	1.81967	2.3199	3.06376	4.04493	3.40982	2.00548	2.0778	1.38809	5.1529	2.28928	3.05927	5.11588	1.88904	2.01093	3.82274	5.86319	6.48045	3.28093	0.363767	2.14013	0.373214	0.657786	10.1505	1.82167	2.06342	3.64154	1.16791	2.92546	1.72969	5.09878	3.99134	2.06346	3.12137	0	2.90456	3.29045	1.63751	2.35812	1.28559	0	7.485	4.03085	1.37285	6.12467	1.99694	3.72793	3.30643
GSCOCG00003155001	Cc00_g29990	1956	3.73632	1.67103	2.8758	0.744465	1.18612	0.645936	0.501922	0.760044	0.62893	0.0737346	1.84753	1.66273	4.58352	3.02256	0.73875	3.09019	1.74571	0.634045	2.46045	1.31595	1.92331	3.74998	1.65982	3.55951	1.9938	2.51334	1.5799	0.3769	3.91568	0.640475	0.385666	0.580024	0.430865	0	0.280655	0.176635	1.6066	0.132915	2.67075	1.5447	0.892513	3.35192	0.795915	1.9368	0.424503	1.44086	2.73016
GSCOCG00003156001	Cc00_g18970	372	2.31127	1.50011	1.11185	0.587167	0.923951	1.13213	0	0.23508	0	3.10161	0.582866	0.236291	0	2.2704	0	3.24969	0	0	6.28378	1.38387	0.632055	6.34975	4.36371	0.617016	0.931868	0	0	0.396353	0.251084	0.259051	0	0.190613	1.35931	0	0	0.928757	0	0.299519	0	0.594304	0	1.11705	0	0.565769	6.49328	0	0.916299
GSCOCG00003157001	Cc00_g18980	987	22.8233	5.25006	23.1319	2.87694	1.48001	1.96281	14.2241	2.21504	0.415463	5.69885	0	0.44529	4.90346	0.984072	0.563088	0	9.77708	1.71345	7.10507	7.00405	2.28693	24.1841	6.72825	3.56581	1.7561	2.19157	1.78914	3.43586	4.82631	12.3022	1.07002	3.0892	0.426936	0	1.66858	1.26017	3.03917	1.84385	4.55427	0.447986	10.4905	0.748475	1.48969	0	7.64786	1.42772	2.64771
GSCOCG00003160001	Cc00_g10200	2094	5.83049	9.47962	6.24165	6.36294	7.09907	8.64827	3.46944	6.51488	7.63726	7.02528	8.69789	7.26205	9.01758	12.7657	12.315	11.931	7.16074	6.51486	7.87988	6.70804	8.62348	6.94633	4.86272	7.92868	8.19457	6.05707	7.95115	8.5551	9.50092	6.39685	9.2224	8.39788	8.17013	4.91703	6.99092	8.87668	8.14026	6.54479	6.14983	11.0153	9.0269	9.52537	13.7127	4.82444	8.93989	8.63619	9.92964
GSCOCG00003161001	Cc00_g10210	723	0	0	0.228829	0	0	0	0	0	0.283584	0.398962	0	0	0	0.0584087	0	0	0	0	0	0	0	0	0	0	0	0	0	0	0.129189	0	0	0	0	0	0	0.0955733	0	0	0	0	0	0	0	0	0	0	0
GSCOCG00003162001	Cc00_g10220	228	6.03363	4.54545	1.81407	5.10938	0.376875	3.32487	0	4.98617	0	0	0.316997	0	2.08788	2.77826	0	0.883686	0.651146	0	0	3.22555	4.33124	0	0	2.34899	0.760208	3.44988	0.27661	1.29336	4.09664	0	5.29378	1.244	2.21782	0	0.401288	0	0	1.79186	0	0	0	0	1.13802	0	1.98643	0	1.99335
GSCOCG00003163001	Cc00_g11540	1894	0.0907911	0.210455	0.0873512	0.269092	0.544419	0.0444721	0.0518352	0.138516	0.162379	0	0	0	0.0837798	0.312151	0	1.38292	0.117578	0.773856	0.0725997	0	0.0248284	0	0	0	0.137271	0.0519122	0	0.233543	0.0986308	0.10176	0	0	0.0444969	0	0.0483071	0.0729667	0.0251392	0.117657	0	0.544726	0	0.0731334	0	0.333368	0.199272	0	0
GSCOCG00003164001	Cc00_g11550	672	0.255891	0	0.369293	0	0	0.752055	0	0	0	1.28772	0	0.130804	0.118065	0	0	0	0.220925	0	0	0	0.209933	0	0	0.227708	0	0	0	0	0	0	0	0	0	0	0	0.822613	0	0.0552684	1.08472	0	0	0.206123	0	0	0	0	0
GSCOCG00003165001	Cc00_g11560	2637	0.717309	0.241851	0.533283	0.193273	0.944974	0.702716	0	0.165813	0.583138	1.31263	0.191857	0.0666668	0.601741	0.336299	0.421515	1.68091	0.225197	0.25653	0.156432	0.362553	0.338822	0	0.22385	0.522252	0.197187	0.447425	0.813152	0.307523	0.672986	0.182721	0	0.0537792	0.223716	0	0.242873	0.34065	0.072224	0.267602	0.506776	0	0	0.262637	0.262387	0	0	0	0.129262
GSCOCG00003167001	Cc00_g11570	228	0.754204	0	0.725628	0	0	0	0	1.91776	0	0	0	0	0	0	0	0	0	0	0	0	0.824998	0	0	0	0	0	0.55322	0	0	0.845324	0	0	0	0	0	0	0	0	0	0	0	0	0	0	0.331072	0	0
GSCOCG00003169001	Cc00_g26730	708	16.3943	14.4127	21.2646	21.0816	14.9281	15.8229	19.136	12.2281	8.83256	10.5928	23.5814	10.6771	10.3097	14.494	38.6211	17.0746	21.703	25.9568	21.3636	21.6057	11.4905	43.1965	29.598	17.0743	16.2801	15.9703	15.1432	15.2025	13.9841	19.1917	16.1954	17.0259	11.7845	21.6323	6.97833	19.5196	10.3566	18.9374	15.7866	15.3008	12.6689	14.9992	18.8127	13.3771	28.4666	15.2592	15.2458
GSCOCG00003170001	Cc00_g26740	408	0.210733	0	0.405498	0.178453	0.421213	1.23868	1.92502	0.643013	0	0	0	0	0	0.310511	0	0	0	2.48702	0	2.16302	0.691543	0	0	1.31267	1.06206	0	0.772881	0.18069	1.37358	0.236193	0	1.21656	1.03281	0	0.896997	0.338723	0	0.455151	0	0	0	0.678994	0	0	0	0	0
GSCOCG00003171001	Cc00_g26750	1554	20.8585	20.3148	25.5511	27.6898	11.7777	23.2527	14.0883	12.2677	10.7529	9.74492	28.6497	6.05233	14.9081	17.9353	21.8874	21.652	22.6895	23.3615	25.9258	23.7097	18.7615	45.2805	22.6962	22.6477	22.4746	21.1322	24.3908	17.1258	17.4906	28.3396	19.7086	22.2671	16.7578	20.1254	6.9474	15.3851	6.09725	19.096	9.14679	12.8039	17.7419	18.837	16.8638	21.2633	27.153	23.8789	14.9886
GSCOCG00003172001	Cc00_g26760	213	0	0	0	0	0	0	0	0	0	0	0	0	0	0	0	0	0	0	0	0	0	0	0	0	0	0	0	0	0	0	2.83329	0	0	0	0	0	0	0	0	0	0	0	5.2787	0	0	0	0
GSCOCG00003173001	Cc00_g08750	598	0	0.133311	1.7983	0	0	0	1.31339	0	0	2.65296	0	0	1.99012	0.211854	0	0	0.620657	0.942682	0.22994	0	0	0	0	0	1.88399	0.164418	0.31639	0	1.09335	0.161149	0.252296	0.118575	0	0	0	0	0.0796215	0.0621076	2.03157	0.246467	0	2.54793	0	0	0.504912	0	0.950009
GSCOCG00003176001	Cc00_g08760	2166	0	0	0.0763819	0	0	0	0	0.0807477	0.189318	0.199757	0.400417	0.0405818	0.512813	0.155972	0	0	0.137083	0	0	0.101859	0.0217105	0	0	0.247262	0	0.272359	0.174701	0	0.086245	0.0444907	0	0.0654736	0	0	0.126723	0.127608	0	0.445821	0.224355	0	0.0555849	0.468963	0	0	0.0348497	0	0
GSCOCG00003180001	Cc00_g19770	693	0	0	0	0	0	0	0	0	0	0	0	0	0	0	0	0	0	0	0	0	0	0	0	0	0	0	0	0	0	0	0	0	0	0	0	0	0	0	0	0	0	0	0	0	0	0	0
GSCOCG00003181001	Cc00_g19780	769	0	0	0	0	0	0	0	0	0	0	0	0	0	0	0	0	0	0	0	0	0	0	0	0	0	0	0.164024	0	0.121461	0	0	0	0	0	0	0	0	0	0	0	0	0	0	0	0	0	0
GSCOCG00003185001	Cc00_g30480	3261	0.0263659	0.0244465	0	0.0223271	0	0.0258295	0	0.0268169	0.125747	0	0.0221636	0.242595	0	0	0	0	0	0	0	0	0	0	0	0.0469242	0.0265758	0	0.0773592	0.226071	0.0286426	0.0591027	0	0.0217442	0	0	0	0.0423793	0.0876057	0	0	0	0	0	0	0	0	0	0
GSCOCG00003186001	Cc00_g07030	2994	0.0574343	0.23964	0.30392	0.462046	0.0286999	0.562659	0.196745	0.292083	0.856009	0.38537	0.337961	0.352305	0.158997	0.705236	0.40838	0	0.818173	0.414226	0.0459265	0.466703	0.204183	0	0	0.587752	0.202621	0.164198	0.273838	0.221608	0.187181	0.0643733	0.100783	0.0236833	0	0.429871	0.397267	0.230793	0.127224	1.0048	0.365195	0.147683	0	0.524326	0.895515	0	0.277331	0	0.0758992
GSCOCG00003188001	Cc00_g31990	1509	0	0	0	0	0	0	0	0	0	0	0	0	0	0	0	0	0	0	0	0	0	0	0	0	0	0	0	0	0	0	0	0	0	0	0	0	0	0	0	0	0	0	0	0	0	0	0
GSCOCG00003190001	Cc00_g25700	1368	0	0	0	0	0	0	0.35883	0	0	0	0	0	0	0	0	0	0	0	0	0	0	0	0	0	0	0	0	0	0	0	0	0	0	0	0	0	0	0	0	0	0	0	0	0	0	0	0
GSCOCG00003191001	Cc00_g25710	447	0	0	0	0	0	0	0	0	0	0	0	0	0	0	0	0	0	0	0	0	0	0	0	0	0	0	0	0	0	0	0	0	0	0	0	0	0	0	0	0	0	0	0	0	0	0	0
GSCOCG00003206001	Cc00_g29750	315	0	0	0	0	0	0	0	0	0	0	0	0	0	0	0	0	0	0	0	0	0	0	0	0	0	0	0	0	0	0	0	0	0	0	0	0	0	0	0	0	0	0	0	0	0	0	0
GSCOCG00003208001	Cc00_g32620	1452	0.177643	0	0.398796	0.100287	0.47343	0.0580097	0	0.0602271	0	0	0.0497764	0	0.0546415	0.349004	0	0	0.664599	0	0	0	0	0	0	0.316157	0.0596858	0.270859	0.521216	0.0507725	0.0643274	0	0	0	0.232168	0	0	0.0475892	0	0	0	0	0.082918	0.254389	0.119131	0	0	0	0.0782514
GSCOCG00003214001	Cc06_g21420	3754	8.61166	7.64498	10.0042	6.34215	4.89837	4.28555	4.21053	7.17489	5.59821	6.30071	2.57989	6.13475	11.7931	4.52218	1.48047	5.47443	8.62135	8.64957	4.50532	7.97331	6.97732	6.95459	4.20626	13.4106	4.57097	7.93593	7.17359	5.49869	8.53419	4.15861	1.68797	4.07994	3.68179	2.63989	4.94758	6.11109	4.54068	6.55941	2.29772	4.71137	5.50029	6.02666	4.65393	5.15793	4.46391	1.12612	5.84147
GSCOCG00003215001	Cc06_g21430	615	0	0.259253	0.941547	0.236776	0.558878	0	0	0	0.83346	0	0.117521	0.142927	1.16107	0.549327	0.542212	0	1.207	0.733299	0	0	0	0	0	0.497626	0.281833	0.319745	0.922933	0	0.303751	0	0	0.230595	0	5.85966	0	0	0.0774206	0.120782	0	0	0	0.0750757	0	0	0.245478	0.763771	0
GSCOCG00003216001	Cc06_g21440	3780	13.511	11.2621	13.6119	9.32259	9.59296	8.55671	7.55799	12.4003	14.3468	12.8963	15.7744	14.464	21.0523	17.8973	10.4684	17.7495	18.754	15.9871	15.0963	16.5568	14.5678	9.53789	9.48683	19.0668	8.91857	14.3321	15.3163	8.73739	12.6515	7.59718	8.74104	11.4428	8.65066	10.4188	10.9405	11.5349	12.7222	14.8168	8.67772	18.7548	21.1172	18.9572	15.1471	22.1602	14.6975	10.1897	11.9633
GSCOCG00003219001	Cc00_g30160	434	0	0	0	0	0	0	0	0	0	0	0	0	0	0	0	0	0	0	0	0	0	0	0	0	0	0	0	0	0	0	0	0	0	0	0	0	0	0	0	0	0	0	0	0	0	0	0
GSCOCG00003220001	Cc00_g13850	1318	0.456642	0.302429	1.12973	0.0552418	0.84754	0.0639075	0.52142	0	0.155562	0	0.0548371	0.266768	0.601969	1.05734	0	1.52868	2.08386	0.0855423	1.56492	0	0.321111	2.45247	1.00771	0.522451	0.065754	0.149198	0.191402	0.111869	0.212603	0.292464	0	0.107599	0.19183	0	0.138837	0	0.50576	0.0845379	0.645233	0.0559133	0.411067	1.2261	0.984326	0	0.171816	0	0.60345
GSCOCG00003221001	Cc00_g13860	1305	0	0.122177	0	0.0557921	0.197534	0.129088	0	0	0	0.110517	0	0	0	0.129439	0	0	0	0	0	0.0563545	0	0	0	0	0	0	0.0483273	0	0	0	0	0	0	0	0.420661	0	0	0.0853801	0	0.959994	0	0	0	0	0	0	0
GSCOCG00003223001	Cc00_g13870	1575	15.1214	18.323	18.1725	7.95117	7.91078	5.61534	3.05436	7.4957	4.29589	17.948	11.5641	24.7237	55.8147	35.7677	25.3359	26.2244	14.5162	10.5228	18.4212	18.1638	15.6153	11.998	17.6151	27.0578	7.86852	15.5442	13.9348	5.38286	12.1573	6.36327	4.59803	6.12284	9.7922	5.06642	13.9419	11.9772	31.682	15.6815	18.4353	20.0728	31.5325	27.1459	10.0492	18.8417	7.42862	8.79792	16.3037
GSCOCG00003226001	Cc00_g13880	1102	3.43293	3.11068	3.52805	1.25532	0.857715	1.07007	0.0890888	1.34904	1.30238	2.09401	1.18054	4.4668	9.35947	6.6295	5.34586	2.19398	0.20208	3.06928	3.86808	2.53595	3.62715	5.97916	0.133914	3.40199	2.59519	3.47962	2.34642	1.53866	2.79702	0.787025	0.821449	0.836482	1.07067	0	1.74353	1.693	5.27121	1.65143	4.96095	1.06996	5.62654	5.82382	3.06088	3.62873	0.958967	3.40994	3.29934
GSCOCG00003227001	Cc00_g13890	2326	2.07001	1.19957	0.711278	0.813854	0.443306	0.217275	1.43507	0.639143	0	0.496044	0.0621456	0.113371	2.86523	0.544663	1.67256	1.21269	2.68073	2.76288	4.31547	2.8772	0.444776	7.37591	0.444114	1.21705	1.86293	0.972226	1.08456	1.26779	1.24484	1.74007	0	1.2194	0.217396	0	0.196676	1.21801	0.655046	1.83626	0.313383	1.04552	2.32926	1.11161	0.29747	0	4.21882	0.403886	0.390786
GSCOCG00003228001	Cc00_g13900	2418	10.4896	15.5286	15.0185	10.5088	7.32054	7.66362	0.487225	4.7016	1.14471	3.93666	6.45636	4.87122	26.0199	22.6167	15.7674	28.8305	15.0426	9.18558	10.0654	7.72531	13.5552	15.0646	9.4598	19.4597	14.0855	18.5827	17.5795	4.45135	15.8376	7.73167	2.49583	9.67726	15.0221	5.74854	2.08112	3.31495	4.82438	3.7939	6.12967	10.1489	9.78412	19.3623	2.36075	13.0562	3.71491	10.0044	7.89427
GSCOCG00003232001	Cc00_g20840	3060	0.0280978	0	0.0270332	0	0	0	0	0	0	0	0	0	0	0.0138005	0	0	0	0.110534	0	0.264369	0.0307352	0.325024	0	0	0.056643	0.0321313	0	0	0.15262	0	0	0	0	0	0.1196	0.0677446	0	0.169923	0	0	0	0	0	0	0	0	0
GSCOCG00003233001	Cc00_g28180	1379	35.4766	37.6922	11.7574	21.7528	7.66431	11.8496	6.47861	5.00981	7.43405	6.69354	9.90576	5.35432	35.7287	63.8802	10.398	8.32805	15.8258	10.9556	11.5667	16.3724	23.5977	4.23721	5.67176	14.8692	21.4931	27.878	53.3715	27.7459	37.1175	22.0127	26.1484	26.3784	22.4291	21.7461	9.81948	3.45748	7.80326	9.23795	23.3462	15.1235	9.29824	9.4419	13.7982	9.6152	8.15604	9.19682	9.96965
GSCOCG00003235001	Cc00_g33230	2400	0.214948	0.0996502	0	0.0910108	0.465441	0.0350959	0	0	0.170859	0	0	0	0	0	0	0	0	0.046977	0	0.0306427	0.0195937	0	0	0.0637583	0.0361099	0	0.0525559	0	0	0	0	0	0	0	0	0	0.0595171	0	0	0	0	0.173143	0	0.0876942	0	0	0
GSCOCG00003236001	Cc00_g13410	2688	2.97473	4.21141	1.84646	2.38362	1.88606	1.28476	1.93576	1.20374	0.724626	1.23407	0.268881	1.30804	0.560808	1.13115	3.14273	3.22309	2.43017	2.89412	3.37621	1.96989	1.71445	3.7463	3.34894	1.96398	3.09513	2.37757	2.15855	1.94726	1.98065	3.87188	1.68385	2.45329	2.82178	2.82496	0.953059	2.95627	1.91305	0.870477	1.40109	1.89169	2.03797	1.3398	1.41575	2.89704	2.72395	1.92221	2.15576
GSCOCG00003237001	Cc00_g13420	772	17.1513	20.7562	16.6086	20.56	11.0192	11.3471	3.30644	8.94888	21.7779	19.2424	10.9536	8.42566	13.6686	25.9832	26.9245	24.0106	17.3077	11.9755	13.5367	18.4809	18.5176	0.322076	4.01429	29.2363	20.6556	16.8115	27.2038	18.1439	15.6076	13.8559	8.98983	18.0025	16.9209	15.0043	15.5255	9.93529	12.1501	11.2095	17.3105	6.39569	10.215	11.5429	17.7012	6.27036	15.7422	18.2533	12.5101
GSCOCG00003238001	Cc00_g13430	2478	3.05334	5.56561	1.56897	3.4377	1.69913	3.26315	0.831999	1.65865	1.15837	3.31752	0.495836	1.63172	1.15263	1.9598	0.403705	0.975692	1.43788	2.32041	2.99645	3.29428	2.42905	3.96344	0.952852	2.68619	4.16182	2.89648	6.00639	2.70729	1.84696	3.38334	4.4446	3.49103	3.67309	10.128	1.95689	3.09526	1.24895	2.30816	1.71593	0.565044	2.42932	1.56514	2.68752	2.20828	2.98526	3.88589	1.28385
GSCOCG00003240001	Cc00_g35450	1371	0	0	0	0	0	0	0	0	0	0	0	0	0	0	0	0	0	0	0	0	0	0	0	0	0	0	0	0	0	0	0	0	0	0	0	0	0	0	0	0	0	0	0	0	0	0	0
GSCOCG00003246001	Cc00_g33180	504	8.87087	10.4395	0	17.9132	7.6721	11.0301	8.37612	52.574	0.203404	25.1821	0	34.7066	1.88904	27.3989	129.017	32.7806	119.005	49.214	20.1891	186.775	43.0129	2.4667	1.17121	1.36625	58.9795	3.90165	10.386	45.9298	0.741297	21.6061	7.18442	9.28556	13.3773	87.8451	3.44917	15.3554	34.86	48.3414	14.7039	49.714	62.7068	3.75602	36.0373	45.5175	50.1732	32.6194	23.6711
GSCOCG00003248001	Cc00_g19050	3046	0.310496	0	0.325889	0.0717091	0.16926	0.193569	0.0644622	0.0287097	0.0336558	0	0.11864	0.0865727	0.0781413	0.0831835	0	0	0	0.407155	0	0	0.0463147	0.448961	0	0.376773	0.256065	0.129116	0.144934	0.0484056	0.275978	0	0	0.023279	0	0	0	0	0.0312631	0	0	0	0	0.0454743	0	0	0	0	0
GSCOCG00003249001	Cc00_g19060	1032	5.33204	6.79784	4.88955	4.86802	4.74599	3.50959	2.47342	6.10115	6.15888	5.3106	11.8358	6.13257	8.30297	8.51137	3.55433	5.66176	6.68939	2.84047	5.32961	5.48719	7.01728	4.81866	4.5759	6.67238	3.86292	7.24074	6.66116	4.64332	4.07282	4.20204	3.65486	5.08448	7.10476	1.49655	5.85134	5.95916	3.87553	4.49859	5.062	7.78354	10.6164	5.45827	4.86084	2.0394	6.87552	4.55154	4.62411
GSCOCG00003250001	Cc00_g17170	393	0	0	0	0	0	0	0.249811	0	0	0	0	0	0	0	0	0	0	0	0	0	0	0	0	0	0	0	0	0	0.475335	0	0	0	0.643337	0	0	0	0	0	0	0	0	0	0	0	0	0	0
GSCOCG00003252001	Cc04_g12800	1023	10.926	8.26035	10.3503	5.76491	7.81159	7.90429	10.3646	4.61612	2.50527	4.51143	3.88577	4.38212	7.83313	3.34369	5.976	6.69632	11.8276	13.3354	5.77973	6.90135	10.9403	9.47906	5.19318	4.86134	5.67592	5.57445	6.78141	10.3052	9.95207	10.2678	6.19419	5.5451	5.43723	8.68087	1.43099	3.44484	7.12111	2.7592	4.27524	5.97906	4.94298	5.00982	10.9063	2.67454	7.5263	2.29579	10.4403
GSCOCG00003254001	Cc04_g12810	1623	3.54936	2.89802	6.98266	2.37761	3.759	3.26956	1.8752	2.37079	1.38961	3.02135	1.95941	3.3037	3.51968	1.66524	0.0684865	1.61383	3.11009	3.19548	2.37222	2.94533	2.02818	1.532	3.63704	4.94981	2.50967	2.24147	3.14753	1.7715	2.58974	2.49378	0.929592	1.79127	1.19431	0	2.42405	2.55451	3.98981	1.71628	0.149708	2.04326	3.70909	3.61293	2.50462	0.259354	1.62782	0.578828	1.96019
GSCOCG00003255001	Cc04_g12820	2317	231.962	247.556	263.767	317.599	209.311	287.408	330.417	228.796	202.244	191.532	147.608	195.793	179.498	160.534	80.019	190.785	233.008	266.656	287.53	308.358	263.904	357.351	348.455	296.695	252.585	279.307	270.641	251.487	194.264	316.551	132.119	302.269	168.772	81.8769	213.393	208.074	202.476	243.376	107.908	213.766	192.703	243.771	252.675	242.077	229.776	157.722	281.086
GSCOCG00003257001	Cc04_g12830	753	0.228364	0	0.109856	0	0	0	0	0	0	0	0	0	0	0	0	0	0	0	0.730433	0	0	0.165102	0	0.101607	0	0	0	0	0	0	0	0	0	0	0	0	0	0.0493232	0	0	0	0	0	0	0	0	0.150891
GSCOCG00003258001	Cc04_g12840	2251	1.06949	0.247908	0.183744	2.61995	1.25971	1.79611	1.39566	0.738137	0.500965	2.691	0.0642162	0	0	0	0	0	0	0.751298	0.122171	1.20883	0.125344	1.43597	0	0.169947	0.577502	0.0436791	0.224139	1.70303	0.207471	1.28432	0	0.315006	0.673917	0	0	0.0306972	0	0	0	0.0327382	0	0	0.730031	0	2.04556	0	0.403807
GSCOCG00003259001	Cc04_g12850	584	1.03057	1.22856	0.42494	0.872707	2.05991	1.15384	3.5303	3.44408	1.93094	1.97568	1.48511	3.01028	3.9398	2.53088	3.23563	1.035	0.889751	0	0	0	1.28835	4.68334	0.252693	1.17909	0.44519	1.17851	2.15983	0.631179	1.91925	1.32009	3.87516	1.45701	2.45327	1.98344	2.35001	3.31299	1.79367	0.826754	2.49633	0.630939	0	1.26497	2.81387	0.720774	1.03403	0.804314	1.16734
GSCOCG00003260001	Cc04_g12860	2214	43.6886	30.4982	53.9895	37.2922	33.9208	38.3106	77.5563	86.6203	74.8262	81.4929	117.096	75.7911	51.3163	63.7448	28.5164	58.6059	70.9784	81.7323	65.0877	52.4497	45.6656	132.183	74.5196	56.0866	39.0652	69.6778	28.1153	28.5364	32.9485	32.9928	22.6922	42.3398	23.1058	12.7308	90.5019	89.9792	78.3884	67.3693	54.2142	68.5677	64.4401	55.2849	72.8168	44.869	79.6098	23.2314	83.7532
GSCOCG00003261001	Cc04_g12870	1446	0	0	0	0	0	0	0	0	0	0	0	0	0	0	0	0	0	0	0	0	0	0	0	0	0	0	0	0	0	0	0	0	0	0	0	0	0	0	0	0	0	0	0	0	0	0	0
GSCOCG00003262001	Cc04_g12880	1724	5.3363	4.43917	0.959647	1.6893	1.34573	1.61229	5.12519	1.2174	1.07035	1.25486	0.335384	7.7499	0.552247	1.4697	2.06317	1.98676	8.31004	1.24255	1.67493	3.75391	3.81873	1.22591	1.36959	0.532552	6.13282	1.02656	1.35353	6.11497	1.73371	2.23589	2.18783	0.616948	2.05315	0	0.212282	0.921861	17.7032	0.473949	2.04359	2.47925	5.51703	1.71403	0.903022	1.34288	0.656767	1.63475	6.78827
GSCOCG00003266001	Cc04_g12890	1404	0	0.0567807	0.176756	0.207432	0	0.179979	0.629333	0.436003	0.146034	1.23269	0	0	0.565096	0.30078	0	0	0.422967	0.160605	0.587624	0.314284	0.200961	0	0	0	0.123453	0	0	0	0.39916	0	0	0	0	0	0	0	0	0.105813	0.17306	0	0	1.18389	0	0.449714	0.268819	0	0.24278
GSCOCG00003268001	Cc04_g12900	1395	0	0	0	0	0	0	0	0	0	0	0	0	0	0	0	0	0	0	0	0	0	0	0	0	0	0	0	0	0	0	0	0	0	0	0	0	0	0	0	0	0	0	0	0	0	0	0
GSCOCG00003270001	Cc04_g12910	1275	0	0	0	0	0	0	0	0	0	0	0	0	0	0	0	0	0	0	0	0	0	0	0	0	0	0	0	0	0	0	0	0	0	0	0	0	0	0	0	0	0	0	0	0	0	0	0
GSCOCG00003271001	Cc04_g12920	489	2.10992	4.07567	0	1.93561	0	3.78949	4.01537	2.14601	0.209643	3.8342	0	0.179755	0	1.4681	0	2.47215	7.13464	12.6809	2.81194	8.27166	5.5776	0	3.01785	0.312924	1.94949	1.00533	2.32149	9.95017	0.764036	8.67105	0	1.59507	0.344692	0	1.30973	3.10877	6.52376	10.3294	0	6.17881	0.246211	0.660943	4.59862	0	14.3559	0	4.41473
GSCOCG00003276001	Cc00_g21010	2889	0.0297609	0.137972	0	0.0756061	0	0.0291555	0	0	0	0	0.0250174	0	0.0274626	0.0584694	0	0	0.308331	0	0	0	0.0162772	0	0	0.132416	0	0.0340331	0.0436602	0	0.0969921	0	0	0	0	0	0	0	0	0.0128558	0	0	0	0	0	0	0.104513	0	0
GSCOCG00003277001	Cc00_g19720	1282	0	0	0.193576	0	0	0	0	0	0	0	0.56377	0	0	0.164702	0	0	0	0	0	0.229462	0	0	0	0	0	0	0	0	0	0	0	0	0	0	0	0	0	0	0	0	0	0	0.134929	0	0.294401	0	0
GSCOCG00003278001	Cc00_g19730	1763	7.169	8.68195	5.86512	5.74045	3.11932	3.82213	2.61728	4.46425	9.013	6.05368	6.6003	4.93597	8.50548	12.5515	2.33277	5.59985	7.41043	11.3832	4.0557	10.1783	8.24203	0	0	13.4533	5.75137	9.64813	12.0911	7.10873	8.47677	3.99023	0.599041	2.17188	2.67698	0	4.98207	3.37071	2.83576	5.64584	1.72275	0.627002	3.3804	5.49973	7.8493	1.43255	8.64881	0.666079	2.44901
GSCOCG00003281001	Cc00_g31000	1128	24.2388	14.7002	23.6871	9.03654	4.03737	6.34713	0.348142	1.86063	6.8162	2.94075	15.4418	3.89628	12.3792	4.00581	1.57665	0.893087	12.306	3.59824	7.55784	12.9091	20.8444	5.73113	2.74737	30.0478	21.6659	30.7691	12.8035	5.88205	18.3826	7.85971	2.00629	6.78906	3.73569	0	4.38002	1.04139	2.70149	3.42429	1.83094	4.57319	0.853879	11.4201	4.21713	2.61217	6.4242	5.82985	13.1954
GSCOCG00003284001	Cc00_g28860	525	15.2306	22.018	17.1746	18.1675	9.65661	16.5251	24.6842	18.4894	27.3375	19.5047	51.7629	20.4263	37.7807	48.8254	41.9208	21.4913	18.5223	13.3146	25.4055	28.4365	21.6762	15.3922	23.0495	32.9357	18.4883	25.6573	20.5419	13.4805	20.6377	12.4818	52.0152	25.5269	25.5239	45.5977	41.1286	35.0104	38.6351	33.3909	26.8431	29.8986	36.1191	32.0123	36.2432	18.8417	38.9643	23.2623	31.3811
GSCOCG00003287001	Cc00_g24850	2723	0.252601	0.117106	0.637956	0.0802152	0.126225	0.0309328	0.144217	0.0642305	0	0.317792	0.0265425	0.0322806	0.0291368	0.186101	0	0	0.0817818	0.0828093	0	0	0.0518086	0.410905	0	0.112391	0.0636531	0	0.0926435	0.0812211	0.480223	0.10617	0	0.130202	0	0	0.134401	0	0	0.0818369	0	0.0270634	0	0.0678246	0	0	0.0831631	0	0
GSCOCG00003288001	Cc00_g24860	1201	0	0	0	0	0	0	0	0	0	0	0	0	0	0	0	0	0	0	0	0	0	0	0	0	0	0	0	0	0	0	0	0	0	0	0	0	0	0	0	0	0	0	0	0	0	0	0
GSCOCG00003289001	Cc00_g27610	462	0	0	0	0.157595	0	0	0	0.189285	0	0	0	0	0	0	0	0	0	0	0	0	0	0	0	0	0	0	0	0	0	0	0	0	0	0	0	0	0.10306	0	0.262961	0	0	0	0	0	0.816931	0	0
GSCOCG00003291001	Cc00_g18930	2277	0	0	0	0	0	0	0	0	0	0	0	0	0	0	0	0	0	0	0	0	0	0	0	0	0	0	0	0	0	0	0	0	0	0	0	0	0	0	0	0	0	0	0	0	0.0331508	0	0
GSCOCG00003296001	Cc10_g11680	213	0	0.374273	0.388364	0.341825	0	0.395447	0.92184	1.23169	0.481294	1.35422	0.339321	1.23803	0.744972	0.396521	0.521848	0	0.348501	0	0	0.34527	0.220774	1.16734	0.692831	0.359202	0	0	0	0	0	0	0	0	0.395667	0	0.429548	0.324411	0.894154	1.22057	0	0	0.565244	1.30061	0	0	0	0	0
GSCOCG00003302001	Cc10_g11690	306	0	0	0	0	0	0	0	0	0	0	0	0	0	0	0	0	0	0	0	0	0	0	0	0	0	0	0	0	0	0	0	0	0	0	0	0	0	0	0	0	0	0	0	0	0	0	0
GSCOCG00003306001	Cc00_g26920	972	0.088456	0	0	0	0	0	0	0	0	0	0	0	0	0	0	0	0	0	0	0	0	0	0	0	0	0	0	0	0	0	0	0	0	0	0	0	0	0	0	0	0	0	0	0	0	0	0
GSCOCG00003307001	Cc00_g28410	2130	0.444024	0.97311	0.504874	0.205095	0.282391	0.395447	0	0.32845	0	0.0677112	0.101796	0	0.52148	0.455999	0.469663	0.472959	0.522751	0.846909	0.129112	0.794122	0.220774	0.291835	0	0.395122	1.05787	0.461604	0.85866	2.42278	1.7102	1.40252	0	0.233031	0.0791334	0	0	0	0.223538	0.209241	0	0	0	0.455213	0	0.296431	1.13404	0.661576	0
GSCOCG00003311001	Cc00_g34360	580	0	0	0	0	0	0.290449	0	0	0	0	0	0	0	0.364048	0	0	0	0	0	0	0	0	0	0	0	0	0	0	0.322081	0	0	0	0	0	0.473243	0	0	0.12807	0	0	0	0.398031	0	0	0	0	0
GSCOCG00003313001	Cc01_g11500	156	0	0	0	0	0	0	0	0	0.657151	0	0	4.5077	0	0	0	0	0.951675	0	0	0	0.602883	0	0	0	1.11107	0	0	0	1.19748	0	0	1.36361	0	0	0	0.442946	0	0	0	0	0	0	0	0	0	0	0.72834
GSCOCG00003314001	Cc00_g16160	2661	9.72557	7.75931	11.7197	8.42731	6.61974	6.96378	8.07987	8.15015	12.5592	7.15433	10.5113	7.53147	12.1946	15.9015	2.88222	4.31582	10.4051	5.93171	2.73871	7.84896	6.9804	6.63422	1.99648	9.11449	6.96957	8.12881	7.18126	8.0066	12.531	7.06184	3.57196	6.76836	5.41578	1.06406	11.0714	4.85592	8.01613	5.98767	3.19585	5.09569	3.416	9.26555	4.77788	7.27654	5.84359	0.970859	5.03844
GSCOCG00003317001	Cc00_g16170	1731	8.69229	7.41476	8.6019	14.5533	12.2115	13.9167	4.19701	6.3655	9.23884	6.49886	8.51772	4.3163	10.1753	6.63572	8.47618	5.1214	7.33301	6.31788	5.95771	5.69307	7.4979	8.25937	3.83638	8.97257	8.71143	7.72487	8.5984	13.6711	9.92849	11.2456	10.2848	9.58547	9.29921	4.08936	5.33845	4.83018	11.9928	25.361	3.36882	7.40768	10.2939	6.29491	7.04507	5.95773	7.23883	5.29146	4.59473
GSCOCG00003320001	Cc00_g16180	297	0	0	0	0	0	0	0	0	0	0	0	0	0	0	0	0	0	0	0	0	0	0	0	0	0	0	0	0	0	0	0	0	0	0	0	0	0	0	0	0	0	0	0	0	0	0	0.382563
GSCOCG00003321001	Cc00_g22590	1059	1.62378	3.5381	0.624903	12.5129	4.62499	11.7715	8.80709	8.67066	3.00093	18.3856	0.204746	0.996036	0.0749193	3.34965	20.1525	3.99536	11.4255	27.8934	5.06388	10.764	3.77443	0	0.278702	0.577979	29.5426	0.371376	5.35981	21.8589	1.0584	10.8288	6.26856	19.7524	28.8882	41.3212	10.3676	16.3124	13.4883	48.0124	1.37664	4.73198	8.24247	0.959183	11.0256	8.74458	43.694	3.32662	2.3604
GSCOCG00003322001	Cc00_g22600	357	0	0	0	0	0	0	2.47502	0.244957	0	0.403991	0	0	0	0	0	0	0	0.315812	1.1555	0	0	0	0	0.214314	0.728267	0	0	0	0	1.07974	0	0.198622	0	0	0	0.580668	0.400115	0.208069	0	0	0	0	0.242267	0.589541	1.0572	0	0
GSCOCG00003327001	Cc00_g18150	1203	0	0	0	0	0	0	0	0	0	0	0	0	0.0659514	0	0	0	0	0	0	0	0	0	0	0	0	0.0817304	0	0	0	0	0	0	0	0	0	0	0.0395791	0	0	0	0.100081	0	0	0	0	0	0
GSCOCG00003329001	Cc00_g08200	177	0	0	0.934707	1.23405	0	2.37938	0.554666	1.97627	2.31674	0	0	1.98644	1.34474	1.43151	0	0	0	2.5479	0	0	1.85974	0	0	1.72904	0	1.66647	1.06893	0.416507	0	0	0	2.40366	0	0	1.55074	0.780785	0.269004	0.83933	0	0	0	0.260856	0	0	0.426465	0	0
GSCOCG00003330001	Cc00_g08210	303	0	0	0	0	0	0	0	0	0	0	0	0	0	0	0	0	0	0	0	0	0	0	0	0	0	0	0	0	0	0	0	0	0	0	0	0	0	0	0	0	0	0	0	0	0	0	0
GSCOCG00003332001	Cc00_g08220	288	0	0	0	0.252808	0	0	0	0	0	0	0	0	0	0	0	0	0	0	0	0	0.489843	0	0	0	0	0	0	0	0	0	0	0	0	0	0	0	0	0	0	0	0	0	0	0	0	0	0
GSCOCG00003334001	Cc00_g08230	700	0.245655	0	0.472695	0.104012	0.982028	0.481315	0	0.249857	0.439352	0	0	0	0	0.0603279	0	1.15132	0.212088	0	0	0	0.0671784	0.355204	0	0.1093	0.495221	0.14046	0.180192	0	0.533734	0	0	0.202594	0	0	0	0.394854	0	0	0	0.421107	0	0	0	0	0	0	0.162316
GSCOCG00003335001	Cc00_g08240	2694	0	0.0295917	0.0614117	0.0540525	0	0.125063	0	0	0.0380533	0	0	0	0.0294505	0.0940524	0	0	0	0	0	0	0.0349108	0	0	0.227201	0.0321692	0.0364965	0.0468204	0.0273651	0.138684	0	0	0	0.156416	0	0	0	0	0	0	0	0	0	0	0	0	0	0
GSCOCG00003337001	Cc00_g08250	2187	1.37598	1.60388	1.21038	0.565957	0.707222	0.616224	0.448907	0.879696	0.09375	0.395678	0.198286	0.200961	0.725556	1.27442	0	0.737011	1.08614	1.0826	1.25747	1.74861	1.29012	0.511611	1.28207	0.489776	1.0303	1.30376	0.720932	1.58433	0.683335	0.440635	0.206958	0.324225	0.500961	0	0.376517	0	0.108856	0.577399	0.2222	0	0.302782	0.485572	0.0790941	0.0962351	1.31157	0.751723	0.987106
GSCOCG00003339001	Cc00_g08260	1179	0.875107	0.270467	0.0701625	0.123509	0.291527	0.500094	0	0.741729	0	0.489312	0.796929	1.41654	0.538351	0.75218	0.565667	0	0.251843	0.478137	0.933021	0.561394	0.638167	0	0	0.129788	0.220518	0.0833941	0	0.187587	0.475335	0.245208	0	0.0601424	0.214446	0	0.465617	0	0	0.0630031	0	0.937578	0	0.274131	0.220075	0	0	0	0
GSCOCG00003341001	Cc00_g08270	970	4.25464	3.69836	1.44976	9.60774	4.69501	9.20453	6.78122	11.7201	3.17058	6.69084	2.16081	7.79321	1.79945	3.52638	3.66692	2.28483	6.35169	7.55506	9.07242	8.8706	8.193	3.076	4.25984	2.68179	1.60819	3.85178	2.6007	5.54813	3.08135	3.97389	6.22156	16.3746	5.03925	10.482	8.4891	4.63038	4.81045	7.73438	2.63016	4.25448	3.66156	2.80837	5.2607	4.99043	2.49021	4.35822	3.51405
GSCOCG00003342001	Cc00_g08280	2097	1.06603	1.59668	1.49901	0.86801	0.122929	0.482003	0.842712	0.583833	0.0488868	0.618991	0.413593	1.13176	1.43772	1.91312	0	1.53729	1.98232	1.12906	0.327859	0.771548	0.896994	1.36356	1.19635	0.474311	0.743895	1.17217	0.330824	1.01952	0.979911	0.275728	0	0.405768	0.200947	0	0.698092	0	0	1.00954	0.347605	0.737991	0.602846	1.21099	0.453688	0	0.863913	0	1.08365
GSCOCG00003346001	Cc00_g29440	1066	0	0	0.2328	0.0683008	0.483644	0.31606	0.0920975	0.90239	0	0.405886	0.0678005	0.41229	0	0.15846	0	0	0.139269	0	0.515962	0	0.13234	1.74936	0	0.071773	0	0.0922342	0	0.138315	0.613343	0	0	0.266071	0	0	0.0858289	0.194464	0	0.0348408	0	0.276524	0	0	0	0	0.354054	0	0.213173
GSCOCG00003347001	Cc00_g31980	162	0	0	0	0	0	0	0	0	0	0	0	0	0	0	0	0	0	0	0	0	0	0	0	0.472284	0	0	0	0	0	0	0	0	0	0	0	0	0	0	0	0	0	0	0	0	0	0	0
GSCOCG00003348001	Cc00_g32870	489	0	0.326054	0	0	0	0	0	0	0	0	0	0	0	0.345436	0	0	0	0	0	0	0	0	0	0	0	0	0	0	0	0	0	0	0	0	0	0	0	0	0	0	0	0	0	0	0	0	0
GSCOCG00003351001	Cc00_g07740	423	2.64239	0.942319	3.71563	1.03275	0	0.398251	1.16047	0.206737	1.21177	1.70478	0.170864	0.207802	1.50051	0.599	0	0	2.98326	0	0	0.521578	1.22287	0	0	0	0.204879	1.85951	1.04366	2.0914	1.10406	1.82254	0	3.18499	0.796947	0	1.08149	0	0	0.878022	0	0	0.42694	1.96475	5.72507	0	0.89225	2.77612	2.41747
GSCOCG00003352001	Cc00_g07750	453	0	0	0.182608	0	0	0	0.216724	0	0	0	0.159548	0	0	0	0	0	0	0	0	0	0	0	0	0	0	0	0	0	0	0.21273	0	0	0	0	0	0	0	0.0819875	0	0	0	0.203848	0	0.92921	0	0	0.250819
GSCOCG00003354001	Cc00_g07760	231	0	0	0.358102	0	0	0	0.425004	0	0	0	0	0.76104	0.343461	0.548435	0	0	0.321345	0	0.595255	0	0	1.07638	0	0	0	0	0.273018	0.319142	0.404344	0	0.653129	0	0.364836	0	0.792153	0.299132	0.824479	0.643123	0	0	0.521199	0.599631	0	0	0.326772	0	0
GSCOCG00003357001	Cc00_g32650	693	0.124068	0.115036	0	0	0	0	0.70834	0	0	0	0.104293	0	0	0.0609372	0	0	0	0	0	0	0	0	0	0	0	0	0.364024	0.319142	0	0	0	0.409281	1.09451	0	0.132025	0	0	0	0.70123	0	0	0.0666256	0	0	0	0	0
GSCOCG00003358001	Cc00_g24960	3186	0.107946	0.0750661	0.155785	0.0228527	0.377585	0	0.0924444	0	0.0321769	0	0	0	0.0249025	0.0530188	0	0	0	0	0	0	0.0295197	0	0	0.144087	0	0.0617211	0.11877	0.0462785	0.175901	0	0	0	0	0	0	0	0	0	0	0	0.529051	0	0	0	0	0	0
GSCOCG00003359001	Cc00_g24970	198	0	0	0	0	0	0	0	0	0	0	0	0	0	0	0	0	0	0	0	0	0	0	0	0	0	0	0	0	0	0	0	0	0	0	0	0	0	0	0	0	0	0	0	0	0	0	0
GSCOCG00003361001	Cc00_g26040	1468	1.75707	1.41194	1.9159	0.843152	0.760938	0.745907	0.802528	1.48927	1.0475	1.0807	0.836976	0.419142	0.972828	0.517801	1.51435	1.23523	2.73055	1.68964	2.71636	2.50486	2.4986	4.57313	3.4179	0.938133	1.83009	1.54046	0.558496	1.15504	1.33615	1.3129	0.205549	0.434722	0.459276	0	1.05953	1.74161	2.01093	0.455399	0.413788	1.6064	2.25539	2.54761	0.765915	2.86739	1.7997	0	2.86375
GSCOCG00003362001	Cc00_g28000	270	0	0	0	0	0	0	0	0	0	0	0	0	0	0	0	0	0	0	0	0	0	0	0	0	0	0	0	0	0	0	0	0	0	0	0	0	0	0	0	0	0	0	0	0	0	0	0
GSCOCG00003528001	Cc00_g27230	318	0	0	0	0	0	0	0	0	0	0	0	0	0	0	0	0	0	0	0	0	0	0	0	0	0	0	0	0	0	0	0	0	0	0	0	0	0	0	0	0	0	0	0	0	0	0	0
GSCOCG00003530001	Cc00_g29120	1317	0.130568	0.0605316	0.188432	0	0	0	0.0745451	0	0	0	0	0	0.0602426	0.0961948	0	0	0	0	0	0.949296	0	0	0	0.0580941	0	0	0.0478869	0.055977	0.780134	0	0	0	0	0	0.625241	0	0	0	0	0	0	0	0	0	0	0	0
GSCOCG00003532001	Cc00_g26160	1527	0	0	0	0	0	0	0	0	0	0	0	0	0	0	0	0	0	0	0	0	0	0	0	0	0	0	0	0	0	0	0	0	0	0	0	0	0	0	0	0	0	0	0	0	0	0	0
GSCOCG00003534001	Cc00_g33690	321	0	0	0	0	0	0	0	0	0	0	0	0	0	0	0	0	0	0	0	0	0	0	0	0	0	0	0	0	0	0	0	0	0	0	0	0	0	0	0	0	0	0	0	0	0	0	0
GSCOCG00003540001	Cc04_g13640	1066	319.639	354.852	473.127	145.891	219.816	205.597	173.88	310.586	474.495	479.351	1195.46	646.718	449.094	764.845	745.125	561.726	469.686	421.259	650.886	417.247	444.266	517.229	757.799	428.628	376.817	481.555	314.152	189.284	416.197	300.31	256.314	232.014	268.327	243.16	462.017	270.823	383.813	359.174	647.329	668.428	530.831	612.445	455.246	751.636	364.534	780.148	630.032
GSCOCG00003547001	Cc04_g13630	1578	0	0	0	0	0	0	0	0	0	0	0	0	0	0	0	0	0	0	0	0	0	0	0	0	0	0	0	0	0	0	0	0	0	0	0	0	0	0	0	0	0	0	0	0	0	0	0
GSCOCG00003548001	Cc04_g13620	2629	7.78359	3.27493	7.20549	5.34503	3.7914	3.23592	5.71355	2.92719	4.75728	5.1019	2.41926	3.97874	9.80804	3.77479	4.1857	2.37577	7.65177	9.34894	4.34113	6.65771	4.04246	7.4243	1.96464	8.23595	2.57123	5.49764	3.98217	4.00997	6.21742	2.52922	0.975594	1.56434	1.25021	0	4.59382	3.78483	3.87574	5.7215	1.57117	1.99021	3.06831	6.88446	3.58591	3.28228	6.71866	1.16134	3.93287
GSCOCG00003550001	Cc04_g13610	2648	28.9303	30.8283	26.241	53.1767	20.4435	40.4928	40.8943	35.4687	35.7333	68.1364	33.1899	38.1742	40.9581	33.1393	24.2204	32.7178	43.8151	33.4232	36.3492	47.3527	42.159	29.9066	27.865	36.0591	27.2624	24.2834	29.4377	46.8834	25.9611	46.0363	21.0812	50.7174	35.9642	12.4912	40.0803	53.7818	43.1184	41.2078	22.389	35.177	31.6906	38.2903	42.4608	27.0236	28.6487	24.8341	26.9893
GSCOCG00003623001	Cc00_g25240	894	0	0	0	0	0.67281	0	0	0	0	0	0	0	0	0.14171	0.994662	0	0	0.252225	0	0	0.157802	0	1.81577	0.171163	0	0	0	0.0824628	0	0.107793	0	0	0	0	0	0	0.159777	0	0	0	0	0	0	0	0	0	0
GSCOCG00003624001	Cc00_g25250	609	0	0	0.407496	0	0	0	0	0	0	0	0	0	0	0	0	0	0	0	0	0	0	0	0	0	0	0	0.103558	0	0	0	0	0	0	0	0	0	0	0.548872	0	0	0	0	0	0	0	0	0
GSCOCG00003626001	Cc00_g25180	297	5.78985	2.9526	3.06376	1.71603	2.60386	2.26882	2.31391	2.94444	2.07102	2.42803	3.16357	1.4798	6.14414	3.2703	4.1168	1.35677	2.74928	0.379612	2.31488	2.97142	3.48333	1.67436	1.98751	3.09131	2.33438	2.6484	2.12347	1.73755	5.03183	1.62234	0	0.954989	2.83761	0	3.69671	0.232658	4.00789	2.37598	6.54481	0.992507	2.02689	4.35287	1.45605	0	0.508312	2.37232	0.765125
GSCOCG00003627001	Cc00_g25190	1953	3.56596	3.10227	4.1509	2.38595	4.26778	2.32894	1.15619	4.20905	2.4146	0.960022	3.88577	4.09571	0.812489	3.15694	0.682971	5.98355	4.447	4.67605	5.70293	1.99578	2.64861	1.97336	3.62698	3.87839	2.12998	3.42339	4.58552	4.07678	2.4391	1.62832	0.540762	3.59441	2.33024	0	3.23249	4.21036	3.14499	2.60534	0.933088	4.7167	5.91813	4.53914	5.62425	4.31062	2.16443	2.1646	3.08342
GSCOCG00003628001	Cc00_g25200	1401	1.10466	2.27609	0.531402	1.09135	0.981327	2.58522	0	1.31081	1.46346	0.205888	0.30953	0.564669	0.226523	2.35111	0.555371	0	1.16565	1.52902	0.687029	3.20207	2.316	0	0.421336	3.33127	0.989736	0.912335	1.75562	1.10504	2.33342	0.0687844	0	0.708573	0.24062	2.3885	1.69796	0.443894	0.169927	2.17381	0	1.20982	0.171873	0.692079	1.04948	0	1.18534	0	0.7299
GSCOCG00003630001	Cc00_g11720	639	0	0	0	0	0	0	0	0	0	0	0	0	0	0	0	0	0	0	0	0	0	0	0	0	0	0	0	0	0	0	0	0	0	0	0	0	0	0	0	0	0	0	0	0	0	0	0
GSCOCG00003631001	Cc00_g11730	1047	0	0	0	0	0	0	0	0	0.0979136	0	0	0	0	0.121001	0	0	0	0	0	0	0	0	0	0	0	0	0.060236	0	0	0	0	0	0	0	0	0	0	0	0	0	0.287481	0	0	0	0	0	0
GSCOCG00003632001	Cc00_g11740	312	0	0	0	0	0	0	0	0	0	0	0	0	0	0	0	0	0	0	0	0	0	0	0	0	0	0	0	0	0	0	0	0	0	0	0	0	0	0	0	0	0	0	0	0	0	0	0
GSCOCG00003634001	Cc00_g11750	1218	0	0	0	0	0.423288	0	0	0.502585	0.420836	0	0	1.01035	0.130278	0.0346712	0.091259	0	0	0	0	0.0603798	0.386083	0	0	0.502529	0.355762	0	0.0517792	0	0.230058	0	0	0	0	0	0.676062	0.0567319	0.430009	0.121972	0	0	0	0.151631	0	0	0	0	0.279855
GSCOCG00003636001	Cc00_g11760	699	0	0	0	0	0	0	0	0.250214	0	0	0	0	0	0	0	0	0	0	0	0	0	0	0	0	0	0	0	0	0	0	0	0	0	0	0	0	0	0	0	0	0	0	0	0	0	0	0
GSCOCG00003637001	Cc00_g11770	1053	0	0	0	0	0	0	0	0	0	0	0	0	0	0	0	0	0	0	0	0	0	0	0	0	0	0	0	0	0	0	0	0	0	0	0	0	0	0	0	0	0	0.0876953	0	0	0	0	0
GSCOCG00003638001	Cc00_g11780	555	0	0	0	0	0	0	0	0	0	0	0	0	0	0	0	0	0	0	0	0	0	0	0	0	0	0	0	0	0	0	0	0	0	0	0	0	0	0	0	0	0	0	0	0	0	0	0
GSCOCG00003643001	Cc00_g35560	781	0.77062	1.32697	0.84734	1.39837	0	1.07849	0	0.335915	0.787572	1.29267	0.370168	0	0.914284	0.594782	0	0.515955	1.0455	1.01052	0.880307	1.97746	0.301056	0	0	1.56743	1.44255	1.5107	0.888269	1.6047	1.55473	0.493556	0	0.544747	1.187	1.15355	0.820046	0.530854	0	0.142665	0	0.377432	0	0.768541	1.3289	0	0.773208	0	0.727408
GSCOCG00003645001	Cc09_g06910	2335	9.27913	7.30626	6.05798	11.1006	5.77757	6.85384	7.27385	9.06332	10.493	3.52069	5.0763	4.14091	6.55783	2.58622	5.04594	2.41604	2.73398	5.55274	5.77104	7.02355	5.90077	4.68535	6.88884	7.79845	6.34668	4.80029	8.29191	11.1767	9.84035	9.36843	1.87379	5.19283	4.51162	2.48036	5.79917	4.02464	4.34335	3.65836	1.87305	4.79719	2.44919	5.75414	3.59292	2.43366	5.75427	3.4198	2.1897
GSCOCG00003648001	Cc00_g35440	285	0	0	0	0	0	0	0	0	0	0	0	0	0	0	0	0	0	0	0	0	0	0	0	0	0	0	0	0	0	0	0	0	0	0	0	0	0	0	0	0	0	0	0	0	0	0	0
GSCOCG00003649001	Cc00_g32790	558	0.154085	0.142868	0	0	0.153992	0	0	0	0.18372	0	0	0	0	0	0	0	0	0	0.985691	0.39539	0.42137	0	0.528935	0.274229	0.465934	0	0.33907	0.264236	0.16739	0	0	0.25415	0	0	0	0.123834	0	0.266239	0	0	0	0	0	0	0	0	0
GSCOCG00003650001	Cc00_g26100	561	0.153261	0.142104	0	0	0	0	0.350003	0.311764	0	0	0	0.156685	0	0	0	0	0	0	0	0.262184	0	0	0	0.272763	0	0	0	0	0.166494	0	0	0	0	0	0.652361	0	0	0	0	0	0	0	0	0	0	0	0
GSCOCG00003651001	Cc00_g14340	1821	3.16343	4.37782	5.63288	2.51892	2.83122	1.98896	3.23479	2.54522	1.29482	3.72244	2.02419	3.33065	2.96271	1.92479	6.47022	6.19599	7.82662	4.64353	5.66326	4.48282	1.54942	2.52603	8.8333	3.06712	1.76088	1.45782	3.04772	3.52212	3.48788	3.4927	1.15992	1.75226	0.277684	2.4737	1.30633	2.16292	3.39911	2.32509	1.53445	2.22578	6.97522	2.63693	6.64938	3.81405	2.69439	1.93459	4.55483
GSCOCG00003652001	Cc00_g14350	354	0.242879	0	0	0.205674	0	0	0	0.7411	0	0	0	0	0	0.47717	0	0	0.209691	0.636976	0	0	0	5.61905	0	0	0	0.277745	0.178156	0.208253	0.263851	0	0	0	0	0	0	0	0	0	0	0	0	0.130428	0	0	0	0	0
GSCOCG00003654001	Cc00_g14360	2976	0.231127	0.401815	0.0833887	0.366979	0.0288735	0.0566063	0.0329892	0.17631	0.0344474	0.0484626	0.145716	0.147682	0.346577	0.354751	0	0.135404	0	0.189423	0.0924085	0.123559	0.237021	0.375972	0.0495877	0.25709	0.0873626	0.231267	0.0847676	0.148632	0.219699	0.0647627	0	0	0.113276	0	0.0307438	0.116095	0	0.0623998	0	0.74288	0.020228	0.124117	0.0290623	0	0.0507288	0	0.114537
GSCOCG00003658001	Cc00_g01510	729	0.707648	0.218711	0.340418	1.99749	0.471481	1.61759	0.942704	0.719751	1.40625	1.18704	0.892288	1.32634	0.653	0.695136	0	1.3819	1.12008	1.85588	0	0.70617	0.451542	0	0	0.629712	0.713282	0.269744	0.692094	0.505636	1.28125	0.528762	0	0.583604	0.231213	0	0.502023	0.758294	0.979705	1.42651	0.16665	0.404355	0.24773	1.45672	1.30505	0.288705	2.48508	0.9665	0
GSCOCG00003659001	Cc00_g01520	1728	10.1006	13.7019	14.1699	6.86795	8.50324	6.09303	7.04503	11.7409	13.9416	12.9368	17.9852	14.65	19.1003	18.8175	3.6022	15.1577	15.6365	18.1383	18.4612	15.3639	16.6547	5.10812	14.6036	18.1534	11.7357	20.4837	11.0586	6.6981	14.7564	9.48054	3.75436	11.818	7.99852	4.39438	12.3898	10.077	13.1158	18.2908	9.28034	17.0587	12.0536	19.345	14.6151	18.026	14.6338	10.3295	13.2821
GSCOCG00003664001	Cc00_g01530	1060	0	0	0	0	0	0	0	0	0	0	0	0	0	0	0	0	0	0	0	0	0	0	0	0	0	0	0	0	0	0	0	0	0	0	0	0	0	0	0	0	0	0	0	0	0	0	0
GSCOCG00003666001	Cc00_g01540	1896	0	0	0	0	0	0	0	0	0	0	0	0	0	0	0	0	0	0	0	0	0	0	0	0	0	0	0	0	0	0	0	0	0	0	0	0	0	0	0	0	0	0	0	0	0	0	0
GSCOCG00003667001	Cc00_g01550	1779	1.69155	1.25473	2.74344	1.43244	2.12524	1.37306	4.63562	4.47326	7.89468	5.99923	6.45968	5.28686	3.30024	3.94047	0.999694	3.17114	1.96112	3.23214	4.09652	3.05911	2.03537	3.56402	0	3.22555	0.779438	1.65804	1.31168	0.870239	1.5226	1.13755	0.169615	0.916741	0.331613	0	5.863	6.56426	5.11198	6.284	1.22922	4.51524	2.40253	4.77547	4.0352	0.709835	9.20748	1.4522	2.10764
GSCOCG00003668001	Cc00_g01560	730	24.2626	15.7256	37.1681	13.3649	19.1865	11.3076	26.763	20.7244	19.3797	11.459	18.9104	27.0925	19.3458	10.4706	2.13171	30.3601	28.7771	16.2167	28.0659	23.0702	25.5094	41.8946	63.6787	20.228	22.9125	22.8968	13.391	17.2691	24.5664	24.2897	18.3941	11.6561	14.0847	6.69963	28.5761	20.0673	38.9389	20.6561	15.8101	46.1343	47.1692	46.9306	30.9229	41.8049	34.6401	22.1991	42.8025
GSCOCG00003669001	Cc00_g01570	497	46.882	34.1658	45.1057	26.6623	20.92	18.473	44.8409	36.9506	47.4418	35.1131	66.8947	62.609	52.5205	42.8243	23.9304	46.6202	62.4314	43.5553	79.127	68.9554	59.0413	49.0282	51.0715	84.0532	50.0453	69.8341	35.9114	33.6717	41.3456	26.9517	22.1604	22.2568	16.1093	15.0197	79.7118	45.1858	65.1455	75.7752	39.8442	75.3247	37.9117	71.6263	79.3545	40.2299	111.176	33.5514	73.1564
GSCOCG00003672001	Cc00_g01580	933	0	0	0.0886619	0	0	0	0	0	0	0	0	0	0	0	0	0	0	0	0	0	0	0	0	0	0	0	0	0	0	0	0	0	0	0	0	0	0	0	0	0	0	0	0	0	0	0	0
GSCOCG00003673001	Cc00_g01590	2237	1.22992	1.03348	2.03383	1.20426	0.537767	0.60245	2.54546	8.7958	3.11625	2.44995	1.13082	2.5541	2.51815	1.71787	0	0.99074	3.51741	3.528	1.22936	4.14232	2.24929	2.27858	1.05551	3.59121	0.813562	1.58229	0.535662	0.461379	0.709815	0.172315	0.944219	1.80677	0.414416	0	4.09002	5.77631	1.25579	2.52362	0.325851	0.85652	1.39934	0.908158	0.966578	3.10477	3.98174	0	1.57454
GSCOCG00003674001	Cc00_g01600	1308	9.53133	14.2619	8.79075	8.29395	9.91976	8.04951	3.82796	11.2989	11.3645	8.93135	16.5217	10.8867	16.4381	17.8539	24.6441	15.4037	8.62619	8.79203	15.3483	10.0081	11.0012	7.60376	7.44634	10.4704	13.5164	11.2003	14.7542	12.5124	10.2115	8.32527	9.80442	8.07743	12.3709	12.1028	9.02346	11.5166	14.5972	7.29745	22.57	13.8598	27.2458	15.4611	6.74459	30.4114	9.00272	14.7236	8.86036
GSCOCG00003676001	Cc00_g34110	363	0	0.43923	0	0	0	0	0	0	0	0	0	0	0	0	0	0	0	0	0	0	0.518181	0	0	0.843085	0.477486	0	0	0	0.25731	0	0	0	0	0	0	0	1.70517	0	0	0	0	0.763166	0	0	0	0	0
GSCOCG00003680001	Cc00_g03530	908	0	0	0	0	0	0	0	0	0	0	0	0	0	0	0	0	0	0	0	0	0	0	0	0	0	0	0	0	0	0	0	0	0	0	0	0	0	0	0	0	0	0	0	0	0	0	0
GSCOCG00003681001	Cc00_g03540	1158	3.8609	2.06529	4.00035	4.46409	5.71366	3.63688	6.86723	4.98419	5.31169	6.47642	8.55071	3.56762	4.24788	4.66786	8.06295	5.91566	4.80768	2.62876	2.84982	2.15928	3.69539	0.536794	5.7347	3.36961	1.7213	4.07551	2.23295	1.97355	2.41978	2.99586	7.94753	3.73522	2.9839	0	5.45169	8.23466	2.59038	4.87507	0	3.43649	4.52268	5.18334	1.79253	2.181	4.62814	2.43378	3.53226
GSCOCG00003682001	Cc00_g03550	1164	0	0	0	0	0	0	0	0	0	0	0	0	0	0	0	0	0	0	0	0	0	0	0	0	0	0	0	0	0	0	0	0	0	0	0	0	0	0	0	0	0	0	0	0	0	0	0
GSCOCG00003684001	Cc00_g03560	1251	0	0	0	0	0	0	0	0	0	0	0	0	0	0	0	0	0	0	0	0	0	0	0	0	0	0	0	0	0	0	0	0	0	0	0	0	0	0	0	0	0	0	0	0	0	0	0
GSCOCG00003688001	Cc00_g03570	2401	11.101	11.5546	13.5745	13.7672	10.3786	9.64735	8.05525	14.3504	13.8338	15.9182	13.546	10.507	15.4317	19.822	12.8699	12.5034	14.5308	12.7724	13.6874	12.2214	9.08769	7.4044	8.97361	17.3032	12.164	10.5652	14.263	9.3649	11.7873	11.3987	2.76485	11.8721	9.23152	2.14416	12.3465	12.4327	11.4225	12.6998	6.52727	14.794	17.1494	12.6342	12.1035	11.3955	17.0084	6.06468	8.80197
GSCOCG00003691001	Cc00_g13340	708	0	0	0	0	0	0	0	0	0	0	0	0	0	0	0	0	0	0	0	0	0	0	0	0	0	0	0	0	0	0	0	0	0	0	0	0	0	0	0	0	0	0	0	0	0	0	0
GSCOCG00003696001	Cc00_g28470	1362	0	0	0	0	0	0	0	0	0	0	0	0	0.291261	0	0	0	0	0	0	0	0	0	0	0	0	0	0	0	0	0	0	0	0	0	0	0	0	0	0	0	0	0	0	0	0	0	0
GSCOCG00003699001	Cc00_g26690	1461	0	0.218262	0	0	0	0	0.0671977	0	0	0	0	0	0.0543049	0	0	0	0	0	0	0	0	0	0	0.157105	0	0	0	0	0	0	0	0	0	0	0	0	0	0	0	0	0	0	0	0	0	0	0
GSCOCG00003701001	Cc00_g35510	381	0	0	0.217117	0.191099	0.451063	0	0	0.229527	0	0	0	0	0	0	0	0	0	0	0	0	0	0	0	0	0.454928	0	0	0	0	0	0	0	0	0	0	0	0	0.487406	0	0	0	0.484741	0	0	0	0	0
GSCOCG00003703001	Cc00_g21290	1126	28.1761	20.2486	32.1777	30.9728	26.5566	28.5754	22.0591	23.1439	11.4715	18.5725	22.0806	21.8579	17.0517	23.3275	13.524	36.3237	31.1821	38.0489	39.566	42.0616	24.0136	51.0094	49.8026	24.5294	28.0926	25.8466	24.6443	14.4039	13.7699	23.8778	9.78127	33.1869	23.1276	1.71452	14.4635	25.4674	14.504	15.2717	9.27884	28.4041	42.449	21.3636	48.5447	18.8784	50.7475	12.5147	28.4557
GSCOCG00003704001	Cc00_g28080	651	0	0	0	0	0	0	0	0	0	0	0	0	0	0	0	0	0	0	0	0	0	0	0	0	0	0	0	0	0	0	0	0	0	0	0	0	0	0	0	0	0	0	0	0	0	0	0
GSCOCG00003705001	Cc00_g20420	540	0	0	0	0	0	0	0	0	0	0	0	0	0	0	0	0	0	0	0	0.13619	0	0	0	0	0	0	0	0	0.172969	0	0	0.262622	0	0	0	0	0	0	0	0	0	0	0	0	0	0	0
GSCOCG00003710001	Cc00_g13720	210	0	0	0	0	0	0	0	0	0	0	0	0	0	0	0	0	0	0	0	0	0	0	0	0	0	0	0	0	0	0	0	0	0	0	0	0	0	0	0	0	0	0	0	0	0	0	0
GSCOCG00003711001	Cc05_g03570	2130	0.282561	0.0748546	0.155346	0.102547	0.282391	0	0.138276	0.0821125	0.0481294	0	0.237525	0.165071	0.186243	0.495652	0	0.0945918	0.0697001	0.105864	0.322779	0.483378	0.198697	0	0	0.323282	0.244123	0.138481	0.148045	0.0346111	0	0.0452427	0	0	0	0	0.0429548	0.259529	0	0.209241	0	0	0.0847866	0.173414	0	0	0	0	0.16003
GSCOCG00003712001	Cc05_g03580	540	2.70675	2.36208	2.14463	2.29212	3.50075	2.02776	1.27265	1.4575	3.60703	8.27957	3.88145	3.90667	3.82005	8.05489	0.61752	0.373112	1.51211	4.59331	4.07419	3.26856	6.00874	2.99292	0.273283	5.66741	2.08635	2.73116	3.15335	3.41304	2.59454	2.85532	1.39697	2.49491	1.09248	5.00513	0.677731	1.79147	2.90972	5.29594	1.79982	3.95762	0.111479	1.79556	2.08215	6.23603	2.65593	3.91433	3.99778
GSCOCG00003714001	Cc09_g09500	1094	11467	10180.4	8628.91	14684.9	20089.2	15451.1	13033.9	11877.3	18823.1	8118.64	5980.42	9360.48	6197.26	4731.06	2865.61	2384.8	976.194	2127.41	1651.43	857.772	3915.92	4258.41	5683.98	3883.06	16409.8	7278.95	5483.03	20253.6	20001	11112.3	11755.1	14950.3	18960.9	8151.13	16780.6	18249.2	18809.7	11707.4	10553.1	4206.67	3995.88	7557.49	3002.86	5848.03	1813.14	6997.49	6333.49
GSCOCG00003716001	Cc00_g27580	259	3.98359	5.2326	3.19388	10.9635	1.9906	5.52862	3.41152	7.76581	6.72882	6.12538	9.48788	0	7.04559	17.4462	6.86663	7.00125	7.45172	20.4595	5.83993	34.6417	11.6201	3.84005	3.41868	8.56675	6.35757	7.97203	10.9576	5.40816	5.40946	5.58109	0	5.74929	3.57934	0	4.59235	3.46832	0	5.16236	4.69066	12.2349	9.99434	4.10018	17.6986	3.25044	7.28614	3.62718	0.877383
GSCOCG00003722001	Cc00_g26640	198	0	0	0	0	0	0	0	0	0	0	0	0	0	0	0	0	0	0	0	0	0	0	0	0	0	0	0	0	0	0	0	0	0	0	0	0	0	0	0	0	0	0	0	0	0	0	0
GSCOCG00003723001	Cc00_g26650	1239	0	0	0	0	0	0	0	0	0	0	0	0	0	0	0	0	0	0	0	0	0	0	0	0	0	0	0	0	0	0	0	0	0	0	0	0	0	0	0	0	0	0	0	0	0	0	0
GSCOCG00003724001	Cc00_g26060	1611	27.8058	35.926	23.8255	27.4784	19.0417	18.4564	10.6037	6.94821	6.10894	11.3697	5.33877	4.52869	12.6569	10.5115	14.2823	15.0079	26.1259	21.8351	13.7419	27.8923	16.2588	12.4244	9.25193	13.8677	19.6352	17.2719	25.681	36.6092	24.0611	36.0703	18.7303	18.4862	17.2112	14.54	7.3831	12.2672	7.24106	8.55311	5.58046	11.7105	8.18341	7.25103	23.998	5.35637	17.852	4.37355	14.3878
GSCOCG00003725001	Cc00_g26070	294	0	0	0	0	0	0	0	0	0	0	0	0	0	0	0	0	0	0	0	0	0.639795	0	0	0	0	0	0	0	0	0	0	0	0	0	0	0	0	0	0	0	0	0	0	0	0	0	0
GSCOCG00003731001	Cc00_g31900	270	0.318442	0	0.306376	0	0	0	0	0	0	0	0	0	0	0.312811	0	0	0	0	0	1.63428	0	0	0	0	0	0.364154	0	0	0.345938	0	0	0.262622	0	0	0.338865	0	0	0	0	0	0	0	0	0	0	0	0
GSCOCG00003733001	Cc00_g34630	891	5.59685	4.74205	2.04251	4.33093	0.867954	2.55243	3.08521	3.72962	6.67329	1.45682	2.02793	0.690574	7.03459	6.44581	5.48906	5.20096	1.91617	15.0579	3.70381	12.4634	9.34165	0	0	11.3348	7.1004	3.53119	15.8553	5.87457	4.82217	4.10992	0.846648	5.25244	4.82394	2.16672	1.5403	1.39595	2.7788	8.67025	1.9089	3.30836	2.83764	1.76188	5.33885	2.12592	9.31906	1.05436	1.78529
GSCOCG00003738001	Cc00_g07670	3041	14.1932	15.5193	18.5518	11.3726	10.3418	11.9656	11.7514	13.2569	10.8213	13.1372	11.5507	14.2213	19.9327	13.5396	7.9317	14.7085	18.161	22.8011	12.2085	19.3711	12.139	18.2333	16.5965	18.0142	11.4849	13.3531	15.409	18.2547	15.8488	14.989	3.4729	11.4954	9.92147	2.96259	11.2825	14.2698	17.2699	17.8557	4.35456	13.3768	15.1832	19.328	14.6472	13.9803	21.4712	7.7231	13.7122
GSCOCG00003739001	Cc00_g07680	993	0	0	0	0	0	0	0	0	0	0	0	0	0	0	0	0	0	0	0	0	0	0	0	0	0	0	0	0	0	0	0	0	0	0	0	0	0	0	0	0	0	0	0	0	0	0	0
GSCOCG00003742001	Cc00_g07690	348	0	0	0	0	0	0	0	0	0	0	0	0	0	0	0	0	0	0	0	0	0	0	0	0	0	0	0	0	0	0	0	0	0	0	0	0	0	0	0	0	0	0	0	0	0	0	0
GSCOCG00003754001	Cc00_g15880	165	0	0	0	0	0	0	0	0	0	0	0	0	0	0	0	0	0	0	0	0	0	0	0	0	0	0	0	0	0	0	0	0	0	0	0	0	0	0	0	0	0	0	0	0	0	0	0
GSCOCG00003757001	Cc00_g32680	480	0	0	0	0	0	0	0	0	0	0	0	0	0	0	0	0	0	0	0	0	0	0	0	0	0	0	0	0	0	0	0	0	0	0	0	0	0	0	0	0	0	0	0	0	0	0	0
GSCOCG00003758001	Cc00_g33780	868	0	0	0	0	0	0	0	0	0	0	0	0	0	0	0	0	0	0	0	0	0	0	0	0	0	0	0	0	0	0	0	0	0	0	0	0	0	0	0	0	0	0	0	0	0	0	0
GSCOCG00003759001	Cc09_g07780	1374	0	0	0	0.211961	0	0	0	0	0	0	0	0	0	0	0	0	0	0	0	0	0	0	0	0	0	0	0	0	0	0	0	0	0	0	0.199768	0	0	0.135154	0	0	0	0	0	0	0	0	0
GSCOCG00003760001	Cc09_g07790	204	0	0	0	0	0	0	0	0	0	0	0	0	0	0	0	0	0	0	0	0	0	0	0	0	0	0	0	0	0	0	0	0	0	0	0	0	0	0	0	0	0	0	0	0	0	0	0
GSCOCG00003761001	Cc09_g07800	3153	5.09931	6.19456	4.61751	3.32523	1.96219	2.431	3.76761	6.5733	4.81202	6.31241	5.22638	8.9768	7.247	10.7549	6.4866	8.75446	7.06286	6.43643	9.76875	8.95666	7.51683	6.07216	3.83793	8.68715	2.00649	5.42593	6.70075	2.92268	3.96957	3.11748	0.430655	3.46331	1.30973	0.530651	5.10716	4.03245	5.85922	9.3057	2.92835	5.86651	6.49143	7.7758	8.55842	5.27333	6.58364	1.48975	4.54052
GSCOCG00003762001	Cc09_g07810	1132	6.75985	0	6.64988	0	0	0	0	0	0	0.127407	3.8947	15.1418	0	0.149221	1.2765	0.177986	0	0	2.91528	0	2.4094	1.53755	0	0.0675883	7.04334	0	0.779982	0.195376	0	0	1.3328	2.00446	3.87139	0	0.242474	3.35731	0	0.065619	0	6.31474	0.265894	19.7412	0.0764041	9.85398	0.266729	5.18683	0
GSCOCG00003766001	Cc09_g07820	1289	9.93864	7.0505	11.8724	9.03754	6.39956	8.82162	9.06356	7.80196	10.9753	6.15389	6.27994	9.06961	6.27822	11.6958	1.20725	9.84738	12.9572	20.3798	9.28071	14.0353	11.7836	6.36557	3.89254	9.91246	7.32843	7.01753	6.16482	10.2947	10.4345	9.27036	1.5216	11.3871	4.57672	1.19817	8.94352	7.18335	10.6383	11.9863	1.22525	12.0631	17.7466	5.91025	17.2442	1.95934	12.4734	1.82203	9.60799
GSCOCG00003767001	Cc09_g07830	1359	7.97158	10.0897	4.19999	9.32208	13.1515	9.48286	1.66155	9.13751	7.46802	0.849005	7.02012	4.2042	3.91151	2.95203	5.97072	1.63082	1.85713	0.0829616	7.38616	4.59979	6.36687	3.47625	7.70984	4.6165	4.01752	3.97917	4.17663	5.20771	6.32311	3.97097	3.55256	9.18307	12.8989	3.69347	15.6192	3.55921	5.36048	0.710558	2.14549	5.9649	7.44176	3.80516	0.445494	7.89829	0.166632	2.76509	5.01638
GSCOCG00003768001	Cc09_g07840	3566	3.39963	3.44277	4.91783	2.53177	3.56626	2.03135	0.99112	2.05995	3.47852	1.86044	5.28992	3.86997	11.6139	2.36845	1.1533	5.76304	2.08162	0.758798	3.04622	2.45417	3.49456	4.95055	4.13833	5.98606	1.89562	2.92263	3.71399	1.24041	5.08139	1.86464	4.82319	1.45156	3.78136	0.433101	2.51441	1.68583	2.29657	1.15608	3.7816	2.97585	3.91645	6.55155	0.654855	5.60692	0.19051	3.6882	2.61271
GSCOCG00003770001	Cc09_g07850	1589	48.2652	42.2432	66.6354	46.7827	34.7712	43.2547	62.3408	83.3222	93.935	66.8934	98.1562	70.641	61.8639	75.5294	29.7295	49.958	71.7547	63.5032	56.1611	79.8832	52.4406	54.2195	50.4293	69.0468	47.286	69.6729	49.771	38.879	51.4924	47.8499	25.5411	35.4763	24.5035	7.77566	98.5759	61.0111	64.7534	84.0975	32.1114	54.9572	62.8504	67.9643	69.1807	24.6361	111.208	21.7271	66.7855
GSCOCG00003771001	Cc09_g07860	423	0	0	0	0	0	0	0	0	0	0	0	0	0	0	0	0	0	0	0	0	0	0	0	0	0	0	0	0	0	0	0	0	0	0	0	0	0	0	0	0	0	0	0	0	0	0	0
GSCOCG00003773001	Cc09_g07870	1637	1.94333	0.779183	3.5878	1.06745	1.20729	0.360178	1.5593	3.15183	3.82007	2.02637	0.838871	3.00697	3.63498	2.39911	0	3.07698	4.17179	4.0635	2.35193	3.99834	1.80975	4.10101	3.69608	3.78577	0.95293	2.10217	3.39029	1.35104	2.05408	2.00151	0.460821	1.86258	0.514826	1.41519	2.68277	0.844221	2.96677	5.49051	2.52327	2.79109	1.50772	3.10255	1.58502	0.385705	6.08671	1.14776	1.52698
GSCOCG00003774001	Cc09_g07880	4335	2.87589	2.81365	4.1981	1.61237	2.33897	1.39898	1.99296	3.02594	3.45266	2.86121	2.51755	4.15676	5.92987	4.21808	0.564101	5.94914	3.06512	1.32641	3.80634	2.52776	2.58176	4.87535	2.85954	4.74768	0.85964	3.31141	1.92038	1.24145	3.61978	1.00035	0.870085	1.58664	1.90523	0.0296893	4.28448	2.88512	2.39441	1.23373	1.31717	3.38294	3.1106	4.52662	1.73577	3.59273	1.18407	0.921018	0.969776
GSCOCG00003775001	Cc09_g07890	1435	6.65066	4.99987	7.83982	8.72689	6.82629	6.92624	11.2885	27.7889	18.2885	19.1965	31.3781	29.8309	12.2741	15.803	8.52048	15.5849	17.9498	10.0567	13.1276	10.7623	10.5519	12.822	10.798	8.47741	7.30753	8.35906	5.14206	5.24015	6.57403	5.23806	2.10276	8.40024	4.58092	10.942	22.0605	26.2434	23.6575	20.7313	18.8793	18.1281	15.6055	16.7955	13.2597	13.64	18.2004	2.61864	7.52195
GSCOCG00003776001	Cc09_g07900	3688	5.01235	3.54504	8.11964	3.49434	3.0755	3.01474	5.98958	5.35891	7.64419	5.27938	1.78337	3.55128	9.70231	6.40084	3.52629	3.93346	9.96317	13.9402	1.71507	9.31247	4.19501	3.37097	1.16042	11.6798	2.1149	6.15843	5.91682	3.19834	4.3308	2.012	1.06364	3.57616	2.01095	0.209387	6.10289	2.54814	4.22171	11.984	1.64707	1.71845	2.26887	3.91857	3.54119	5.02197	6.57009	2.29256	3.23487
GSCOCG00003777001	Cc09_g07910	969	0	0	0	0	0	0	0	0	0	1.19071	0.149175	0	0	0	0	0	0	0	0	0	0	0	0	0	0	0.101467	0	0	0	0	0	0	0	0	0	0	0	0	0	0	0	0	0	0	0	0	0
GSCOCG00003778001	Cc09_g07920	838	21.5461	23.7829	30.0088	9.64411	9.84372	8.14157	0.70293	3.33937	3.79234	3.95844	5.69233	8.49632	9.75175	13.1526	2.38755	23.8026	17.2732	13.3195	34.6221	17.903	24.5225	34.7151	33.107	29.1249	22.545	30.3882	18.7395	2.72718	9.02825	11.8446	2.88062	11.0847	10.3586	0.153584	2.07444	0.989492	5.45455	2.08305	10.2931	15.3015	13.8643	12.5622	11.8691	20.3434	3.15269	27.4657	30.6424
GSCOCG00003781001	Cc09_g07930	933	58.0567	70.8339	72.1708	53.8456	65.6659	66.1744	28.411	49.3955	64.498	49.4662	68.3246	59.0712	86.3976	82.6033	123.186	107.975	74.9467	55.8286	108.323	60.2213	77.6692	117.659	102.02	61.1752	65.9499	59.7518	68.61	72.6155	63.0698	66.8268	93.7901	65.2079	82.5608	92.5616	51.6797	67.322	78.6417	50.1176	92.4508	106.868	129.753	78.5362	96.7792	73.0879	63.9959	102.2	66.005
GSCOCG00003782001	Cc09_g07940	1227	14.9956	12.1497	15.3038	11.8678	8.54373	10.8463	7.12115	14.0404	15.6238	6.81747	15.6685	9.02642	15.0014	12.218	0	3.94094	14.8824	10.1994	9.07728	10.8486	12.1491	10.4361	5.89329	14.4664	4.66162	13.3019	10.8453	7.3902	14.7679	7.38263	5.77915	10.2288	3.84639	0.104893	11.7816	6.7579	12.1848	6.93165	8.11901	7.74774	8.83107	11.1007	5.14566	7.03269	9.65856	5.16806	9.63048
GSCOCG00003783001	Cc09_g07950	1796	16.7554	14.6479	34.6362	9.56729	15.2622	13.4599	17.9843	8.18016	6.39295	10.1182	7.64605	11.7461	20.63	9.49929	0.680784	11.7792	17.4831	14.6895	9.64671	15.6831	8.30005	31.288	18.2412	18.3181	7.57584	10.8395	13.2736	15.7213	16.538	14.8628	4.28425	7.61984	6.05331	0.143322	10.7999	10.0802	17.2851	7.98228	5.68207	12.9661	15.1837	14.705	8.2348	8.43739	13.7015	3.79228	11.8303
GSCOCG00003784001	Cc09_g07960	2276	1.73772	0.98074	1.5265	0.959693	0.717321	0.703151	1.07838	0.730029	0.720672	0.506941	0.444576	0.81103	3.03275	1.65133	0.488372	0.796715	0.847977	0.941191	0.604147	1.48636	1.79752	1.03783	0.51871	2.25227	0.495004	1.38238	1.63487	0.744991	1.067	0.804469	0	0.436165	0.629486	0	0.60299	0.394681	0.815876	1.02805	1.12094	0.129514	1.08442	2.23149	1.63403	2.49674	0.895465	0.10319	0.648978
GSCOCG00003785001	Cc09_g07970	3489	47.9798	28.1271	42.0602	16.4232	22.2638	15.3299	14.2663	21.4552	19.7157	18.519	16.9243	24.1354	41.5231	12.9509	4.58759	13.5706	31.8496	25.9161	20.4147	25.0411	26.2418	35.3117	17.0455	39.8448	15.4748	19.67	16.3768	18.404	41.8963	14.9149	5.18909	7.05218	7.24653	4.0946	22.6308	17.7254	28.4672	11.9756	9.74969	23.3184	21.7915	30.9398	13.3862	15.6839	15.231	5.1832	26.7689
GSCOCG00003788001	Cc09_g07980	848	0.709734	0.0940096	1.56078	0.257578	0.506648	0.397312	1.38928	0.103125	0.967128	1.53069	0.0852304	0	1.77765	0.199196	1.1797	0	1.48811	0.398861	0.324302	0.693798	0.0554539	0	0	1.62403	0.204396	0.463782	1.5618	0.695488	0.771018	0.22728	0	0.0836178	0.695684	0	0.107893	0.733367	0.449186	0.17519	0	0	0	0.653371	0.101992	0	0.445073	0	0.93791
GSCOCG00003789001	Cc09_g07990	657	5.10379	3.51885	9.4431	5.09772	4.70836	6.1538	4.78178	1.06484	2.65261	1.75616	0.550041	0.26758	8.57398	2.95671	0	1.84	5.08429	11.1544	1.25574	3.69392	6.51334	0.189226	5.84002	7.22012	1.18717	4.19027	7.96738	5.94711	5.97099	3.66693	6.20025	2.91402	1.79586	0.587686	0.974818	0.946569	1.66684	4.18323	2.21896	2.46767	0	3.37327	1.31643	2.24241	3.56167	0.357473	2.93997
GSCOCG00003793001	Cc09_g08000	1673	37.0024	32.5457	48.2089	35.5122	35.9529	33.2289	23.8251	72.082	72.5514	50.9485	113.144	79.6513	81.4736	104.299	62.5861	89.9617	59.4111	54.9235	77.5874	63.3442	73.9806	49.4908	64.7451	67.5007	39.9907	51.6586	41.806	28.5986	48.5162	29.607	22.3649	44.7996	43.272	15.9244	55.6728	70.669	57.1193	57.7196	63.6124	94.1323	92.8345	75.9223	76.3568	74.852	79.9512	48.1511	44.484
GSCOCG00003795001	Cc09_g08010	601	18.0256	13.2646	17.4803	10.9031	9.15035	8.1287	35.9379	56.1658	56.8015	83.9912	68.4271	63.0366	32.7391	40.2621	28.112	16.0916	57.68	37.3315	44.3856	28.5115	23.5516	31.6492	37.814	25.5882	10.8149	20.6132	11.5431	6.62391	13.0547	10.9034	3.76554	15.6918	9.53551	10.4933	47.1931	47.1394	43.6525	60.2526	20.0122	34.3332	52.3857	40.9475	33.8187	27.3151	73.4748	14.4589	24.1988
GSCOCG00003796001	Cc09_g08020	1234	18.1852	14.5357	20.1776	14.9866	19.7759	14.4707	10.7405	8.71663	9.80295	6.3113	8.66836	5.34239	13.6305	13.278	6.66561	6.20442	8.90286	6.66967	11.3658	19.7266	16.0052	31.3322	22.7219	21.5146	14.4674	17.4493	14.8724	12.964	17.7875	15.7748	10.6369	14.5953	17.2106	4.2762	7.34025	10.4153	4.12858	6.71175	4.23338	3.28456	8.92733	9.16696	11.9852	6.9928	12.1729	11.2291	12.8906
GSCOCG00003798001	Cc09_g08030	429	0.400835	0.371656	4.62778	0.339434	0	1.57072	0	0.407691	0.238964	1.34475	2.52711	0	2.21929	2.46093	0	0	0	0.788425	2.24365	0.342856	0.767306	1.15917	4.47191	2.14014	1.61611	1.14594	0	0.343691	0.435447	0.224631	0	0	0	0	0	2.57714	0.665926	1.38519	3.39827	2.74848	0	4.84317	0.201607	0	1.23168	1.09492	0
GSCOCG00003802001	Cc09_g08040	2708	18.288	24.4636	29.0198	9.89424	15.3261	11.4152	6.92452	7.91182	15.5212	4.58026	14.6259	10.809	30.6166	10.994	2.2165	14.5828	21.8471	13.6143	17.4673	18.5214	27.9579	12.3954	12.1524	27.434	16.5135	19.1705	20.5876	9.7733	23.1094	11.174	10.307	7.69828	14.6894	11.9293	9.76428	6.3792	23.086	6.10319	16.4646	20.4644	19.9402	31.6449	10.2842	12.8238	4.26481	16.1314	17.9578
GSCOCG00003803001	Cc09_g08050	710	12.473	8.87027	11.0684	8.92163	10.7712	11.3889	10.509	24.3874	17.3266	13.4068	22.3952	25.3796	13.7447	19.5683	4.07041	12.7699	19.4463	30.0123	19.3667	15.8479	13.8425	10.1558	18.2907	13.7933	10.9855	19.6643	6.75084	8.099	10.1297	10.7225	2.33746	13.6822	6.64721	0.181272	20.6183	25.4987	21.6609	23.1735	21.5599	19.9284	23.7402	16.0625	23.2669	13.9323	25.4095	5.29261	16.003
GSCOCG00003804001	Cc09_g08060	669	0	0	0	0	0	0	0	0	0	0	0	0	0	0	0	0	0	0	0	0	0	0	0	0	0.129542	0.146968	0	0	0	0	0	0	0	0	0	0	0.355857	0	0	0	0	0	0	0	0	0	0
GSCOCG00003806001	Cc09_g08070	1470	14.5638	15.9983	14.9124	20.7034	16.8348	16.4449	13.6244	23.4389	29.0112	20.4073	34.466	15.6666	19.7539	31.6865	38.4879	16.1733	17.27	13.8822	19.4563	28.9668	14.8432	15.0539	17.1666	21.1313	20.7521	19.1961	22.9959	17.4023	15.5037	16.9134	19.5006	16.8346	19.894	33.6205	23.7137	19.8367	17.3288	17.6101	25.7852	25.7677	16.9129	17.5263	22.3578	12.8857	28.8587	29.8767	12.2896
GSCOCG00003808001	Cc09_g08080	1508	15.3371	10.2029	10.3128	11.9738	9.28792	8.71346	9.89572	14.7876	11.2849	8.12938	8.29153	12.1824	12.4691	13.6098	6.4127	6.41317	15.8995	16.822	9.75658	14.3866	12.5046	13.2731	12.5261	11.3141	8.0457	9.45401	10.4136	8.40858	9.41466	9.52166	4.90236	8.32275	7.20938	0.85347	9.40419	7.60644	8.24083	12.4129	6.36443	11.875	11.5766	8.1137	12.5605	9.07181	13.7153	7.16415	10.1716
GSCOCG00003812001	Cc00_g10040	2303	0.112001	0.346158	0.39511	0.410991	0.186556	0.438889	0.639444	0.0379721	0.133542	0.250499	0.282448	0.0381677	0.620109	0.11002	0	0.174972	0.0322321	0	0	0.1916	0.183771	0	0	0.265775	0	0.128079	0.219078	0.192067	0.324458	0.167376	0	0.307894	0.182972	0	0.278096	0.150021	0.103373	0.274158	0.0527521	0	0.365948	0.26063	0	0	0	0.10198	0.296017
GSCOCG00003814001	Cc00_g10050	1857	105.194	90.5384	107.044	74.8475	80.6987	66.9033	16.2305	44.7845	87.555	51.1816	83.4455	72.9425	72.5036	62.0822	63.2683	88.9682	43.611	26.2282	86.412	75.2851	82.933	93.1909	116.501	78.3228	72.5698	103.934	79.0631	41.4858	63.8281	66.7874	67.0275	61.5528	68.6652	16.703	54.1473	126.515	56.6903	46.0604	78.7677	89.5674	61.8193	68.0763	97.6208	83.6424	59.794	86.1278	114.6
GSCOCG00003817001	Cc00_g10060	434	0.396218	0.183687	0	0	0	0	0	0	0.236211	0	0	0	0	0	0	0	0	0	0	0	0.216705	0	0	0	0	0	0	0	0	0	0	0	0	0	0	0	0	0	0	0	0	0	0	0	0	0	0
GSCOCG00003818001	Cc00_g10070	594	0.434238	0.268418	0	0.245147	0	0	0	0	0.690341	0	0.973405	0	0.267136	0.710935	0	0	0	0.759224	0	0	0.158333	0	0	0.386414	0.145899	0	0.530868	0	0	0	0	0	0	0	0	0.814304	0	0.312629	0	0	0	0.777299	0	0	0	0	0
GSCOCG00003819001	Cc00_g10080	2886	0.119167	0.138115	0.200641	0.176598	0.119096	0.116743	0.238126	0.0909041	0.142087	0.24987	0.225391	0	0.192438	0.102428	0	0	0	0.0390661	0.0952903	0.0764476	0.130353	0	0.613609	0.159064	0	0.0340685	0.174822	0.153268	0.0970929	0.0667823	0	0.0245696	0.116808	0	0.158513	0	0.0329963	0.102953	0	0.459628	0.312882	0.239977	0	0.510486	0.156932	0	0
GSCOCG00003845001	Cc00_g23860	1739	0.247209	0.0916851	0.0475685	0.125604	0	0.145308	0	0	0.235804	0.165871	0.249369	0	0.228118	0.169987	0	0	0	0	0	0.0422901	0.189289	0	0	0	0.0996708	0.226157	0.29013	0.127179	0.483399	0.11083	0	0.448526	0.0969259	0	0.105226	0	0.191659	0.0213573	0	0	0	0	0	0	0	0	0
GSCOCG00003846001	Cc00_g23870	1302	0	0.061229	0.0635342	0	0	0.0646929	0	0	0.078737	0	0	0	0.36562	0.291909	0	0	0	0	0	0.39539	0	0	0	0.0587634	0	0	0.0484386	0.113244	0.143477	0	0	0	0	0	0	0	0	0	0	0.113201	0	0	0	0	0	0	0
GSCOCG00003848001	Cc00_g35220	525	0	0	0	0	0	0	0	0	0	0	0	0	0	0	0	0	0	0	0	0	0	0	0	0	0	0	0	0	0	0	0	0	0	0	0	0	0	0	0	0	0	0	0	0	0	0	0
GSCOCG00003849001	Cc00_g19960	1106	3.10956	2.73903	8.22728	2.63323	5.59383	4.1125	2.57423	1.89764	2.59533	5.60729	6.27345	4.05326	3.29984	3.58913	1.90951	2.55039	7.04721	4.58727	1.24325	2.52678	3.27389	4.49626	1.73458	3.73557	2.0373	2.40026	3.0222	2.53293	5.91161	3.57237	6.13858	3.26971	2.8194	0	2.39902	3.06137	3.53013	3.86179	1.64767	2.73186	5.11633	2.42129	1.4076	1.14177	1.5015	1.91115	3.28741
GSCOCG00003852001	Cc02_g36950	1524	106.966	120.626	146.717	135.155	108.593	104.182	82.1354	181.269	317.099	142.9	136.773	248.82	455.109	164.512	143.683	157.721	147.049	108.232	100.602	172.613	205.626	242.035	191.244	179.929	95.1368	106.322	118.478	103.085	161.25	133.358	122.757	83.1912	147.596	172.702	201.658	123.917	152.807	121.876	369.885	158.461	180.2	272.546	171.617	130.367	51.8584	140.546	111.757
GSCOCG00003853001	Cc02_g36940	2663	11.1712	13.1121	14.7551	11.6472	10.3255	10.2164	14.1199	18.5539	17.2848	20.7428	16.1758	21.5872	21.8981	23.9295	10.7272	26.7834	14.0489	13.8444	21.3769	14.2501	15.0981	16.3397	17.2344	18.9336	12.8873	15.6178	13.0965	13.039	15.4328	16.2119	2.71945	10.7307	10.5386	5.36465	20.7518	22.7564	27.6063	21.0736	13.0019	25.2379	21.0683	25.7992	18.4476	18.3358	20.2104	13.4936	16.512
GSCOCG00003854001	Cc02_g36930	4505	7.55777	6.70676	8.79548	6.65864	5.55048	5.27256	5.29562	8.98763	5.46143	6.88309	6.86656	7.47298	14.0715	9.03646	8.61101	14.4905	10.5291	8.55909	9.24832	8.88061	7.22336	9.68631	9.56521	11.3109	5.80964	6.17648	7.50365	7.02034	7.87864	5.21943	1.87544	3.57294	4.34013	3.99966	5.95064	7.82259	8.48697	7.57646	6.47217	7.72107	12.7212	13.9898	5.06841	17.2858	5.16075	5.47398	4.86767
GSCOCG00003856001	Cc02_g36920	150	9.74431	6.90908	16.5443	15.0471	6.30135	3.93074	11.7811	41.9759	25.2872	0	23.1281	24.026	11.6365	8.72743	10.3743	1.3432	13.3615	7.51632	22.9173	12.2571	6.89699	0	2.95146	5.61073	12.1329	20.3198	7.1476	6.88069	9.34034	10.2791	8.04655	11.3453	2.24739	0	51.8464	18.4265	18.4106	12.1325	25.9175	3.43904	32.1059	16.0061	15.5681	7.01554	16.6066	0	6.81727
GSCOCG00003860001	Cc02_g36910	294	370.529	541.772	289.807	290.987	202.836	322.882	84.1508	69.9003	26.8493	43.6599	41.0544	39.4654	38.0506	95.2319	244.613	211.075	311.567	645.406	710.437	949.8	498.72	323.49	548.128	508.245	932.077	567.189	967.458	673.024	171.557	719.474	184.229	270.849	210.119	74.4203	38.9004	66.2791	81.6235	91.8402	75.6202	157.163	163.601	90.1445	611.015	675.782	487.054	988.967	617.573
GSCOCG00003861001	Cc02_g36900	2364	6.98308	8.3632	8.92301	6.46778	7.5968	6.37783	4.81743	6.36268	5.42066	9.94443	6.35925	10.4484	12.4513	7.64561	7.05289	7.67058	5.84048	9.58617	8.89937	9.3017	7.06169	6.73145	4.74431	9.41811	5.93889	6.73778	7.30981	6.9231	6.44025	6.52229	6.7012	5.81901	5.24058	1.08886	5.96025	5.31984	7.95575	5.26312	5.13909	11.0353	9.95669	8.92572	7.20745	7.03334	7.21636	8.44461	7.35365
GSCOCG00003863001	Cc02_g36890	3092	61.6759	113.728	140.455	87.1726	74.2278	86.4911	87.8249	105.24	77.1519	105.137	106.403	95.4052	136.92	126.006	83.7246	91.6827	166.587	109.39	128.521	151.129	115.342	81.2191	122.612	193.452	91.6808	169.137	157.811	79.8016	93.7659	129.777	90.7579	112.829	75.1462	88.8269	104.928	87.8717	104.79	197.089	91.9019	148.794	119.891	157.016	165.986	139.88	153.288	125.026	117.773
GSCOCG00003864001	Cc02_g36880	993	4.41585	4.41552	8.8303	5.13254	6.14386	3.13848	7.21736	28.0931	33.0362	40.8129	46.6551	29.2115	21.8124	25.3462	26.753	10.5508	14.2032	11.4675	12.3241	15.775	9.18714	8.51346	9.51124	9.55412	6.5456	6.83202	7.93896	5.1969	7.71307	8.15188	3.03873	4.85573	5.34689	10.7577	25.7067	22.9636	17.2138	25.2464	37.3151	25.9746	22.1273	20.2727	21.4264	14.6245	30.9387	22.2324	9.95472
GSCOCG00003865001	Cc02_g36870	688	16.2461	12.0507	19.5983	13.1225	15.6118	12.3652	9.84613	14.7444	23.6918	19.2859	48.4287	24.2748	16.0293	18.9665	28.5962	19.9138	19.205	18.3538	12.7911	10.5824	15.037	50.7767	27.0264	11.7879	17.1312	14.5768	10.9084	14.2514	25.523	13.5866	16.2276	26.4874	17.5169	18.1457	18.2189	15.8688	21.2462	17.2206	17.6582	17.2452	71.0482	16.1064	22.3766	17.7428	21.614	22.8715	25.9281
GSCOCG00003866001	Cc02_g36860	2195	2.42857	1.88859	3.27871	4.64383	2.81858	3.26176	4.02544	6.37447	7.98641	7.81902	16.4966	6.88785	4.30132	7.88797	6.6844	2.01939	2.60399	2.67095	2.56841	2.74738	3.02073	4.4178	3.29434	3.55536	3.71134	3.80745	2.52843	2.82124	2.76593	3.51223	4.33029	3.06891	2.87963	1.70041	4.50174	7.36642	5.22774	5.68526	2.26925	6.91613	4.05894	3.28144	3.78268	3.35595	12.4489	2.56794	2.74347
GSCOCG00003867001	Cc02_g36850	327	0.525867	0	0.758914	0	0	0	0	0	0	0	0	0	0	0	0	0	0	0	0	0	0	0	0	0.467951	1.06011	0	0	0	0	0	0	0	0	0	0	0.422627	0	0	0	0	0	0	0	2.57451	0	0	0
GSCOCG00003868001	Cc02_g36840	1182	1.16385	0.539561	0.769829	0.369587	1.52663	0.0712607	0	0.0739846	0.260192	0.366053	0	1.04112	0.335616	0.964634	0.752308	0.340915	0.188403	0	0	0	0.0795684	0	0.624251	0.129459	0.366598	0.415912	0.8537	0.124741	0.711193	0.163057	0	0.0599898	0.285202	0	0.154812	0	0	0.0942648	0.411127	0.561119	0.458364	0.390622	0	0	0	0.794787	1.05739
[truncated: 24,400 more rows]
[truncated: 7 more columns]
