# Supplementary material for: Photoperiod-dependent transcriptional modifications in key metabolic pathways in Coffea arabica
Source: Tree Physiol. 2020 Oct 20;41(2):302–16. doi: 10.1093/treephys/tpaa130 (PMC7874067; doi:10.1093/treephys/tpaa130)
Supplement: Table_S2_tpaa130 [file table_s2_tpaa130.xlsx]

## Sheet: TableS2 photoperiods comparison
Table S2 Results of photoperiods comparison (12h/12h vs 8h/16h), for each time point (ZT) by DESeq2
9 comparisons were made between the two photoperiods for 9 time points. For example, ZT0 of the photoperiod 8h/16h was compared with ZT0 of the photoperiod 12h/12h.
ZT=zeitgeber = hours after sunrise
RLE = Data standardized/normalized by DESeq2 with the method "Relative Log Expression"
log2foldchange = ratio between the average level of a gene expression in one condition and the average level of a gene expression in the other one (second on the first condition) example: ZT0 12h12h / ZT0 8h16h
pvalue = The probability of overexpression or under-expression of a gene
Padj = p-value ajusted by Benjamini-Hochberg method
						ZT0 8h/16h vs ZT0 12h/12h					ZT3 vs ZT3					ZT6 vs ZT6					ZT9 vs ZT9					ZT12 vs ZT12					ZT15 vs ZT15					ZT18 vs ZT18					ZT21 vs ZT21					ZT24 vs ZT24
Gene	Locus ID	Chr.	Start	End	Function	RLE ZT0 12h/12h	RLE ZT0 8h/16h	ZT0 log2foldchange	pvalue ZT02	padj ZT0	RLE ZT3 12h/12h	RLE ZT3 8h/16h	ZT3 log2foldchange	pvalue ZT3	padj ZT3	RLE ZT6 12h/12h2	RLE ZT6 8h/16h3	ZT6 log2foldchange	pvalue ZT6	padj ZT6	RLE ZT9 12h/12h22	RLE ZT9 8h/16h33	ZT9 log2foldchange	pvalue ZT9	padj ZT9	RLE ZT12 12h/12h222	RLE ZT12 8h/16h333	ZT12 log2foldchange	pvalue ZT12	padj ZT12	RLE ZT15 12h/12h223	RLE ZT15 8h/16h334	ZT15 log2foldchange	pvalue ZT15	padj ZT15	RLE ZT18 12h/12h224	RLE ZT18 8h/16h335	ZT18 log2foldchange	pvalue ZT18	padj ZT18	RLE ZT21 12h/12h225	RLE ZT21 8h/16h336	ZT21 log2foldchange	pvalue ZT21	padj ZT21	RLE ZT24 12h/12h226	RLE ZT24 8h/16h337	ZT24 log2foldchange	pvalue ZT24
GSCOCG00027410001	Cc01_g05840	chr1	22156005	22156802	GSCOCT00027410001~ Bidirectional sugar transporter SWEET3b~ SWEET3B~ fragment	10.1166	55.0425	-1.14141	0.0182946	0.431191	21.261	74.1475	-0.98194	0.0453464	0.231499	34.8854	59.4208	-0.29658	0.573124	NA	2.38562	23.3757	-0.660484	0.102382	0.99997	1.51954	4.85146	-0.295903	0.475301	NA	59.8629	101.292	-0.399786	0.389901	0.999287	20.5547	47.895	-0.488188	NA	NA	0.987109	279.864	-4.559	6.52747e-11	2.53315e-07	28.4235	122.091	-1.01154	0.0206617
GSCOCG00028630001	Cc02_g26270	chr2	23832160	23834739	GSCOCT00028630001~ Probable xyloglucan endotransglucosylase/hydrolase protein 30~ XTH30~ fragment	476.007	7911.8	-0.65842	NA	NA	3100.64	3381.68	-0.0600064	0.902098	0.96269	4776.08	4070.71	0.0938743	0.857264	0.999861	3267.32	5317.75	-0.0870325	0.782183	0.99997	651.579	1593.36	-0.257928	0.548268	0.939394	7468.06	6514.71	0.0325849	0.931721	0.999287	2798.88	2950.12	-0.0282409	0.944511	0.999413	40.6412	4380.98	-4.53799	NA	NA	2297.89	9861.5	-0.42497	0.238336
GSCOCG00007291001	Cc00_g27590	chr0	173326124	173326953	GSCOCT00007291001~ Kirola~ MLP28~ complete	201.157	2836.4	-1.10501	0.0159899	0.403789	5438.15	8645.83	-0.232021	0.619461	0.819146	8380.44	6963.78	0.124094	0.815541	0.999861	3229.26	9102.52	-0.320219	NA	NA	1526.51	332.404	0.691424	NA	NA	1518.14	4802.45	-0.844868	0.0692078	0.999287	337.922	1489.51	-1.17725	0.0136103	0.999413	72.4608	5038.13	-4.5213	1.18231e-12	9.17647e-09	397.113	5042.93	-0.958701	NA
GSCOCG00012066001	Cc00_g23350	chr0	147846046	147849386	GSCOCT00012066001~ Putative O-acyltransferase WSD1~ WSD1~ complete	52.6819	1228.04	-1.10442	0.0139907	0.377971	508.505	687.645	-0.217094	0.659453	0.84166	490.047	344.887	0.231366	0.662381	0.999861	279.165	586.835	-0.110644	0.70559	0.99997	184.979	77.6928	0.651475	NA	NA	672.038	776.361	-0.0543432	0.887885	0.999287	234.875	489.986	-0.306575	NA	NA	25.8283	1983.57	-4.37378	3.76058e-11	1.94585e-07	374.721	1386.16	-0.535148	0.17906
GSCOCG00016870001	Cc05_g08480	chr5	23101649	23103730	GSCOCT00016870001~ Peroxidase 4~ GSVIVT00023967001~ complete	114.971	2513.8	-0.58869	0.120494	0.77585	2449.53	2694.3	-0.0694694	0.887466	0.957202	1132.84	7067.05	-1.10569	0.0371274	0.999861	1750.98	3052.52	-0.116401	0.729141	0.99997	1133.46	2387.26	-0.203527	0.627921	0.948957	2219.37	3204.72	-0.117608	0.753323	0.999287	1862.75	412.483	0.508561	NA	NA	7.009	977.089	-4.32817	5.35163e-10	1.18676e-06	789.467	3559.64	-0.337595	0.306171
GSCOCG00032909001	Cc11_g08190	chr11	25515391	25517604	GSCOCT00032909001~ Pectinesterase 2~ PECS-2.1~ complete	268.968	4265.54	-0.444066	0.203655	0.847632	121.92	46.3752	0.297713	0.469005	0.725292	4.97664	14.7635	-0.264128	0.52134	NA	1.46964	0.381122	0.0903956	0.675165	NA	0.215887	137.741	-2.7457	1.93542e-07	9.9926e-05	3180.7	2076.28	0.10233	0.77608	0.999287	4710.04	909.216	0.334162	NA	NA	6.16435	609.792	-4.3259	2.14748e-10	5.55589e-07	2321.23	5128.96	-0.167073	0.592781
GSCOCG00007149001	Cc00_g11300	chr0	90344572	90346707	GSCOCT00007149001~ Putative Bark storage protein A~ BSPA~ complete	19.931	24.448	-0.195068	0.685273	0.968023	39.8797	71.7685	-0.587063	0.19174	0.480474	14.1078	18.4198	-0.199941	0.706916	NA	36.5755	25.0108	0.288115	0.540792	0.99997	346.638	41.6193	0.676378	NA	NA	13.0499	21.3882	-0.198067	0.629165	0.999287	4.09637	30.6028	-0.848177	0.0578669	0.999413	10.3801	441.374	-4.09864	NA	NA	19.6253	73.4935	-1.13879	0.00786465
GSCOCG00031728001	Cc03_g13730	chr3	26900306	26901316	GSCOCT00031728001~ Putative BURP~ GP1~ complete	41.9893	2700.94	-0.953419	0.0246928	0.488647	904.312	391.601	0.951477	0.0152857	0.134877	7399.7	4314.04	0.169584	0.701056	0.999861	4571.55	1176.14	0.29467	NA	NA	984.834	772.916	0.0862925	0.846174	0.987527	2240.15	3880.71	-0.223721	0.588989	0.999287	326.561	473.933	-0.339926	0.472496	0.999413	14.9703	845.855	-3.98563	NA	NA	497.499	523.091	-0.0175678	0.960043
GSCOCG00014806001	Cc02_g21620	chr2	19199946	19209435	GSCOCT00014806001~ Putative uncharacterized protein~ unknown_gene~ complete	117.824	584.5	-1.8335	4.45835e-06	0.00390297	715.982	783.467	-0.135475	0.557649	0.783023	39.6271	80.0882	-0.650875	0.194519	NA	0	20.0957	-0.759575	0.0490119	0.99997	3.64104	6.27839	-0.167978	0.698191	NA	1.36228	4.08384	-0.157266	0.573453	NA	6.27382	37.3637	-1.35688	0.00458431	0.999413	4.73578	188.788	-3.82979	2.63621e-09	5.11524e-06	137.802	404.732	-1.12405	0.00437398
GSCOCG00032513001	Cc11_g10910	chr11	28303439	28305243	GSCOCT00032513001~ Phosphate transporter PHO1 homolog 1~ PHO1-H1~ fragment	7.19514	60.6997	-1.54093	0.00145496	0.124898	18.254	11.0819	0.385779	0.426902	0.694897	61.6874	3.8335	0.87529	NA	NA	9.52993	7.83178	0.0624966	0.878067	0.99997	8.97083	5.17728	0.177515	0.690366	NA	24.9808	23.947	0.00436313	0.992253	0.999726	8.58622	44.7179	-0.663939	0.128744	0.999413	0.656426	100.147	-3.67373	3.15548e-07	0.000272125	15.1323	36.1793	-0.230505	0.497217
GSCOCG00009824001	Cc00_g25800	chr0	161915140	161916933	GSCOCT00009824001~ Hypothetical protein~ unknown_gene~ missing_functional_completeness	0.270543	35.586	-0.372587	0.230233	0.866555	60.3556	60.6224	-0.00392399	0.991676	0.996432	517.526	19.8131	0.42265	NA	NA	121.178	126.532	-0.00300193	NA	NA	1.83921	1.81478	0.0081173	0.984052	NA	211.726	268.319	-0.059088	NA	NA	10.3449	34.9093	-0.433876	NA	NA	0.218809	155.141	-3.64359	6.33264e-07	0.000351077	72.082	105.55	-0.0835931	0.784978
GSCOCG00013173001	Cc05_g00810	chr5	1484489	1485442	GSCOCT00013173001~ Acidic endochitinase SE2~ SE2~ complete	10.0333	27.6012	-0.764189	0.114515	0.769723	78.7802	54.7863	0.402518	0.355214	0.63768	10.639	86.0312	-1.35723	0.0109994	NA	8.66846	10.7389	-0.105823	0.807935	0.99997	113.989	6.38773	1.49102	NA	NA	13.611	13.6106	-0.0114568	0.976924	0.999287	14.1593	24.3237	-0.355539	0.455013	0.999413	0.437617	99.7313	-3.58193	8.13637e-07	0.000407422	15.8486	29.7772	-0.505832	0.245453
gene59	psbL	Chloroplastic genome	#N/A	#N/A	#N/A	123.887	83.8917	0.321007	0.497775	0.940411	144.639	320.188	-0.831699	0.0603582	0.269296	132.96	102.898	0.15303	0.766312	NA	20.1748	43.3126	-0.521358	0.26887	0.99997	83.498	48.6516	0.350962	0.50307	0.928666	77.3495	41.9141	0.383989	0.40595	0.999287	39.3403	53.9114	-0.238224	0.618826	0.999413	31.4038	792.94	-3.55576	1.12771e-08	1.59141e-05	8.77493	30.5581	-1.04943	0.0150111
GSCOCG00013259001	Cc00_g03730	chr0	28855551	28858995	GSCOCT00013259001~ Protein SRG1~ SRG1~ fragment	4.91743	52.8237	-1.55451	0.0013188	0.123107	33.3031	65.3961	-0.783894	0.0531956	0.250935	45.1333	178.142	-1.00431	0.0598279	NA	70.4153	79.0704	-0.023347	0.943388	0.99997	70.1462	17.6492	0.645334	NA	NA	41.6193	54.1101	-0.170374	0.710255	0.999287	22.9784	12.4627	0.38051	0.426034	0.999413	0.437617	105.802	-3.50346	1.56371e-06	0.000622399	46.4246	37.1272	0.140397	0.74717
GSCOCG00003321001	Cc00_g22590	chr0	143131808	143137086	GSCOCT00003321001~ Putative Thebaine 6-O-demethylase~ T6ODM~ complete	20.4813	126.777	-1.36074	0.00490463	0.228207	117.605	260.958	-0.918005	0.0236576	0.16839	83.2327	417.626	-1.38899	0.00759679	NA	70.5257	227.778	-0.575481	0.202002	0.99997	100.585	43.9519	0.485499	0.349094	0.869896	135.524	199.054	-0.350602	0.441799	0.999287	64.3718	34.0668	0.609987	0.175345	0.999413	2.79049	189.004	-3.44884	1.42567e-06	0.000614743	137.174	135.152	0.0035644	0.992568
GSCOCG00015940001	Cc01_g20380	chr1	36996944	36997252	GSCOCT00015940001~ Glutaredoxin-C11~ GRXC11~ complete	40.4876	239.063	-1.32024	0.0063574	0.253293	23.8877	65.1135	-1.12707	0.00651875	0.0865653	108.603	55.9144	0.40302	0.44247	NA	3.41988	81.669	-1.70831	NA	NA	30.512	39.9912	-0.162717	0.754697	0.976673	71.6964	29.5599	0.141814	0.63809	0.999287	2.85241	11.2745	-0.524044	0.221109	0.999413	4.93554	161.949	-3.37146	7.08321e-07	0.000379147	35.1577	133.767	-1.44986	0.000155962
GSCOCG00006083001	Cc00_g32410	chr0	190971818	190972907	GSCOCT00006083001~ Protein SRG1~ SRG1~ fragment	2.50843	18.7595	-0.968217	0.0374974	0.567849	9.17921	57.9774	-1.76867	0.00012565	0.00934838	16.5767	198.561	-1.77136	0.00089198	NA	18.3682	87.7569	-0.184081	0.504456	0.99997	30.1158	41.2038	-0.0669174	0.859926	0.987527	44.7144	71.3857	-0.310935	0.500955	0.999287	22.2138	4.58793	0.70426	0.122144	0.999413	0.875234	120.236	-3.35216	4.36786e-06	0.00136071	33.6965	56.4395	-0.142958	0.678154
GSCOCG00037124001	Cc07_g10360	chr7	7567835	7571317	GSCOCT00037124001~ Cytochrome P450 84A1~ CYP84A1~ complete	28.7076	1418.49	-1.33722	0.00352218	0.201719	893.272	1641.15	-0.668799	0.117497	0.381682	673.56	1507.22	-0.592885	0.266482	0.999861	643.849	508.505	0.137258	NA	NA	702.988	176.899	0.528562	NA	NA	632.597	1089.56	-0.42261	0.363215	0.999287	264.773	574.443	-0.585442	0.221911	0.999413	58.9711	1965.19	-3.35121	1.11544e-06	0.000509263	585.754	1700.19	-0.428612	0.276263
GSCOCG00039781001	Cc07_g05170	chr7	3641299	3642150	GSCOCT00039781001~ Probable galacturonosyltransferase-like 2~ GATL2~ complete	25.3856	152.905	-1.42228	0.00314876	0.194905	162.665	206.891	-0.253268	0.568858	0.789246	115.538	252.562	-0.640336	0.22458	NA	113.261	137.533	-0.126248	0.787838	0.99997	159.879	79.4816	0.457248	0.383808	0.884687	112.312	116.46	-0.0508621	0.912636	0.999287	74.6969	35.6636	0.754074	0.0727087	0.999413	13.0571	273.675	-3.33625	9.73532e-08	0.000107944	68.6789	190.197	-1.04181	0.00942777
gene58	psbJ	Chloroplastic genome	#N/A	#N/A	#N/A	251.86	150.891	0.449138	0.335038	0.900943	219.968	588.242	-0.989519	0.0295956	0.190373	223.254	148.517	0.237334	NA	NA	17.377	71.3976	-0.811078	NA	NA	232.416	65.0199	0.478945	NA	NA	175.344	62.2771	0.735895	0.113516	0.999287	80.9271	113.62	-0.249924	0.601451	0.999413	57.7836	1312.66	-3.30079	3.39033e-07	0.000274229	11.1026	64.2301	-1.65281	6.42834e-05
GSCOCG00031496001	Cc10_g09820	chr10	10239302	10240193	GSCOCT00031496001~ Germin-like protein subfamily 1 member 14~ At5g39110~ complete	32.2694	1318.01	-0.877752	0.0360727	0.55991	1041.95	1064.81	-0.0172447	0.97095	0.989234	1834.85	910.972	0.402573	0.440457	0.999861	1631.55	1025.12	0.130434	NA	NA	2411.92	119.051	0.828096	NA	NA	3172.06	1064.24	0.326706	NA	NA	428.276	763.214	-0.219795	NA	NA	89.4718	2462.32	-3.29217	1.08634e-06	0.000509263	590.709	1849.04	-0.359917	0.324807
gene63	petG	Chloroplastic genome	#N/A	#N/A	#N/A	64.3641	41.8791	0.283302	NA	NA	32.8244	50.6634	-0.472471	0.277274	0.57091	52.8544	94.0719	-0.330801	0.531038	NA	21.0327	37.7177	-0.371266	0.42785	0.99997	87.7917	4.94443	1.48442	NA	NA	52.7343	17.3778	0.688053	0.13611	0.999287	30.979	25.7809	0.155389	0.737436	0.999413	6.73178	217.709	-3.25664	2.63442e-06	0.000973671	10.7335	16.59	-0.412523	0.329151
GSCOCG00033719001	Cc10_g15400	chr10	26372262	26373401	GSCOCT00033719001~ Purine permease 3~ PUP3~ complete	297.144	1752.4	-0.740906	0.0980808	0.746855	1711.19	2312	-0.325729	0.460056	0.718191	557.921	1474.66	-0.736827	0.166556	0.999861	494.264	554.979	-0.0338797	0.929531	0.99997	305.546	230.043	0.139346	0.778412	0.981414	347.086	663.409	-0.559508	0.223338	0.999287	416.867	401.37	0.0103509	0.979701	0.999413	111.885	2222.8	-3.20333	5.79749e-07	0.000346132	414.578	2352.34	-1.00061	0.020291
GSCOCG00024704001	Cc10_g02080	chr10	1556525	1557481	GSCOCT00024704001~ PLC-like phosphodiesterases superfamily protein~ unknown_gene~ complete	221.285	1203.59	-0.924838	0.0504557	0.619523	480.78	536.892	-0.153577	0.633941	0.827212	423.672	596.715	-0.367997	0.420622	0.999861	408.916	557.456	-0.281763	0.541192	0.99997	680.081	282.347	0.785985	0.125676	0.697202	868.751	553.11	0.374165	0.409217	0.999287	364.173	472.689	-0.293256	0.505129	0.999413	75.5904	1127.38	-3.19483	1.96577e-08	2.54289e-05	451.558	754.61	-0.474231	0.264396
GSCOCG00014459001	Cc02_g18970	chr2	17197993	17199471	GSCOCT00014459001~ Caffeoyl-CoA O-methyltransferase 1~ CCOAOMT1~ complete	895.742	8642.04	-0.927729	NA	NA	4090.15	6432.78	-0.60656	0.033953	0.201523	993.854	5987.28	-1.38145	0.00930024	0.999861	792.705	960.422	-0.136413	0.772801	0.99997	2037.05	554.269	0.619365	NA	NA	2952.58	2637.03	0.0389897	0.928683	0.999287	2342.02	2314.26	-0.0150612	0.974352	0.999413	406.512	6877.87	-3.14291	4.00528e-07	0.000296067	3546.01	9272.94	-0.559291	0.192225
GSCOCG00034266001	Cc08_g04410	chr8	6438351	6439088	GSCOCT00034266001~ Hypothetical protein~ unknown_gene~ missing_functional_completeness	2183.89	2798.02	-0.307379	0.465198	0.932477	2046.13	1423.68	0.447192	0.162639	0.443422	802.666	1039.37	-0.159519	0.764815	0.999861	135.869	310.835	-0.586233	0.21473	0.99997	642.366	284.808	0.380764	NA	NA	1457.08	941.133	0.290482	0.532079	0.999287	422.488	1139.29	-1.19423	0.00139205	0.812853	601.434	7181.67	-3.13725	1.52926e-10	4.74773e-07	2099.5	1639.33	0.270992	0.426018
GSCOCG00032523001	Cc11_g10840	chr11	28217735	28218274	GSCOCT00032523001~ Hypothetical protein~ unknown_gene~ missing_functional_completeness	60.013	411.263	-2.29609	1.33732e-09	6.03823e-06	163.629	710.106	-1.58017	0.000239124	0.0134919	769.939	486.483	0.319149	0.549354	0.999861	215.944	247.425	-0.101761	0.829516	0.99997	150.406	86.6551	0.483512	0.349971	0.869896	161.347	423.609	-0.685452	0.14027	0.999287	71.9485	419.891	-1.34187	NA	NA	65.9632	1111.86	-3.12651	4.7893e-07	0.000323236	91.7433	508.16	-1.67238	4.37214e-05
gene111	ndhG	Chloroplastic genome	#N/A	#N/A	#N/A	498.773	296.788	0.241975	0.595735	0.957883	272.921	430.996	-0.554378	0.138473	0.412544	93.3265	125.191	-0.142744	NA	NA	30.1881	63.5178	-0.308682	0.469211	0.99997	126.04	56.7626	0.546941	NA	NA	240.957	65.1758	0.972471	0.0361985	0.981299	74.1875	147.984	-0.522955	0.27526	0.999413	84.0058	1766.8	-3.07472	4.36626e-06	0.00136071	16.6128	133.576	-1.63269	0.000169733
gene110	ndhE	Chloroplastic genome	#N/A	#N/A	#N/A	354.798	218.894	0.225962	0.621557	0.9618	173.346	292.925	-0.589954	0.159337	0.440266	114.817	63.3852	0.29341	NA	NA	21.0581	88.6728	-0.621649	NA	NA	114.885	46.0685	0.53635	NA	NA	193.581	36.3465	1.23736	NA	NA	43.2828	99.3759	-0.565519	0.236542	0.999413	80.9675	1578.24	-3.00872	6.73361e-06	0.00183379	5.66748	80.8492	-2.18513	3.27775e-07
gene113	ndhA	Chloroplastic genome	#N/A	#N/A	#N/A	1438.89	928.595	0.246893	0.603295	0.959192	725.743	1163.19	-0.563935	0.143534	0.420006	691.843	251.877	0.99774	0.0460054	0.999861	318.58	304.53	0.0236765	0.958984	0.99997	663.426	256.725	0.826499	NA	NA	855.549	288.841	0.935964	0.038898	0.99452	332.867	491.153	-0.424866	0.329959	0.999413	281.907	4745.93	-3.00831	2.93313e-06	0.0010118	155.781	510.184	-1.16674	0.00458077
GSCOCG00037074001	Cc07_g10780	chr7	7940152	7940667	GSCOCT00037074001~ Putative uncharacterized protein~ ATJ11~ complete	139.492	544.697	-1.62416	1.93591e-05	0.0104676	49.6588	120.604	-0.922181	0.0400603	0.21822	88.8243	97.0217	-0.0737657	0.884587	NA	42.7397	255.326	-1.72525	0.000103416	0.0789439	341.766	137.995	1.03335	0.0158515	0.305759	272.985	363.748	-0.234398	0.613699	0.999287	64.3832	174.259	-0.824015	0.0834261	0.999413	52.3288	582.392	-3.00452	3.76574e-09	6.49507e-06	361.026	174.41	0.666167	0.11157
GSCOCG00031898001	Cc10_g12110	chr10	21313985	21316007	GSCOCT00031898001~ Germin-like protein subfamily 1 member 7~ At3g05950~ complete	385.512	2414.18	-0.516647	0.197234	0.846318	595.885	476.585	0.275321	0.337203	0.624472	297.807	1645.04	-0.927717	0.076472	0.999861	218.246	183.013	0.0883013	0.847422	0.99997	566.333	274.277	0.252182	0.57674	0.942115	778.429	1016.19	-0.262252	0.561517	0.999287	924.254	928.336	-0.0289581	0.947729	0.999413	112.423	1727.98	-3.00385	1.5622e-06	0.000622399	971.612	1291.43	-0.165113	0.699389
GSCOCG00042588001	Cc04_g10400	chr4	9666853	9672716	GSCOCT00042588001~ Cucumisin~ XSP1~ complete	246.701	1322.07	-0.907902	0.0544405	0.635854	588.651	537.943	0.0851888	0.842646	0.935074	220.86	461.892	-0.523377	0.327073	0.999861	154.898	318.535	-0.418997	0.366661	0.99997	120.188	189.275	-0.324383	0.538544	0.936546	427.384	375.122	0.0750241	0.871657	0.999287	252.577	355.292	-0.279663	0.559322	0.999413	52.3933	566.925	-2.96597	5.66451e-09	8.79302e-06	303.276	1148.79	-0.728811	0.0872924
GSCOCG00002988001	Cc00_g01900	chr0	11342795	11343274	GSCOCT00002988001~ Hypothetical protein~ unknown_gene~ missing_functional_completeness	91.1374	60.3344	0.403726	0.348281	0.902693	91.535	379.478	-0.764164	0.11128	0.370508	201.329	317.543	-0.215247	NA	NA	34.8362	143.05	-0.795044	NA	NA	105.7	36.8274	0.693685	NA	NA	115.355	91.4525	0.152682	0.742534	0.999287	62.6885	124.445	-0.564193	0.237094	0.999413	48.0453	775.536	-2.96368	4.269e-06	0.00136071	11.686	29.8177	-0.800555	0.0630529
gene61	psbE	Chloroplastic genome	#N/A	#N/A	#N/A	497.309	323.098	0.3871	0.401721	0.916852	561.251	1833.82	-1.20245	0.00775118	0.0950083	635.256	429.645	0.22024	NA	NA	79.6294	213.371	-0.669325	NA	NA	352.907	97.1968	1.00119	NA	NA	391.514	171.234	0.748235	0.0939411	0.999287	179.17	206.604	-0.133923	0.779327	0.999413	163.254	2822.54	-2.93254	9.37841e-06	0.00231081	44.0943	170.032	-1.53498	2.24568e-05
gene112	ndhI	Chloroplastic genome	#N/A	#N/A	#N/A	632.5	367.756	0.246147	0.586207	0.956063	234.069	323.927	-0.388069	0.327321	0.616349	103.776	65.3122	0.280104	0.591207	NA	45.9793	27.4643	0.239829	NA	NA	71.7545	39.1044	0.366714	NA	NA	205.958	47.2627	0.959651	0.0386944	0.993217	51.9462	90.4004	-0.147764	0.68719	0.999413	81.051	1583.09	-2.90205	NA	NA	16.6661	164.407	-1.76806	NA
GSCOCG00003246001	Cc00_g33180	chr0	194144747	194145646	GSCOCT00003246001~ Endochitinase B~ CHN50~ fragment	32.8801	122.275	-0.331303	0.377629	0.908682	70.5922	70.5721	-0.0104646	0.978307	0.99196	110.764	351.846	-0.564054	0.269826	NA	103.869	175.692	-0.293247	0.523387	0.99997	317.402	174.814	0.251324	0.599979	0.943636	299.599	207.232	0.384976	0.329297	0.999287	383.724	167.244	0.739914	0.107658	0.999413	7.89083	142.39	-2.90171	1.5403e-05	0.00340685	135.197	171.425	-0.20032	0.643257
gene1	psbA	Chloroplastic genome	#N/A	#N/A	#N/A	2730.22	3671.4	-0.384857	0.342366	0.901924	10101.6	29108.4	-0.430812	NA	NA	21957.3	19493.6	0.0414259	NA	NA	1338.78	5013.36	-0.81185	NA	NA	4895.37	1469.35	0.630391	NA	NA	11203.1	5646.34	0.614419	0.170353	0.999287	2104.3	6619.08	-0.959189	0.0432286	0.999413	4195.58	69146.5	-2.89969	1.10049e-05	0.00262815	471.828	1767.1	-1.41465	0.000247702
GSCOCG00017960001	Cc09_g00350	chr9	247215	249300	GSCOCT00017960001~ Putative Pollen Ole e 1 allergen and extensin family protein~ unknown_gene~ fragment	8.27426	120.061	-1.6697	0.000553777	0.0722031	72.5778	59.5541	0.139608	0.777002	0.906715	60.9622	51.0071	0.12425	0.815331	NA	83.1417	52.4165	0.207281	0.636972	0.99997	27.9163	5.78482	0.940979	0.0718764	0.574096	120.788	72.0067	0.131036	0.718368	0.999287	48.3616	33.7133	0.179372	0.702089	0.999413	2.43582	85.6289	-2.86095	7.57153e-05	0.0106879	51.6309	124.078	-0.359762	0.361126
GSCOCG00009711001	Cc01_g02420	chr1	4461757	4463001	GSCOCT00009711001~ Putative Bifunctional inhibitor/lipid-transfer protein/seed storage 2S albumin superfamily protein~ unknown_gene~ complete	679.913	1517.82	-0.439105	0.347255	0.902412	1591.18	1974.01	-0.253899	0.536448	0.770512	815.606	850.477	-0.0202407	0.969198	0.999861	201.874	518.107	-0.696714	0.140279	0.99997	548.884	313.986	0.299376	0.555859	0.939746	522.046	966.243	-0.673142	0.103298	0.999287	829.497	1226.32	-0.448149	0.284651	0.999413	339.841	4386.44	-2.84344	4.38289e-06	0.00136071	742.837	2387	-1.16052	0.00440032
GSCOCG00002721001	Cc00_g01610	chr0	10605653	10605961	GSCOCT00002721001~ Succinate dehydrogenase cytochrome b560 subunit~ SDH3~ fragment	8.23865	2.65644	0.765679	0.113841	0.768251	22.8813	57.4738	-0.252245	0.519225	0.759882	9.10149	19.3274	-0.169978	0.672423	NA	0	2.01041	-0.167689	0.438914	NA	0.938288	4.73415	-0.358353	0.370522	NA	10.8261	7.99966	0.114604	0.789814	NA	2.25967	11.7225	-0.440089	0.257346	0.999413	0.656426	49.0929	-2.83563	0.000116046	0.0151794	0.325609	2.47898	-0.285578	0.317414
gene109	psaC	Chloroplastic genome	#N/A	#N/A	#N/A	598.29	421.318	0.302008	NA	NA	514.022	1049.88	-0.797982	0.0563989	0.258434	1017.88	635.803	0.266018	NA	NA	170.289	645.455	-0.83639	NA	NA	484.272	141.035	0.560804	NA	NA	675.771	303.101	0.718907	0.108838	0.999287	162.901	407.633	-0.802588	0.088615	0.999413	285.483	4395.62	-2.82372	1.90937e-05	0.0038999	44.8932	142.015	-1.16842	0.00364187
GSCOCG00036465001	Cc07_g15520	chr7	12290211	12291437	GSCOCT00036465001~ Putative Protein of unknown function (DUF581)~ unknown_gene~ complete	1.88255	55.9933	-2.08569	1.65391e-05	0.00950172	177.204	351.916	-0.432071	0.376465	0.655406	410.322	367.921	0.075725	0.887234	0.999861	412.121	160.327	0.235403	NA	NA	32.6562	40.7136	-0.113171	0.822467	0.985327	148.623	330.342	-0.500793	0.276425	0.999287	54.14	77.0916	-0.229338	NA	NA	7.67696	259.386	-2.81124	0.000108479	0.0143925	43.6504	196.146	-0.389874	0.26017
GSCOCG00038190001	Cc11_g16500	chr11	32631514	32632277	GSCOCT00038190001~ B12D protein~ unknown_gene~ complete	84.6872	260.075	-0.269274	NA	NA	140.544	375.007	-1.15915	0.00262665	0.053937	22.8866	37.5588	-0.26536	0.604996	NA	20.9952	85.3824	-0.732836	0.109175	0.99997	8.05695	15.6737	-0.466623	0.375991	NA	12.4705	83.4155	-0.282798	0.354465	0.999287	19.2658	321.521	-1.63099	0.000625587	0.697762	88.6358	1410.98	-2.79405	3.22464e-05	0.00582048	222.139	146.832	0.103437	0.761773
GSCOCG00013168001	Cc05_g00770	chr5	1393880	1394854	GSCOCT00013168001~ Acidic endochitinase~ unknown_gene~ complete	2570.88	5427.47	-0.349115	0.438399	0.92571	20814	4451.21	1.01619	0.0390051	0.215162	1769.23	3824.78	-0.539334	0.312407	0.999861	2032.88	9415.38	-0.422338	NA	NA	1571.76	1323.72	0.187278	0.684225	0.961858	2815.34	11832.8	-1.33178	0.00283021	0.37048	2938.81	3722.88	-0.265663	0.550028	0.999413	689.893	8175.73	-2.78362	5.29197e-06	0.00152125	1610.9	4101.31	-0.944139	0.0206283
GSCOCG00013171001	Cc05_g00800	chr5	1437287	1442731	GSCOCT00013171001~ Hevamine-A~ SE2~ modules	10.7527	22.5522	-0.60671	0.208988	0.851175	50.0257	49.7155	0.032917	0.940985	0.977428	11.0347	77.2554	-1.14525	0.0307861	NA	9.11065	11.4305	-0.121258	0.783274	0.99997	50.2984	9.70613	0.876895	NA	NA	21.4921	19.7392	0.0236279	0.959346	0.999287	15.7557	4.01276	0.726092	0.12255	0.999413	3.0917	81.3889	-2.74661	0.000132526	0.0164576	13.8416	31.594	-0.583461	0.181938
GSCOCG00039880001	Cc07_g05920	chr7	4224175	4227877	GSCOCT00039880001~ Putative Uncharacterized membrane protein At3g27390~ At3g27390~ complete	35.6696	36.8069	-0.0597959	0.897639	0.990922	80.3045	98.3844	-0.26432	0.474469	0.729934	82.3068	88.5101	-0.0614536	0.905986	NA	51.5247	47.1884	0.0560692	0.904055	0.99997	52.883	70.9652	-0.274438	0.58976	0.943441	88.4189	83.629	0.0310603	0.943551	0.999287	64.6635	56.5366	0.100033	0.824376	0.999413	10.5099	150.033	-2.72989	3.91238e-05	0.00667384	53.2914	58.1595	-0.110189	0.782126
GSCOCG00023446001	Cc06_g02060	chr6	1638910	1641003	GSCOCT00023446001~ Putative Encodes a protein involved in salt tolerance, names SIS (Salt Induced Serine rich).~ unknown_gene~ complete	585.678	1215.2	-0.94722	0.00483714	0.228207	247.184	323.747	-0.367845	0.226481	0.519642	265.089	209.142	0.243444	0.63154	NA	87.9627	683.264	-1.91175	2.16577e-05	0.0244978	496.336	279.915	0.629734	0.161206	0.750737	632.038	572.307	0.0643319	0.886381	0.999287	623.685	822.882	-0.343876	0.384843	0.999413	272.968	2419.77	-2.72327	1.05145e-07	0.000108811	848.457	839.265	-0.01197	0.971908
gene22	petN	Chloroplastic genome	#N/A	#N/A	#N/A	9.95831	2.59377	0.594521	0.189957	0.841317	2.87024	15.3471	-0.920318	0.0575036	NA	11.4141	3.50646	0.548139	0.283909	NA	7.15437	16.9816	-0.314799	0.445285	0.99997	45.5694	4.10535	0.869229	NA	NA	7.55959	10.2046	-0.115266	0.783809	NA	20.8203	9.93491	0.346167	0.454083	0.999413	2.73647	84.9088	-2.72057	0.000183064	0.0208949	2.95366	1.24149	0.211951	0.526483
gene66	psaJ	Chloroplastic genome	#N/A	#N/A	#N/A	325.393	274.603	0.154257	0.70254	0.969	504.678	1000.29	-0.745402	0.0825391	0.317006	1348.13	883.287	0.307422	0.564472	0.999861	354.991	853.398	-0.731417	NA	NA	735.843	219.234	1.0591	NA	NA	1020.35	599.104	0.570674	0.14965	0.999287	326.744	664.909	-0.745224	0.0894994	0.999413	346.358	3674.8	-2.68255	8.62119e-06	0.00219515	185.065	265.227	-0.467627	0.136485
gene28	psbD	Chloroplastic genome	#N/A	#N/A	#N/A	563.125	524.886	0.0390635	0.931408	0.994002	1221.48	2795.51	-0.481623	0.319326	0.609761	2055.55	1304.64	0.140837	NA	NA	118.037	297.733	-0.59792	0.202861	0.99997	242.033	113.102	0.634716	NA	NA	854.66	344.089	0.854091	0.0519423	0.999287	300.361	551.376	-0.448315	0.349549	0.999413	291.597	3489.76	-2.67612	2.7976e-05	0.00536138	45.6088	189.344	-1.41366	0.000498712
gene69	rpl20	Chloroplastic genome	#N/A	#N/A	#N/A	1083.19	564.084	0.289133	NA	NA	507.077	549.68	-0.104402	0.794602	0.916072	333.96	326.201	0.0369471	0.944524	0.999861	130.743	287.634	-0.67663	0.146708	0.99997	248.358	190.191	0.221535	0.672426	0.95983	347.041	224.958	0.390575	0.378032	0.999287	153.294	393.681	-0.885278	0.0553385	0.999413	203.644	2179.08	-2.67313	1.08402e-05	0.00262815	69.0602	277.181	-1.30311	NA
gene23	psbM	Chloroplastic genome	#N/A	#N/A	#N/A	674.876	578.264	0.115831	0.803851	0.982569	753.994	1127.51	-0.506289	0.149907	0.427643	1179.77	1400.04	-0.105206	0.843824	0.999861	438.385	1784.83	-1.09347	NA	NA	1416.05	525.401	0.558199	NA	NA	1450.22	816.048	0.626112	0.107011	0.999287	626.119	1545.48	-0.926465	0.0364867	0.999413	731.704	7355.75	-2.64655	8.62617e-06	0.00219515	290.262	387.682	-0.380671	0.229002
gene74	psbN	Chloroplastic genome	#N/A	#N/A	#N/A	48.3181	74.9369	-0.471278	0.300914	0.891338	73.3708	564.388	-0.900598	NA	NA	1057.51	1137.07	-0.0141982	NA	NA	112.983	990.542	-0.599098	NA	NA	141.291	50.6408	0.908691	0.076853	0.585733	384.606	317.937	0.154701	0.734152	0.999287	121.388	236.51	-0.596603	0.204519	0.999413	83.596	1294.37	-2.63807	0.000131125	0.0164576	22.8599	36.5931	-0.48934	0.224115
gene71	clpP	Chloroplastic genome	#N/A	#N/A	#N/A	524.854	298.949	0.446898	0.351767	0.903276	274.551	519.951	-0.770184	0.0399711	0.218211	304.576	391.555	-0.198598	0.704068	0.999861	147.629	387.455	-0.900076	0.0481309	0.99997	363.385	211.44	0.522708	0.294211	0.846142	299.763	218.004	0.283138	0.521644	0.999287	291.674	312.919	-0.110232	0.773322	0.999413	145.444	1430.52	-2.63319	8.55221e-06	0.00219515	106.351	214.642	-0.740852	0.0640417
GSCOCG00000823001	Cc00_g01980	chr0	12447389	12447649	GSCOCT00000823001~ Putative BEST Arabidopsis thaliana protein match is: Galactosyltransferase family protein (TAIR:AT4G21060.1); Has 30 Blast hits to 30 proteins in 8 species: Archae - 0; Bacteria - 0; Metazoa - 0; Fungi - 0; Plants - 30; Viruses - 0; Other Eukaryotes - 0 (source: NCBI BLink).~ unknown_gene~ fragment	44.8306	272.975	-1.88677	1.57805e-05	0.00935837	378.614	616.425	-0.545298	0.195266	0.485008	472.339	458.45	0.0362754	0.9455	0.999861	154.255	208.383	-0.212653	0.652597	0.99997	168.6	87.7813	0.455929	0.387108	0.886589	304.984	380.291	-0.225548	0.613258	0.999287	343.435	339.468	-0.0165865	0.971615	0.999413	125.204	1526.52	-2.62352	6.24527e-05	0.00914578	228.931	458.266	-0.687171	0.0959879
GSCOCG00036616001	Cc07_g14430	chr7	11081727	11082797	GSCOCT00036616001~ Putative clathrin assembly protein At4g40080~ At4g40080~ complete	10.1212	50.9434	-1.14555	0.0179822	0.427192	45.646	86.6506	-0.696384	0.103768	0.356041	49.9127	62.1001	-0.162987	0.759725	NA	19.4423	52.3496	-0.499071	0.268998	0.99997	42.3169	48.65	-0.0846402	0.870891	0.987527	65.4882	59.241	0.0784774	0.848849	0.999287	26.8045	49.7575	-0.569729	0.226741	0.999413	1.50712	48.9572	-2.62349	0.000335761	0.032643	19.4439	68.8184	-0.961353	0.0276538
gene15	atpH	Chloroplastic genome	#N/A	#N/A	#N/A	901.167	582.064	0.228871	NA	NA	617.343	1025.51	-0.555305	0.195955	0.485493	331.3	529.993	-0.232436	0.651606	0.999861	78.9551	237.767	-0.617669	NA	NA	215.27	91.7461	0.598309	NA	NA	476.745	134.814	0.882654	0.0576661	0.999287	200.249	213.741	-0.0728051	0.879014	0.999413	205.582	2297.68	-2.61989	3.62323e-05	0.00624926	35.2699	199.705	-1.7524	1.21335e-05
gene77	petD	Chloroplastic genome	#N/A	#N/A	#N/A	720.221	654.552	0.0718575	0.869562	0.988256	1100.06	1970.2	-0.635129	0.140203	0.414304	1111.51	1395.77	-0.119056	0.820634	0.999861	222.32	709.729	-0.876155	NA	NA	776.578	291.303	0.463891	NA	NA	944.892	604.081	0.483422	0.212995	0.999287	422.241	883.849	-0.700601	0.129295	0.999413	554.623	6972.84	-2.61384	7.75865e-05	0.0108502	107.741	292.992	-1.11068	0.00298959
GSCOCG00006565001	Cc00_g13930	chr0	102433569	102434390	GSCOCT00006565001~ Isoflavone reductase homolog P3~ At1g75280~ fragment	117.533	173.403	-0.507066	0.158656	0.818157	333.641	584.59	-0.686415	0.0643556	0.278029	307.395	439.223	-0.339263	0.492365	0.999861	285.622	291.137	-0.0262949	0.953071	0.99997	188.545	135.198	0.34218	0.456582	0.912781	216.775	195.608	0.0767219	0.857457	0.999287	472.811	248.933	0.7147	0.063229	0.999413	55.2437	460.796	-2.59776	1.08185e-06	0.000509263	137.408	550.496	-1.56053	2.65193e-05
GSCOCG00007217001	Cc08_g08430	chr8	22469122	22471186	GSCOCT00007217001~ Isoleucine N-monooxygenase 2~ CYP79D4~ complete	3.04951	70.7074	-1.68477	0.00045322	0.0621791	26.8961	4.83764	1.09366	0.0264546	0.179673	1.65888	0	0.173834	0.517456	NA	0	0	NA	NA	NA	0	0	NA	NA	NA	0	0	NA	NA	NA	1.3168	21.4115	-0.612099	0.112355	0.999413	0.875234	98.5785	-2.5959	0.000461296	0.0383167	73.8695	31.9038	0.26528	0.467899
gene53	accD	Chloroplastic genome	#N/A	#N/A	#N/A	714.983	483.23	0.225048	0.636689	0.962139	308.479	474.998	-0.481258	0.255821	0.549413	160.288	80.9237	0.534841	0.31586	NA	52.5571	118.481	-0.586845	0.214275	0.99997	137.218	76.3444	0.480843	0.358211	0.873168	320.237	105.575	0.992838	0.0268913	0.912017	96.0775	255.112	-0.875076	0.0617443	0.999413	146.772	1557.42	-2.5924	3.56986e-05	0.0062264	36.2418	205.353	-1.49011	NA
gene75	psbH	Chloroplastic genome	#N/A	#N/A	#N/A	287.148	261.132	0.0686513	0.882793	0.989413	477.527	878.315	-0.632029	0.158069	0.438426	330.638	201.835	0.29184	NA	NA	50.2281	160.763	-0.724634	NA	NA	195.078	114.223	0.393749	NA	NA	301.504	171.793	0.513183	0.248637	0.999287	182.86	218.887	-0.165845	0.728086	0.999413	132.225	1851.09	-2.59095	NA	NA	18.9465	111.618	-1.77587	9.88462e-06
gene78	rpoA	Chloroplastic genome	#N/A	#N/A	#N/A	455.189	270.357	0.424288	NA	NA	213.55	318.58	-0.497188	0.167846	0.451168	328.024	288.245	0.115574	0.828434	0.999861	126.773	176.891	-0.279116	0.552847	0.99997	202.071	124.616	0.407339	0.434483	0.906508	246.309	170.527	0.372845	0.359589	0.999287	108.594	298.863	-1.00531	0.0255453	0.999413	116.696	1034.13	-2.5851	5.03993e-06	0.00147613	45.1427	176.627	-1.28805	NA
GSCOCG00032442001	Cc11_g11470	chr11	28755313	28757920	GSCOCT00032442001~ Putative DNA-3-methyladenine glycosylase~ guaA~ modules	16.5185	234.124	-1.80157	0.000198955	0.038501	104.013	67.0611	0.341297	0.485876	0.737249	121.641	159.642	-0.164731	0.756438	NA	134.201	134.742	-0.000241051	0.999479	0.99997	27.8488	54.2161	-0.510812	0.332128	0.8655	342.676	181.887	0.384072	0.405716	0.999287	144.637	76.4828	0.448562	0.348931	0.999413	14.4	196.269	-2.58149	0.000150877	0.017957	116.604	194.501	-0.258899	0.530822
gene73	psbT	Chloroplastic genome	#N/A	#N/A	#N/A	24.8701	18.5228	0.261352	0.564304	0.95103	34.1526	69.4281	-0.652041	0.167711	0.451024	46.6421	4.66021	1.21875	NA	NA	5.87176	22.4434	-0.517515	NA	NA	30.5493	7.31973	0.607968	0.212409	0.79336	40.3157	12.6829	0.86694	0.0613729	0.999287	13.5315	39.4029	-0.762441	0.111558	0.999413	16.9909	181.971	-2.57362	5.45461e-05	0.00834557	6.06319	9.23478	-0.238883	0.574731
GSCOCG00033915001	Cc07_g20010	chr7	20478040	20478954	GSCOCT00033915001~ Probable glutathione S-transferase parC~ PARC~ complete	45.8512	99.7355	-0.72771	0.122479	0.77885	244.14	462.389	-0.717235	0.0867949	0.32559	131.534	87.0712	0.371019	0.478673	NA	46.4488	28.1757	0.417175	0.369888	0.99997	38.5035	28.1026	0.255745	0.622952	0.948011	80.8429	122	-0.436937	0.308074	0.999287	79.668	127.214	-0.347693	0.467832	0.999413	22.3043	262.854	-2.56541	9.94138e-05	0.0134191	109.874	205.889	-0.534472	0.215927
gene46	ndhC	Chloroplastic genome	#N/A	#N/A	#N/A	163.616	75.5221	0.619837	NA	NA	58.9673	130.46	-0.878706	0.0372271	0.210486	88.8592	30.148	0.669093	0.204601	NA	32.7364	30.3609	0.0353662	0.939565	0.99997	49.4245	26.4436	0.41841	0.426383	0.906164	75.1737	25.8334	0.569362	0.207866	0.999287	39.0711	36.0041	0.0323736	0.94608	0.999413	33.9335	342.057	-2.54473	5.01798e-05	0.00794838	7.48208	42.5216	-1.23966	0.00457507
GSCOCG00040873001	Cc01_g03970	chr1	10191342	10193075	GSCOCT00040873001~ Isoflavone reductase homolog P3~ At1g75280~ complete	16.535	214.627	-2.15163	5.92812e-06	0.0043593	373.891	492.437	-0.128562	0.778379	0.907153	279.191	215.28	0.184458	0.729806	NA	397.757	243.839	0.137091	NA	NA	249.49	34.1697	1.62035	0.00187425	0.0930459	296.667	211.604	0.10297	0.792248	0.999287	84.2218	84.165	-0.0239909	0.959656	0.999413	11.0561	175.347	-2.53676	0.000316191	0.031463	183.907	338.131	-0.305851	0.459149
gene76	petB	Chloroplastic genome	#N/A	#N/A	#N/A	1070.33	1010.52	0.0328464	0.942016	0.995321	1681.4	2828.36	-0.385971	0.433639	0.699513	1553.19	1053.75	0.218792	0.670744	0.999861	231.948	505.363	-0.566384	NA	NA	699.542	321.34	0.408554	NA	NA	1219.66	491.303	0.887901	0.0389431	0.99452	472.619	831.267	-0.471633	0.322591	0.999413	677.173	7724.51	-2.51974	0.000136386	0.0166703	70.5215	313.721	-1.63744	1.33473e-05
GSCOCG00006861001	Cc00_g05530	chr0	42847917	42853838	GSCOCT00006861001~ Putative Protein SRG1~ SRG1~ complete	394.667	790.153	-0.793787	0.0601377	0.658458	1079.76	1544.48	-0.485652	0.0858682	0.323876	1064.55	1494.24	-0.383963	0.371392	0.999861	539.074	1048.46	-0.7261	0.0796491	0.99997	503.485	642.971	-0.22715	0.646872	0.951557	780.474	1214.87	-0.556223	0.107324	0.999287	656.436	471.397	0.365078	0.314406	0.999413	183.837	1365.67	-2.51395	6.26152e-07	0.000351077	580.225	627.705	-0.0954592	0.805535
GSCOCG00026053001	Cc03_g03600	chr3	2758432	2760935	GSCOCT00026053001~ Putative Uncharacterized protein C24B11.05~ SPAC24B11.05~ modules	103.586	244.939	-1.14954	0.000118916	0.0273269	214.506	354.294	-0.634387	0.0548237	0.254791	72.4679	139.621	-0.507993	0.338928	NA	95.2973	54.9388	0.421862	0.370112	0.99997	167.275	77.8072	0.761622	0.119865	0.682478	65.5908	188.1	-0.776354	0.0949796	0.999287	41.4257	288.626	-1.46045	0.00226572	0.928808	79.8934	623.208	-2.48434	5.49948e-06	0.00154493	195.966	683.465	-1.18267	NA
gene5	rps16	Chloroplastic genome	#N/A	#N/A	#N/A	265.183	180.346	0.314715	0.509768	0.942239	123.614	262.079	-0.961486	0.00289355	0.0564891	180.864	537.37	-0.747515	0.161579	0.999861	90.5736	324.415	-0.998427	NA	NA	174.084	113.834	0.367735	0.477984	0.919231	207.439	140.398	0.392821	0.35009	0.999287	100.34	227.78	-0.856609	0.0499643	0.999413	130.146	1070.11	-2.46561	2.0125e-05	0.00405715	53.3585	106.997	-0.755024	0.0519191
GSCOCG00039925001	Cc07_g06260	chr7	4555939	4556908	GSCOCT00039925001~ Protein of unknown function (DUF579)~ unknown_gene~ complete	47.9961	515.143	-1.83824	0.000134858	0.0295146	265.675	398.181	-0.439923	0.309936	0.601751	208.381	336.989	-0.384647	0.467749	0.999861	228.661	211.7	0.0464359	NA	NA	318.96	67.753	1.14714	NA	NA	426.96	296.742	0.264158	0.568382	0.999287	199.315	170.524	0.0977277	0.837312	0.999413	44.4237	498.902	-2.44254	0.000294842	0.0304055	247.667	645.654	-0.530476	0.211773
gene108	ndhD	Chloroplastic genome	#N/A	#N/A	#N/A	237.223	155.594	0.382142	0.409085	0.917721	196.429	399.748	-0.756788	0.0832084	0.318078	151.542	64.9537	0.204411	0.608555	NA	20.6633	54.412	-0.593254	0.203849	0.99997	107.122	53.3169	0.483845	NA	NA	132.705	35.209	0.997437	0.0313989	0.933888	83.8186	127.18	-0.284432	NA	NA	132.394	1264.68	-2.41602	0.000172606	0.0198472	10.6391	70.2911	-1.73442	3.37348e-05
gene44	ndhJ	Chloroplastic genome	#N/A	#N/A	#N/A	167.722	120.971	0.239955	NA	NA	110.216	187.387	-0.590714	0.159034	0.439808	102.988	89.6988	0.105621	NA	NA	42.3964	46.927	-0.0793791	0.865863	0.99997	42.674	29.8825	0.240416	0.647893	0.951557	117.125	58.0401	0.759607	0.0559885	0.999287	38.1866	55.9537	-0.30234	0.527823	0.999413	35.9643	509.032	-2.41485	0.000638061	0.0467199	15.6834	57.9826	-1.13866	0.00791676
GSCOCG00006599001	Cc00_g21580	chr0	137540642	137541691	GSCOCT00006599001~ Putative Systemic acquired resistance protein SAR~ unknown_gene~ complete	776.457	1753.77	-1.01836	0.00488576	0.228207	5121.03	2637.06	0.842169	0.00558316	0.0799885	7073.69	3419.03	0.849853	0.0471625	0.999861	2105.45	2183.42	-0.042063	0.928128	0.99997	1581.42	362.918	0.661224	NA	NA	1213.73	775.431	0.324294	0.484742	0.999287	302.999	1255.64	-1.0404	NA	NA	365.764	2758.19	-2.41222	1.67848e-05	0.00358323	1201.36	1494.2	-0.284835	0.393649
GSCOCG00034332001	Cc10_g08840	chr10	8335032	8335736	GSCOCT00034332001~ Metallothionein-like protein 4A~ MT4A~ complete	22.2769	123.803	-1.38969	0.00384543	0.212296	169.266	666.675	-1.67494	3.7359e-06	0.000821701	820.938	445.584	0.702039	0.110114	0.999861	159.811	286.923	-0.62311	0.144933	0.99997	455.061	116.954	0.555566	0.247693	0.819815	106.746	589.556	-1.7483	3.64814e-05	0.0415367	79.891	1375.42	-2.75437	7.07301e-10	1.468e-05	135.116	1226.47	-2.41192	0.000131695	0.0164576	546.021	377.717	0.154541	0.698156
GSCOCG00021236001	Cc05_g12060	chr5	26003996	26004773	GSCOCT00021236001~ Metallothionein-like protein type 3~ pKIWI503~ complete	77793.1	142381	-0.659211	0.131113	0.790793	146642	370206	-1.17442	0.000427688	0.0186008	256002	564797	-0.699448	0.17576	0.999861	210665	202064	0.0287074	0.949078	0.99997	221026	111966	0.612199	0.232376	0.806129	204109	264819	-0.351534	0.25651	0.999287	198746	292273	-0.50459	0.140454	0.999413	102368	840855	-2.40786	5.80904e-05	0.00867055	195858	236760	-0.236404	0.51514
GSCOCG00002754001	Cc00_g01650	chr0	10673872	10674318	GSCOCT00002754001~ Ribosomal protein S7, mitochondrial~ RPS7~ complete	9.88065	5.73215	0.367981	0.447317	0.926266	7.17096	39.721	-1.51204	0.00151083	0.0394713	21.537	0	1.09707	0.0227194	NA	6.23515	8.48296	-0.0963494	0.806759	0.99997	11.3613	1.6829	0.599223	0.188471	NA	8.00457	2.13234	0.318435	0.382362	NA	4.87308	19.431	-0.746928	NA	NA	7.45211	100.442	-2.40568	0.000632554	0.0467199	1.30244	1.99358	-0.0753244	0.79153
GSCOCG00009567001	Cc00_g16250	chr0	111312225	111314790	GSCOCT00009567001~ Hypothetical protein~ unknown_gene~ missing_functional_completeness	684.211	957.634	-0.485675	0.0534417	0.634671	1810.99	871.859	0.96008	0.000217917	0.0129345	557.45	351.347	0.477205	0.327561	0.999861	26.9214	116.883	-1.0336	0.0287374	0.99997	3.60367	24.1663	-1.14933	0.0284112	NA	3.6988	27.7365	-0.889424	0.0434456	0.999287	9.0778	109.709	-2.57268	1.73587e-09	1.8014e-05	74.0436	481.249	-2.40283	3.14644e-07	0.000272125	402.009	503.255	-0.28666	0.393335
gene45	ndhK	Chloroplastic genome	#N/A	#N/A	#N/A	339.037	179.167	0.512726	NA	NA	200.215	238.808	-0.21643	0.590339	0.802844	207.214	134.058	0.317939	0.551222	NA	108.415	63.4331	0.333183	0.478235	0.99997	159.904	63.2111	0.677079	0.199257	0.783093	145.939	75.419	0.560159	0.218464	0.999287	75.3778	110.894	-0.359223	0.444105	0.999413	94.2185	803.483	-2.40127	9.25857e-05	0.0126071	30.6789	120.372	-1.19346	NA
GSCOCG00013169001	Cc05_g00780	chr5	1422558	1423529	GSCOCT00013169001~ Acidic endochitinase~ SE2~ complete	489.122	376.913	0.252647	0.550846	0.948728	986.218	645.009	0.505477	0.161508	0.441844	274.235	967.094	-0.828247	0.120281	0.999861	204.375	375.304	-0.491308	0.295387	0.99997	764.283	143.74	1.52407	0.00270856	0.116333	279.481	232.211	0.177064	0.670504	0.999287	227.692	328.112	-0.347837	0.456052	0.999413	161.357	1069.14	-2.40103	7.58277e-07	0.000392358	383.401	480.941	-0.24094	0.551254
GSCOCG00023607001	Cc06_g03270	chr6	2524759	2527009	GSCOCT00023607001~ Protein ALUMINUM SENSITIVE 3~ ALS3~ complete	12.9688	38.6549	-1.04288	0.0241887	0.483879	44.43	498.461	-2.99126	3.56926e-18	1.14323e-14	43.1398	69.8257	-0.370747	0.48275	NA	17.6836	10.8174	0.392291	0.404807	0.99997	39.9446	11.1655	0.694414	0.177308	0.766329	23.1756	34.9492	-0.323807	0.486042	0.999287	13.7822	61.6188	-1.19239	0.0125115	0.999413	18.5857	267.327	-2.39736	0.000741418	0.0518425	30.8689	83.3704	-0.680064	0.119188
GSCOCG00002838001	Cc00_g01740	chr0	10928265	10928888	GSCOCT00002838001~ Hypothetical protein~ unknown_gene~ missing_functional_completeness	26.8498	36.119	-0.373381	0.351854	0.903276	65.0204	135.843	-0.768756	0.0807253	0.313594	57.8078	110.639	-0.277096	NA	NA	8.12949	14.2321	-0.27256	0.540833	0.99997	44.2884	6.86828	1.14493	NA	NA	40.1946	24.8204	0.382297	0.404966	0.999287	20.5873	40.3882	-0.388866	0.405056	0.999413	25.5445	203.679	-2.37979	7.40216e-05	0.0106392	15.1722	16.1448	-0.0591414	0.890595
GSCOCG00015941001	Cc01_g20370	chr1	36994591	36994896	GSCOCT00015941001~ Glutaredoxin-C13~ GRXC13~ complete	346.355	678.148	-0.771847	0.0642801	0.672581	766.282	1066.42	-0.424407	0.206734	0.497199	848.064	887.997	-0.0458708	0.908704	0.999861	363.789	575.775	-0.297113	0.52713	0.99997	413.544	295.177	0.299814	0.557585	0.939746	738.706	702.452	0.0209793	0.963541	0.999287	565.945	315.803	0.627895	0.110445	0.999413	250.301	1871.44	-2.3648	4.05012e-05	0.0068337	526.42	1098.93	-0.846479	0.0216416
GSCOCG00016480001	Cc01_g16110	chr1	33860098	33860598	GSCOCT00016480001~ Putative ILI1 binding bHLH 1~ unknown_gene~ complete	212.603	545.653	-0.361028	0.39764	0.915164	434.907	760.435	-0.655455	0.0986385	0.347301	461.527	529.478	-0.107377	0.839597	0.999861	509.656	569.253	-0.0309178	0.933894	0.99997	223.061	370.042	-0.212686	0.658564	0.956587	624.276	602.631	0.00791591	0.985507	0.999353	530.738	620.2	-0.176396	0.696523	0.999413	116.265	1157.1	-2.36443	0.000376907	0.0348257	192.481	1108.14	-0.803694	0.052146
GSCOCG00031881001	Cc10_g11990	chr10	20893153	20893497	GSCOCT00031881001~ unknown protein; Has 29 Blast hits to 29 proteins in 12 species: Archae - 0; Bacteria - 4; Metazoa - 0; Fungi - 0; Plants - 25; Viruses - 0; Other Eukaryotes - 0 (source: NCBI BLink).~ unknown_gene~ complete	21.7598	21.1569	-0.00956678	0.982703	0.997059	24.797	24.0362	-0.0133192	0.978052	0.991887	20.5614	76.8908	-1.08505	0.0389907	NA	24.3924	36.1461	-0.264282	0.575127	0.99997	16.2642	28.4696	-0.487809	0.347749	0.869296	23.0555	26.764	-0.124686	0.788505	0.999287	32.6882	25.5227	0.19685	0.681229	0.999413	8.92701	97.0498	-2.35768	0.000521898	0.0409244	26.5256	32.8827	-0.253723	0.501962
GSCOCG00028468001	Cc01_g14620	chr1	32645122	32649945	GSCOCT00028468001~ Putative Probable LRR receptor-like serine/threonine-protein kinase MRH1~ MRH1~ complete	29.6142	188.858	-1.70614	0.000256029	0.0444041	78.8539	83.9078	-0.072475	0.863924	0.944994	137.475	83.2677	0.351725	0.509917	NA	33.0337	89.1902	-0.941898	0.0372962	0.99997	35.2747	42.8464	-0.215831	0.651214	0.952829	185.855	80.6124	0.603717	0.193714	0.999287	81.1463	75.8696	0.0399904	0.925846	0.999413	18.649	173.674	-2.35677	0.00030631	0.0309731	111.318	145.109	-0.260647	0.538628
GSCOCG00027668001	Cc02_g39780	chr2	54235300	54237926	GSCOCT00027668001~ Cytochrome P450 78A3~ CYP78A3~ complete	203.291	1481.31	-1.92679	2.45022e-05	0.0109866	517.779	442.622	0.18847	0.586448	0.800338	75.7491	174.143	-0.452817	0.38535	NA	28.5919	69.7598	-0.431304	NA	NA	105.029	35.5153	0.790965	NA	NA	383.621	236.343	0.338272	0.466816	0.999287	191.062	342.9	-0.543392	0.244798	0.999413	106.608	757.371	-2.35298	2.44999e-05	0.00481408	808.687	660.234	0.171407	0.684965
gene29	psbC	Chloroplastic genome	#N/A	#N/A	#N/A	722.055	725.774	-0.0550759	0.851097	0.985921	1977.26	4483.24	-0.484303	0.31784	0.608368	2887.6	2218.22	0.0937691	NA	NA	261.531	904.817	-0.817436	NA	NA	504.237	266.96	0.585748	NA	NA	1725.31	695.067	0.879766	0.0422708	0.999287	659.719	1057.57	-0.387868	0.417271	0.999413	804.273	6857.17	-2.34391	0.000202107	0.0224093	151.927	337.039	-0.914222	0.0124811
GSCOCG00003860001	Cc02_g36910	chr2	51698732	51699025	GSCOCT00003860001~ Uncharacterized protein~ unknown_gene~ fragment	1162.48	1618.19	-0.401979	0.338968	0.901924	928.535	918.461	0.000690882	0.997836	0.998989	205.506	271.093	-0.262676	0.592222	NA	124.42	274.779	-1.00463	0.00210645	0.52559	416.774	357.835	0.156197	0.749644	0.975437	1028.01	1650.14	-0.566548	0.130703	0.999287	1986.52	2883.01	-0.473453	0.197507	0.999413	1289.06	8411.89	-2.33575	5.57342e-06	0.00154493	2509.29	2320.46	0.0680843	0.837075
gene3	matK	Chloroplastic genome	#N/A	#N/A	#N/A	2942.66	1867.54	0.257022	0.587083	0.956537	1206.42	1785.55	-0.456331	0.257843	0.55113	784.895	469.471	0.424017	0.424975	0.999861	351.477	419.693	-0.17388	0.706033	0.99997	543.401	385.858	0.305805	0.554649	0.93967	1081.98	544.044	0.627933	0.156668	0.999287	600.865	864.917	-0.360274	0.434424	0.999413	785.486	6724.24	-2.31784	0.000279699	0.0291394	161.965	858.944	-1.69722	NA
GSCOCG00037367001	Cc04_g11650	chr4	12349620	12350108	GSCOCT00037367001~ Pathogenesis-related leaf protein 6~ PR1B1~ complete	27.6989	113.431	-0.956437	0.0478369	0.609027	62.9179	46.6611	0.225417	0.643379	0.832557	53.0892	614.688	-1.2033	0.020729	0.999861	45.1737	48.2148	-0.064068	0.891681	0.99997	48.1906	59.7107	-0.16724	0.750575	0.975481	33.4657	37.6387	-0.131403	0.772395	0.999287	37.3598	449.583	-1.6714	0.000488533	0.596441	11.2942	107.598	-2.31576	0.000522001	0.0409244	117.488	66.5919	0.205553	0.588637
gene54	psaI	Chloroplastic genome	#N/A	#N/A	#N/A	74.2504	56.6673	0.239714	0.593673	0.957883	50.0728	94.0837	-0.713396	0.0800082	0.312589	164.656	67.3889	0.7913	0.127632	NA	117.892	127.219	-0.0760008	0.871669	0.99997	104.958	50.2117	0.650865	0.205627	0.788941	151.459	44.5831	1.15109	0.00865581	0.638767	55.8594	80.7813	-0.388489	0.39426	0.999413	42.0456	314.81	-2.31055	0.000106967	0.0143143	41.9143	46.743	-0.147912	0.690722
GSCOCG00013869001	Cc02_g14560	chr2	12681648	12685255	GSCOCT00013869001~ Putative GDSL esterase/lipase At1g28590~ At1g28590~ complete	66.7364	304.091	-1.53195	0.000662252	0.0806281	210.824	331.087	-0.58139	0.063723	0.276887	80.4524	193.265	-0.875532	0.0723638	NA	55.0499	70.184	-0.294027	0.462581	0.99997	150.933	81.188	0.519369	0.318733	0.859007	83.9346	162.759	-0.690014	0.107365	0.999287	78.0954	211.752	-0.956046	0.0368474	0.999413	50.5138	432.34	-2.29186	0.000403503	0.0359992	127.123	296.525	-0.889283	0.0246272
GSCOCG00024638001	Cc10_g01580	chr10	1159647	1160117	GSCOCT00024638001~ Putative uncharacterized protein~ ATJ11~ fragment	405.096	700.623	-0.701131	0.052439	0.629727	200.186	167.425	0.211801	0.483521	0.735943	62.6635	29.358	0.852472	0.0644572	NA	20.9039	111.367	-1.88777	1.37676e-06	0.0025955	153.182	111.572	0.349514	0.415732	0.901733	192.973	212.559	-0.125289	0.764448	0.999287	212.381	253.095	-0.227331	0.558316	0.999413	138.629	921.068	-2.28999	3.29391e-05	0.00587282	553.227	483.979	0.130349	0.719699
gene34	rps14	Chloroplastic genome	#N/A	#N/A	#N/A	778.185	741.069	0.0308225	0.930828	0.993893	1778.72	3491.02	-0.474627	0.335395	0.622838	1441.31	1048.45	0.197488	0.705644	0.999861	253.596	580.947	-0.639856	0.175261	0.99997	437.519	374.942	0.146096	NA	NA	1522.26	586.187	0.98691	0.0172307	0.819874	524.565	1153.92	-0.645427	0.176025	0.999413	869.428	7780.74	-2.28823	0.00050377	0.0401027	86.8805	390.029	-1.63414	1.68207e-05
gene56	cemA	Chloroplastic genome	#N/A	#N/A	#N/A	778.856	408.239	0.335759	0.472709	0.933923	330.023	456.171	-0.368279	0.376272	0.655141	167.792	230.793	-0.16828	0.748138	NA	65.2951	98.4842	-0.272554	0.561189	0.99997	134.124	100.902	0.225595	0.668033	0.958084	300.308	124.389	0.961471	0.0144874	0.76214	120.595	214.564	-0.494373	0.298162	0.999413	186.694	1633.49	-2.28807	0.000448313	0.0383167	31.0407	152.392	-1.50637	0.000291318
gene104	ndhF	Chloroplastic genome	#N/A	#N/A	#N/A	231.197	128.338	0.520603	NA	NA	198.033	323.719	-0.547071	0.193784	0.483403	346.909	258.72	0.229996	0.666726	0.999861	186.933	180.31	0.00855449	0.985545	0.99997	609.337	57.2118	0.984453	NA	NA	212.323	126.916	0.466863	0.293678	0.999287	187.566	134.299	0.314361	0.47036	0.999413	145.54	1292.98	-2.28464	0.000501206	0.0401027	58.2433	61.8638	-0.0888926	0.818397
gene35	psaB	Chloroplastic genome	#N/A	#N/A	#N/A	1936.8	1991.11	-0.0697496	0.788677	0.981512	6572.84	11643.2	-0.364182	0.456305	0.715524	4007.2	4228.95	-0.00855953	0.984738	0.999861	445.934	1475.35	-0.801505	NA	NA	841.144	734.277	0.132408	0.796659	0.983107	4092.23	1116.45	1.28134	0.00280023	0.37048	1464.6	2120.53	-0.29264	0.541485	0.999413	1760.07	14567.6	-2.27134	0.000402366	0.0359992	190.588	830.408	-1.64477	9.06243e-06
gene7	psbK	Chloroplastic genome	#N/A	#N/A	#N/A	467.579	307.975	0.42819	0.300454	0.891338	551.813	1052.72	-0.727486	0.0796134	0.311444	571.412	623.609	-0.0538517	0.918823	0.999861	249.705	598.527	-0.700911	0.13652	0.99997	704.94	202.298	1.09744	0.0332139	0.414545	836.17	317.38	0.96098	0.0240843	0.89697	404.863	558.963	-0.375559	0.367563	0.999413	401.43	2700.44	-2.26802	5.38199e-05	0.00834557	205.511	203.836	-0.0250309	0.939436
GSCOCG00014084001	Cc02_g16090	chr2	14829197	14829505	GSCOCT00014084001~ Monothiol glutaredoxin-S2~ GRXS2~ complete	6.91066	51.4836	-1.0579	0.0251575	0.492016	9.22911	32.7998	-0.739577	0.127607	0.398381	16.785	18.135	-0.0316137	0.945484	NA	2.93928	27.6362	-0.861077	0.0478538	0.99997	4.33284	21.0129	-0.601956	0.205923	NA	14.8892	30.7655	-0.243876	0.53352	0.999287	15.3068	19.1595	-0.133456	0.780503	0.999413	0	30.6016	-2.26746	0.00211396	0.0915247	5.20396	84.497	-1.71828	8.34717e-05
GSCOCG00031301001	Cc06_g07130	chr6	5703304	5707900	GSCOCT00031301001~ Uncharacterized protein~ At5g03795~ modules	26.3503	199.467	-0.793994	0.0739179	0.699179	124.62	98.1599	0.226148	0.612503	0.815405	86.1164	81.8263	0.0324521	0.951537	NA	49.6489	95.6935	-0.0921695	0.745371	0.99997	37.4185	24.3667	0.0720651	0.829951	0.985821	83.9688	120.492	-0.213814	0.635638	0.999287	48.7381	72.1709	-0.300908	0.529867	0.999413	7.73647	157.854	-2.26036	0.00212795	0.0915247	68.6122	201.323	-0.434674	0.27088
GSCOCG00042724001	Cc03_g09030	chr3	10271289	10271477	GSCOCT00042724001~ Hypothetical protein~ unknown_gene~ missing_functional_completeness	12.2664	47.1281	-0.318389	0.386487	0.910622	45.1119	16.2212	0.566457	0.241887	0.536273	20.1648	2.52886	0.726359	0.130973	NA	0	18.3163	-0.580401	NA	NA	1.9869	14.0702	-0.736445	0.125624	NA	55.7783	30.0964	0.293345	0.508653	0.999287	10.4881	3.01316	0.467252	0.286992	0.999413	0.218809	60.0345	-2.2338	0.00245746	0.0977155	13.9059	55.4956	-0.900903	0.0387194
gene36	psaA	Chloroplastic genome	#N/A	#N/A	#N/A	2035.86	2008.82	-0.0113655	0.967213	0.996129	5975.87	10482.5	-0.366255	0.454817	0.714387	4002.47	4904.29	-0.0575	0.897807	0.999861	471.677	1431.59	-0.706957	NA	NA	851.831	622.968	0.295556	NA	NA	3678.87	1049.76	1.22254	0.0046173	0.500679	1297.88	1779.75	-0.263778	0.581431	0.999413	1597.52	13090.3	-2.23356	0.000578694	0.0436071	156.265	717.863	-1.7955	1.95788e-07
GSCOCG00027367001	Cc01_g05590	chr1	21316772	21316957	GSCOCT00027367001~ Hypothetical protein~ unknown_gene~ missing_functional_completeness	28837.3	18601.3	0.509442	0.104002	0.753504	44494	212432	-0.753713	0.109286	0.366999	130507	157262	-0.0886843	0.864535	0.999861	24915.7	120533	-1.0341	NA	NA	49833.6	29382.3	0.321886	0.535065	0.93539	94689.3	56966.7	0.428931	0.347758	0.999287	25943	75065.4	-0.966578	0.0381122	0.999413	33447.8	246919	-2.22973	0.000300565	0.0306952	6203.41	13800.2	-0.905058	0.0142527
GSCOCG00028456001	Cc01_g14540	chr1	32578774	32580161	GSCOCT00028456001~ Acyl-CoA N-acyltransferases (NAT) superfamily protein~ unknown_gene~ complete	71.6965	161.017	-0.894473	0.0371195	0.564719	101.1	46.5833	0.822204	0.0501039	0.244043	14.5326	47.0153	-0.446527	0.351689	NA	10.7588	12.5202	-0.0512394	0.893957	0.99997	4.63799	9.3266	-0.205367	0.629177	NA	12.4397	24.4833	-0.34748	0.431996	0.999287	35.0486	86.6404	-0.929003	0.0343763	0.999413	38.2127	228.066	-2.22585	1.53683e-05	0.00340685	92.3838	170.845	-0.696694	0.0608369
GSCOCG00018808001	Cc07_g18060	chr7	15347987	15353224	GSCOCT00018808001~ UDP-glucuronate:xylan alpha-glucuronosyltransferase 1~ GUX1~ complete	13.2337	43.4579	-1.0116	0.0345675	0.553081	23.4873	35.4732	-0.404938	0.366675	0.647815	22.1386	98.2289	-0.862462	0.102404	NA	10.637	18.5855	-0.232089	0.583765	0.99997	25.4028	7.849	0.753737	0.151472	0.735208	25.8056	36.4401	-0.137118	0.73463	0.999287	15.2769	11.1817	0.143453	0.752881	0.999413	4.32215	74.1008	-2.21965	0.0024344	0.0977155	21.7198	58.8718	-0.75058	0.0858803
gene107	ccsA	Chloroplastic genome	#N/A	#N/A	#N/A	241.15	147.072	0.41162	NA	NA	167.799	518.93	-1.32212	0.000675051	0.0250253	156.15	84.4952	0.371806	0.477684	NA	37.7758	137.576	-0.845802	0.0724172	0.99997	218.789	61.5051	0.490341	NA	NA	222.949	119.271	0.614608	0.153081	0.999287	67.882	170.596	-0.741732	0.12022	0.999413	199.407	1868.04	-2.21961	0.0011145	0.0635163	18.9004	76.0759	-1.35616	0.000937722
GSCOCG00016216001	Cc01_g18350	chr1	35429433	35430146	GSCOCT00016216001~ Putative uncharacterized protein~ unknown_gene~ complete	79.3336	187.92	-0.660283	0.172562	0.831681	209.264	180.402	0.127709	0.787622	0.911992	178.821	126.517	0.221881	0.674261	NA	67.1431	117.211	-0.30708	0.503301	0.99997	58.4136	50.913	0.0953292	0.856527	0.987527	117.575	135.392	-0.121291	0.794198	0.999287	105.575	86.7542	0.109572	0.818828	0.999413	17.9904	189.253	-2.21446	0.00156855	0.0772971	105.437	254.054	-0.774651	0.0705319
GSCOCG00033702001	Cc10_g15270	chr10	26253543	26264709	GSCOCT00033702001~ Protein GIGANTEA~ GI~ complete	24.5748	257.439	-2.3072	NA	NA	1603.47	2102.35	-0.36965	0.195853	0.485493	2982.95	2647.56	0.1517	0.696222	0.999861	892.966	1861.99	-0.793821	0.0556139	0.99997	205.542	466.01	-0.968054	0.0194035	0.330908	90.8644	314.083	-1.41124	0.000268389	0.0994913	25.5764	66.253	-0.811715	0.0855012	0.999413	7.22068	119.537	-2.21268	0.00250907	0.0983334	17.3147	132.169	-1.91369	3.9317e-06
GSCOCG00039249001	Cc02_g06950	chr2	5511567	5514743	GSCOCT00039249001~ Laccase-4~ IRX12~ complete	17.8333	254.275	-0.77328	NA	NA	104.9	185.596	-0.296917	0.529752	0.765715	120.956	187.632	-0.301333	0.572402	NA	135.692	116.073	0.0258156	0.931017	0.99997	124.234	64.7328	0.225124	0.616504	0.946097	279.518	252.624	0.0486423	0.916579	0.999287	159.934	77.3404	0.498069	0.298765	0.999413	18.7177	247.153	-2.19896	0.0023431	0.0956854	148.801	433.857	-0.377964	0.317689
GSCOCG00005629001	Cc00_g16440	chr0	112368724	112369721	GSCOCT00005629001~ Hypothetical protein~ unknown_gene~ missing_functional_completeness	309.006	56.7422	0.488224	NA	NA	60.9194	257.878	-1.26739	0.00840161	0.0984285	16.3818	67.503	-0.960109	0.0721222	NA	233.654	36.3171	1.13133	0.016067	0.99997	50.5417	126.818	-0.671028	0.203211	0.7859	79.1153	116.995	-0.0749132	0.812746	0.999287	393.834	138.301	0.207722	0.543023	0.999413	9.94305	139.963	-2.19288	0.00253763	0.0984791	40.7904	792.399	-0.772704	0.0391133
GSCOCG00018653001	Cc07_g19000	chr7	17047819	17048292	GSCOCT00018653001~ Putative Probable calcium-binding protein CML25~ CML25~ fragment	111.008	839.812	-0.713339	0.098735	0.748188	751.003	796.241	-0.044038	0.92824	0.973246	1336.02	420.583	0.779453	0.143906	0.999861	449.307	608.043	-0.0801676	0.827899	0.99997	419.139	141.115	0.357791	NA	NA	723.379	1289.49	-0.241483	0.563374	0.999287	304.246	438.996	-0.292165	0.542044	0.999413	35.2105	1950.17	-2.17581	NA	NA	496.578	1496.01	-0.367861	0.322643
gene16	atpI	Chloroplastic genome	#N/A	#N/A	#N/A	1099.54	714.504	0.36161	0.446436	0.926266	865.64	1146.89	-0.328235	0.419051	0.68807	440.896	264.654	0.357615	0.501983	0.999861	121.311	214.58	-0.430556	0.362234	0.99997	221.01	176.522	0.19183	0.713486	0.96679	737.617	167.93	1.25169	0.00600709	0.55887	295.204	336.016	-0.124684	0.794143	0.999413	317.932	2463.19	-2.17458	0.000795943	0.05467	74.0786	278.823	-1.47746	7.18771e-05
GSCOCG00017912001	Cc09_g00710	chr9	545175	546568	GSCOCT00017912001~ Auxin-responsive family protein~ AIR12~ complete	13.0675	54.4288	-1.20069	0.0122368	0.35557	45.9906	136.667	-1.03365	0.0265211	0.179896	33.0674	108.082	-0.992501	0.0583714	NA	25.6646	37.0167	-0.30027	0.52424	0.99997	38.2425	38.9001	-0.0195176	0.970359	0.999129	20.8172	17.9665	0.0856262	0.852858	0.999287	32.2638	25.3586	0.151952	0.749163	0.999413	7.94429	89.2352	-2.16889	0.00233514	0.0956423	25.3814	59.184	-0.821111	0.0473548
GSCOCG00021155001	Cc05_g12720	chr5	26493858	26494869	GSCOCT00021155001~ Chlorophyll a-b binding protein 13, chloroplastic~ CAB13~ complete	11460.1	19078.5	-0.649366	0.0542549	0.635301	44654.6	89523.2	-0.849383	0.0208394	0.158472	20048	48953.4	-0.862138	0.0845767	0.999861	2914.73	10280.6	-1.55303	7.15124e-06	0.0101113	1676.2	1638.59	0.0253026	0.942621	0.995316	239.183	1030.05	-1.39233	0.00157091	0.275169	860.32	4028.6	-1.31752	0.00521233	0.999413	2191.73	12464.2	-2.1565	3.32931e-05	0.00587282	11843.3	16883.4	-0.383326	0.324212
GSCOCG00034331001	Cc10_g08850	chr10	8341280	8341918	GSCOCT00034331001~ Metallothionein-like protein 1~ unknown_gene~ fragment	615.473	9070.06	-1.11547	0.014971	0.390629	8497.68	14895.8	-0.338097	0.485807	0.737249	10243.6	25992.1	-0.544706	0.301637	0.999861	4053.28	6318.55	-0.269611	0.563908	0.99997	23246.4	1999.88	0.66659	NA	NA	5677.71	15836.3	-0.933808	0.0384294	0.989363	3752.36	28652.6	-0.618473	NA	NA	1930.02	52539.7	-2.1523	0.00368374	0.125799	13927.2	9802.21	0.142206	0.718991
gene84	rpl16	Chloroplastic genome	#N/A	#N/A	#N/A	207.222	161.786	0.217667	0.646603	0.963132	64.4419	82.4475	-0.263353	0.56664	0.787943	31.4076	20.0752	0.371484	0.485837	NA	17.305	18.9542	-0.0639419	0.890383	0.99997	14.2304	20.3833	-0.216946	0.674443	0.95983	37.2094	29.0682	0.129133	0.774872	0.999287	13.063	34.3369	-0.661653	0.167044	0.999413	30.5956	223.299	-2.14191	0.000859714	0.0571418	10.983	75.3266	-1.29519	0.00304133
GSCOCG00011906001	Cc00_g25870	chr0	162136398	162137137	GSCOCT00011906001~ Hypothetical protein~ unknown_gene~ missing_functional_completeness	75468	51964.6	0.395889	0.274616	0.886483	128426	367874	-0.548195	0.2484	0.542657	274175	491456	-0.299853	0.562168	0.999861	50030.1	321361	-1.13942	NA	NA	78093	44273.1	0.36962	0.480001	0.919733	217452	108547	0.56821	0.216608	0.999287	65265	162535	-0.765931	0.10707	0.999413	67508	449373	-2.14078	0.000433218	0.0382093	16321.6	20656	-0.291965	0.406608
GSCOCG00013454001	Cc00_g34610	chr0	200267972	200268442	GSCOCT00013454001~ Putative D-isomer specific 2-hydroxyacid dehydrogenase family protein~ unknown_gene~ fragment	47.6146	67.9722	-0.46726	0.206423	0.849346	54.623	82.2699	-0.467976	0.261365	0.554772	44.8131	90.3765	-0.669211	0.175069	NA	81.169	102.128	-0.219922	0.632359	0.99997	103.507	57.1306	0.561783	0.26069	0.832369	107.813	139.402	-0.272436	0.534489	0.999287	120.795	167.644	-0.357959	0.408603	0.999413	39.0867	272.705	-2.13861	0.000660653	0.0474783	76.6112	112.601	-0.478138	0.166567
GSCOCG00032449001	Cc11_g11400	chr11	28708101	28711592	GSCOCT00032449001~ Putative Sodium-coupled neutral amino acid transporter 2~ slc38a2~ complete	52.8036	113.373	-0.969563	0.00516345	0.233805	189.845	380.718	-0.819932	0.0361321	0.208	266.962	318.405	-0.174029	0.734449	0.999861	93.3589	91.0742	0.0128449	0.978293	0.99997	108.657	84.8834	0.256558	0.574445	0.941348	164.211	98.7217	0.474992	0.270274	0.999287	94.873	113.762	-0.214639	0.604383	0.999413	32.6965	209.089	-2.13522	0.000337296	0.032643	68.1238	102.385	-0.489841	0.164381
GSCOCG00030212001	Cc08_g14520	chr8	29462359	29468105	GSCOCT00030212001~ Putative copper-transporting ATPase HMA5~ HMA5~ fragment	34.6915	122.812	-1.26688	0.0052366	0.235955	114.997	31.7324	1.28037	0.00415867	0.0686151	52.6175	36.9434	0.350629	0.49069	NA	31.9101	29.0384	0.0439803	0.925805	0.99997	18.9396	6.69885	0.695836	0.186743	NA	130.115	84.966	0.290725	0.53182	0.999287	47.2115	12.8039	0.886164	0.0644953	0.999413	14.6744	132.348	-2.13209	0.00199317	0.0896809	79.3639	132.096	-0.449613	0.29601
GSCOCG00014702001	Cc02_g20820	chr2	18575644	18576078	GSCOCT00014702001~ MED32; Has 41 Blast hits to 40 proteins in 14 species: Archae - 0; Bacteria - 0; Metazoa - 0; Fungi - 0; Plants - 41; Viruses - 0; Other Eukaryotes - 0 (source: NCBI BLink).~ unknown_gene~ complete	22.2724	33.0663	-0.487359	0.225135	0.863886	27.8689	41.9089	-0.44136	0.290562	0.583837	23.2871	27.9457	-0.152438	0.775319	NA	36.2125	31.4165	0.117857	0.798494	0.99997	23.9812	27.9787	-0.128811	0.806021	0.983521	41.3593	24.3848	0.424154	0.358196	0.999287	18.4919	26.1078	-0.298628	0.530084	0.999413	11.0589	88.1931	-2.1306	0.00149283	0.075856	15.0441	17.0261	-0.146117	0.724032
GSCOCG00006232001	Cc00_g29940	chr0	182247351	182249362	GSCOCT00006232001~ Beta-galactosidase~ BGAL2~ fragment	432.781	2148.1	-1.62021	0.000314752	0.0491823	751.309	268.521	1.32781	5.64267e-06	0.00107965	168.177	230.772	-0.272527	0.596339	NA	151.161	184.006	-0.198082	0.65846	0.99997	379.717	265.709	0.354849	0.471144	0.917585	666.123	472.087	0.323123	0.446568	0.999287	392.224	545.024	-0.400727	0.312767	0.999413	271.07	1473.71	-2.12614	2.50354e-05	0.0048578	1137.77	1177.45	-0.0507275	0.89895
GSCOCG00013512001	Cc00_g30520	chr0	184487702	184488349	GSCOCT00013512001~ Putative Miraculin~ ASP~ complete	10880.9	3118.89	0.643907	0.16768	0.826502	6749.76	2267.26	1.30014	0.000382927	0.017783	3114.5	1673.68	0.198167	0.654548	0.999861	5395.29	2048.03	0.758035	0.106661	0.99997	824.657	1653.91	-0.346111	0.487701	0.923487	2886.66	715.554	1.0492	0.023662	0.893492	4661.24	2078.55	0.317933	0.461258	0.999413	659.653	5315.15	-2.12027	0.00161681	0.0785536	4939.33	5943.78	-0.100297	0.808897
GSCOCG00012890001	Cc00_g32010	chr0	189749386	189750016	GSCOCT00012890001~ Thioredoxin H2~ TRX2~ complete	10.1827	108.816	-1.72574	0.000358436	0.0531983	155.186	96.8033	0.383963	0.429496	0.696474	201.643	159.525	0.161354	0.762348	NA	131.888	150.278	-0.0219787	NA	NA	25.4483	10.5919	0.46405	0.363083	0.876116	166.52	398.422	-0.612099	0.187615	0.999287	56.7418	76.9084	-0.246319	0.607334	0.999413	6.00011	87.3812	-2.11444	0.00388559	0.128606	105.696	232.877	-0.272309	0.463084
GSCOCG00032571001	Cc11_g10480	chr11	27902852	27905767	GSCOCT00032571001~ Lysine histidine transporter-like 6~ At1g25530~ complete	25.6315	96.4506	-1.34043	0.00294354	0.188551	97.6981	168.336	-0.564725	0.200934	0.49131	53.7057	94.129	-0.533882	0.282469	NA	51.8381	39.3759	0.153927	0.740773	0.99997	52.4154	36.7231	0.342016	0.485163	0.922327	112.507	62.3661	0.420123	0.365762	0.999287	70.654	60.3909	0.110094	0.815768	0.999413	19.074	187.262	-2.11319	0.00276817	0.105319	72.6833	117.397	-0.527045	0.171853
GSCOCG00014765001	Cc02_g21280	chr2	18913157	18921359	GSCOCT00014765001~ ABC transporter G family member 11~ ABCG11~ complete	51.3831	164.05	-1.1842	0.00880821	0.305988	741.679	808.006	-0.119567	0.733294	0.885248	225.086	155.757	0.346686	0.49832	NA	68.9851	62.0037	0.0237983	0.943772	0.99997	13.4903	6.33518	0.273302	0.552859	NA	34.0976	39.2506	-0.0941312	0.834909	0.999287	29.992	46.8377	-0.270895	0.561219	0.999413	23.6108	192.03	-2.10856	0.00180981	0.0847011	101.085	288.476	-1.00514	0.0156976
gene11	trnG-GCC	Chloroplastic genome	#N/A	#N/A	#N/A	185.474	92.7101	0.618559	0.185364	0.838309	87.2752	264.929	-1.17063	0.00785244	0.0955195	100.61	139.867	-0.1889	0.721631	NA	39.7329	154.825	-0.772291	NA	NA	67.3315	49.47	0.241097	0.647148	0.951557	178.68	107.182	0.377448	0.41669	0.999287	67.1585	136.529	-0.620889	0.187464	0.999413	92.5288	828.131	-2.09494	0.00259095	0.0995528	20.4597	28.9884	-0.332472	0.434982
GSCOCG00021127001	Cc05_g12910	chr5	26627560	26630387	GSCOCT00021127001~ Minor allergen Alt a 7~ ALTA7~ complete	2905.14	4580.91	-0.584303	0.11513	0.770554	4283.51	6481.54	-0.5592	0.0447257	0.22943	4643.8	11658.7	-0.819183	0.11207	0.999861	3407.53	6942.14	-0.811626	0.0420881	0.99997	9167.06	4793.32	0.677449	NA	NA	5716.77	6000.67	-0.0729636	0.851494	0.999287	4622.27	6197.2	-0.366187	0.351961	0.999413	2612.39	12553.6	-2.08734	3.5332e-07	0.000274229	4035.72	6030.51	-0.504479	0.123268
GSCOCG00039145001	Cc02_g06200	chr2	4871524	4872964	GSCOCT00039145001~ Putative Transcription factor bHLH51~ BHLH51~ complete	59.3203	79.9436	-0.367765	0.378187	0.908907	92.1312	88.2525	0.0490537	0.893126	0.959445	70.6571	106.183	-0.328261	0.531042	NA	44.2274	56.3049	-0.214273	0.646523	0.99997	82.9185	48.9919	0.432559	0.407023	0.895905	121.07	144.596	-0.173402	0.705326	0.999287	113.791	139.99	-0.262576	0.522721	0.999413	42.5288	265.025	-2.08328	0.000564276	0.0429375	82.4227	173.428	-0.875851	0.0139767
GSCOCG00028320001	Cc01_g13520	chr1	31828789	31830805	GSCOCT00028320001~ Putative Encodes a protein involved in salt tolerance, names SIS (Salt Induced Serine rich).~ unknown_gene~ complete	744.747	1460.57	-0.907787	0.00206428	0.153023	869.959	839.911	0.0351803	0.883386	0.955514	1356.99	839.994	0.529636	0.255075	0.999861	695.206	1263.3	-0.717331	0.0552663	0.99997	662.059	827.287	-0.284447	0.42688	0.906164	635.153	885.864	-0.415199	0.246764	0.999287	569.362	1296.75	-0.984306	0.00959295	0.999413	496.815	2441.77	-2.07209	4.95454e-06	0.00147613	901.263	1134.07	-0.321584	0.250759
gene52	rbcL	Chloroplastic genome	#N/A	#N/A	#N/A	4474.24	3359.52	0.334859	0.246225	0.873007	7492.53	16080.6	-0.537401	0.275443	0.568772	8387.82	7154.08	0.0649256	0.887049	0.999861	1041.64	3302.79	-0.776444	NA	NA	2022.42	1516.45	0.2695	0.599413	0.943636	6130.26	2406.76	0.894526	0.0403936	0.999287	2363.19	4065.38	-0.455717	0.339168	0.999413	3900.71	25599.8	-2.07078	0.000131606	0.0257746	505.333	1601.59	-1.34656	0.000949825
gene31	psbZ	Chloroplastic genome	#N/A	#N/A	#N/A	42.7823	35.7227	0.161983	0.689003	0.968023	81.9177	278.855	-1.06594	0.0269646	0.181462	136.853	109.667	0.152957	0.771915	NA	5.37476	56.1545	-0.990595	0.0264245	0.99997	59.374	15.0689	0.856962	NA	NA	81.1726	25.526	0.830779	0.0738341	0.999287	44.6409	88.2509	-0.607672	0.194812	0.999413	53.8544	381.803	-2.06898	0.00155032	0.0771335	9.04982	19.8283	-0.620265	0.155417
GSCOCG00034799001	Cc10_g05500	chr10	4375158	4376457	GSCOCT00034799001~ NAD(P)-binding Rossmann-fold superfamily protein~ SPCC757.02c~ complete	90.8759	284.137	-1.01844	0.0319354	0.536165	234.415	328.102	-0.426608	0.213378	0.504841	64.3836	131.673	-0.49235	0.356574	NA	16.547	24.3642	-0.295084	0.532033	0.99997	23.4857	13.836	0.421114	0.419786	0.903495	36.7866	186.771	-1.28666	0.00538378	0.538812	42.0256	95.7998	-0.7015	0.139347	0.999413	99.5753	656.437	-2.06826	0.0010688	0.0629383	248.264	324.105	-0.251134	0.555049
gene8	psbI	Chloroplastic genome	#N/A	#N/A	#N/A	84.7507	63.9102	0.286827	0.466647	0.932888	146.479	236.861	-0.506522	0.249807	0.543763	116.056	99.423	0.161921	0.754592	NA	59.9632	57.9845	0.0119126	0.979841	0.99997	174.545	48.954	1.00536	NA	NA	182.652	107.151	0.483456	0.279769	0.999287	96.035	126.412	-0.335923	0.402172	0.999413	103.563	613.556	-2.0627	0.000458204	0.0383167	38.7761	50.3094	-0.303178	0.436877
GSCOCG00007111001	Cc09_g05320	chr9	4697113	4699626	GSCOCT00007111001~ Zinc transporter 1~ ZIP1~ fragment	17.0029	68.5842	-1.04242	0.0312809	0.533954	118.025	450.574	-1.42939	0.000994189	0.0306781	66.12	917.067	-2.51861	4.55808e-07	0.00068337	111.129	132.602	-0.109602	0.814596	0.99997	145.039	384.977	-0.460027	0.356286	0.87296	66.9854	531.195	-1.58905	0.000598198	0.170273	71.8131	84.6236	-0.129695	0.786676	0.999413	44.3637	433.142	-2.06031	0.00381478	0.127075	48.1622	892.964	-0.820502	0.0314698
GSCOCG00019870001	Cc02_g00760	chr2	569424	571163	GSCOCT00019870001~ Caffeic acid 3-O-methyltransferase~ COMT1~ complete	184.841	1601.19	-1.15123	0.0151306	0.391775	1234.19	2461.14	-0.871131	0.0104123	0.110068	1046.8	2913.41	-0.94585	0.0630343	0.999861	689.313	747.836	-0.0730344	0.876384	0.99997	786.102	570.41	0.277374	0.593077	0.943636	725.506	777.531	-0.0865839	0.847622	0.999287	621.699	658.31	-0.0848176	0.848762	0.999413	157.303	1063.43	-2.05997	0.00136613	0.0714023	516.166	1972.51	-1.20939	0.004369
GSCOCG00034687001	Cc10_g06230	chr10	5073412	5076855	GSCOCT00034687001~ Laccase-14~ LAC14~ complete	32.8974	42.2471	-0.287116	0.521188	0.943431	78.6302	115.156	-0.431871	0.277732	0.571487	13.4129	5.20009	0.483136	0.350752	NA	7.34821	10.3858	-0.114499	0.766617	0.99997	3.69293	4.52546	-0.0766897	0.868471	NA	23.798	12.4452	0.323783	0.472425	0.999287	28.0588	58.6808	-0.512037	0.283713	0.999413	6.81638	106.634	-2.04811	0.00547068	0.158731	70.2921	44.7752	0.421546	0.304484
GSCOCG00001653001	Cc03_g15930	chr3	31639643	31643980	GSCOCT00001653001~ Probable uridine nucleosidase 2~ URH2~ complete	110.866	298.078	-1.02265	0.0220628	0.468897	135.423	169.133	-0.304563	0.3717	0.650933	46.7274	61.5907	-0.210698	0.691797	NA	24.5202	40.3159	-0.366105	0.43842	0.99997	60.9519	42.5276	0.297431	0.567722	0.940785	193.266	257.81	-0.303001	0.487728	0.999287	199.227	171.039	0.111624	0.807324	0.999413	81.8313	455.789	-2.03761	0.000338564	0.032643	200.75	137.905	0.341903	0.41013
GSCOCG00017501001	Cc09_g03800	chr9	3216839	3219498	GSCOCT00017501001~ Thioredoxin F, chloroplastic~ Os01g0913000~ complete	5256.07	8229.62	-0.591016	0.0933558	0.736564	13798.8	17969.1	-0.376106	0.0842359	0.320513	15592.5	15476.1	0.0172711	0.959419	0.999861	7303.84	9760.11	-0.319813	0.441624	0.99997	2882.63	3995.07	-0.350666	0.43866	0.906698	2506.42	5440.12	-0.957887	0.00503879	0.524956	2474.65	5175.65	-0.911001	0.0119438	0.999413	2865.14	14270.7	-2.0364	2.89176e-05	0.00544138	4807.79	8740.2	-0.78556	0.0052687
GSCOCG00021556001	Cc05_g09650	chr5	24109611	24110412	GSCOCT00021556001~ Chlorophyll a-b binding protein 1, chloroplastic~ CAB1C~ complete	697.191	3601.94	-1.76987	2.77768e-05	0.0121583	4765.87	8586.28	-0.695294	0.0754587	0.304018	5118.67	9549.02	-0.589338	0.2449	0.999861	862.163	4407.63	-1.21424	0.0101067	0.99997	626.764	1221.78	-0.749203	0.0853759	0.6086	178.039	722.669	-1.09522	0.0180238	0.843879	306.142	626.735	-0.628952	0.181811	0.999413	376.577	1961.37	-2.03399	0.000116366	0.0151794	797.722	2223.12	-1.07089	0.006447
GSCOCG00008233001	Cc00_g10320	chr0	85693260	85697858	GSCOCT00008233001~ Putative Protein ASPARTIC PROTEASE IN GUARD CELL 1~ ASPG1~ fragment	782.321	1773.53	-0.736487	0.120364	0.77585	933.629	1442.26	-0.544012	0.127043	0.39719	110.637	623.759	-1.27816	0.0164737	0.999861	109.938	163.302	-0.218587	0.632757	0.99997	208.525	209.242	0.000528765	0.999146	0.999899	332.964	500.407	-0.477179	0.225886	0.999287	703.385	879.58	-0.278535	0.492374	0.999413	162.819	799.584	-2.024	3.00191e-05	0.00548219	858.768	2372.28	-0.960907	0.021512
GSCOCG00030693001	Cc06_g16440	chr6	14633183	14636517	GSCOCT00030693001~ unknown protein; BEST Arabidopsis thaliana protein match is: unknown protein (TAIR:AT3G57785.1); Has 115 Blast hits to 115 proteins in 48 species: Archae - 0; Bacteria - 0; Metazoa - 4; Fungi - 44; Plants - 67; Viruses - 0; Other Eukaryotes - 0 (source: NCBI BLink).~ PCMP-H85~ modules	350.056	529.291	-0.56238	0.0812076	0.720152	447.871	916.268	-0.946048	0.00102344	0.03105	528.802	1115.27	-0.774922	0.101167	0.999861	633.646	980.6	-0.520919	0.179627	0.99997	766.959	556.978	0.384012	0.333726	0.8655	616.271	588.178	0.039948	0.913967	0.999287	485.031	1062.69	-0.878202	0.0339625	0.999413	393.834	1946.04	-2.02051	4.24936e-05	0.00695361	451.97	603.775	-0.390825	0.172785
GSCOCG00012207001	Cc00_g23750	chr0	150402736	150403993	GSCOCT00012207001~ Isoflavone reductase homolog~ At1g75280~ complete	138.889	225.107	-0.57865	0.157674	0.817186	543.393	938.04	-0.664513	0.0744648	0.302169	376.277	569.953	-0.480806	0.242509	0.999861	286.233	454.713	-0.500788	0.232057	0.99997	240.043	280.639	-0.190536	0.675071	0.95983	322.227	439.433	-0.304091	0.500263	0.999287	862.857	402.217	0.82059	0.0414085	0.999413	108.556	656.776	-2.01566	0.00108037	0.0629383	213.105	686.126	-1.37848	8.31599e-05
GSCOCG00016787001	Cc05_g07830	chr5	22540245	22540994	GSCOCT00016787001~ Putative Fasciclin-like arabinogalactan protein 6~ FLA6~ complete	1020.33	4094.3	-1.35657	0.00305223	0.191509	2247.62	4923.2	-0.963892	0.00755155	0.0940882	2075.72	8268.32	-1.43282	0.00259356	0.598214	2554	5503.61	-0.819401	0.0523335	0.99997	4115.9	3128.53	0.313246	0.459018	0.913393	2524.2	2197.75	0.124277	0.754739	0.999287	1879.25	1794.06	0.0254329	0.945413	0.999413	775.926	3836.61	-2.01558	5.48379e-05	0.00834557	1160.25	4838.46	-1.62253	7.80255e-06
GSCOCG00041924001	Cc06_g09370	chr6	7549427	7551111	GSCOCT00041924001~ Putative Sigma factor sigB regulation protein rsbQ~ rsbQ~ complete	111.186	357.635	-1.44834	3.99984e-05	0.0150061	347.819	396.902	-0.162153	0.663762	0.844467	182.814	95.5411	0.580734	NA	NA	39.8702	95.2242	-0.965923	0.0189064	0.99997	77.7602	89.5373	-0.151046	0.760543	0.978729	61.3797	85.6274	-0.257997	0.578774	0.999287	74.9308	170.258	-0.824817	0.0650171	0.999413	137.152	703.674	-2.01326	0.00015636	0.0183877	182.001	319.72	-0.627467	0.102291
GSCOCG00005162001	Cc00_g10490	chr0	86842234	86843100	GSCOCT00005162001~ Putative soybean gene regulated by cold-2~ unknown_gene~ fragment	24.4889	40.6535	-0.597231	0.142041	0.802007	51.075	91.4724	-0.598653	0.17613	0.461163	47.7057	22.9461	0.539135	0.311676	NA	30.2231	62.5687	-0.679751	0.137092	0.99997	91.0062	45.6945	0.732978	0.110851	0.659976	53.4934	92.3225	-0.629167	0.112329	0.999287	58.7592	86.5186	-0.396109	0.38858	0.999413	22.7639	128.818	-2.00492	0.000676942	0.0484247	62.0122	63.7982	-0.0565528	0.871962
GSCOCG00024229001	Cc01_g11110	chr1	29854916	29857498	GSCOCT00024229001~ Aquaporin PIP2-2~ PIP2-2~ complete	825.943	2000.44	-0.909134	0.0437895	0.593043	2352.77	5150.39	-0.958635	0.00855181	0.0993442	875.282	2167.35	-0.727259	0.168865	0.999861	479.143	464.179	0.0172667	0.969904	0.99997	864.54	427.127	0.613334	NA	NA	878.435	1691.23	-0.709292	0.0883158	0.999287	1699.61	3277.3	-0.672434	0.132104	0.999413	1088.82	6411.8	-2.00014	0.00107587	0.0629383	1975.17	2899.77	-0.446518	0.229545
GSCOCG00022247001	Cc04_g05050	chr4	3753374	3758539	GSCOCT00022247001~ Metal transporter Nramp1~ NRAMP1~ complete	14.1136	28.0577	-0.635753	0.176774	0.833283	47.8194	95.0841	-0.606445	0.207383	0.498089	56.2367	55.2755	0.000477075	0.999283	NA	35.9682	50.0995	-0.155479	0.723963	0.99997	9.76299	17.5422	-0.514092	0.321768	NA	35.0009	74.6374	-0.438065	0.334708	0.999287	15.1222	34.3341	-0.38463	NA	NA	10.4156	120.346	-1.99613	0.00623945	0.167474	33.0439	81.4627	-0.873244	0.0353432
GSCOCG00038298001	Cc11_g17330	chr11	33334414	33334893	GSCOCT00038298001~ SAUR family protein~ unknown_gene~ complete	564.746	577.476	-0.0323582	0.943951	0.995321	658.868	1020.62	-0.592052	0.0318121	0.19595	445.872	799.868	-0.469311	0.374546	0.999861	662.569	585.499	0.0923039	0.84381	0.99997	897.257	654.008	0.158813	0.750537	0.975481	632.096	537.239	0.174117	0.604652	0.999287	786.268	971.048	-0.289398	0.397394	0.999413	346.062	1946.61	-1.99438	0.0007618	0.0527921	864.342	1423.2	-0.609588	0.0720405
GSCOCG00041358001	Cc06_g13690	chr6	11379847	11381188	GSCOCT00041358001~ Putative Zinc finger protein CONSTANS-LIKE 4~ COL4~ complete	82.9719	277.482	-1.41764	0.000246479	0.0434564	847.558	1586.55	-0.817716	0.0076857	0.0947337	290.507	207.742	0.3875	0.390738	NA	40.0156	15.1201	0.784858	0.094162	0.99997	6.2255	33.757	-0.944145	0.0685837	0.563486	7.87283	22.7998	-0.341258	0.386064	0.999287	9.8817	29.3556	-0.672835	0.157269	0.999413	16.2835	112.332	-1.99013	0.0029706	0.110054	90.6294	225.104	-0.970001	0.0125625
GSCOCG00023046001	Cc09_g09420	chr9	18054155	18059256	GSCOCT00023046001~ MATE efflux family protein 4, chloroplastic~ DTX46~ fragment	154.979	209.037	-0.422189	0.214987	0.858455	450.369	429.051	0.04453	0.882009	0.954739	368.36	240.773	0.378364	0.46345	0.999861	107.818	288.118	-0.924295	0.040554	0.99997	62.1094	104.421	-0.62919	0.124715	0.695861	87.7127	130.115	-0.428741	0.307726	0.999287	39.3851	73.5809	-0.454015	0.343337	0.999413	47.2785	312.53	-1.98999	0.00243834	0.0977155	113.362	199.574	-0.598201	0.135174
GSCOCG00000270001	Cc00_g03410	chr0	24776380	24778292	GSCOCT00000270001~ Inositol transporter 4~ INT4~ complete	350.985	594.363	-0.564506	0.203836	0.847641	865.926	826.693	0.0385348	0.92826	0.973246	607.719	1494.43	-0.733711	0.163968	0.999861	393.991	1037.11	-0.951712	0.0313183	0.99997	555.149	776.962	-0.337146	0.481151	0.91989	727.77	997.981	-0.415078	0.198853	0.999287	794.363	857.577	-0.108771	0.804256	0.999413	278.799	1317.04	-1.98971	2.90945e-05	0.00544138	496.123	1032.16	-0.792531	0.0404747
GSCOCG00021896001	Cc04_g02280	chr4	1755752	1756865	GSCOCT00021896001~ Agglutinin alpha chain~ unknown_gene~ modules	512.643	1103.64	-0.825612	0.0605305	0.658458	1388.27	1473.74	-0.0829542	0.827767	0.92963	1429.24	1606.7	-0.109911	0.822083	0.999861	926.031	1006.5	-0.0750214	0.87171	0.99997	747.663	554.899	0.265393	0.60751	0.943937	871.73	1617.94	-0.707241	0.071056	0.999287	1101.66	1215.87	-0.14148	0.70588	0.999413	471.564	2566.83	-1.98509	0.0006344	0.0467199	983.778	1242.73	-0.28839	0.426527
GSCOCG00022245001	Cc04_g05040	chr4	3747548	3751726	GSCOCT00022245001~ Putative Bifunctional dihydroflavonol 4-reductase/flavanone 4-reductase~ DFR~ complete	237.697	1029.46	-1.30554	0.00577897	0.247286	874.175	869.862	-0.00809228	0.982365	0.993344	403.285	588.252	-0.365127	0.462463	0.999861	234.519	248.997	-0.0545318	0.907628	0.99997	243.885	163.505	0.335183	0.521122	0.9347	462.256	656.063	-0.379144	0.372351	0.999287	454.261	747.026	-0.501184	0.269597	0.999413	258.732	1466.9	-1.97813	0.00102484	0.0624929	651.181	1328.13	-0.701257	0.0899307
GSCOCG00017140001	Cc06_g22060	chr6	33241867	33242343	GSCOCT00017140001~ Outer envelope pore protein 16-3, chloroplastic/mitochondrial~ OEP163~ complete	43.1568	49.2447	-0.187846	0.645576	0.963132	41.4123	123.66	-1.31488	0.000301175	0.0156627	61.766	160.856	-0.869899	0.0906633	NA	199.443	194.794	-0.000897386	0.998461	0.99997	161.587	199.793	-0.238558	0.604364	0.943636	75.8924	204.61	-1.05073	0.012041	0.714648	199.928	262.531	-0.303861	0.482337	0.999413	52.8095	262.34	-1.97679	0.000171976	0.0198472	118.288	121.387	-0.0575026	0.858783
GSCOCG00029158001	Cc02_g13430	chr2	11552841	11554337	GSCOCT00029158001~ Putative Predicted protein~ unknown_gene~ fragment	580.761	1842.87	-1.23659	0.00415651	0.220848	467.16	235.072	0.75553	0.0630522	0.275595	218.71	195.682	0.0860729	0.870963	NA	54.455	1058.61	-0.779573	0.0548616	0.99997	253.608	453.196	-0.588913	0.233147	0.806727	1219.53	2242.81	-0.231004	0.569716	0.999287	259.026	385.894	-0.372874	0.426896	0.999413	217.473	1190.18	-1.97361	0.00090248	0.0583572	688.715	1876.78	-0.933004	0.0269049
GSCOCG00015042001	Cc02_g23460	chr2	20627925	20628946	GSCOCT00015042001~ Putative Protein of unknown function (DUF707)~ unknown_gene~ fragment	2.80824	23.1309	-0.97806	0.0344762	0.553063	11.6928	4.93452	0.300808	0.489595	NA	32.9633	28.6112	0.0454784	0.922743	NA	43.2256	21.5008	0.248509	NA	NA	30.7342	13.3599	0.519772	0.32066	0.860681	60.0195	34.9162	0.356455	0.443234	0.999287	20.4487	11.6016	0.265661	0.566129	0.999413	0.437617	30.9881	-1.97201	0.00737066	0.181036	5.41805	19.6551	-0.857552	0.0494518
gene50	atpE	Chloroplastic genome	#N/A	#N/A	#N/A	593.178	376.823	0.392372	NA	NA	451.167	540.608	-0.20767	0.62228	0.820772	407.98	164.702	0.725953	0.172354	0.999861	110.544	206.414	-0.475042	0.314498	0.99997	229.714	154.697	0.395547	0.418003	0.902965	533.649	220.533	0.886907	0.03592	0.977514	281.604	332.225	-0.177744	0.70112	0.999413	366.503	2079.81	-1.96859	0.00115601	0.0645492	203.109	302.99	-0.459218	0.227823
GSCOCG00034961001	Cc10_g04230	chr10	3274402	3274644	GSCOCT00034961001~ Putative uncharacterized protein~ unknown_gene~ complete	54.6988	158.453	-0.937957	0.0486076	0.612475	49.9874	31.0833	0.529855	0.215778	0.507603	55.8019	13.1087	0.965428	NA	NA	9.41241	52.7572	-1.17322	0.0129922	0.99997	18.1255	22.1592	-0.126797	0.807479	0.983767	55.8053	14.5982	0.621995	0.159129	0.999287	22.8794	51.3979	-0.561586	0.239964	0.999413	12.3172	86.7135	-1.96729	0.00375618	0.125933	27.7721	105.254	-1.37932	0.000518196
GSCOCG00025153001	Cc02_g27950	chr2	26291738	26296038	GSCOCT00025153001~ MATE efflux family protein 1~ MATE~ complete	1.26417	4.38485	-0.508019	0.247699	NA	3.95016	14.7765	-0.858649	0.0811257	NA	4.94133	0.515518	0.319353	0.373569	NA	0	2.69035	-0.196795	0.397069	NA	0.934714	2.88006	-0.109678	0.689504	NA	0.681138	4.05145	-0.148226	NA	NA	1.79823	0	0.13414	0.543254	0.999413	0	27.5776	-1.96035	0.00720364	0.178915	3.5116	5.75281	-0.193693	0.61415
GSCOCG00020462001	Cc11_g05210	chr11	20130412	20134001	GSCOCT00020462001~ Glutamate decarboxylase 4~ GAD4~ complete	43.7285	79.5242	-0.587494	0.204775	0.848646	113.336	142.657	-0.253371	0.56856	0.789038	149.484	65.5225	0.503562	0.340975	NA	39.7908	75.2966	-0.500597	0.28854	0.99997	33.8175	53.1446	-0.376316	0.471881	0.917751	52.262	155.599	-0.930666	0.0423603	0.999287	45.8688	91.2161	-0.59546	0.209821	0.999413	12.798	122.986	-1.94201	0.00717581	0.178718	63.6574	123.42	-0.678748	0.0940801
GSCOCG00021173001	Cc05_g12570	chr5	26403760	26403966	GSCOCT00021173001~ unknown protein; BEST Arabidopsis thaliana protein match is: unknown protein (TAIR:AT3G15534.1); Has 35333 Blast hits to 34131 proteins in 2444 species: Archae - 798; Bacteria - 22429; Metazoa - 974; Fungi - 991; Plants - 531; Viruses - 0; Other Eukaryotes - 9610 (source: NCBI BLink).~ unknown_gene~ complete	1.08217	4.06715	-0.307236	0.399163	NA	10.9103	10.533	-0.0103171	0.9825	NA	2.48832	1.03104	0.0843863	0.763034	NA	0	2.93701	-0.213822	0.374798	NA	0	0.131966	-0.0343557	0.893098	NA	4.91097	3.8038	0.0553411	0.87662	NA	0	8.32698	-0.322192	NA	NA	1.31285	42.7132	-1.94094	0.0086756	0.197465	3.94616	8.22238	-0.263221	0.48757
GSCOCG00018686001	Cc07_g18840	chr7	16745136	16749959	GSCOCT00018686001~ Gibberellin 20 oxidase 2~ 20ox2~ complete	112.794	232.51	-0.724225	0.117094	0.771879	95.7043	121.315	-0.255772	0.544702	0.775069	15.1013	1.03104	0.631779	0.152011	NA	6.88389	8.29057	-0.0855668	0.846367	0.99997	4.40081	8.35706	-0.214071	0.631529	NA	36.823	87.3437	-0.151361	0.618761	0.999287	119.526	147.242	-0.178738	0.709213	0.999413	45.2765	291.298	-1.93647	0.00355923	0.123602	344.812	264.805	0.262076	0.486665
GSCOCG00009617001	Cc00_g16040	chr0	110251419	110251751	GSCOCT00009617001~ Hypothetical protein~ unknown_gene~ missing_functional_completeness	83.0107	96.1605	-0.226287	0.514956	0.942999	118.395	79.6431	0.419764	0.285763	0.579089	112.345	64.6411	0.467502	0.370808	NA	74.1593	127.82	-0.629751	0.113463	0.99997	38.5178	61.5245	-0.476519	0.327286	0.863931	63.2884	86.5738	-0.348973	0.396891	0.999287	76.9608	93.748	-0.210996	0.627437	0.999413	28.0878	164.809	-1.9359	0.00214746	0.0918567	71.0398	84.4482	-0.236137	0.469542
GSCOCG00010091001	Cc00_g22430	chr0	141842202	141843065	GSCOCT00010091001~ Hypothetical protein~ unknown_gene~ missing_functional_completeness	4010.05	2918.81	0.338729	0.340026	0.901924	3158.97	2115.81	0.514277	0.0652649	0.280705	1286.02	966.198	0.30509	0.532466	0.999861	397.616	675.177	-0.51991	0.242602	0.99997	944.594	1416.26	-0.405716	0.395706	0.890861	2296.08	1332.31	0.48219	NA	NA	1776.2	3697.37	-0.822824	0.0476981	0.999413	2173.38	9597.69	-1.9328	1.88278e-05	0.0038999	4893.98	4787.6	0.00734304	0.981716
GSCOCG00009749001	Cc00_g30030	chr0	182554254	182556115	GSCOCT00009749001~ Putative Multidrug and toxin extrusion protein 1~ SLC47A1~ complete	7.45327	31.4073	-0.988517	0.0409907	0.583162	13.2343	27.119	-0.55564	0.257612	0.550925	16.8306	53.0306	-0.638444	0.223996	NA	14.6326	9.79067	0.138388	0.739365	0.99997	14.6673	11.8009	0.120022	0.816756	NA	23.7675	41.9152	-0.517609	0.251574	0.999287	34.4676	8.52309	0.795472	0.094299	0.999413	12.0335	117.244	-1.92745	0.0078746	0.187769	20.1036	34.1275	-0.364166	0.403849
GSCOCG00016263001	Cc01_g17930	chr1	35104416	35110902	GSCOCT00016263001~ Cellulose synthase A catalytic subunit 4 [UDP-forming]~ CESA4~ complete	61.3129	525.046	-1.87439	7.41108e-05	0.0198542	232.28	447.083	-0.712708	0.096565	0.343664	216.779	399.599	-0.412234	0.439977	0.999861	132.173	98.0817	0.226329	0.630091	0.99997	227.1	95.353	0.70478	0.178411	0.767702	264.239	183.263	0.220593	0.633959	0.999287	123.094	160.014	-0.235877	0.620673	0.999413	73.5292	545.464	-1.92536	0.00569371	0.161371	182.421	312.602	-0.468429	0.277953
GSCOCG00039164001	Cc02_g06360	chr2	5007206	5010642	GSCOCT00039164001~ Putative 2-oxoglutarate (2OG) and Fe(II)-dependent oxygenase superfamily protein~ unknown_gene~ complete	97.7626	164.764	-0.579668	0.185978	0.8391	217.939	412.963	-0.801822	0.0183427	0.148238	43.7777	142.505	-0.988745	0.0590651	NA	46.8605	47.0499	-0.0161623	0.972265	0.99997	78.0439	48.9789	0.487176	0.289981	0.844836	50.2675	93.7226	-0.64119	0.134729	0.999287	87.2878	166.29	-0.599445	NA	NA	75.6618	414.998	-1.91502	0.0018889	0.0860962	104.767	179.687	-0.623379	0.091521
GSCOCG00028398001	Cc01_g14090	chr1	32233928	32234368	GSCOCT00028398001~ Pleckstrin homology domain-containing protein 1~ PH1~ complete	819.04	1197.03	-0.508267	0.144158	0.803337	1043.93	1623.68	-0.594274	0.0316112	0.195463	1026.11	1899.71	-0.530714	NA	NA	635.451	1165.74	-0.745723	0.0381753	0.99997	1740.66	787.653	0.840683	NA	NA	1019.82	819.815	0.258883	0.358983	0.999287	823.334	1319.88	-0.562905	0.15546	0.999413	586.973	2605.49	-1.91057	6.13077e-05	0.00906362	871.202	1099.58	-0.313311	0.298225
GSCOCG00036741001	Cc07_g13400	chr7	10091965	10092848	GSCOCT00036741001~ Hypothetical protein~ unknown_gene~ missing_functional_completeness	52.827	46.5571	0.111485	0.783008	0.98148	68.9489	271.908	-1.16661	NA	NA	174.267	238.057	-0.289844	0.558837	NA	113.8	287.478	-0.695321	0.141159	0.99997	94.5289	52.1993	0.612182	0.196214	0.77975	73.848	58.3875	0.17548	0.701005	0.999287	58.0178	82.2331	-0.400443	0.33809	0.999413	45.2472	235.25	-1.90735	0.00122644	0.0670355	46.1288	47.4426	-0.0584774	0.873314
GSCOCG00002682001	Cc05_g09010	chr5	23578339	23581618	GSCOCT00002682001~ Putative alpha-crystallin domain 32.1~ unknown_gene~ complete	24.1006	57.8847	-0.887379	0.0526959	0.631154	49.3099	147.086	-1.2715	0.00132501	0.0367766	3192.02	3276.88	-0.0315363	0.946883	0.999861	4296.34	4146.9	0.0263262	0.95404	0.99997	405.204	1348.51	-1.3287	0.00290052	0.121751	504.971	1928.45	-1.51945	8.68617e-05	0.0501262	252.566	303.795	-0.236439	0.549227	0.999413	69.1223	486.992	-1.9056	0.00569886	0.161371	38.7998	222.138	-1.52071	0.000370519
GSCOCG00015326001	Cc02_g33120	chr2	45355730	45357500	GSCOCT00015326001~ Putative uncharacterized protein~ unknown_gene~ complete	272.773	347.658	-0.325948	0.394725	0.914739	354.102	426.87	-0.236843	0.508295	0.752658	406.842	406.412	0.0166685	0.966829	0.999861	344.748	476.747	-0.373186	0.349288	0.99997	189.195	305.34	-0.57262	0.157089	0.741911	376.323	516.681	-0.408249	0.238107	0.999287	367.695	468.46	-0.325728	0.339942	0.999413	254.421	1221.49	-1.9052	0.000451499	0.0383167	425.319	707.055	-0.597013	0.101813
GSCOCG00021280001	Cc05_g11710	chr5	25747004	25751420	GSCOCT00021280001~ Probable aminotransferase TAT2~ At5g53970~ complete	281.216	332.088	-0.23733	0.553842	0.948728	469.714	940.428	-0.908054	0.0029745	0.0568445	158.795	146.728	0.104107	0.807555	NA	131.476	134.883	-0.0467157	0.909083	0.99997	121.084	72.3923	0.588613	0.156268	0.740647	146.501	191.013	-0.270059	0.545072	0.999287	239.47	316.74	-0.320332	0.457539	0.999413	210.276	1029.59	-1.9036	0.000658969	0.0474783	414.77	562.171	-0.389132	0.245893
gene85	rps3	Chloroplastic genome	#N/A	#N/A	#N/A	356.014	301.627	0.138175	NA	NA	68.2312	123.518	-0.698286	0.0714587	0.295561	44.152	18.5578	0.448186	0.383814	NA	49.7443	23.4751	0.491896	0.297129	0.99997	28.0394	30.3656	-0.0622515	0.905669	0.992667	74.8877	34.8063	0.106076	0.706619	0.999287	17.405	77.9901	-1.13846	0.0173801	0.999413	42.414	306.684	-1.90223	0.00624156	0.167474	14.8358	139.399	-0.840983	NA
gene72	psbB	Chloroplastic genome	#N/A	#N/A	#N/A	1243.31	1196.92	0.0135232	0.963742	0.996129	3007.83	4931.87	-0.331414	0.499771	0.746728	2850.85	2590.02	0.0663612	0.897788	0.999861	314.767	1084.74	-0.842874	NA	NA	791.539	480.133	0.460083	NA	NA	2478.54	883.552	1.02238	0.0165871	0.806427	802.398	1471.89	-0.533078	0.259647	0.999413	1462.21	8008.11	-1.8995	0.00208463	0.0912006	180.504	446.261	-1.02306	0.00561241
GSCOCG00017106001	Cc05_g00640	chr5	1092434	1094819	GSCOCT00017106001~ DNA-directed RNA polymerases I, II, and III subunit RPABC5~ At1g61700~ complete	2624.48	4087.48	-0.589804	0.0865211	0.726303	3046.77	4849.63	-0.610305	0.0485405	0.239635	4916.78	8207.11	-0.476081	0.345221	0.999861	4732.41	6102.44	-0.340149	0.30627	0.99997	7119.06	3998.56	0.61238	NA	NA	4293.52	6092.15	-0.430297	0.230809	0.999287	3257.3	6299.8	-0.789864	0.0410116	0.999413	2723.25	11579.5	-1.8972	1.48469e-05	0.00340685	3789.11	4561.57	-0.240228	0.467095
GSCOCG00036260001	Cc09_g07430	chr9	9096461	9098047	GSCOCT00036260001~ Reticuline oxidase-like protein~ At4g20830~ complete	65.0158	457.538	-0.968716	0.0380327	0.569615	221.527	217.425	0.00413256	0.992175	0.996468	101.763	294.169	-0.859335	0.103893	NA	60.0128	213.694	-0.838155	0.0754061	0.99997	45.7908	205.468	-1.43391	0.00401589	0.146494	123.363	138.812	-0.138791	0.753136	0.999287	71.1647	62.2697	0.118284	0.782814	0.999413	11.5969	130.869	-1.89528	0.00991843	0.213542	31.4069	593.414	-2.71314	5.93885e-11
GSCOCG00038428001	Cc08_g01120	chr8	1106187	1106669	GSCOCT00038428001~ Putative uncharacterized protein~ unknown_gene~ modules	11.9804	13.5321	-0.146987	0.748854	0.977836	12.5917	13.2808	-0.0677295	0.890023	0.957975	14.3818	40.0605	-0.689553	0.196646	NA	16.322	11.4989	0.194385	0.678955	0.99997	5.56711	23.6866	-1.10199	0.0363082	0.434604	39.3675	28.8608	0.265659	0.551775	0.999287	29.4164	25.8096	0.0717215	0.879787	0.999413	9.03723	67.3204	-1.89369	0.00698828	0.176964	14.5598	24.1796	-0.417346	0.335768
gene37	ycf3	Chloroplastic genome	#N/A	#N/A	#N/A	496.192	395.306	0.186455	0.693054	0.968023	418.119	699.408	-0.570878	0.177719	0.463471	197.512	305.748	-0.312111	0.558459	NA	120.175	214.102	-0.507731	0.275036	0.99997	217.452	150.357	0.32167	NA	NA	316.552	224.798	0.343589	0.408122	0.999287	182.292	359.924	-0.718728	0.100165	0.999413	359.319	1963.83	-1.89321	0.00218548	0.0921881	74.699	209.261	-1.10326	0.00447637
GSCOCG00028035001	Cc02_g37120	chr2	51916025	51916369	GSCOCT00028035001~ Putative peptidoglycan-binding LysM domain-containing protein~ unknown_gene~ modules	9.58645	78.3669	-1.54582	0.00139236	0.124258	50.4974	137.422	-0.985841	0.031812	0.19595	59.0106	94.2463	-0.292284	0.583071	NA	35.4955	26.3424	0.0440482	0.877762	0.99997	37.7418	6.53889	0.76976	NA	NA	32.9525	31.1282	0.0129393	0.976716	0.999287	25.5666	59.5765	-0.430081	0.344158	0.999413	11.2592	95.9926	-1.8905	0.00843146	0.194475	29.9608	107.64	-1.16219	0.00603477
GSCOCG00036766001	Cc07_g13250	chr7	9938084	9939481	GSCOCT00036766001~ Eukaryotic aspartyl protease family protein~ nep1~ complete	159.295	596.531	-1.43839	0.000798969	0.0890197	324.365	427.232	-0.342287	0.341529	0.628182	87.8695	213.327	-0.764431	0.141577	NA	230.68	301.422	-0.27385	0.540196	0.99997	1299.58	192.533	2.28761	4.75491e-09	4.60305e-06	235.68	417.181	-0.58855	0.17307	0.999287	214.859	577.096	-0.768777	0.108243	0.999413	117.974	576.317	-1.89004	0.000886362	0.0580548	314.364	355.808	-0.172456	0.611155
GSCOCG00024564001	Cc10_g01010	chr10	812572	815629	GSCOCT00024564001~ High mobility group B protein 9~ HMGB9~ complete	47.378	137.915	-0.798794	0.0990218	0.748526	176.968	173.314	0.00627593	0.986735	0.994686	58.6848	59.7495	-0.00585114	0.991033	NA	50.7803	52.2614	-0.0206003	0.963871	0.99997	16.4419	24.2807	-0.21253	0.67632	0.960206	99.9141	76.0404	0.208122	0.648149	0.999287	131.684	89.1518	0.365778	0.404498	0.999413	34.0531	211.737	-1.88915	0.00448839	0.141387	64.2139	147.044	-0.786006	0.0608055
GSCOCG00040935001	Cc08_g06390	chr8	14704599	14705751	GSCOCT00040935001~ Zinc finger protein CONSTANS-LIKE 4~ COL4~ complete	5731.54	12632.8	-1.0044	0.00489602	0.228207	6567.84	9949.39	-0.537715	0.0996692	0.349184	2378.84	2160.79	0.117037	0.799446	0.999861	1048.66	2399.52	-1.03153	0.00260028	0.588021	1641.2	2564.24	-0.566247	0.106576	0.652803	3121.14	6696.97	-0.925524	0.00944781	0.654774	3137.01	8394.6	-1.161	0.00267377	0.940579	4470.12	19289.8	-1.88062	5.725e-05	0.00862807	7836.58	8190.42	-0.0733816	0.817162
gene14	atpF	Chloroplastic genome	#N/A	#N/A	#N/A	2321.08	1339.35	0.276831	0.551401	0.948728	1207.47	1438.11	-0.209636	0.60333	0.81019	535.348	429.267	0.163953	0.758167	0.999861	241.201	296.38	-0.173672	0.712632	0.99997	325.034	324.913	0.00947602	NA	NA	1031.81	399.365	0.876652	0.0477169	0.999287	448.885	783.991	-0.470271	0.323342	0.999413	811.64	5058.42	-1.87963	0.00479003	0.146186	83.1264	560.401	-1.92139	1.7176e-06
GSCOCG00040019001	Cc07_g06900	chr7	5079609	5080487	GSCOCT00040019001~ LOB domain-containing protein 38~ LBD38~ complete	793.357	1569.36	-0.848229	0.0183693	0.431531	751.748	1150.94	-0.55099	0.090458	0.332844	341.717	799.431	-0.983951	0.0181832	0.999861	418.23	1197.49	-1.18107	0.00323311	0.637863	1912.83	1012.65	0.831085	0.00467279	0.161555	991.562	442.29	0.877866	0.0236603	0.893492	388.659	577.082	-0.455758	0.274024	0.999413	189.856	862.296	-1.87403	0.000395748	0.0359992	1138.51	969.409	0.179209	0.530365
GSCOCG00029887001	Cc02_g07830	chr2	6267089	6269257	GSCOCT00029887001~ Protein of unknown function (DUF506) _x0001_~ unknown_gene~ complete	305.983	1281.94	-1.47676	0.00089746	0.0948213	515.459	778.783	-0.516592	0.148619	0.426636	202.609	284.666	-0.246686	0.64326	NA	50.1021	198.845	-1.33001	0.00287941	0.618418	330.767	170.042	0.648981	0.191777	0.777733	393.892	792.818	-0.686789	0.118828	0.999287	312.514	988.247	-0.933943	0.0500227	0.999413	325.436	1552.24	-1.87361	0.000821959	0.0562082	533.258	865.109	-0.489874	0.23041
GSCOCG00008806001	Cc00_g15660	chr0	108606066	108611594	GSCOCT00008806001~ Protein HEADING DATE 3A~ HD3A~ complete	90.8938	156.063	-0.547995	0.233432	0.867211	118.761	215.515	-0.623933	0.157331	0.437213	97.4637	111.47	-0.16207	0.686269	NA	58.1207	97.9039	-0.459304	0.320845	0.99997	41.1604	13.176	0.824572	0.117922	0.676898	33.6271	41.5673	-0.219065	0.622133	0.999287	21.4374	75.1959	-1.30739	0.00254131	0.935805	19.7929	136.274	-1.87061	0.00689753	0.175933	99.474	186.99	-0.744948	0.0383311
GSCOCG00030926001	Cc03_g09480	chr3	11615269	11616200	GSCOCT00030926001~ Hypothetical protein~ unknown_gene~ missing_functional_completeness	2656.66	5691.69	-0.335561	0.446645	0.926266	23395.6	18440	0.129601	0.788222	0.912357	9592.46	5745.01	0.401902	0.449546	0.999861	10171.3	10132.1	0.00355138	0.992406	0.99997	5799.62	1522.95	0.50357	NA	NA	4145.72	15836.9	-0.605662	0.164415	0.999287	5497.82	19441.1	-0.532353	NA	NA	1405.53	21162.6	-1.86931	0.0116405	0.232748	2011.23	17646.6	-1.21163	0.00493537
GSCOCG00031516001	Cc10_g09650	chr10	9942745	9944230	GSCOCT00031516001~ Cytochrome P450 716B2~ CYP716B2~ fragment	47.6734	54.1656	-0.180113	0.64238	0.96308	75.7324	72.4151	0.0375828	0.922123	0.970672	77.3858	41.0902	0.647784	0.188418	NA	24.6398	21.7345	0.0814189	0.858925	0.99997	24.3606	42.1675	-0.562208	0.251358	0.822964	39.7392	77.4528	-0.653374	0.132884	0.999287	60.9918	101.095	-0.556873	0.194998	0.999413	26.3864	134.115	-1.86176	0.00202135	0.0904843	53.4972	70.4421	-0.323416	0.387618
GSCOCG00015390001	Cc02_g33560	chr2	46107702	46109542	GSCOCT00015390001~ Chlorophyll a-b binding protein 1, chloroplastic~ CAB1R~ fragment	317.621	1490.65	-1.70867	3.42566e-05	0.014313	1665.81	2652.48	-0.587668	0.0885846	0.329313	2432.7	2947.14	-0.163804	0.754273	0.999861	273.448	1202.63	-1.1761	0.012312	0.99997	176.614	284.546	-0.540119	0.214223	0.793802	53.5018	131.09	-0.717191	0.120985	0.999287	123.066	197.993	-0.378337	0.428984	0.999413	107.221	515.282	-1.8612	0.00117393	0.0652486	334.687	795.249	-0.887647	0.0261894
GSCOCG00032885001	Cc11_g08370	chr11	25786831	25787636	GSCOCT00032885001~ Putative MLP-like protein 28~ MLP28~ complete	3936.71	10444.7	-0.889461	0.059848	0.657649	10296.9	6744.14	0.479266	0.21972	0.51236	7595.76	6099.68	0.218953	0.661955	0.999861	3531.59	1743.52	0.207702	NA	NA	811.071	262.768	0.445119	NA	NA	5841.25	3968.16	0.139513	0.735798	0.999287	5254.99	2392.67	0.624304	0.188466	0.999413	1285.99	6149.74	-1.85991	0.0010464	0.0629383	4842.33	14394.2	-0.650341	0.131052
GSCOCG00028691001	Cc02_g25840	chr2	23266435	23274029	GSCOCT00028691001~ Ribose-phosphate pyrophosphokinase 5, chloroplastic~ PRS5~ complete	383.509	706.956	-0.827516	0.00705614	0.270234	544.241	1073.99	-0.913701	0.00063886	0.0243054	578.601	713.51	-0.24706	0.522442	0.999861	580.048	789.414	-0.379776	0.300929	0.99997	776.041	527.991	0.468459	0.211088	0.79204	613.213	563.764	0.0677002	0.863324	0.999287	558.894	486.783	0.142983	0.670241	0.999413	309.018	1386.25	-1.85276	0.000451967	0.0383167	510.111	803.748	-0.590344	0.0529359
GSCOCG00020132001	Cc02_g02690	chr2	2163433	2164188	GSCOCT00020132001~ unknown protein; FUNCTIONS IN: molecular_function unknown; INVOLVED IN: biological_process unknown; LOCATED IN: endoplasmic reticulum; EXPRESSED IN: 24 plant structures; EXPRESSED DURING: 13 growth stages; BEST Arabidopsis thaliana protein match is: unknown protein (TAIR:AT5G23920.1); Has 30201 Blast hits to 17322 proteins in 780 species: Archae - 12; Bacteria - 1396; Metazoa -…	170.063	143.846	0.165134	0.611549	0.960111	195.622	394.097	-0.882237	0.00787941	0.0955195	42.9288	135.875	-0.982096	NA	NA	51.2343	43.5285	0.152435	0.71668	0.99997	76.8013	72.7447	0.0484869	0.913591	0.992667	54.6715	117.76	-0.811301	0.053746	0.999287	164.315	395.861	-0.981531	0.018096	0.999413	168.336	729.251	-1.84849	0.000229913	0.0250424	252.715	247.334	0.000923748	0.997538
GSCOCG00014339001	Cc02_g18060	chr2	16512250	16512966	GSCOCT00014339001~ Cysteine/Histidine-rich C1 domain family protein~ unknown_gene~ complete	30.6318	103.036	-1.25736	0.00473672	0.227958	64.7947	78.7936	-0.249163	0.496614	0.74448	50.8811	48.1967	0.0737607	0.887317	NA	18.2676	42.958	-0.787204	0.0865668	0.99997	37.8018	23.5616	0.29264	0.575713	0.941348	37.4917	71.0919	-0.608894	0.173938	0.999287	69.7743	85.796	-0.248561	0.563101	0.999413	16.9116	110.711	-1.84841	0.00716763	0.178718	46.312	98.9692	-0.805336	0.0403295
GSCOCG00007300001	Cc10_g11720	chr10	20248176	20248832	GSCOCT00007300001~ Putative Miraculin~ ASP~ complete	3211.81	1657.64	0.60693	0.186573	0.8391	3030.48	826.512	1.55081	2.16962e-05	0.00289554	979.641	1132.16	-0.111932	0.832565	0.999861	1189.15	889.679	0.235779	0.610582	0.99997	1164.26	996.092	0.174358	0.702891	0.964242	928.695	501.054	0.619744	0.142364	0.999287	1457.39	1263.07	0.0994396	0.831336	0.999413	450.786	1985.15	-1.84538	0.00037289	0.0346609	1445.59	1521.82	-0.0656347	0.871839
GSCOCG00010613001	Cc00_g14300	chr0	103197639	103198619	GSCOCT00010613001~ Basic endochitinase~ CHIT1B~ fragment	45.7956	204.306	-0.576039	0.185311	0.838309	179.046	71.0109	1.00585	0.013738	0.127471	150.666	440.435	-0.572936	0.27052	0.999861	113.605	187.511	-0.336071	0.475247	0.99997	305.667	272.727	0.0577205	0.907268	0.992667	399.538	160.349	0.872105	0.043966	0.999287	302.212	255.877	0.156731	0.701471	0.999413	34.1643	193.981	-1.84151	0.00486243	0.147421	157.058	153.955	0.00844459	0.983665
GSCOCG00009221001	Cc00_g24050	chr0	152319980	152322344	GSCOCT00009221001~ Putative Dehydration-responsive protein RD22~ RD22~ fragment	5733.44	10631.3	-0.399162	0.404423	0.917084	18854.2	11932.3	0.548949	0.116256	0.379579	13674.8	14071.6	-0.0165388	0.97364	0.999861	7219.04	4604.09	0.281907	0.54766	0.99997	10663.3	3929.09	0.475881	NA	NA	8736.28	8774.49	-0.0249299	0.950181	0.999287	11207.7	6060.46	0.71806	0.0380395	0.999413	4097.84	20135.1	-1.84063	0.00186474	0.0860962	9302.11	20257.7	-0.761378	0.0650824
GSCOCG00021281001	Cc05_g11700	chr5	25743319	25745710	GSCOCT00021281001~ Branched-chain-amino-acid aminotransferase-like protein 3, chloroplastic~ At5g57850~ complete	122.48	269.626	-0.820437	0.0689905	0.68496	270.9	470.147	-0.627715	0.128305	0.399535	185.057	216.787	-0.169207	0.729312	NA	396.691	286.193	0.30664	0.489994	0.99997	356.372	269.035	0.301771	0.49872	0.927357	444.88	725.736	-0.615955	0.0721394	0.999287	584.615	683.919	-0.177883	0.693643	0.999413	238.034	1179.89	-1.83834	0.00208165	0.0912006	359.126	550.437	-0.469591	0.230591
GSCOCG00042191001	Cc05_g06780	chr5	21614177	21616682	GSCOCT00042191001~ Protein of unknown function (DUF789)~ unknown_gene~ complete	932.834	2150.67	-0.958204	0.0204965	0.453984	858.656	669.567	0.31419	0.246493	0.541057	336.354	278.266	0.227953	0.614876	0.999861	218.573	471.896	-0.944853	0.0074208	0.882105	449.175	380.506	0.192893	0.642772	0.951557	1114.96	1071.93	0.019402	0.960538	0.999287	831.298	1363.49	-0.570883	0.164574	0.999413	574.086	2391.86	-1.83738	8.05702e-05	0.0111669	1400.32	1545.26	-0.134017	0.708752
GSCOCG00031729001	Cc03_g13740	chr3	26950056	26950772	GSCOCT00031729001~ Putative Polygalacturonase-1 non-catalytic subunit beta~ GP1~ fragment	281.781	854.504	-0.972145	0.0411119	0.583162	652.147	242.131	1.20022	0.000702514	0.0256281	1064.68	844.326	0.154693	0.771681	0.999861	225.378	202.959	0.0576372	0.9004	0.99997	169.883	386.753	-0.666763	0.201274	0.784352	262.523	1256.77	-1.40889	0.00177333	0.284606	207.436	221.563	-0.0902847	0.841994	0.999413	110.97	526.152	-1.83382	0.00138461	0.0718842	381.043	1006.98	-0.540675	0.204679
GSCOCG00038119001	Cc11_g15920	chr11	32250943	32251132	GSCOCT00038119001~ Hypothetical protein~ unknown_gene~ missing_functional_completeness	3.22776	3.41134	-0.0494081	0.917114	0.992103	11.7046	10.3404	0.036993	0.940056	NA	4.75206	13.8238	-0.655779	0.216127	NA	7.85932	2.97433	0.281698	0.467802	NA	2.40594	6.08485	-0.191501	0.612078	NA	5.72028	9.17785	-0.14129	0.701331	NA	2.89854	0	0.252913	0.356829	0.999413	0.656426	24.8162	-1.82894	0.0129521	NA	3.27319	7.55263	-0.519704	0.230754
GSCOCG00032158001	Cc11_g13630	chr11	30455916	30456498	GSCOCT00032158001~ Thioredoxin H2~ TRX2~ complete	41.2268	146.544	-1.08252	0.0236191	0.481999	150.268	158.075	-0.0693192	0.868788	0.947544	405.238	202.474	0.586989	0.264211	0.999861	148.496	144.103	0.0165107	0.971574	0.99997	46.6912	63.2139	-0.262769	0.612305	0.94526	206.567	337.325	-0.449011	0.323962	0.999287	103.401	142.144	-0.339302	0.45123	0.999413	36.8744	258.845	-1.82814	0.00931308	0.206524	72.3645	210.819	-0.882342	0.0419341
GSCOCG00022320001	Cc04_g05600	chr4	4176583	4177251	GSCOCT00022320001~ Germin-like protein subfamily 3 member 4~ At5g61750~ complete	3.69155	12.4034	-0.962227	0.0460293	0.602498	10.4227	16.8809	-0.298667	0.539667	0.771867	8.79334	9.59521	-0.0806671	0.877598	NA	24.6149	17.0767	0.19323	0.675806	0.99997	12.0115	6.54277	0.295933	0.554653	NA	17.216	12.7213	0.0800067	NA	NA	10.7193	7.14326	0.170637	0.700479	0.999413	7.83297	87.4513	-1.82775	0.0131769	0.247034	19.8075	20.0113	-0.0245287	0.954458
GSCOCG00038049001	Cc11_g15390	chr11	31855032	31856177	GSCOCT00038049001~ Putative F-box/kelch-repeat protein At1g23390~ At1g23390~ complete	64.7622	112.007	-0.691709	0.0575082	0.647695	173.688	179.159	-0.0357804	0.913095	0.966696	120.235	102.491	0.207467	0.598121	NA	64.6252	101.622	-0.496971	0.226181	0.99997	50.5308	52.1368	-0.0368728	0.941713	0.995316	30.5512	61.2165	-0.53853	0.245244	0.999287	44.2031	73.2049	-0.448818	0.337502	0.999413	26.9081	141.103	-1.82757	0.00373596	0.125799	95.1072	118.736	-0.307982	0.294392
GSCOCG00018730001	Cc07_g18590	chr7	16100376	16102931	GSCOCT00018730001~ Putative Auxin-induced protein 5NG4~ unknown_gene~ complete	2.49004	19.2414	-0.801648	0.0716943	0.69328	28.8636	33.8047	-0.102083	0.833832	0.932203	7.02789	10.3638	-0.145923	0.748795	NA	18.2464	13.6457	0.0772773	0.836143	0.99997	8.97083	2.43697	0.304908	0.44708	NA	3.22799	11.545	-0.389785	0.313557	NA	1.96095	3.20268	-0.0652588	0.806758	0.999413	0	47.3177	-1.8224	0.0117254	0.233651	6.14317	27.9871	-0.842352	0.0494302
GSCOCG00022297001	Cc04_g05450	chr4	4056771	4058587	GSCOCT00022297001~ ABC transporter I family member 17~ ABCI17~ modules	1179.6	1466.98	-0.302974	0.414219	0.918711	906.494	2708.58	-1.43858	9.5134e-07	0.000338571	596.677	542.462	0.0946024	0.839409	0.999861	780.298	594.674	0.300484	0.396893	0.99997	441.811	779.756	-0.742345	0.0241892	0.366601	845.795	1521.85	-0.70919	0.0518618	0.999287	950.281	1405.26	-0.521466	0.101226	0.999413	888.101	4057.84	-1.81796	0.00115421	0.0645492	1620.11	2837.64	-0.632817	0.0959049
GSCOCG00020228001	Cc02_g03440	chr2	2743391	2748417	GSCOCT00020228001~ Putative Post-GPI attachment to proteins factor 3~ pgap3~ complete	720.025	746.682	-0.0869025	0.790277	0.981617	747.256	1235.72	-0.664435	0.0242238	0.170477	103.227	167.662	-0.476146	0.325481	NA	69.2024	76.1504	-0.133339	0.726062	0.99997	155.41	121.966	0.275738	0.493882	0.925894	216.5	532.187	-1.06075	0.00427424	0.474203	455.56	1117.98	-1.01237	0.013556	0.999413	694.798	3050.75	-1.81767	0.000636624	0.0467199	610.543	984.862	-0.641314	0.020367
GSCOCG00010453001	Cc00_g35710	chr0	204589704	204590666	GSCOCT00010453001~ Acidic endochitinase~ CHIT3~ complete	112.553	106.934	0.027809	0.94982	0.995321	253.258	115.146	0.964735	0.00693505	0.0896054	102.988	222.191	-0.587121	0.270012	NA	114.334	74.6171	0.366623	0.425821	0.99997	249.326	144.872	0.452223	0.387213	0.886589	99.3154	106.366	-0.0696953	0.878463	0.999287	54.2774	115.566	-0.685053	0.141035	0.999413	80.2213	367.635	-1.81243	0.00142185	0.0730842	72.7398	67.22	0.0646425	0.8686
GSCOCG00029165001	Cc02_g13390	chr2	11491352	11496198	GSCOCT00029165001~ Putative Probable ubiquitin-conjugating enzyme E2 24~ UBC24~ complete	85.4747	130.352	-0.449321	0.322692	0.896939	148.949	161.086	-0.104407	0.767537	0.90338	129.44	56.1265	0.746849	0.149793	NA	70.2424	98.7757	-0.317187	0.490936	0.99997	60.8515	82.8875	-0.365	0.405976	0.895285	214.408	136.173	0.429458	0.313953	0.999287	121.08	189.88	-0.439197	0.342754	0.999413	37.4929	172.93	-1.80934	0.00156133	0.0771865	78.787	127.654	-0.556053	0.131949
GSCOCG00027178001	Cc08_g11720	chr8	26493285	26495310	GSCOCT00027178001~ UPF0392 protein RCOM_0530710~ RCOM_0530710~ complete	78.7727	488.674	-1.57624	0.000909562	0.0955508	345.921	337.765	0.0111741	0.976545	0.991465	344.912	367.518	-0.0387033	0.94156	0.999861	115.006	289.37	-0.626625	0.1843	0.99997	91.0639	242.111	-0.836065	0.1064	0.652685	289.577	495.239	-0.478852	0.294804	0.999287	212.113	271.199	-0.256548	0.577279	0.999413	56.7385	310.278	-1.80542	0.00559183	0.161342	294.596	441.897	-0.236024	0.580147
GSCOCG00021094001	Cc05_g13200	chr5	26857456	26861313	GSCOCT00021094001~ Probable galacturonosyltransferase 12~ GAUT12~ complete	22.4844	153.104	-1.70699	0.000294521	0.0479157	101.672	74.7084	0.251876	0.603476	0.810242	93.3186	134.902	-0.315816	0.544634	NA	92.1027	89.9476	0.0113583	NA	NA	37.2791	31.1974	0.129913	0.805191	0.983521	125.685	102.671	0.119176	0.797541	0.999287	97.5297	40.3214	0.547022	0.252004	0.999413	14.8867	142.939	-1.79911	0.0142321	0.253936	80.4771	220.857	-0.509713	0.221499
GSCOCG00011749001	Cc00_g29280	chr0	180375944	180377489	GSCOCT00011749001~ Codeine O-demethylase~ CODM~ fragment	5.15495	178.644	-0.532874	0.139986	0.801465	78.6329	373.038	-1.97169	2.82672e-09	2.515e-06	199.632	1267.28	-1.12157	0.0346752	0.999861	181.47	364.735	-0.136809	0.675785	0.99997	80.7469	172.633	-0.150535	0.683842	0.961648	207.551	300.016	-0.265501	0.56738	0.999287	74.256	130.598	-0.533023	0.250628	0.999413	0.218809	596.235	-1.79858	0.0126493	0.239999	217.874	269.861	-0.0542265	0.870363
GSCOCG00022186001	Cc04_g04570	chr4	3420343	3420685	GSCOCT00022186001~ Hypothetical protein~ unknown_gene~ missing_functional_completeness	34.1858	20.1458	0.508547	0.246072	0.873007	39.4714	49.4284	-0.249038	0.584875	0.799691	6.97068	6.99325	-0.0125723	0.977856	NA	0.970476	6.90205	-0.269769	0.375798	NA	4.39462	4.545	-0.0100234	0.980365	NA	4.62823	17.9291	-0.613086	0.158077	0.999287	15.2675	39.814	-0.712354	0.136933	0.999413	28.6208	194.781	-1.7979	0.0106836	0.223812	49.7156	65.5233	-0.271148	0.518899
GSCOCG00035074001	Cc05_g05180	chr5	19552001	19552357	GSCOCT00035074001~ Putative B-box type zinc finger family protein~ unknown_gene~ complete	252.583	430.714	-0.529457	0.25552	0.876649	913.793	637.716	0.470125	0.0579488	0.263128	47.4974	74.96	-0.320803	0.547068	NA	22.6205	4.94717	0.639568	0.146231	0.99997	3.64104	4.3791	-0.0732115	0.877115	NA	9.44548	339.766	-1.98414	1.87944e-05	0.0279967	318.335	427.766	-0.301585	0.510697	0.999413	316.845	1504.05	-1.79789	0.00255269	0.0988164	304.699	570.739	-0.704957	0.0613312
GSCOCG00019092001	Cc07_g00260	chr7	150535	151044	GSCOCT00019092001~ Chlorophyll a-b binding protein 13, chloroplastic~ CAB13~ fragment	503.792	803.547	-0.597334	0.0770026	0.7071	1897.86	3213.65	-0.643931	0.0810437	0.314265	777.104	1477.05	-0.595551	0.241458	0.999861	92.3698	335.729	-1.45827	0.000222964	0.126175	36.3996	60.8813	-0.568238	0.217005	0.794521	9.49501	23.3356	-0.57293	0.21369	0.999287	36.0754	109.521	-0.654039	0.165608	0.999413	111.421	492.506	-1.79645	0.00117694	0.0652486	319.005	551.705	-0.595119	0.122047
GSCOCG00038245001	Cc11_g16920	chr11	32973645	32973950	GSCOCT00038245001~ chaperone protein dnaJ-related~ unknown_gene~ complete	207.127	264.079	-0.287206	0.523391	0.943431	885.225	2311.56	-1.27989	3.36187e-06	0.000758316	263.976	680.127	-0.939856	0.0543451	0.999861	217.947	205.957	0.0450999	0.915033	0.99997	453.864	103.53	1.33287	0.00896387	0.231975	167.801	586.022	-1.53073	9.32548e-06	0.018581	438.636	814.534	-0.711678	0.0795897	0.999413	397.788	1921.68	-1.7943	0.00298753	0.110418	460.557	621.677	-0.380415	0.266898
GSCOCG00023916001	Cc01_g08790	chr1	27381692	27382756	GSCOCT00023916001~ Putative F-box protein At2g27310~ At2g27310~ complete	71.1689	259.931	-1.18962	0.0113151	0.345858	208.37	268.642	-0.323805	0.325815	0.615024	149.529	298.429	-0.728412	0.117977	NA	51.5775	190.097	-1.31955	0.00249314	0.587516	90.3415	116.75	-0.288038	0.526783	0.935383	111.976	99.3893	0.115892	0.768687	0.999287	70.3519	79.0875	-0.169682	0.673221	0.999413	22.4142	114.089	-1.79187	0.00436961	0.139855	85.2974	213.523	-0.934998	0.0202904
GSCOCG00029535001	Cc02_g10380	chr2	8405609	8408724	GSCOCT00029535001~ Putative Bark storage protein A~ BSPA~ fragment	9.18087	25.8994	-0.886877	0.0639875	0.670283	92.6374	151.174	-0.486592	0.289649	0.583175	49.3071	103.697	-0.587544	0.270017	NA	77.246	81.6515	-0.0398222	0.932156	0.99997	83.4631	29.3523	0.859921	0.0989616	0.63894	29.0525	63.3036	-0.486101	0.289947	0.999287	18.2003	9.81075	0.288288	0.53496	0.999413	12.1813	82.317	-1.79038	0.0109466	0.225955	13.8529	76.9662	-1.38201	0.00142979
GSCOCG00022586001	Cc04_g07570	chr4	6000771	6001193	GSCOCT00022586001~ Putative Predicted protein~ unknown_gene~ complete	15.4277	32.3942	-0.551431	0.254767	0.876225	101.1	160.242	-0.561511	0.128421	0.399739	27.411	81.3029	-0.709394	0.183397	NA	7.58154	3.91602	0.171788	0.649592	NA	8.72472	5.65294	0.223216	0.66412	NA	12.5569	13.0613	-0.0468205	0.91628	0.999287	14.0043	47.4106	-0.758012	0.109829	0.999413	18.3085	174.703	-1.78539	0.015048	0.259833	28.7015	59.9009	-0.64634	0.131568
GSCOCG00018255001	Cc05_g01590	chr5	3862753	3865857	GSCOCT00018255001~ Putative Carboxymethylenebutenolidase homolog~ Cmbl~ complete	40.1266	88.388	-0.599367	0.215817	0.858493	78.6654	91.6735	-0.174306	0.693706	0.862084	74.3796	46.3517	0.27346	0.602679	NA	45.8542	104.859	-0.522189	0.265333	0.99997	30.2158	46.9361	-0.286864	0.58457	0.943441	69.0078	159.039	-0.677111	0.143402	0.999287	73.5702	69.1526	0.0200071	0.966708	0.999413	19.9227	113.256	-1.78354	0.00772327	0.185873	26.9646	105.026	-1.12111	0.00954692
GSCOCG00016417001	Cc01_g16630	chr1	34199425	34202190	GSCOCT00016417001~ Putative ER lumen protein retaining receptor~ ERD2~ modules	273.538	344.633	-0.342907	0.286084	0.888521	192.5	267.183	-0.447329	0.114391	0.375948	224.624	356.801	-0.529205	0.201372	0.999861	482.062	508.014	-0.0835711	0.822966	0.99997	563.119	521.111	0.0897584	0.824796	0.985327	526.859	656.055	-0.293998	0.37478	0.999287	568.711	749.625	-0.373112	0.257799	0.999413	261.84	1073.27	-1.77866	0.000402697	0.0359992	327.784	312.786	0.0293996	0.909463
GSCOCG00022191001	Cc04_g04610	chr4	3466410	3469793	GSCOCT00022191001~ Putative Calcineurin subunit B~ CNB1~ complete	230.559	458.077	-0.888401	0.00909756	0.311452	269.717	318.94	-0.228026	0.495603	0.744125	344.739	207.078	0.476988	0.3459	0.999861	435.449	463.619	-0.103024	0.729094	0.99997	321.999	386.454	-0.248825	0.450016	0.911747	457.1	509.783	-0.153155	0.649027	0.999287	373.453	482.362	-0.321939	0.413971	0.999413	196.095	847.648	-1.77459	0.00115188	0.0645492	290.004	429.085	-0.472893	0.175519
GSCOCG00021138001	Cc05_g12830	chr5	26577423	26578573	GSCOCT00021138001~ Putative uncharacterized protein~ unknown_gene~ complete	552.279	382.574	0.418712	0.182638	0.835788	262.404	204.112	0.302158	0.38787	0.664501	8.49124	6.62011	0.130744	0.806154	NA	3.89583	1.27041	0.161941	0.584824	NA	3.19475	1.77243	0.188605	0.664965	NA	5.40875	117.569	-1.97459	2.17181e-05	0.0288488	263.019	538.239	-0.81602	0.0459743	0.999413	286.324	1156.83	-1.77263	0.000328031	0.0324333	719.464	452.113	0.576344	0.0279621
GSCOCG00013996001	Cc02_g15480	chr2	13830792	13837002	GSCOCT00013996001~ Cellulose synthase A catalytic subunit 8 [UDP-forming]~ CESA8~ complete	65.3848	384.331	-1.61352	0.000576031	0.0730328	241.849	226.504	0.0579815	0.895683	0.960581	238.387	245.941	-0.0226509	0.965226	NA	201.584	201.396	-0.00125608	NA	NA	98.1221	60.8797	0.463612	0.34445	0.869106	365.638	215.816	0.339086	0.465237	0.999287	204.09	97.2052	0.513802	0.28375	0.999413	47.2225	228.794	-1.77196	0.00409134	0.13427	194.207	467.881	-0.775389	0.0706167
GSCOCG00025940001	Cc03_g02730	chr3	2083573	2090686	GSCOCT00025940001~ Pyruvate, phosphate dikinase, chloroplastic~ PPD~ complete	295.037	554.699	-0.625284	0.177744	0.833359	563.623	376.883	0.455725	0.240314	0.534643	224.869	46.5389	1.03776	0.0515971	NA	10.7681	22.8093	-0.312812	NA	NA	13.7191	1.31966	0.475864	NA	NA	33.1688	24.9286	0.157983	0.732371	0.999287	47.7416	111.915	-0.843302	0.0633427	0.999413	66.4663	320.946	-1.76535	0.00418267	0.13584	395.252	532.068	-0.294689	0.484962
GSCOCG00026010001	Cc03_g03280	chr3	2470666	2472305	GSCOCT00026010001~ Putative 3-ketodihydrosphingosine reductase~ KDSR~ fragment	132.35	160.103	-0.253576	0.50043	0.941512	163.96	208.091	-0.322521	0.29715	0.590429	160.332	164.659	-0.0301814	0.933174	NA	161.398	164.908	-0.0431906	0.902605	0.99997	161.173	166.707	-0.046029	0.917644	0.992667	129.453	162.45	-0.298575	0.406763	0.999287	133.828	191.106	-0.408985	0.324228	0.999413	97.3921	407.838	-1.76407	0.000873724	0.0577141	120.396	220.866	-0.767453	0.0168673
GSCOCG00017888001	Cc09_g00880	chr9	658908	659147	GSCOCT00017888001~ Hypothetical protein~ unknown_gene~ missing_functional_completeness	46.213	66.8469	-0.423854	0.335938	0.901924	115.605	121.453	-0.0617683	0.855729	0.940666	68.9743	103.04	-0.405436	0.401698	NA	71.8656	99.3551	-0.357593	0.398763	0.99997	90.439	79.8004	0.123977	0.791964	0.982771	88.7613	100.809	-0.165042	0.688641	0.999287	117.358	134.989	-0.183173	0.657373	0.999413	29.4401	147.269	-1.76181	0.0052435	0.155631	63.5068	69.9958	-0.121971	0.759566
GSCOCG00027620001	Cc02_g31110	chr2	39248623	39249621	GSCOCT00027620001~ Putative Predicted protein~ unknown_gene~ modules	861.185	2283.9	-0.608851	0.203545	0.847366	1850.88	1415.16	0.309048	0.402246	0.675541	3611.22	1803.98	0.611082	0.243052	0.999861	1545.73	1276.02	0.122372	0.794705	0.99997	955.499	650.762	0.331674	0.522205	0.934764	2333.19	1525.82	0.342103	0.453735	0.999287	1490.94	1081.16	0.302124	0.487994	0.999413	480.71	2144.29	-1.76155	0.00211992	0.0915247	1479.65	2458.79	-0.544294	0.171924
GSCOCG00034772001	Cc10_g05740	chr10	4590617	4591769	GSCOCT00034772001~ Putative Sigma factor sigB regulation protein rsbQ~ rsbQ~ complete	638.153	1767.21	-1.35364	5.35526e-06	0.00410213	473.018	437.484	0.0861127	0.764544	0.901965	418.904	774.414	-0.54588	0.288098	0.999861	142.204	1063.09	-2.46599	5.39569e-13	9.15487e-09	466.985	506.878	-0.0871391	0.848339	0.987527	529.665	595.386	-0.144603	0.732243	0.999287	431.815	1005.34	-0.948692	0.021813	0.999413	459.298	1786.53	-1.75972	0.000138873	0.0168416	1051.77	1268.67	-0.2574	0.395465
GSCOCG00016348001	Cc01_g17250	chr1	34594761	34596213	GSCOCT00016348001~ Putative uncharacterized protein~ unknown_gene~ fragment	132.473	76.3729	0.55653	0.180498	0.83365	130.601	142.94	-0.114579	0.795653	0.916916	47.5604	72.1716	-0.271961	0.606951	NA	89.3482	154.255	-0.428383	0.363283	0.99997	57.1169	66.1103	-0.168496	0.712469	0.96679	153.911	463.48	-0.954192	0.0367015	0.985631	207.05	195.713	0.0211702	0.963635	0.999413	113.901	475.335	-1.75822	0.000861379	0.0571418	144.254	108.154	0.338106	0.23976
GSCOCG00019909001	Cc02_g01010	chr2	843492	844155	GSCOCT00019909001~ Putative Homeobox-leucine zipper protein ATHB-7~ ATHB-7~ complete	1.73357	30.9705	-1.16605	0.0111877	0.344515	18.1933	22.2921	-0.19068	0.698606	0.865732	90.853	29.7703	1.03102	0.0429329	NA	7.07773	31.2752	-0.535672	0.199726	0.99997	1.29532	12.723	-0.339043	NA	NA	23.6444	60.6388	-0.384322	0.358996	0.999287	6.17227	24.6085	-0.523238	0.218789	0.999413	0.437617	39.907	-1.75517	0.0156104	0.265634	13.2825	9.42712	0.202466	0.639765
GSCOCG00026884001	Cc08_g09450	chr8	24260774	24262030	GSCOCT00026884001~ Putative UPF0481 protein At3g02645~ At3g02645~ fragment	88.2383	728.129	-1.02573	0.0278143	0.509301	1447.24	784.89	0.675106	0.0977805	0.345775	1131.76	1193.72	-0.0336297	0.9491	0.999861	942.531	644.216	0.124851	0.752695	0.99997	481.233	358.53	0.134567	0.781729	0.98221	1053.61	750.154	0.324652	0.440964	0.999287	954.447	770.271	0.192244	0.657813	0.999413	267.62	1173.9	-1.75431	0.0021011	0.0915247	509.288	1002.52	-0.401551	0.349031
GSCOCG00021151001	Cc05_g12740	chr5	26510521	26510976	GSCOCT00021151001~ Dynein light chain LC6, flagellar outer arm~ Cdlc2~ complete	961.765	1229.47	-0.305378	0.483844	0.937216	1860.43	2979.98	-0.654911	0.0043963	0.0708317	684.112	908.603	-0.311416	0.46896	0.999861	594.36	739.275	-0.25836	0.508673	0.99997	850.099	381.648	0.806864	0.0952386	0.633112	670.215	2015.22	-1.32371	0.00022504	0.0896786	1636.59	3270.14	-0.793182	0.0500371	0.999413	1936.4	9017.88	-1.75318	0.00368919	0.125799	1942.35	1965.97	-0.0411211	0.902133
GSCOCG00014754001	Cc02_g21170	chr2	18858927	18862129	GSCOCT00014754001~ 2-oxoglutarate/malate translocator, chloroplastic~ SODIT1~ complete	562.471	703.698	-0.300298	0.448426	0.926266	940.521	2083.33	-0.993426	0.00422559	0.0691951	419.357	409.698	0.0360467	0.943909	0.999861	205.54	238.274	-0.194182	0.584182	0.99997	266.029	275.615	-0.058606	0.86846	0.987527	252.358	428.878	-0.67686	0.038264	0.989363	385.578	702.313	-0.756605	0.0309892	0.999413	503.568	2058.48	-1.75307	0.00069408	0.049423	694.688	1146	-0.605205	0.0875408
GSCOCG00000756001	Cc00_g28280	chr0	176602564	176607188	GSCOCT00000756001~ Protein SRG1~ SRG1~ fragment	8.43073	47.8361	-1.06536	0.0266064	0.504965	50.656	105.511	-0.748499	0.102281	0.353555	34.3435	69.1773	-0.61213	0.238991	NA	33.6606	56.0615	-0.235946	0.59123	0.99997	32.0452	19.3252	0.222505	0.647313	0.951557	34.6901	60.7872	-0.34426	0.451571	0.999287	22.4065	31.3882	-0.320972	0.486322	0.999413	7.33419	74.3624	-1.75086	0.0176624	0.283748	42.9747	27.6849	0.127682	0.718004
GSCOCG00021549001	Cc05_g09700	chr5	24160943	24161930	GSCOCT00021549001~ Uncharacterized protein~ unknown_gene~ complete	1049.33	1188.33	-0.198147	0.550159	0.948702	2458.59	2254.95	0.0954029	0.762046	0.900734	1325.93	957.839	0.328666	0.500074	0.999861	258.048	606.597	-0.662145	0.159949	0.99997	114.386	108.542	0.0458774	0.922119	0.992667	89.8563	296.579	-1.2634	0.00244163	0.353815	202.797	712.484	-1.49846	6.25581e-05	0.144822	493.351	1968.62	-1.75083	0.000387253	0.03557	1217.21	1493.24	-0.282608	0.352314
gene86	rpl22	Chloroplastic genome	#N/A	#N/A	#N/A	141.641	100.027	0.277686	0.564706	0.951425	45.7812	54.5628	-0.188294	0.671583	0.849222	34.2557	29.5814	0.115727	0.826636	NA	29.2911	29.6603	-0.0199919	0.966258	0.99997	18.6042	9.68499	0.327087	0.51829	NA	50.326	24.558	0.475599	0.305571	0.999287	9.55877	24.5342	-0.54439	0.246126	0.999413	27.139	127.263	-1.74968	0.0044927	0.141387	6.94095	66.0243	-1.26687	NA
GSCOCG00030879001	Cc06_g15110	chr6	12954102	12954782	GSCOCT00030879001~ Probable monodehydroascorbate reductase, cytoplasmic isoform 2~ At3g27820~ fragment	78.6382	77.9848	-0.0383563	0.925139	0.99293	46.7447	18.2807	0.872969	0.0573938	0.2612	29.2384	13.6145	0.683943	0.195849	NA	13.4301	25.7529	-0.568504	0.223949	0.99997	19.359	21.677	-0.0827363	0.875226	0.98776	53.3581	58.8221	-0.0953014	0.82888	0.999287	55.4943	106.967	-0.762049	0.0517143	0.999413	33.5004	150.141	-1.74785	0.00282128	0.106557	77.9413	84.668	-0.119794	0.738589
GSCOCG00024214001	Cc01_g10980	chr1	29670604	29673101	GSCOCT00024214001~ Uncharacterized membrane protein At1g06890~ At1g06890~ complete	14.299	219.792	-1.9784	4.24454e-05	0.0150061	167.21	164.278	0.00538361	0.99077	0.996246	107.385	146.223	-0.241286	0.649489	NA	129.608	73.4898	0.110444	NA	NA	82.6388	25.0694	0.80048	0.128459	0.702747	118.397	88.9689	0.143928	0.751351	0.999287	77.5481	67.5216	0.0819376	0.863382	0.999413	14.7116	100.348	-1.73989	0.0145383	0.256043	72.6762	253.808	-0.628594	0.133004
GSCOCG00020206001	Cc02_g03290	chr2	2624897	2627512	GSCOCT00020206001~ RHOMBOID-like 2~ rhbdf1~ complete	162.275	224.432	-0.444188	0.19137	0.84132	212.235	389.862	-0.765902	0.0218209	0.162239	103.246	113.732	-0.0893584	0.837087	NA	95.1908	112.747	-0.224333	0.535365	0.99997	219.559	73.0609	1.19968	0.00794285	0.218133	130.581	110.045	0.167754	0.651666	0.999287	153.011	224.879	-0.482217	0.184863	0.999413	142.161	589.007	-1.73781	0.00127443	0.0684532	169.175	236.064	-0.450003	0.108789
GSCOCG00036908001	Cc07_g12210	chr7	9001549	9005453	GSCOCT00036908001~ RNA-binding (RRM/RBD/RNP motifs) family protein~ RBM24~ complete	14.3564	45.8318	-0.993291	0.037794	0.569438	21.0062	18.3548	0.115476	0.804449	0.920264	27.2005	38.9044	-0.29213	0.569587	NA	15.9041	34.8872	-0.436091	0.342093	0.99997	36.3571	6.04373	1.3649	0.00937647	0.236534	29.6222	37.0191	-0.102622	0.806397	0.999287	17.0851	26.7784	-0.243035	NA	NA	4.84272	46.0119	-1.73475	0.0184777	0.288278	25.0013	33.8564	-0.277163	0.517024
GSCOCG00031491001	Cc10_g09850	chr10	10283191	10284082	GSCOCT00031491001~ Putative germin-like protein 2-1~ Os02g0491600~ complete	0	19.019	-0.193277	0.410658	0.917721	12.1083	18.6454	-0.316817	0.520293	0.760234	35.5566	20.18	0.215684	0.644003	NA	21.5362	10.4922	0.220434	0.575186	0.99997	16.0168	7.1679	0.179449	NA	NA	44.8064	24.0786	0.213852	0.597289	0.999287	4.636	11.5297	-0.233124	NA	NA	2.13956	55.7201	-1.73311	0.0184781	0.288278	5.62028	16.8541	-0.510675	0.214129
GSCOCG00038484001	Cc08_g00670	chr8	717601	719223	GSCOCT00038484001~ EIN3-binding F-box protein 1~ EBF1~ complete	1448.25	1624.36	-0.189726	0.53967	0.946565	1865.81	3010.95	-0.584522	0.115463	0.378	795.231	1949.01	-0.763839	0.143598	0.999861	804.772	1457.41	-0.685585	0.0829636	0.99997	2100.18	1994.11	0.0624395	0.882528	0.98955	1390.65	1312.96	0.0515388	0.88083	0.999287	1231.68	1660.33	-0.375096	0.331421	0.999413	1428.92	5413.31	-1.73035	0.000151541	0.017957	1685.75	2032.86	-0.251484	0.431422
GSCOCG00024256001	Cc01_g11300	chr1	29992284	29993018	GSCOCT00024256001~ Fasciclin-like arabinogalactan protein 11~ FLA11~ complete	97.9592	715.608	-1.05623	0.0253743	0.493109	378.486	741.963	-0.796717	0.0401858	0.218531	309.247	1275.89	-1.02786	0.0541285	0.999861	286.819	176.073	0.307752	NA	NA	583.696	258.129	0.336303	0.481287	0.91989	413.471	381.53	0.0409211	0.92933	0.999287	410.507	222.453	0.58615	0.184151	0.999413	96.8684	487.435	-1.72584	0.00795607	0.188436	238.511	697.726	-1.01795	0.0147091
GSCOCG00000667001	Cc02_g34280	chr2	47676099	47677051	GSCOCT00000667001~ Drm3-like protein~ unknown_gene~ fragment	5652.71	8774.46	-0.536328	0.180937	0.83365	6440.43	6969.69	-0.111758	0.742725	0.891079	6556	10871.1	-0.535862	0.245136	0.999861	6678.08	11859.5	-0.677367	0.0810473	0.99997	11477	6222.27	0.698745	0.109607	0.655993	7831.24	7900.43	-0.0354778	0.907945	0.999287	7265.63	10009.3	-0.383975	0.347521	0.999413	3579.67	12753.4	-1.72414	3.35825e-06	0.00113326	9802.55	6890.54	0.39732	0.24216
GSCOCG00041555001	Cc06_g12280	chr6	9945029	9945436	GSCOCT00041555001~ Putative Protein of unknown function (DUF1677)~ unknown_gene~ complete	13.7287	23.1832	-0.447701	0.353355	0.903276	39.6303	40.391	-0.0437188	0.928183	0.973246	25.7142	52.9136	-0.579359	0.274083	NA	11.9987	13.2352	-0.0411936	0.916537	0.99997	7.00097	2.30021	0.424298	0.366745	NA	19.0657	51.7808	-0.669517	0.148879	0.999287	12.6454	36.3864	-0.532815	NA	NA	3.34054	57.9298	-1.72247	0.0199099	0.293553	19.9731	28.0966	-0.344471	0.409173
GSCOCG00042059001	Cc03_g11070	chr3	15295590	15296852	GSCOCT00042059001~ Histone-lysine N-methyltransferase ASHR2~ ASHR2~ complete	38.0588	55.4146	-0.495935	0.167563	0.826502	55.321	121.435	-1.00033	0.00239025	0.0518698	136.129	342.631	-0.921111	0.0589358	NA	225.798	310.903	-0.337126	0.442521	0.99997	290.355	191.395	0.458787	0.306996	0.85094	145.354	231.922	-0.481865	0.25819	0.999287	97.1953	169.675	-0.598899	0.163686	0.999413	77.899	336.401	-1.72051	0.00299992	0.110612	64.5272	60.954	0.0437993	0.899231
GSCOCG00032465001	Cc11_g11290	chr11	28592679	28593269	GSCOCT00032465001~ basic leucine-zipper 42~ unknown_gene~ modules	25.9999	25.4913	0.000731664	0.998652	0.999561	32.9571	16.4019	0.404151	0.406579	0.67869	0.990319	5.35569	-0.578602	0.216568	NA	0.305325	1.19576	-0.10312	0.640763	NA	0.647662	0	0.19365	0.455019	NA	22.7461	12.7468	0.281984	0.529326	0.999287	15.4643	2.50336	0.711328	0.110586	0.999413	15.0024	84.3505	-1.71661	0.0118795	0.234911	46.4703	38.3869	0.17572	0.654153
GSCOCG00004413001	Cc00_g09530	chr0	81492393	81492563	GSCOCT00004413001~ Hypothetical protein~ unknown_gene~ missing_functional_completeness	0.541086	0.263341	0.0412865	0.850035	NA	8.11811	13.4318	-0.248095	0.601488	NA	1.63653	25.7699	-0.521393	NA	NA	0	0	NA	NA	NA	12.6186	0	0.383169	NA	NA	10.9872	0.852937	0.592244	0.119499	NA	1.11093	3.84322	-0.196079	0.517595	0.999413	0.520012	26.2621	-1.71407	0.0185809	0.288536	0.61009	0.91329	-0.035302	0.865967
GSCOCG00028617001	Cc02_g26360	chr2	23965812	23968916	GSCOCT00028617001~ Calcium-binding EF hand family protein~ unknown_gene~ complete	493.096	831.802	-0.657025	0.0821286	0.721334	1033.08	1516.2	-0.522726	0.0543905	0.253589	1536.27	1714.23	-0.11935	0.774507	0.999861	743.052	1119.38	-0.450815	0.27409	0.99997	540.102	538.317	-0.000233574	0.999552	0.999899	795.349	924.488	-0.199278	0.596449	0.999287	731.86	764.636	-0.0804149	0.832569	0.999413	409.902	1638.17	-1.71253	0.00106952	0.0629383	659.813	955.831	-0.473769	0.141263
GSCOCG00017872001	Cc09_g01000	chr9	733944	734585	GSCOCT00017872001~ Putative unknown protein; BEST Arabidopsis thaliana protein match is: unknown protein (TAIR:AT1G62422.1); Has 89 Blast hits to 88 proteins in 16 species: Archae - 0; Bacteria - 0; Metazoa - 0; Fungi - 0; Plants - 87; Viruses - 0; Other Eukaryotes - 2 (source: NCBI BLink).~ unknown_gene~ complete	118.177	259.24	-0.986158	0.00577557	0.247286	289.157	536.272	-0.7831	0.0183049	0.148103	210.248	379.12	-0.590098	0.220805	0.999861	132.682	254.649	-0.654189	0.138356	0.99997	145.496	81.7678	0.545216	0.277275	0.839028	140.556	235.688	-0.504045	0.256218	0.999287	118.665	298.358	-1.02801	0.0131834	0.999413	113.357	467.332	-1.71101	0.00190151	0.0860962	192.427	350.357	-0.728752	0.0325098
GSCOCG00007619001	Cc00_g03920	chr0	30684366	30684782	GSCOCT00007619001~ Hypothetical protein~ unknown_gene~ missing_functional_completeness	7.36695	4.44225	0.25663	0.578577	0.953393	12.0597	28.7911	-0.686569	0.160343	0.441139	8.68677	0	0.455447	0.217258	NA	1.45571	0.508162	0.0770319	0.722051	NA	6.24142	0	0.394711	0.249653	NA	7.32224	1.91911	0.320339	0.377376	NA	5.27355	2.98659	0.127356	0.719696	0.999413	6.67776	61.5021	-1.70968	0.0203814	0.29791	0.651218	1.71013	-0.138509	0.603681
gene68	rps18	Chloroplastic genome	#N/A	#N/A	#N/A	361.314	214.482	0.434898	0.358928	0.904845	166.34	286.858	-0.68732	0.0497283	0.243398	391.284	325.948	0.191934	0.699707	0.999861	254.966	376.396	-0.346536	0.456623	0.99997	386.384	270.723	0.30791	0.553393	0.93967	309.375	296.425	0.0258827	0.950278	0.999287	205.014	369.892	-0.685635	0.088677	0.999413	332.97	1630.77	-1.70961	0.00767782	0.185643	73.6537	183.502	-0.927259	0.0221946
gene13	atpA	Chloroplastic genome	#N/A	#N/A	#N/A	2663.67	1875.41	0.29007	0.541505	0.947242	2097.99	2619.02	-0.252914	0.549564	0.778322	1242.19	974.055	0.178802	0.737073	0.999861	335.836	485.215	-0.32464	0.485999	0.99997	494.824	536.257	-0.0662603	0.895927	0.991823	1811.21	683.76	0.934948	0.0312418	0.933888	933.524	1059.57	-0.132782	0.778409	0.999413	1211.19	5993.85	-1.70725	0.00830726	0.192468	204.621	751.344	-1.44125	0.00012059
GSCOCG00036509001	Cc07_g15180	chr7	11882987	11885085	GSCOCT00036509001~ Hypothetical protein~ unknown_gene~ missing_functional_completeness	131.109	107.884	0.206412	0.503192	0.942239	118.34	106.317	0.102379	0.765111	0.902368	180.393	122.907	0.372636	0.448912	NA	372.912	165.711	0.780868	0.0748228	0.99997	233.514	190.843	0.234057	0.553049	0.93967	216.571	215.432	-0.0199859	0.958391	0.999287	138.275	146.586	-0.0920185	0.799767	0.999413	110.363	469.261	-1.70296	0.00334314	0.119851	141.884	134.107	0.0442185	0.895243
GSCOCG00021183001	Cc05_g12510	chr5	26349238	26350620	GSCOCT00021183001~ NAC domain containing protein 2~ NAC018~ complete	6.28853	34.1671	-1.231	0.011001	0.342785	13.7543	38.8675	-0.601646	0.21353	0.504956	12.661	9.44431	0.141266	0.784247	NA	9.17335	22.3898	-0.322839	0.432076	0.99997	3.64758	0.263933	0.437838	0.251941	NA	19.0399	23.5077	-0.12873	0.773311	0.999287	7.11322	15.4959	-0.443333	0.339361	0.999413	0.875234	26.4821	-1.6981	0.0205843	0.299746	5.38908	35.0999	-1.46466	0.000741522
GSCOCG00031379001	Cc06_g06470	chr6	5163331	5164113	GSCOCT00031379001~ Putative uncharacterized protein~ unknown_gene~ fragment	130.686	297.284	-0.73832	0.120519	0.77585	250.51	233.085	0.0871744	0.736554	0.887333	76.114	125.631	-0.447382	0.379093	NA	24.0455	57.0514	-0.813636	0.0710834	0.99997	81.7458	70.5635	0.120716	NA	NA	116.213	132.63	-0.151619	0.709391	0.999287	177.973	347.012	-0.832228	0.0196679	0.999413	171.991	701.593	-1.69041	0.00231861	0.0952164	222.141	393.283	-0.6799	0.0524548
GSCOCG00031422001	Cc06_g06130	chr6	4825411	4827377	GSCOCT00031422001~ Putative Protein of unknown function, DUF584~ unknown_gene~ modules	50.6457	83.8072	-0.683864	0.030873	0.531338	49.5177	63.9645	-0.273516	0.515151	0.758074	59.3806	51.7019	0.178863	0.710795	NA	61.1909	64.9109	-0.0823576	0.834521	0.99997	80.6807	53.3904	0.4271	0.35936	0.874011	42.4068	52.8264	-0.227156	0.602202	0.999287	42.9696	75.3137	-0.5681	0.199884	0.999413	32.3986	136.429	-1.68896	0.00364965	0.125063	71.5869	70.0677	-0.000643129	0.99849
GSCOCG00038621001	Cc05_g15960	chr5	28687875	28691965	GSCOCT00038621001~ NAC domain-containing protein 21/22~ NAC021~ complete	16.7309	110.563	-1.24555	0.00998393	0.325814	150.63	65.8996	0.86563	0.0419463	0.22222	127.045	118.816	0.056658	0.91522	NA	32.4063	51.4173	-0.257206	0.57517	0.99997	43.7687	19.8145	0.406342	0.423113	0.90382	136.592	88.1279	0.325115	0.482209	0.999287	55.859	39.2352	0.209113	0.661917	0.999413	17.5588	139.194	-1.68889	0.0209324	0.300968	87.4077	58.3278	0.349081	0.411231
GSCOCG00020569001	Cc11_g05930	chr11	21618817	21621722	GSCOCT00020569001~ Putative Probable transmembrane ascorbate ferrireductase 3~ CYB561C~ complete	843.801	614.583	0.353582	0.292123	0.891338	643.312	1192.34	-0.787182	0.0176467	0.145336	156.272	129.796	0.230849	0.550638	NA	129.893	83.4832	0.5002	0.180784	0.99997	169.242	152.473	0.114037	0.773799	0.980702	256.654	513.038	-0.867949	0.00983887	0.660301	959.159	996.52	-0.0752741	0.824868	0.999413	851.82	3346.99	-1.68774	0.00141401	0.0729226	812.462	878.47	-0.133198	0.586211
GSCOCG00009442001	Cc02_g28560	chr2	27235359	27241101	GSCOCT00009442001~ Protein of unknown function (DUF3411)~ unknown_gene~ fragment	689.624	1259.63	-0.708989	0.0843067	0.723825	1424.07	2020.87	-0.47387	0.0938679	0.339149	1052.93	1687.64	-0.537509	0.205543	0.999861	717.458	1106.01	-0.493299	0.217495	0.99997	446.56	715.013	-0.550006	0.1956	0.77955	758.337	778.902	-0.0598021	0.851719	0.999287	841.551	827.815	-0.00625795	0.98639	0.999413	334.868	1278.45	-1.6865	0.000858545	0.0571418	997.652	1226.43	-0.284893	0.349555
GSCOCG00026850001	Cc03_g15600	chr3	31268899	31273892	GSCOCT00026850001~ NADP-dependent alkenal double bond reductase P2~ P2~ complete	13.5144	69.8452	-1.11858	0.0207249	0.457313	97.7951	338.061	-1.44442	0.000231448	0.0134173	211.544	104.83	0.45157	0.395951	NA	145.97	128.46	0.0802913	0.864314	0.99997	55.8148	84.3321	-0.308186	0.559005	0.939746	142.013	166.005	-0.170962	0.698668	0.999287	83.5974	75.4536	0.0512468	0.914592	0.999413	59.3389	311.004	-1.6822	0.0126848	0.240129	47.842	118.466	-0.775617	0.0720278
gene81	infA	Chloroplastic genome	#N/A	#N/A	#N/A	153.095	99.3585	0.345502	0.472386	0.933923	83.1643	61.5599	0.299363	0.492593	0.742095	115.422	85.443	0.294756	0.564431	NA	50.9769	40.672	0.140918	0.765023	0.99997	42.1142	33.5493	0.181092	0.728545	0.969813	88.1654	56.5133	0.345349	0.454217	0.999287	26.9007	70.0831	-0.826181	NA	NA	63.3891	309.989	-1.66902	0.0111207	0.226982	20.5954	55.3865	-0.81388	NA
GSCOCG00037009001	Cc07_g11370	chr7	8335017	8337184	GSCOCT00037009001~ Putative uncharacterized protein~ Safb2~ modules	196.127	288.782	-0.541226	0.0684565	0.683227	410.752	695.245	-0.685756	0.0254456	0.175698	553.153	955.594	-0.573081	0.220041	0.999861	496.216	491.728	-0.0129625	0.970963	0.99997	502.289	227.364	0.979323	0.00726333	0.208388	158.977	212.877	-0.364875	0.32367	0.999287	200.639	311.318	-0.51789	0.194426	0.999413	106.865	432.071	-1.66695	0.00340133	0.120847	293.242	291.128	-0.0137178	0.963603
GSCOCG00032105001	Cc11_g14100	chr11	30806063	30806314	GSCOCT00032105001~ Hypothetical protein~ unknown_gene~ missing_functional_completeness	9.1887	43.47	-1.14091	0.0184531	0.432708	18.0417	26.8378	-0.319386	0.514116	0.757389	34.5799	26.8133	0.18831	0.724111	NA	13.025	24.0581	-0.379363	0.414856	0.99997	12.3059	9.87067	0.14117	0.788576	NA	37.9831	26.6106	0.214595	0.640753	0.999287	14.8418	13.9742	-0.00763713	0.98694	0.999413	4.38111	44.7577	-1.66646	0.0243808	0.321127	16.1215	35.6984	-0.701523	0.10183
GSCOCG00024139001	Cc01_g10430	chr1	29082347	29086480	GSCOCT00024139001~ Serine carboxypeptidase-like 48~ SCPL48~ complete	57.2498	81.4365	-0.455301	0.202305	0.846808	74.238	56.9667	0.226362	0.632413	0.826514	95.3334	86.3984	0.109875	0.817728	NA	97.0437	81.0385	0.138956	0.765238	0.99997	66.0802	82.8278	-0.27945	0.493559	0.925463	123.873	101.18	0.157283	0.72813	0.999287	66.0385	90.9817	-0.359966	0.401727	0.999413	51.5036	229.099	-1.66498	0.00746764	0.182596	126.224	191.59	-0.528033	0.111598
GSCOCG00003064001	Cc00_g03090	chr0	21786227	21797724	GSCOCT00003064001~ Putative uncharacterized protein~ unknown_gene~ fragment	248.285	396.813	-0.570005	0.128724	0.786667	644.848	287.518	0.965682	0.00668059	0.0875587	227.643	162.088	0.334328	0.507467	NA	7.88114	70.2291	-1.49644	0.00154357	0.451548	2.06961	6.51966	-0.426623	0.361963	NA	0	2.98528	-0.165549	NA	NA	4.97846	6.85638	-0.115655	0.76772	0.999413	23.8027	134.415	-1.6643	0.0169391	0.276934	151.68	245.801	-0.590528	0.0874676
GSCOCG00030927001	Cc03_g09490	chr3	11640249	11641477	GSCOCT00030927001~ Hypothetical protein~ unknown_gene~ missing_functional_completeness	27.4126	137.515	-1.33655	0.00530579	0.236898	10.9503	89.3133	-2.10098	2.75063e-06	0.000657482	42.8848	35.5724	0.13509	0.800293	NA	107.788	45.2853	0.455412	0.318398	0.99997	17.7742	17.5444	0.00221001	0.996609	0.999474	38.2521	264.93	-1.39113	0.00276622	0.37048	58.0502	149.232	-0.570791	0.226304	0.999413	24.3569	190.209	-1.66321	0.0232136	0.316307	26.8583	218.423	-1.59315	0.0002553
GSCOCG00005848001	Cc00_g12680	chr0	97157167	97157983	GSCOCT00005848001~ Putative Glutathione transferase GST 23~ HSP26-A~ complete	18.3868	77.5718	-1.05209	0.0298058	0.521857	32.011	46.4532	-0.369713	0.417653	0.686867	24.5181	14.4636	0.284747	0.587649	NA	8.62649	17.873	-0.314129	0.46394	0.99997	3.09655	9.03129	-0.304515	0.475537	NA	17.895	29.8782	-0.348545	0.449566	0.999287	17.3641	16.0134	0.00941847	0.982329	0.999413	6.07535	88.6115	-1.66276	0.0246801	0.322941	30.2462	58.6039	-0.516552	0.236572
GSCOCG00041223001	Cc06_g14690	chr6	12591529	12597245	GSCOCT00041223001~ Cellulose synthase A catalytic subunit 7 [UDP-forming]~ CESA7~ complete	52.6809	511.162	-1.85703	0.000104428	0.0249326	259.671	239.985	0.0702004	0.874767	0.95082	311.776	311.2	0.00853157	0.987255	0.999861	218.827	154.285	0.200941	0.664616	0.99997	151.293	81.3022	0.49876	NA	NA	453.689	248.653	0.416684	0.370162	0.999287	213.971	126.808	0.158999	0.691179	0.999413	62.6483	305.503	-1.66227	0.0118031	0.234221	262.888	460.026	-0.498181	0.246437
GSCOCG00030283001	Cc08_g13950	chr8	29003792	29008694	GSCOCT00030283001~ Putative unknown protein; FUNCTIONS IN: molecular_function unknown; INVOLVED IN: biological_process unknown; LOCATED IN: cellular_component unknown; BEST Arabidopsis thaliana protein match is: unknown protein (TAIR:AT4G11780.1).~ unknown_gene~ complete	32.386	159.709	-1.46764	0.001707	0.135265	103.801	113.424	-0.132106	0.665621	0.845489	101.579	156.325	-0.512769	0.201712	NA	80.8441	83.4162	-0.0516717	0.9075	0.99997	37.2839	52.5368	-0.323173	0.527214	0.93539	45.6538	54.4457	-0.20217	0.629276	0.999287	23.9337	27.7058	-0.0937132	0.844454	0.999413	6.32969	51.7186	-1.66225	0.0236853	0.31931	21.5632	138.709	-1.67413	7.33774e-05
GSCOCG00026932001	Cc08_g09810	chr8	24643185	24645647	GSCOCT00026932001~ Putative alpha/beta-Hydrolases superfamily protein~ unknown_gene~ fragment	169.509	159.718	0.0365759	0.900281	0.990922	133.317	298.565	-1.00695	0.00288699	0.0564601	58.3784	139.789	-0.820403	0.102164	NA	72.9344	135.852	-0.673916	0.106895	0.99997	149.705	92.3257	0.592668	0.0996591	0.639932	89.9753	128.875	-0.43058	0.253075	0.999287	179.393	161.52	0.0976833	0.80204	0.999413	93.5592	401.845	-1.66074	0.00634121	0.168842	209.522	322.788	-0.560965	0.06866
GSCOCG00023169001	Cc06_g00050	chr6	46671	48017	GSCOCT00023169001~ Putative Protein LURP-one-related 5~ At1g80120~ modules	50.2427	61.4629	-0.267676	0.451303	0.926266	48.3653	75.0591	-0.500918	0.197828	0.48817	19.8319	52.7838	-0.842196	0.105078	NA	46.9447	81.9967	-0.555555	0.209875	0.99997	99.2287	103.147	-0.0530777	0.905161	0.992667	67.0649	47.5378	0.313327	0.46566	0.999287	42.2181	33.4349	0.210721	0.635658	0.999413	22.9227	103.362	-1.66031	0.00815874	0.191485	46.7651	47.5844	-0.0512797	0.882433
GSCOCG00029175001	Cc02_g13290	chr2	11419002	11419718	GSCOCT00029175001~ Putative E3 ubiquitin-protein ligase RMA1H1~ RMA1H1~ complete	148.181	263.557	-0.72964	0.0470892	0.604594	294.352	234.372	0.279303	0.307576	0.599833	99.0605	121.023	-0.198652	0.666998	NA	76.4523	64.3985	0.124603	0.789591	0.99997	87.0002	40.1256	0.708799	0.161634	0.750737	69.8396	156.614	-0.76604	0.0862576	0.999287	110.022	162.109	-0.425522	0.332434	0.999413	92.9224	354.679	-1.65839	0.00152215	0.0765025	149.735	213.98	-0.465699	0.127831
GSCOCG00015140001	Cc02_g24230	chr2	21287762	21288298	GSCOCT00015140001~ Putative Auxin-induced protein X10A~ ARG7~ modules	740.529	1002.1	-0.392304	0.322451	0.896939	1529.55	1816.27	-0.24032	0.372946	0.652659	527.864	609.732	-0.120452	0.812211	0.999861	191.066	243.043	-0.301054	0.414032	0.99997	312.761	328.824	-0.0615169	0.886593	0.991114	663.933	761.152	-0.197967	0.499408	0.999287	946.451	1370.44	-0.464006	0.214943	0.999413	625.251	2320.29	-1.65563	0.000890693	0.0580934	1134.01	1319.42	-0.211807	0.496511
GSCOCG00001030001	Cc11_g15010	chr11	31599114	31599839	GSCOCT00001030001~ Putative AP2/EREBP transcription factor~ ERF113~ modules	12.1069	31.6858	-0.86705	0.0680204	0.682509	65.4141	56.4891	0.157278	0.659705	0.841846	63.1727	166.156	-0.649865	0.223409	NA	38.41	48.6299	-0.183847	0.697271	0.99997	84.8923	48.7094	0.456295	0.382737	0.884455	61.1702	44.9008	0.214135	0.64398	0.999287	35.3369	35.2484	-0.0106416	0.982252	0.999413	14.5981	81.842	-1.65541	0.0175239	0.282955	35.0815	19.6999	0.44679	0.304736
GSCOCG00017228001	Cc08_g08910	chr8	23395869	23400613	GSCOCT00017228001~ Putative BURP domain-containing protein 5~ BURP3~ complete	2199.34	2851.11	-0.294503	0.512628	0.942999	3491.42	3508.93	-0.0200088	0.941824	0.977428	916.478	2755.86	-0.850028	0.109691	0.999861	427.181	417.937	0.00784839	0.986673	0.99997	594.488	523.083	0.133342	0.781795	0.98221	844.695	1130.87	-0.380842	0.252872	0.999287	1677.75	1760.87	-0.086653	0.821023	0.999413	930.803	3376.07	-1.65414	0.000462269	0.0383167	2623.17	3251.86	-0.254373	0.489935
GSCOCG00019571001	Cc11_g01400	chr11	4984180	4984539	GSCOCT00019571001~ Hypothetical protein~ unknown_gene~ missing_functional_completeness	105.037	151.058	-0.500602	0.129353	0.787257	68.9424	190.586	-1.20619	0.00157287	0.0405627	104.823	107.472	-0.0187738	0.966957	NA	217.118	265.75	-0.266027	0.440421	0.99997	227.167	229.979	-0.0242606	0.950623	0.996935	166.517	269.191	-0.57061	0.134462	0.999287	210.28	228.257	-0.119451	0.743058	0.999413	111.593	422.447	-1.65311	0.00148193	0.075671	178.465	194.768	-0.132023	0.682308
GSCOCG00017771001	Cc09_g01730	chr9	1383930	1384301	GSCOCT00017771001~ Putative Expression of the gene is downregulated in the presence of paraquat, an inducer of photoxidative stress.~ unknown_gene~ complete	11.6488	26.0998	-0.857155	0.0528582	0.631328	6.00718	15.0915	-0.567184	0.245175	NA	13.5935	22.1554	-0.296079	0.579064	NA	16.9847	35.2586	-0.614716	0.189193	0.99997	39.3994	15.2513	0.742818	0.1569	0.741911	17.9387	17.4692	0.0136487	0.976583	0.999287	7.12748	24.3724	-0.822222	0.0846608	0.999413	0.437617	37.2168	-1.65153	0.0219824	0.309815	12.0867	25.7926	-0.703866	0.0951213
GSCOCG00032106001	Cc11_g14090	chr11	30804304	30804495	GSCOCT00032106001~ Hypothetical protein~ unknown_gene~ missing_functional_completeness	0	8.89503	-0.714594	0.0655568	0.673743	5.88453	5.97765	-0.0256428	0.951224	NA	17.0035	3.91982	0.343795	NA	NA	9.30773	1.90561	0.200906	NA	NA	15.8901	3.76623	0.24817	NA	NA	13.7857	11.0862	0.0527077	0.886714	0.999287	0	5.76483	-0.252582	NA	NA	0	28.0428	-1.65116	0.0208434	0.300968	3.57942	13.4922	-0.46376	0.224585
GSCOCG00034553001	Cc10_g07200	chr10	6104040	6109231	GSCOCT00034553001~ BEST Arabidopsis thaliana protein match is: Mitochondrial import inner membrane translocase subunit Tim17/Tim22/Tim23 family protein (TAIR:AT5G51150.1); Has 323 Blast hits to 315 proteins in 124 species: Archae - 0; Bacteria - 0; Metazoa - 95; Fungi - 110; Plants - 73; Viruses - 0; Other Eukaryotes - 45 (source: NCBI BLink).~ unknown_gene~ fragment	184.541	371.371	-0.921108	0.00528586	0.236898	131.439	168.664	-0.343483	0.217397	0.509456	89.0339	149.769	-0.553981	0.221475	NA	118.491	171.749	-0.456162	0.221129	0.99997	174.355	212.215	-0.249473	0.521308	0.9347	253.415	224.675	0.105322	0.793673	0.999287	204.669	217.254	-0.0937851	0.81982	0.999413	126.206	473.727	-1.65116	0.00128058	0.0684808	192.147	264.47	-0.432333	0.124006
GSCOCG00041327001	Cc06_g13940	chr6	11627168	11627858	GSCOCT00041327001~ EG45-like domain containing protein~ CjBAp12~ complete	13.2285	16.6091	-0.209536	0.65941	0.96429	166.311	14.2306	2.28235	6.80689e-07	0.000253517	45.598	1.00667	1.60167	0.00220455	NA	3.66389	0.508162	0.163709	0.503326	NA	0	1.9795	-0.212057	NA	NA	1.0576	7.4632	-0.214161	NA	NA	1.53627	3.52295	-0.103375	0.696472	0.999413	0.656426	37.1324	-1.65063	0.0226058	0.311745	41.3755	15.4941	0.732986	0.0929751
GSCOCG00034028001	Cc11_g04040	chr11	16348297	16349217	GSCOCT00034028001~ Putative Acidic endochitinase~ unknown_gene~ complete	8498.66	19819.2	-0.461817	0.321138	0.896711	13603.2	17949.5	-0.345989	0.34438	0.629369	5916.84	65299.7	-1.1125	0.0305721	0.999861	3410.55	3947.99	-0.123194	0.794285	0.99997	14797.3	7127.25	0.31872	0.509501	0.930109	6764.86	5328.54	0.0735419	0.848816	0.999287	7180.87	13138.9	-0.240592	0.569223	0.999413	4855.81	22453.1	-1.64682	0.0114223	0.23027	14591.7	10695.5	0.137772	0.734709
GSCOCG00009429001	Cc02_g28490	chr2	27095566	27100069	GSCOCT00009429001~ Putative uncharacterized protein~ unknown_gene~ complete	56.0498	142.586	-1.06921	0.00962711	0.320625	72.8535	131.166	-0.636032	0.137603	0.41231	188.866	169.215	0.12625	0.762381	NA	202.022	215.881	-0.0918479	0.817311	0.99997	152.111	146.97	0.0323082	0.93257	0.994418	237.16	244.665	-0.0622858	0.872008	0.999287	166.896	178.742	-0.104695	0.810224	0.999413	90.1021	379.078	-1.64669	0.00600724	0.166164	97.593	191.361	-0.813655	0.0176164
GSCOCG00019849001	Cc02_g00620	chr2	477231	477668	GSCOCT00019849001~ unknown protein; BEST Arabidopsis thaliana protein match is: unknown protein (TAIR:AT3G49550.1); Has 1807 Blast hits to 1807 proteins in 277 species: Archae - 0; Bacteria - 0; Metazoa - 736; Fungi - 347; Plants - 385; Viruses - 0; Other Eukaryotes - 339 (source: NCBI BLink).~ unknown_gene~ complete	173.759	240.12	-0.463785	0.120666	0.77585	282.686	325.746	-0.208444	0.442533	0.70512	427.053	471.919	-0.114671	0.77499	0.999861	764.243	326.768	0.823619	0.0586246	0.99997	505.513	345.673	0.458061	0.234868	0.808378	236.423	417.296	-0.704201	0.0425093	0.999287	203.283	445.149	-0.855611	0.0443434	0.999413	182.393	654.588	-1.64643	0.000403521	0.0359992	228.163	211.686	0.0681891	0.803404
GSCOCG00040692001	Cc04_g14500	chr4	21743587	21746016	GSCOCT00040692001~ Ribulose bisphosphate carboxylase/oxygenase activase 1, chloroplastic~ RCA1~ complete	123.409	183.722	-0.481035	0.245969	0.873007	804.257	1386.61	-0.688622	0.045813	0.232403	651.321	248.082	1.0442	0.0231419	0.999861	221.954	169.144	0.161628	0.728592	0.99997	23.8262	28.8451	-0.155399	0.767774	0.98003	13.942	71.8388	-0.804643	0.0710325	0.999287	60.2304	50.9333	0.107494	0.818336	0.999413	130.217	599.147	-1.6441	0.0108208	0.225394	292.614	477.217	-0.569994	0.12536
GSCOCG00004629001	Cc00_g09800	chr0	83215007	83218475	GSCOCT00004629001~ proline-rich family protein~ unknown_gene~ complete	1723.57	1857.13	-0.147011	0.613732	0.960905	2175.71	5288.5	-1.19838	4.48115e-06	0.000944285	2384.6	4097.07	-0.68095	0.0484405	0.999861	3368	4390.84	-0.327933	0.385277	0.99997	2342.03	3619.77	-0.503365	0.237809	0.811326	2295.58	3905.02	-0.65184	0.065649	0.999287	3945.22	3226.48	0.19481	0.63682	0.999413	1639.87	5935.68	-1.64197	0.000650502	0.0474073	2789.18	3466.17	-0.308836	0.250959
gene39	rps4	Chloroplastic genome	#N/A	#N/A	#N/A	101.32	49.7038	0.594985	NA	NA	32.3468	71.4764	-0.770938	0.0950675	0.340794	67.1449	22.9761	0.825975	0.120469	NA	33.6682	41.3652	-0.144829	0.758841	0.99997	140.773	70.9476	0.481373	NA	NA	50.7505	68.9286	-0.301562	0.493524	0.999287	37.1058	68.568	-0.619995	0.1699	0.999413	78.5094	391.355	-1.63628	0.0148811	0.259011	15.3685	35.681	-0.763709	0.0728862
GSCOCG00016208001	Cc01_g18410	chr1	35490947	35492440	GSCOCT00016208001~ Putative Hyoscyamine 6-dioxygenase~ H6H~ complete	29.6986	146.559	-1.44968	0.00204836	0.152957	444.027	138.96	1.15325	0.0105646	0.110511	324.562	803.377	-0.608608	0.253546	0.999861	677.18	289.337	0.632921	0.180001	0.99997	386.02	248.912	0.397639	0.436613	0.906698	517.076	343.008	0.425541	0.283401	0.999287	247.776	44.4115	1.55308	0.000732773	0.697762	21.9039	107.853	-1.63447	0.0144843	0.255501	164.261	58.7842	0.86603	0.0436545
GSCOCG00015894001	Cc00_g01110	chr0	5925255	5926472	GSCOCT00015894001~ F-box/kelch-repeat protein At1g30090~ At1g30090~ complete	174.892	184.802	-0.115858	0.690912	0.968023	125.242	175.02	-0.437338	0.135939	0.410357	115.572	128.186	-0.11203	0.777803	NA	114.314	164.631	-0.46144	0.18528	0.99997	256.669	161.03	0.574723	0.108205	0.653695	241.882	162.27	0.433467	0.248877	0.999287	188.36	191.036	-0.047301	0.911529	0.999413	121.722	467.244	-1.63381	0.00280359	0.106406	196.75	204.182	-0.07721	0.790332
GSCOCG00004865001	Cc00_g21000	chr0	133873591	133875495	GSCOCT00004865001~ Ubiquitin-like protein ATG12~ ATG12~ complete	122.214	122.736	-0.0475703	0.884909	0.989652	117.999	181.089	-0.570473	0.0505665	0.244938	150.739	172.691	-0.166462	0.671998	NA	225.553	161.498	0.341592	0.398339	0.99997	135.609	189.296	-0.437464	0.201644	0.784914	179.178	187.63	-0.0800588	0.820835	0.999287	181.377	155.43	0.127747	0.765585	0.999413	77.2373	301.567	-1.63139	0.00347093	0.122217	127.672	195.789	-0.566268	0.0546825
GSCOCG00004723001	Cc08_g04660	chr8	7839386	7840372	GSCOCT00004723001~ Putative Cytosolic sulfotransferase 15~ SOT15~ complete	719.043	2435.79	-0.550475	0.221964	0.861872	1419	1823	-0.336377	0.275664	0.569133	463.158	3690.14	-1.91332	0.000172265	0.0939157	866.807	1144.75	-0.173969	0.709484	0.99997	398.612	1379.04	-0.537719	0.272515	0.839028	856.166	715.734	0.16179	0.693437	0.999287	789.84	593.734	0.258829	0.565976	0.999413	127.338	560.815	-1.62953	0.00984313	0.212427	496.634	2418.11	-0.865297	0.0429327
GSCOCG00030634001	Cc03_g12940	chr3	23137728	23138944	GSCOCT00030634001~ Hypothetical protein~ unknown_gene~ missing_functional_completeness	1413.11	2153.14	-0.445535	0.330021	0.898298	1109.24	1393.02	-0.28078	0.461125	0.718727	859.85	785.169	0.0843565	0.873884	0.999861	448.098	508.145	-0.109202	0.816424	0.99997	860.713	505.352	0.477701	0.352843	0.871658	1073.97	1041.42	0.00381951	0.992842	0.999726	1564.62	2024.34	-0.345745	0.318429	0.999413	955.152	3596.61	-1.62798	0.00224222	0.0935645	1798.85	2602.57	-0.468632	0.157694
GSCOCG00028440001	Cc01_g14420	chr1	32488653	32492108	GSCOCT00028440001~ Asparagine synthetase [glutamine-hydrolyzing]~ AS~ complete	73.9692	250.116	-0.930888	0.0544016	0.635854	1046.08	1473.56	-0.164371	0.721343	0.878169	187.94	138.144	0.214779	0.686642	NA	200.011	170.734	0.0810512	NA	NA	194.083	50.0685	1.10002	NA	NA	459.951	521.615	-0.0530108	NA	NA	69.4365	3580.04	-0.599136	NA	NA	62.8961	1669.77	-1.62765	NA	NA	588.836	151.61	0.552935	0.167683
GSCOCG00006658001	Cc00_g02690	chr0	18593037	18595312	GSCOCT00006658001~ Putative Subtilisin-like protease~ ARA12~ complete	27.7759	27.8188	-0.00214581	0.996406	0.999561	55.5103	54.7781	0.00576036	0.990583	0.996246	20.4204	82.6397	-1.04265	0.0504136	NA	3.53492	46.1121	-1.28172	0.0055679	0.755764	34.3981	72.2218	-0.78761	0.0972303	0.635561	17.3168	29.0854	-0.13965	0.701448	0.999287	6.36323	59.677	-0.835328	0.0566551	0.999413	10.6874	102.369	-1.62677	NA	NA	19.2321	17.3626	0.0689152	0.874678
GSCOCG00037200001	Cc07_g09760	chr7	7136165	7137568	GSCOCT00037200001~ Isoflavone reductase homolog~ At1g75280~ complete	2044.38	2861.76	-0.452743	0.1972	0.846318	5758.5	8373.78	-0.484238	0.142943	0.418735	5457.28	7569.82	-0.375079	0.362143	0.999861	3559.16	4735.02	-0.322966	0.422524	0.99997	3022.15	2715.27	0.120202	0.749977	0.975437	3792.47	3297.57	0.133355	0.719022	0.999287	6829.98	4564.79	0.470249	0.165509	0.999413	1821.24	6466	-1.62615	0.000545354	0.0419085	2729.07	7687.09	-1.21707	0.000591667
GSCOCG00034555001	Cc10_g07190	chr10	6102564	6102932	GSCOCT00034555001~ TRM112-like protein At1g78190~ At1g78190~ complete	170.878	260.217	-0.568677	0.085732	0.725607	216.121	403.911	-0.805704	0.0104261	0.110068	420.632	631.614	-0.448239	0.30561	0.999861	345.367	425.403	-0.26061	0.4958	0.99997	521.357	267.615	0.744379	0.0939673	0.629252	380.28	415.92	-0.124282	0.726478	0.999287	218.779	420.204	-0.727202	0.0817011	0.999413	179.373	638.049	-1.6261	0.000660035	0.0474783	283.494	334.795	-0.215115	0.523753
GSCOCG00035513001	Cc08_g15720	chr8	30430767	30431069	GSCOCT00035513001~ Putative unknown protein; BEST Arabidopsis thaliana protein match is: unknown protein (TAIR:AT5G41761.1); Has 128 Blast hits to 128 proteins in 12 species: Archae - 0; Bacteria - 0; Metazoa - 0; Fungi - 0; Plants - 128; Viruses - 0; Other Eukaryotes - 0 (source: NCBI BLink).~ unknown_gene~ modules	860.156	1277.77	-0.474695	0.25434	0.876225	999.316	648.792	0.56531	0.0298312	0.191098	529.951	783.176	-0.302466	0.567915	0.999861	443.376	665.199	-0.302883	0.521405	0.99997	767.425	605.515	0.219468	0.668227	0.958084	1016.62	883.631	0.121614	0.768434	0.999287	1512.42	1064.77	0.366463	0.35176	0.999413	659.748	2377.95	-1.62603	0.000882901	0.0580548	1635.77	1879.49	-0.194974	0.521125
GSCOCG00005318001	Cc04_g12540	chr4	13668407	13672923	GSCOCT00005318001~ Cell division cycle protein 48 homolog~ CDC48~ complete	6.59209	15.4068	-0.73292	0.1254	0.78261	5.39562	4.36274	0.068366	0.882774	NA	2.90304	1.00667	0.108257	0.70466	NA	0.489881	1.14337	-0.0695878	0.746258	NA	11.3486	2.07387	0.622632	0.188296	NA	5.29724	0	0.171083	NA	NA	2.69563	11.5142	-0.53153	0.211617	0.999413	2.60061	30.478	-1.62446	0.0284007	0.33991	7.93345	5.9064	0.106204	0.781481
gene51	atpB	Chloroplastic genome	#N/A	#N/A	#N/A	1946.56	1394.69	0.353308	0.368411	0.907041	1672.91	1783.19	-0.0863445	0.820665	0.927122	1885.58	1023.63	0.580685	0.256975	0.999861	759.406	856.43	-0.103348	0.826081	0.99997	828.325	516.351	0.548195	0.188238	0.775018	2202.22	865.197	0.902731	0.0366123	0.985631	1214.4	1133.85	0.0413375	0.923554	0.999413	1289.48	4563.85	-1.62443	0.000490922	0.0396906	951.033	1194.27	-0.288177	0.423087
GSCOCG00017861001	Cc09_g01070	chr9	795018	799760	GSCOCT00017861001~ Alternative oxidase 4, chloroplastic/chromoplastic~ AOX4~ complete	1049.52	2757.9	-1.24426	0.00025869	0.0444085	1853.29	2536.49	-0.412171	0.198819	0.489484	5540.17	4466.68	0.252308	0.543402	0.999861	5433.61	5867.06	-0.0941988	0.817374	0.99997	2794.09	3602.53	-0.319219	0.392599	0.8889	4223.05	5874.2	-0.386954	0.328167	0.999287	2776.28	3234.48	-0.220665	0.504804	0.999413	1379.69	5079.9	-1.62218	0.00162441	0.0785536	1833.66	3507.33	-0.765044	0.0321425
GSCOCG00015406001	Cc02_g33660	chr2	46315409	46322296	GSCOCT00015406001~ Putative Subtilisin-like protease~ ARA12~ complete	71.8136	73.1455	-0.0528835	0.905255	0.991158	145.558	159.929	-0.102878	0.796763	0.917543	97.6404	46.873	0.783874	0.0995869	NA	44.2217	49.1774	-0.122456	0.78164	0.99997	93.2092	38.2458	0.824225	0.102874	0.645635	54.44	39.5391	0.317997	0.452598	0.999287	75.8448	78.7934	-0.0424901	0.925692	0.999413	37.8694	153.657	-1.62168	0.00653846	0.171202	93.6688	69.4786	0.326898	0.339255
GSCOCG00042305001	Cc04_g15360	chr4	24953241	24954043	GSCOCT00042305001~ Putative uncharacterized protein~ UBC2~ fragment	423.039	429.096	-0.0519017	0.870014	0.988377	330.32	835.01	-1.11546	0.00279009	0.0556454	325.797	622.158	-0.673462	0.151292	0.999861	265.511	477.268	-0.680435	0.0832494	0.99997	685.483	444.98	0.519074	0.179891	0.768914	394.442	568.357	-0.474199	0.147516	0.999287	648.718	667.355	-0.062559	0.872858	0.999413	269.308	1057.69	-1.62075	0.00484032	0.147038	600.208	693.673	-0.217397	0.387697
GSCOCG00029692001	Cc02_g09170	chr2	7452644	7453812	GSCOCT00029692001~ Putative Trans-2,3-enoyl-CoA reductase~ gpsn2~ fragment	328.696	348.459	-0.10907	0.78587	0.98148	715.071	1415.71	-0.925392	0.000353953	0.017248	201.763	329.593	-0.482015	0.321581	NA	115.788	135.59	-0.194235	0.611636	0.99997	187.462	194.081	-0.0507357	0.898862	0.991823	170.509	336.88	-0.778703	0.0475366	0.999287	335.636	629.908	-0.704833	0.0926584	0.999413	384.778	1432.53	-1.61985	0.00223117	0.0933542	580.98	640.861	-0.15682	0.567696
GSCOCG00041100001	Cc09_g10020	chr9	21200939	21208597	GSCOCT00041100001~ Putative Quinone oxidoreductase PIG3~ TP53I3~ complete	7.79735	6.20578	0.161858	0.737282	0.976556	6.17918	0	0.312164	NA	NA	1.479	6.6577	-0.536779	0.25215	NA	0.975119	1.39745	-0.041624	0.864064	NA	6.22394	3.32315	0.16476	0.689257	NA	3.31077	11.7404	-0.246404	0.452781	NA	15.3929	3.27464	0.699738	0.128125	0.999413	0.437617	22.9217	-1.61906	0.0252291	NA	8.78071	4.51712	0.285018	0.48141
GSCOCG00000138001	Cc00_g11000	chr0	88741745	88743872	GSCOCT00000138001~ Secologanin synthase~ CYP72A1~ complete	7.55608	14.2276	-0.546273	0.256404	0.876897	21.0166	7.20862	0.665584	0.176109	0.461163	7.14051	3.4043	0.282959	0.562667	NA	18.3671	13.8474	0.0247333	0.912372	0.99997	5.30671	4.56283	0.0360465	0.927748	NA	28.3566	38.9431	-0.230891	0.618609	0.999287	10.4894	3.84322	0.281728	0.477445	0.999413	1.80888	24.7593	-1.61527	0.0290949	0.344238	5.45804	12.5192	-0.566743	0.194472
GSCOCG00014654001	Cc02_g20410	chr2	18250462	18253144	GSCOCT00014654001~ unknown protein; FUNCTIONS IN: molecular_function unknown; INVOLVED IN: biological_process unknown; LOCATED IN: endomembrane system; EXPRESSED IN: 17 plant structures; EXPRESSED DURING: 10 growth stages; Has 35333 Blast hits to 34131 proteins in 2444 species: Archae - 798; Bacteria - 22429; Metazoa - 974; Fungi - 991; Plants - 531; Viruses - 0; Other Eukaryotes - 9610 (source: …	156.329	145.62	0.0582927	0.860878	0.986653	213.056	345.882	-0.618749	0.0545444	0.25408	88.6567	211.041	-0.91348	0.0499397	NA	99.2951	42.3757	0.79462	0.0749245	0.99997	47.1028	23.4302	0.598411	0.245387	0.818718	14.2392	54.1922	-1.24836	0.00482393	0.512623	46.8833	71.3802	-0.488959	0.234666	0.999413	54.6903	208.551	-1.61408	0.00371784	0.125799	128.755	176.484	-0.41262	0.18919
GSCOCG00022548001	Cc04_g07350	chr4	5699846	5700784	GSCOCT00022548001~ Putative Protein ASPARTIC PROTEASE IN GUARD CELL 1~ ASPG1~ fragment	121.419	418.962	-0.645191	0.166086	0.825402	814.987	1011.49	-0.298771	0.273164	0.566601	255.514	1755.29	-1.38005	0.00971134	0.999861	129.215	158.659	-0.135162	0.772909	0.99997	283.925	209.655	0.247222	0.637447	0.951081	184.237	275.871	-0.460654	0.254928	0.999287	127.566	581.905	-1.28264	0.00666151	0.999413	121.874	488.452	-1.61181	0.00624821	0.167474	219.427	481.957	-0.398452	0.340539
GSCOCG00017220001	Cc08_g08860	chr8	23349587	23351074	GSCOCT00017220001~ Putative Dehydration-responsive protein RD22~ RD22~ fragment	25.9196	71.5828	-0.760707	0.116189	0.771879	99.4053	56.4561	0.528931	0.257208	0.550677	203.079	74.9962	0.726646	NA	NA	27.113	22.5919	0.0755547	0.864301	0.99997	96.7613	7.11769	1.5596	NA	NA	66.5206	49.4003	0.18239	0.694195	0.999287	40.5001	24.307	0.272975	0.556562	0.999413	7.6583	92.9478	-1.60923	0.0298403	0.346045	101.735	58.1856	0.460498	0.285244
GSCOCG00011816001	Cc02_g35040	chr2	48592686	48593657	GSCOCT00011816001~ Nicotianamine synthase~ CHLN~ complete	116.098	99.6613	0.135764	0.754084	0.97818	191.466	461.256	-1.03226	0.00788172	0.0955195	77.8687	186.394	-0.861198	0.080698	NA	69.0886	158.976	-0.453473	0.323325	0.99997	152.115	162.554	-0.0614713	0.905763	0.992667	102.209	743.085	-1.36848	0.00324874	0.404569	195.436	188.022	0.015272	0.973805	0.999413	203.282	875.534	-1.60773	0.0108331	0.225394	124.21	405.165	-1.20613	0.00276307
GSCOCG00021111001	Cc05_g13040	chr5	26737022	26738241	GSCOCT00021111001~ Hypothetical protein~ unknown_gene~ missing_functional_completeness	1586.15	2042.08	-0.370538	0.225679	0.864349	2319.63	3557.96	-0.604755	0.00261142	0.0537638	1820.4	1369.4	0.361583	0.335817	0.999861	821.753	1509.92	-0.726004	0.0561656	0.99997	749.117	845.941	-0.172366	0.566976	0.940785	940.674	1126.22	-0.243863	0.448038	0.999287	1251.57	1644.15	-0.350371	0.346224	0.999413	1103.44	3897.66	-1.60736	0.000964007	0.0605841	1790.22	1865.64	-0.0722611	0.815226
GSCOCG00023979001	Cc01_g09290	chr1	27894573	27901068	GSCOCT00023979001~ Transcription factor TGA2~ TGA21~ modules	1.63789	5.73289	-0.633159	0.171788	0.831467	11.9758	16.1316	-0.163022	0.737189	0.887676	10.5805	1.95991	0.664898	0.179387	NA	20.0851	4.04306	0.332898	NA	NA	0.506513	10.2647	-0.797362	0.0819088	NA	17.1264	8.22369	0.316033	0.467498	0.999287	3.62088	5.58189	-0.145789	0.707697	0.999413	0.218809	31.0931	-1.60716	0.0247583	0.322941	6.55598	8.56219	-0.132243	0.746926
GSCOCG00037993001	Cc01_g01060	chr1	1633361	1633750	GSCOCT00037993001~ unknown protein; FUNCTIONS IN: molecular_function unknown; INVOLVED IN: response to oxidative stress; LOCATED IN: endomembrane system; EXPRESSED IN: 21 plant structures; EXPRESSED DURING: 13 growth stages; BEST Arabidopsis thaliana protein match is: unknown protein (TAIR:AT2G31940.1); Has 30201 Blast hits to 17322 proteins in 780 species: Archae - 12; Bacteria - 1396; Metazoa -…	117.239	159.688	-0.429154	0.195794	0.845523	180.879	306.39	-0.624159	0.103737	0.356041	184.628	93.9403	0.819776	0.0478079	NA	40.8965	85.7845	-0.636184	0.172068	0.99997	42.0723	84.4681	-0.648658	0.20225	0.7859	209.697	115.079	0.665845	0.0726352	0.999287	137.358	91.7833	0.358385	0.420955	0.999413	102.282	398.914	-1.60557	0.00527624	0.156304	158.371	176.374	-0.162091	0.601763
GSCOCG00031477001	Cc10_g09970	chr10	10583002	10583966	GSCOCT00031477001~ Putative Glutathione transferase GST 23~ GSTU7~ complete	4.55459	8.32213	-0.508485	0.290361	0.891079	8.00344	45.9289	-1.68037	0.000279274	0.0149285	13.0371	19.3688	-0.162486	0.747348	NA	9.05475	10.7345	-0.110473	0.80898	0.99997	8.89229	6.09589	0.20753	0.688943	NA	4.97534	71.0502	-0.867078	NA	NA	6.41893	31.2621	-0.570231	NA	NA	1.25938	34.2245	-1.59596	NA	NA	8.46005	11.6346	-0.258082	0.554633
GSCOCG00014054001	Cc02_g15880	chr2	14373505	14375464	GSCOCT00014054001~ Hypothetical protein~ unknown_gene~ missing_functional_completeness	23.3507	204.175	-0.885343	0.049462	0.618157	1231.32	1642.32	-0.102409	0.807148	0.921213	2176.42	137.177	0.647257	NA	NA	637.761	781.358	-0.038873	NA	NA	569.06	26.3339	0.774547	NA	NA	696.79	2751.55	-0.250742	NA	NA	72.6051	295.089	-0.406959	NA	NA	10.2503	6707.99	-1.59442	0.0248775	0.32339	399.983	1657.91	-0.358972	NA
gene83	rpl14	Chloroplastic genome	#N/A	#N/A	#N/A	97.7858	70.9126	0.266764	0.578806	0.953474	30.9067	41.3638	-0.27109	0.569215	0.789296	18.4025	13.505	0.206398	0.694708	NA	8.79928	9.65283	-0.0600473	0.890001	0.99997	7.21411	13.1255	-0.423267	0.421257	NA	41.502	8.42815	0.773066	0.0843298	0.999287	11.6604	27.0175	-0.719979	0.128596	0.999413	21.0455	114.829	-1.58877	0.0243652	0.321127	7.12257	28.4286	-0.913599	NA
GSCOCG00011062001	Cc01_g00720	chr1	1210494	1212499	GSCOCT00011062001~ 3,7-dimethylxanthine N-methyltransferase~ DXMT1~ complete	642.71	2163.66	-0.736699	0.123122	0.779434	1628.86	2558.8	-0.580239	0.0801657	0.312632	3545.19	6990.44	-0.658198	0.187133	0.999861	1322.34	2767.85	-0.552013	0.24261	0.99997	1210.26	1155.82	0.0542399	0.913368	0.992667	937.417	2230.55	-0.815574	0.0681193	0.999287	881.703	5087.48	-1.39422	NA	NA	285.621	1043.12	-1.58818	0.00291392	0.10883	452.481	1095.37	-0.88337	0.0298521
GSCOCG00024643001	Cc10_g01600	chr10	1176912	1177430	GSCOCT00024643001~ Peptidyl-prolyl cis-trans isomerase~ PCKR1~ complete	1211.19	3809.09	-1.53233	1.15467e-07	0.000212274	8133.96	23729.7	-1.37938	1.24234e-05	0.00193166	21604.6	62066.2	-0.955386	NA	NA	11945.9	19778	-0.617614	0.093777	0.99997	10585.6	6254.87	0.635459	0.105885	0.651333	4037.65	5027.69	-0.275151	0.43862	0.999287	3343.86	6351.44	-0.665874	0.133393	0.999413	1639.71	5704.94	-1.58687	0.00120148	0.0661368	1840.08	3827.45	-0.934403	0.00191988
GSCOCG00034438001	Cc10_g08100	chr10	7183538	7187790	GSCOCT00034438001~ Sucrose transport protein SUC4~ SUC4~ complete	998.005	1216.58	-0.300269	0.293006	0.891338	776.103	1276.71	-0.694519	0.00159717	0.0408604	749.398	927.081	-0.256484	0.487115	0.999861	1150.11	1351.59	-0.209901	0.585393	0.99997	822.301	992.922	-0.253156	0.430789	0.906164	1104.4	1263.22	-0.18868	0.564177	0.999287	1100.84	1732.49	-0.494105	0.251941	0.999413	734.752	2419.27	-1.58601	0.000117388	0.0151851	1305.46	1380.43	-0.0946891	0.753059
GSCOCG00038683001	Cc05_g15510	chr5	28360584	28361282	GSCOCT00038683001~ Hypothetical protein~ ATJ11~ missing_functional_completeness	74.8925	123.476	-0.666087	0.0425247	0.588209	89.0098	118.833	-0.343348	0.362452	0.644495	111.927	179.436	-0.505294	0.262797	NA	136.226	189.418	-0.41653	0.241493	0.99997	194.507	170.752	0.145205	0.74246	0.973989	128.11	136.194	-0.0768381	0.863949	0.999287	96.6929	102.359	-0.0609691	0.896946	0.999413	52.2186	196.061	-1.58561	0.00492422	0.147851	118.391	120.738	-0.0438655	0.89925
GSCOCG00020364001	Cc02_g04480	chr2	3564187	3568474	GSCOCT00020364001~ Putative 8-amino-7-oxononanoate synthase~ bioF~ modules	74.9486	124.288	-0.606639	0.144398	0.803337	94.3584	152.627	-0.613693	0.0868471	0.32559	79.5052	73.7443	0.0450222	0.932143	NA	108.332	84.1782	0.243566	0.567776	0.99997	98.671	125.32	-0.284948	0.501096	0.927357	59.402	131.231	-0.852115	0.0416113	0.999287	85.6326	134.422	-0.549369	0.160626	0.999413	81.5355	308.869	-1.585	0.005077	0.15185	132.905	136.272	-0.0508757	0.889364
GSCOCG00035510001	Cc08_g15700	chr8	30420739	30422292	GSCOCT00035510001~ Cox19-like CHCH family protein~ unknown_gene~ fragment	23.353	52.1742	-0.846947	0.0582008	0.650434	9.63017	21.4314	-0.737428	0.121205	0.387909	37.4603	43.4408	-0.14455	0.758721	NA	65.6214	74.4232	-0.160768	0.684533	0.99997	29.1132	86.6385	-1.29081	0.0015617	0.0828098	90.5016	141.003	-0.409892	0.366961	0.999287	45.2302	65.3787	-0.334457	0.482208	0.999413	35.1516	155.049	-1.58469	0.0148396	0.259011	34.4853	54.4997	-0.466528	0.254322
GSCOCG00022812001	Cc04_g09290	chr4	7746452	7749499	GSCOCT00022812001~ RNA polymerase II subunit A C-terminal domain phosphatase SSU72~ ssu72~ complete	195.849	221.94	-0.201998	0.518246	0.943031	173.117	266.405	-0.567751	0.0518733	0.247616	154.927	208.754	-0.326539	0.444554	NA	159.43	198.875	-0.260812	0.518717	0.99997	207.969	189.8	0.104626	0.775294	0.981089	146.097	167.05	-0.179698	0.595726	0.999287	153.444	278.158	-0.608562	0.171109	0.999413	139.962	478.455	-1.58359	0.000734973	0.0516244	276.264	208.055	0.328941	0.271926
GSCOCG00030202001	Cc08_g14600	chr8	29515230	29517531	GSCOCT00030202001~ Probable phospholipid hydroperoxide glutathione peroxidase~ CSA~ complete	1582.13	1744.4	-0.169732	0.596104	0.957883	2960.05	5397.93	-0.785677	0.0107534	0.111321	1701.01	2060.22	-0.221001	0.581917	0.999861	1593.77	1643.46	-0.0549518	0.872941	0.99997	2328.75	1730.72	0.361156	0.327362	0.863931	1739.43	2834.64	-0.632395	0.0459899	0.999287	2382.39	4015.09	-0.557052	0.203133	0.999413	1926.46	6925.62	-1.58027	0.00271275	0.103719	2147.79	2722.92	-0.33259	0.22953
GSCOCG00023118001	Cc09_g09010	chr9	16089485	16090279	GSCOCT00023118001~ Chlorophyll a-b binding protein 21, chloroplastic~ CAB21~ complete	34904.2	66457.3	-0.774527	0.0370994	0.564719	99967.2	171596	-0.687579	0.0408645	0.220191	65607.9	213683	-1.09212	0.0320542	0.999861	19957.9	44167.5	-0.705084	0.127372	0.99997	6002.39	12892.2	-0.847515	0.0599557	0.537703	1214.02	5028.04	-1.09921	0.0176205	0.830977	2925.58	11940.2	-1.09427	0.0220647	0.999413	8175.53	28134	-1.57975	0.00100867	0.0621335	37650.9	49577.2	-0.294773	0.453624
GSCOCG00031490001	Cc10_g09860	chr10	10344779	10345675	GSCOCT00031490001~ Putative germin-like protein 2-1~ Os02g0491600~ complete	1.60112	5.16147	-0.376778	0.354296	0.903411	4.09906	6.54825	-0.176774	0.672643	NA	7.74806	4.16054	0.196315	0.657099	NA	22.2873	13.8773	0.113367	NA	NA	13.3235	2.3474	0.57935	0.208593	NA	31.1029	12.9924	0.294199	0.464707	0.999287	8.28176	7.75181	0.000402398	0.99918	0.999789	0.738821	29.1679	-1.57836	0.0291289	0.344377	4.7257	13.2822	-0.477877	0.2439
GSCOCG00032930001	Cc11_g08030	chr11	25241034	25244394	GSCOCT00032930001~ Putative Protein TIFY 6B~ TIFY6B~ complete	2016.33	1645.36	0.226225	0.478926	0.935648	2122.79	4514.69	-0.953026	0.00479461	0.0744047	2324.34	3178.27	-0.358665	0.386356	0.999861	1749.06	4835.58	-1.05712	0.0141169	0.99997	3045.59	5468.46	-0.722841	0.0513348	0.502165	2408.39	2347.75	0.0142037	0.970869	0.999287	4305.54	4009.94	0.0481684	0.907677	0.999413	1550.86	5094.67	-1.57777	0.00019258	0.0218206	2180.16	2441.46	-0.147701	0.67985
GSCOCG00026966001	Cc08_g10070	chr8	24900806	24901942	GSCOCT00026966001~ Zinc finger CCCH domain-containing protein 49~ At4g29190~ complete	101.587	884.153	-2.24012	3.21917e-07	0.000455241	420.186	382.683	0.104676	0.753886	0.896262	559.436	654.353	-0.100826	0.850162	0.999861	50.0093	358.964	-2.38042	1.80967e-11	1.53523e-07	185.061	213.476	-0.175797	0.673172	0.95983	197.346	144.582	0.312199	0.43715	0.999287	85.7505	151.419	-0.537704	0.247535	0.999413	44.5146	166.713	-1.57635	0.00570345	0.161371	241.183	505.942	-0.744092	0.0665059
GSCOCG00006614001	Cc00_g04190	chr0	31580515	31583359	GSCOCT00006614001~ 60S ribosomal protein L10-2~ RPL10B~ complete	10.2075	18.9463	-0.49731	0.304218	0.891338	15.2392	53.4527	-1.1678	0.0134801	0.126174	16.4294	11.5504	0.179258	0.733264	NA	19.9354	18.8843	0.0141339	0.972947	0.99997	20.9369	9.20564	0.300235	0.515762	0.932779	32.5244	101.135	-0.831066	0.0738895	0.999287	56.8529	59.0667	-0.0367969	0.935583	0.999413	38.9998	253.482	-1.57334	0.0307235	0.349906	33.6592	52.0147	-0.435405	0.295446
GSCOCG00035756001	Cc04_g16510	chr4	26823179	26825416	GSCOCT00035756001~ Putative Dof zinc finger protein DOF3.3~ DOF3.3~ complete	473.91	906.542	-0.851578	0.00943799	0.317472	735.56	705.278	0.044764	0.889563	0.957832	192.467	121.636	0.521863	0.254234	NA	21.8631	28.4846	-0.185189	0.693353	0.99997	6.96443	8.04995	-0.0451615	0.917167	NA	64.3048	180.651	-0.997281	0.0240204	0.896754	116.003	146.973	-0.270676	0.531134	0.999413	131.95	437.07	-1.57098	0.000364777	0.0346315	440.316	862.706	-0.813023	0.0167239
GSCOCG00001095001	Cc00_g30010	chr0	182451416	182451947	GSCOCT00001095001~ Putative Heavy metal-associated isoprenylated plant protein 26~ HIPP26~ complete	272.905	373.186	-0.382004	0.361868	0.905006	657.168	432.65	0.509642	0.119961	0.385664	574.182	158.188	1.40648	0.00198371	0.49568	220.67	152.846	0.295854	0.525982	0.99997	89.8505	147.512	-0.515553	0.280618	0.839028	297.974	338.396	-0.152749	0.715063	0.999287	379.283	590.358	-0.417556	0.370734	0.999413	245.89	1020.54	-1.56947	0.0126401	0.239999	479.732	341.985	0.367454	0.291768
GSCOCG00036824001	Cc07_g12850	chr7	9551001	9553685	GSCOCT00036824001~ Putative Armadillo repeat-containing protein 7~ Armc7~ fragment	210.17	324.848	-0.620785	0.0268071	0.504965	244.772	298.622	-0.278522	0.338173	0.625298	298.983	328.186	-0.111756	0.797372	0.999861	467.928	509.259	-0.12822	0.680796	0.99997	263.513	393.605	-0.523817	0.115456	0.670026	368.659	478.753	-0.340438	0.324383	0.999287	356.404	398.109	-0.165648	0.609188	0.999413	173.845	609.998	-1.56852	0.00215395	0.0918567	275.085	350.839	-0.324139	0.305571
GSCOCG00014215001	Cc02_g17100	chr2	15718822	15719421	GSCOCT00014215001~ Hypothetical protein~ unknown_gene~ missing_functional_completeness	259.53	399.334	-0.545273	0.1524	0.81401	263.747	415.544	-0.613651	0.0189225	0.150768	210.838	404.115	-0.605504	0.22945	0.999861	350.365	342.865	-0.00132606	0.997468	0.99997	475.381	321.597	0.429052	0.341101	0.869106	354.057	385.962	-0.121845	0.737489	0.999287	300.678	515.346	-0.650874	0.0913367	0.999413	217.82	742.94	-1.5666	0.0011918	0.0658374	337.355	400.769	-0.22125	0.514049
GSCOCG00039158001	Cc02_g06310	chr2	4978892	4980235	GSCOCT00039158001~ Putative Vinorine synthase~ ACT~ complete	7.49754	626.151	-1.21539	0.00655225	0.256837	264.798	230.358	0.128534	0.778732	0.907153	124.153	318.888	-0.216729	0.588604	NA	57.5587	45.2667	0.0463009	NA	NA	162.931	17.5528	0.49648	NA	NA	93.7713	105.009	-0.104458	0.822026	0.999287	18.2158	200.221	-0.235195	NA	NA	15.5799	633.622	-1.56283	0.0302842	0.347816	197.815	278.294	-0.0837884	0.795212
GSCOCG00042325001	Cc04_g15530	chr4	25147416	25149114	GSCOCT00042325001~ Hypersensitive-induced response protein 1~ HIR1~ complete	655.704	1436.65	-0.937128	0.017839	0.427192	1085.98	1994.76	-0.783321	0.0153883	0.135186	1002.85	966.269	0.0532828	0.90529	0.999861	644.468	998.592	-0.543649	0.125006	0.99997	744.362	810.752	-0.104977	0.789449	0.98221	1076.21	1494.76	-0.400114	0.289089	0.999287	982.611	3002.59	-1.04289	NA	NA	860.959	3153.47	-1.56266	0.00474716	0.145633	821.554	1488.5	-0.719512	0.0344926
GSCOCG00013477001	Cc00_g17430	chr0	116338685	116339366	GSCOCT00013477001~ Isoflavone reductase homolog P3~ At1g75280~ fragment	24.7999	44.0131	-0.592976	0.193629	0.843967	106.903	140.077	-0.328834	0.407278	0.67903	69.9208	200.396	-0.903166	0.0827185	NA	34.3482	78.2483	-0.764771	0.0927631	0.99997	36.6282	61.3784	-0.522867	0.283326	0.839813	51.5779	77.455	-0.332571	0.473361	0.999287	141.743	81.2436	0.503653	0.262851	0.999413	19.3146	118.733	-1.5625	0.031002	0.351272	38.7207	120.324	-1.19804	0.00248744
GSCOCG00026548001	Cc03_g07110	chr3	6210523	6215537	GSCOCT00026548001~ Putative Serine/threonine-protein kinase CTR1~ CTR1~ fragment	23.6874	59.8365	-0.887305	0.0575736	0.647695	74.7295	153.69	-0.743681	0.0952851	0.341309	83.7174	128.526	-0.427075	0.37196	NA	62.491	28.9355	0.556494	0.238696	0.99997	89.7192	50.6903	0.564466	0.245002	0.818389	33.08	63.9226	-0.479984	0.301672	0.999287	21.1402	68.4331	-0.912944	0.056446	0.999413	21.097	93.1523	-1.5593	0.017676	0.283748	27.3435	166.33	-1.53645	0.000341217
gene19	rpoC1	Chloroplastic genome	#N/A	#N/A	#N/A	274.952	194.994	0.314304	0.495261	0.940284	155.424	213.008	-0.333755	0.447001	0.708784	111.66	120.369	-0.0364941	0.945372	NA	55.4376	69.975	-0.248715	0.567214	0.99997	72.3197	48.8764	0.395534	0.406923	0.895905	124.493	94.823	0.287313	0.465577	0.999287	50.7913	107.583	-0.764714	0.0881553	0.999413	121.463	451.257	-1.55929	0.00591959	0.164973	30.1898	80.8216	-0.998722	0.0137096
GSCOCG00014341001	Cc02_g18080	chr2	16519069	16520076	GSCOCT00014341001~ CASP-like protein At3g50810~ At3g50810~ complete	34.4836	37.8168	-0.138036	0.745614	0.977422	38.669	43.7723	-0.112346	0.788025	0.91224	13.404	19.87	-0.280908	0.598675	NA	15.7762	16.455	-0.0583554	0.901598	0.99997	9.8113	12.2064	-0.148826	0.775775	NA	26.4351	17.8388	0.188827	0.67436	0.999287	16.4664	22.0087	-0.176324	0.709679	0.999413	14.6636	69.1142	-1.5591	0.022081	0.310193	20.4089	40	-0.67221	0.0976739
GSCOCG00040144001	Cc07_g07830	chr7	5788420	5788972	GSCOCT00040144001~ Predicted protein~ unknown_gene~ complete	289.98	321.433	-0.174774	0.615485	0.961417	331.098	684.023	-0.912587	0.00727339	0.0918639	308.392	484.956	-0.434163	0.38016	0.999861	384.899	497.189	-0.303887	0.445635	0.99997	578.518	405.568	0.394826	0.376532	0.882082	593.923	813.687	-0.415165	0.202243	0.999287	574.586	1356.16	-0.812276	0.0780539	0.999413	550.699	2043.72	-1.55842	0.0060887	0.166875	472.443	523.498	-0.15453	0.598672
GSCOCG00040176001	Cc07_g08130	chr7	5977747	5980141	GSCOCT00040176001~ Putative ARM repeat superfamily protein~ unknown_gene~ fragment	242.424	760.632	-1.24268	0.00410388	0.220529	753.628	843.226	-0.154463	0.609171	0.813396	472.46	425.335	0.125936	0.784547	0.999861	198.487	257.734	-0.287361	0.495845	0.99997	239.277	277.6	-0.155207	0.74218	0.973989	337.644	485.755	-0.437	0.248228	0.999287	362.317	435.86	-0.230718	0.579381	0.999413	312.891	1079.47	-1.55645	0.00203434	0.0904843	546.812	694.275	-0.294941	0.405973
GSCOCG00035658001	Cc08_g16830	chr8	31262982	31265218	GSCOCT00035658001~ unknown protein; BEST Arabidopsis thaliana protein match is: unknown protein (TAIR:AT1G03055.1); Has 146 Blast hits to 146 proteins in 26 species: Archae - 0; Bacteria - 6; Metazoa - 0; Fungi - 0; Plants - 125; Viruses - 0; Other Eukaryotes - 15 (source: NCBI BLink).~ unknown_gene~ complete	2974.81	3505.1	-0.265865	0.33812	0.901924	6275.05	5582.26	0.143474	0.546548	0.776379	3119.69	2799.08	0.124559	0.788181	0.999861	497.455	1150.23	-0.811857	0.0680657	0.99997	384.56	205.716	0.681256	0.131138	0.706599	216.218	641.322	-1.25323	0.00105538	0.247395	685.389	1882.84	-1.27024	0.000195044	0.343997	1551.4	4918.63	-1.55382	4.98945e-05	0.00794838	4033.4	4309.81	-0.109574	0.698342
GSCOCG00021993001	Cc04_g03050	chr4	2334204	2335641	GSCOCT00021993001~ Photosystem I reaction center subunit VI, chloroplastic~ PSAH~ complete	24190.4	34596.2	-0.521932	0.0234879	0.481999	42887	93001.5	-0.969846	0.00506502	0.0761889	35003.8	86043.6	-0.883137	NA	NA	26540.8	41906.3	-0.536016	0.173774	0.99997	43311.4	25960.4	0.598822	0.153505	0.735208	15292.7	16108.9	-0.0900364	0.783119	0.999287	14934.4	26716.1	-0.632812	0.141479	0.999413	15164.7	47186.3	-1.54686	1.55825e-05	0.00340685	23513	32926	-0.439607	0.146963
GSCOCG00023600001	Cc06_g03230	chr6	2500947	2501414	GSCOCT00023600001~ Putative unknown protein; BEST Arabidopsis thaliana protein match is: unknown protein (TAIR:AT3G46300.1); Has 37 Blast hits to 37 proteins in 10 species: Archae - 0; Bacteria - 0; Metazoa - 0; Fungi - 0; Plants - 37; Viruses - 0; Other Eukaryotes - 0 (source: NCBI BLink).~ unknown_gene~ complete	63.2696	82.0475	-0.327431	0.428161	0.923731	99.4138	136.12	-0.383911	0.300448	0.592684	92.1096	166.335	-0.446691	0.402013	NA	118.072	106.546	0.0761573	0.867264	0.99997	120.351	66.9953	0.636951	0.158146	0.745213	65.4804	72.578	-0.124082	0.766576	0.999287	69.7434	74.0987	-0.0664755	0.880244	0.999413	27.3523	108.839	-1.54655	0.0124914	0.238799	73.8989	77.4657	-0.0800623	0.806958
GSCOCG00026070001	Cc03_g03710	chr3	2850940	2851475	GSCOCT00026070001~ Putative uncharacterized protein~ unknown_gene~ complete	5.91481	108.601	-1.96729	4.833e-05	0.015866	82.8205	204.103	-0.432098	0.353193	0.63605	84.8041	139.246	-0.32966	0.536294	NA	139.16	96.2699	0.227049	NA	NA	195.472	17.4174	0.799843	NA	NA	156.539	123.694	0.116274	0.797783	0.999287	59.5759	78.6758	-0.274946	0.557226	0.999413	12.8895	470.409	-1.54424	0.032373	0.356716	48.93	118.654	-0.740772	0.0870242
GSCOCG00024773001	Cc10_g02670	chr10	2030442	2031206	GSCOCT00024773001~ Putative unknown protein; FUNCTIONS IN: molecular_function unknown; INVOLVED IN: N-terminal protein myristoylation, anaerobic respiration; LOCATED IN: cellular_component unknown; EXPRESSED IN: leaf apex, inflorescence meristem, hypocotyl, root, flower; EXPRESSED DURING: petal differentiation and expansion stage; Has 47 Blast hits to 47 proteins in 13 species: Archae - 0; Bacter…	725.278	1825.54	-1.1345	0.00225681	0.159439	799.143	675.21	0.199892	0.508561	0.752692	3177.94	1714.77	0.691421	0.12564	0.999861	1094.63	3496.45	-1.31723	0.00079396	0.29285	1269.48	2190.82	-0.636869	0.129597	0.703336	2673.1	1891.5	0.365278	0.335949	0.999287	1282.24	1068.88	0.179534	0.635663	0.999413	418.058	1344.23	-1.54403	0.000311639	0.0312101	899.915	1073.09	-0.219742	0.53372
GSCOCG00032041001	Cc11_g14570	chr11	31178811	31180865	GSCOCT00032041001~ Putative U-box domain-containing protein 19~ PUB19~ complete	133.034	175.553	-0.388978	0.247065	0.873663	248.529	136.072	0.728084	0.0260338	0.178043	44.8267	85.2417	-0.650752	0.176733	NA	89.1798	61.5959	0.285407	0.54181	0.99997	87.7443	125.773	-0.454285	0.228258	0.803072	153.613	192.82	-0.2884	0.407869	0.999287	235.847	169.192	0.329533	0.419977	0.999413	109.286	414.261	-1.54382	0.00933538	0.206723	150.826	217.746	-0.457751	0.179086
GSCOCG00021370001	Cc05_g11000	chr5	25257491	25258883	GSCOCT00021370001~ Putative Pathogen-related protein~ unknown_gene~ complete	7.94972	25.0204	-1.00805	0.034338	0.552648	18.7975	10.0029	0.360477	0.46072	0.718491	13.282	17.7859	-0.261968	0.615226	NA	13.1678	11.2261	0.0896685	0.849386	0.99997	5.65257	15.1093	-0.512425	0.314619	NA	11.7256	17.0999	-0.154272	0.706162	0.999287	13.3114	9.81075	0.125924	0.788198	0.999413	1.31285	25.0953	-1.54082	0.0354834	NA	11.8627	24.784	-0.553663	0.205425
GSCOCG00007711001	Cc00_g31050	chr0	186747049	186747690	GSCOCT00007711001~ Putative Miraculin~ ASP~ complete	21197.2	11192.5	0.5792	0.210918	0.853701	18687.7	7621.45	1.16535	3.11949e-05	0.00375629	6897.65	7969.33	-0.118789	0.821314	0.999861	11425.6	7191.16	0.396115	0.38836	0.99997	11040.5	8858.09	0.261237	0.529635	0.93539	8621.54	5899.36	0.384099	0.352655	0.999287	13115.5	9407.6	0.326097	0.43719	0.999413	4784.06	15810.1	-1.53905	0.00109067	0.0629383	13322.2	17949.2	-0.297695	0.471905
GSCOCG00023116001	Cc09_g09030	chr9	16100663	16101457	GSCOCT00023116001~ Chlorophyll a-b binding protein 21, chloroplastic~ CAB21~ complete	46489.7	92978.3	-0.842366	0.0229305	0.47815	157243	248826	-0.583113	0.0874313	0.326695	126438	261824	-0.683909	0.176215	0.999861	26840.5	95479.5	-1.24705	0.00484679	0.719031	13126.2	24749.5	-0.648566	0.181046	0.768914	1571.51	9251.09	-1.43388	0.00183274	0.28641	4583.46	17732	-1.01268	0.0345307	0.999413	13461.7	45845.3	-1.53801	0.0023014	0.0948772	39527	70463.2	-0.598056	0.133161
GSCOCG00008950001	Cc00_g35780	chr0	204933876	204934214	GSCOCT00008950001~ Germin-like protein subfamily 1 member 7~ At3g05950~ fragment	7.86376	368.577	-1.14995	0.00984844	0.323397	176.941	656.298	-0.536337	0.233324	0.528016	164.729	282.236	-0.295285	0.570862	NA	144.478	155.563	-0.0110632	NA	NA	296.798	43.9466	0.705614	NA	NA	276.182	399.318	-0.143364	0.722619	0.999287	71.3275	93.786	-0.218111	0.64896	0.999413	7.96224	1269.04	-1.53719	0.0303307	0.347816	196.438	453.48	-0.265896	0.462337
GSCOCG00014367001	Cc02_g18280	chr2	16654305	16655301	GSCOCT00014367001~ unknown protein; FUNCTIONS IN: molecular_function unknown; INVOLVED IN: biological_process unknown; LOCATED IN: plasma membrane; EXPRESSED IN: cultured cell; BEST Arabidopsis thaliana protein match is: unknown protein (TAIR:AT3G11800.1); Has 76 Blast hits to 75 proteins in 19 species: Archae - 0; Bacteria - 0; Metazoa - 0; Fungi - 0; Plants - 74; Viruses - 0; Other Eukaryotes -…	19.5827	15.1703	0.220785	0.624565	0.962139	26.6551	47.7146	-0.565318	0.21187	0.502682	26.6332	18.6564	0.284018	0.594664	NA	25.8009	17.3051	0.346295	0.45305	0.99997	20.2945	21.4174	-0.0570652	0.91349	0.992667	17.8013	23.3357	-0.202743	0.661816	0.999287	24.7301	33.6313	-0.309106	0.503509	0.999413	5.49859	43.7354	-1.53643	0.0377127	0.381248	21.6858	22.1827	-0.0384164	0.925019
GSCOCG00021700001	Cc04_g00760	chr4	546396	547048	GSCOCT00021700001~ Putative unknown protein; Has 51 Blast hits to 51 proteins in 13 species: Archae - 0; Bacteria - 0; Metazoa - 0; Fungi - 0; Plants - 51; Viruses - 0; Other Eukaryotes - 0 (source: NCBI BLink).~ unknown_gene~ complete	10.1347	11.0361	-0.10387	0.828391	0.983259	19.6061	14.8316	0.272574	0.565938	0.787644	31.069	9.9795	0.726627	0.173069	NA	14.6735	16.7097	-0.112827	0.811169	0.99997	7.06441	24.3402	-0.676902	0.187605	0.774867	23.0134	37.7439	-0.450093	0.319468	0.999287	21.3973	22.7812	-0.0556468	0.907073	0.999413	1.09404	24.4409	-1.53598	0.0353326	NA	14.872	14.631	0.000637333	0.998803
GSCOCG00019160001	Cc07_g00800	chr7	496085	498894	GSCOCT00019160001~ Peptidase family M48 family protein~ unknown_gene~ complete	181.392	251.026	-0.400591	0.339409	0.901924	543.347	695.043	-0.30778	0.407	0.67903	264.337	195.048	0.258107	0.626305	NA	73.2096	145.394	-0.628692	0.169433	0.99997	38.9132	50.3438	-0.29198	0.517888	0.933688	55.301	178.449	-1.17567	0.00647599	0.573223	85.638	295.885	-1.03838	0.0285862	0.999413	123.391	519.165	-1.53543	0.0179001	0.284845	218.918	313.576	-0.4197	0.260396
GSCOCG00038741001	Cc05_g15040	chr5	28094524	28096499	GSCOCT00038741001~ RPM1-interacting protein 4 (RIN4) family protein~ unknown_gene~ complete	662.758	854.926	-0.361314	0.273309	0.885846	944.062	1721.14	-0.811777	0.00220069	0.0496395	1241.86	1982.64	-0.569504	0.128755	0.999861	1439.23	1657.87	-0.197067	0.555422	0.99997	1762.97	1085.62	0.548558	0.208776	0.791295	1067.99	1424.1	-0.380158	0.224847	0.999287	975.949	1481.81	-0.523562	0.155772	0.999413	652.674	2212.51	-1.53381	0.0024613	0.0977155	798.309	1008.79	-0.327678	0.228907
GSCOCG00001691001	Cc00_g31870	chr0	188975087	188975903	GSCOCT00001691001~ Putative Glutathione transferase GST 23~ HSP26-A~ complete	19.4727	75.6767	-1.12068	0.0196206	0.443128	36.5792	52.1743	-0.29679	0.544803	0.775082	25.2539	6.23965	0.748287	0.153064	NA	5.93555	11.1847	-0.28495	0.508856	0.99997	1.57143	5.93461	-0.452343	0.327048	NA	11.7164	13.3865	-0.0579965	0.884183	0.999287	13.4217	28.9093	-0.411998	0.3691	0.999413	3.09225	42.1168	-1.53323	0.0377245	0.381248	30.2222	73.6279	-0.662146	0.1299
GSCOCG00031525001	Cc10_g09580	chr10	9826431	9827712	GSCOCT00031525001~ Putative Cysteine proteinase inhibitor CPI-4~ unknown_gene~ modules	918.491	4716.26	-0.866128	0.0654804	0.673743	11028.7	12322.1	-0.0578917	0.900377	0.96188	12541.1	3363.65	0.976308	NA	NA	3843.72	5865.88	-0.136452	NA	NA	2854.26	773.08	0.649718	0.198427	0.782664	8822.19	10208.1	-0.0585527	0.882786	0.999287	2151.97	4061.79	-0.277278	0.525011	0.999413	1072.95	24615.7	-1.53257	0.0353404	0.37117	4808.51	7010.42	-0.167394	0.671912
GSCOCG00021721001	Cc04_g00930	chr4	681801	682807	GSCOCT00021721001~ Putative Dormancy/auxin associated family protein~ unknown_gene~ complete	95.7339	226.135	-0.956893	0.0262556	0.502796	71.4965	25.5059	1.03504	0.0201133	0.154501	61.86	9.76196	1.07445	0.0424492	NA	66.3815	72.4825	-0.0980413	0.82547	0.99997	76.1447	102.199	-0.313662	0.504507	0.929059	148.989	156.09	-0.0536085	0.906713	0.999287	125.883	108.298	0.141386	0.746077	0.999413	62.5245	244.489	-1.5313	0.0133552	0.248206	198.095	120.173	0.505253	0.197507
GSCOCG00016753001	Cc05_g07590	chr5	22332922	22333584	GSCOCT00016753001~ Ethylene-responsive transcription factor 4~ ERF4~ complete	139.088	184.945	-0.370571	0.320089	0.895901	227.32	245.04	-0.0970212	0.77185	0.904523	139.963	175.78	-0.171151	0.747979	NA	87.1926	177.696	-0.606681	0.19358	0.99997	227.355	154.743	0.39938	0.404148	0.894178	237.986	255.775	-0.113723	0.729451	0.999287	407.517	370.717	0.0600885	0.895894	0.999413	177.449	616.154	-1.53103	0.00383221	0.12711	187.452	177.896	0.0407673	0.90558
GSCOCG00026285001	Cc03_g05360	chr3	4338000	4339716	GSCOCT00026285001~ Putative Auxin-induced protein 5NG4~ unknown_gene~ complete	70.7348	235.651	-1.19215	0.00898868	0.310034	119.041	121.918	-0.0384026	0.929859	0.973681	110.885	85.4224	0.205134	0.700889	NA	17.9852	62.0308	-0.721591	0.120355	0.99997	20.4147	36.3459	-0.502045	0.332718	0.8655	129.595	203.244	-0.306774	0.506882	0.999287	118.967	94.4011	0.122719	0.796196	0.999413	42.9616	219.026	-1.53059	0.0296186	0.345997	141.606	338.487	-0.748972	0.0825811
GSCOCG00037929001	Cc01_g01310	chr1	2073759	2074082	GSCOCT00037929001~ Hypothetical protein~ PETE~ missing_functional_completeness	235.391	282.71	-0.260395	0.436792	0.9252	317.572	546.759	-0.718659	0.0151319	0.13411	273.175	797.443	-0.816844	NA	NA	152.29	403.507	-1.02935	0.0155272	0.99997	356.114	140.117	1.01842	0.0249085	0.372605	111.483	81.2623	0.328676	0.426293	0.999287	147.535	349.171	-0.658198	0.169435	0.999413	120.786	413.213	-1.52978	0.00357484	0.123855	270.43	300.946	-0.15472	0.637493
GSCOCG00008499001	Cc00_g21110	chr0	134789238	134793522	GSCOCT00008499001~ Protein ULTRAPETALA 1~ ULT1~ complete	243.615	414.88	-0.743779	0.00902246	0.310616	228.042	397.5	-0.715576	0.0222564	0.163879	189.396	533.511	-1.03031	0.0349994	0.999861	181.309	333.245	-0.762419	0.0258114	0.99997	312.374	333.637	-0.0858867	0.827924	0.985577	190.617	276.233	-0.458014	0.19984	0.999287	185.275	379.292	-0.811162	0.0463793	0.999413	172.212	559.15	-1.52909	0.000921857	0.0590979	238.785	417.34	-0.663126	0.0577385
GSCOCG00025981001	Cc03_g03060	chr3	2298647	2303825	GSCOCT00025981001~ Putative Probable serine incorporator~ serinc~ complete	1077.35	1453.19	-0.425389	0.150597	0.811895	1130.74	2022.04	-0.758912	0.0138878	0.128044	948.393	1088.93	-0.149332	0.722601	0.999861	734.537	925.096	-0.304232	0.362581	0.99997	1182.48	969.835	0.244627	0.485888	0.922327	1144.21	1028.65	0.112284	0.709909	0.999287	1062.11	1149.29	-0.129131	0.70415	0.999413	897.342	2933.55	-1.52838	0.00105857	0.0629383	1086.86	1544.38	-0.477951	0.0806292
GSCOCG00038704001	Cc05_g15340	chr5	28245066	28248323	GSCOCT00038704001~ Putative Protein transport protein SFT2~ SFT2~ complete	69.8036	60.5797	0.137418	0.678175	0.967199	55.1286	65.5804	-0.213345	0.600442	0.808792	45.5534	57.437	-0.241508	0.590843	NA	45.4283	39.0364	0.124477	0.775104	0.99997	60.8424	44.8164	0.343626	0.403324	0.894178	39.7719	38.354	0.0379657	0.932166	0.999287	63.3029	35.4995	0.578377	0.183352	0.999413	21.5666	90.3755	-1.52827	0.0185091	0.288345	59.4376	83.4514	-0.445505	0.150989
GSCOCG00037305001	Cc04_g11340	chr4	11483189	11489544	GSCOCT00037305001~ Putative Uncharacterized sufE-like protein slr1419~ EMB1374~ modules	1087.97	2463.24	-0.919065	0.0307745	0.531338	1768.93	2096.22	-0.231478	0.460721	0.718491	1092.77	670.509	0.512332	0.286063	0.999861	532.772	729.784	-0.319135	0.468512	0.99997	664.182	648.145	0.0147794	0.966712	0.999129	1472.62	2091.43	-0.377151	0.377888	0.999287	2060.75	2304.03	-0.136219	0.758749	0.999413	1326.82	4810.11	-1.52745	0.00785498	0.187769	2581.59	2974.83	-0.175481	0.657225
GSCOCG00021150001	Cc05_g12750	chr5	26513101	26514857	GSCOCT00021150001~ Protein of unknown function (DUF1223)~ unknown_gene~ complete	58.9276	180.805	-1.1982	0.00646263	0.253865	253.587	325.468	-0.316994	0.357457	0.640344	118.438	338.764	-0.960114	0.060503	NA	108.283	137.025	-0.228446	0.616768	0.99997	301.699	109.363	0.975411	0.0496427	0.494798	102.16	144.899	-0.373443	0.383005	0.999287	95.4342	167.822	-0.63256	0.134624	0.999413	82.3806	292.652	-1.52645	0.0062151	0.167474	103.692	186.122	-0.649769	0.0883867
GSCOCG00020848001	Cc09_g08710	chr9	13445829	13451262	GSCOCT00020848001~ Putative Uncharacterized membrane protein C24H6.13~ SPAC24H6.13~ fragment	565.614	1867.14	-1.4621	8.14448e-05	0.0211689	1052.62	1593.35	-0.543999	0.0806163	0.313594	1617.28	1257.26	0.301137	0.47778	0.999861	685.328	1335.15	-0.66817	0.127731	0.99997	854.249	807.988	0.050568	0.908074	0.992667	976.717	900.132	0.0596997	0.885314	0.999287	816.312	731.545	0.0835755	0.845441	0.999413	399.525	1342.81	-1.52628	0.00274652	0.104753	460.341	1546.68	-1.30976	0.000656861
GSCOCG00011940001	Cc01_g04440	chr1	13487850	13490355	GSCOCT00011940001~ Inositol transporter 1~ INT1~ fragment	1338.68	1617.51	-0.301569	0.262352	0.878445	1483.46	890.1	0.673326	0.00511976	0.0766777	647.191	441.888	0.381546	0.438472	0.999861	567.046	504.701	0.109889	0.781078	0.99997	868.451	635.188	0.403807	0.148691	0.732662	1240.46	860.281	0.399272	0.280252	0.999287	706.924	894.267	-0.281819	0.500786	0.999413	571.731	1849.7	-1.5262	0.000906016	0.0583572	1206.58	823.981	0.381013	0.319185
GSCOCG00014291001	Cc02_g17690	chr2	16248764	16249441	GSCOCT00014291001~ Putative uncharacterized protein~ unknown_gene~ fragment	2305.15	2701.25	-0.199276	0.646245	0.963132	2406.68	2949.07	-0.286134	0.256076	0.549654	4602.57	7993.55	-0.359944	NA	NA	1813.45	1720.94	0.0338208	0.941796	0.99997	4258.28	1143.48	1.22707	0.0150613	0.295822	1853.89	1311.02	0.336509	0.41902	0.999287	1240.36	2282.53	-0.688559	0.0981106	0.999413	820.162	2671.49	-1.52394	0.00106133	0.0629383	1932.1	2410.66	-0.266543	0.473511
GSCOCG00002732001	Cc00_g01620	chr0	10633894	10634280	GSCOCT00002732001~ Putative uncharacterized protein orf124~ unknown_gene~ complete	13.8078	11.2644	0.149589	0.749258	0.977836	28.4418	61.2047	-0.658699	0.171458	0.455137	25.3893	28.582	-0.0409754	0.9375	NA	4.33585	16.3264	-0.827718	0.077847	0.99997	31.4646	7.14845	0.732126	NA	NA	21.5398	5.52047	0.655461	0.143746	0.999287	16.5371	10.8891	0.144296	0.738128	0.999413	3.80214	34.7311	-1.52156	0.0400929	0.388921	16.8271	7.10237	0.710124	0.0991216
GSCOCG00024780001	Cc10_g02730	chr10	2066953	2068453	GSCOCT00024780001~ RAD-like 1~ unknown_gene~ complete	403.721	268.546	0.366766	0.408827	0.917721	257.707	299.247	-0.192859	0.587815	0.801022	205.004	125.649	0.37714	NA	NA	70.9992	91.8685	-0.213994	0.649767	0.99997	97.3363	86.1251	0.107148	0.835492	0.986465	180.837	61.3826	0.975437	0.0280415	0.920763	294.182	256.687	0.129932	0.71807	0.999413	276.103	991.077	-1.52152	0.00690221	0.175933	411.436	501.358	-0.259699	0.436801
GSCOCG00036660001	Cc07_g14060	chr7	10742808	10745062	GSCOCT00036660001~ nicotinamidase 1~ unknown_gene~ complete	293.848	300.108	-0.0732398	0.84393	0.985086	654.55	728.736	-0.150685	0.628294	0.824832	185.533	201.472	-0.0866365	0.841321	NA	134.531	121.928	0.090864	0.824403	0.99997	126.201	88.3712	0.343734	0.483932	0.922085	131.982	138.364	-0.08348	0.826306	0.999287	150.688	205.954	-0.364374	0.39094	0.999413	212.271	722.542	-1.5183	0.00349106	0.122217	331.137	419.128	-0.321038	0.275409
GSCOCG00038174001	Cc11_g16360	chr11	32558723	32559648	GSCOCT00038174001~ Heat shock protein, putative~ HSP21~ complete	39.9011	616.803	-0.876871	0.0425543	0.588209	141.28	684.03	-1.63532	0.000231078	0.0134173	368.914	174.17	0.67616	0.191261	0.999861	265.385	309.366	-0.110319	0.815376	0.99997	154.516	56.7978	0.956007	0.0539042	0.512852	206.078	746.709	-1.01941	0.0276926	0.920763	549.381	175.993	0.755923	NA	NA	100.84	465.629	-1.5173	0.0268743	0.331441	127.216	722.423	-0.76341	0.0620934
GSCOCG00016860001	Cc05_g08390	chr5	23027975	23030104	GSCOCT00016860001~ F-box protein ORE9~ ORE9~ complete	50.9612	105.499	-0.846276	0.0396036	0.574565	29.8893	34.0338	-0.172398	0.685497	0.857711	16.2163	27.3555	-0.259982	0.614144	NA	8.30368	19.5795	-0.5832	0.216399	0.99997	33.568	20.8216	0.399259	0.440399	0.906993	39.663	64.1434	-0.521326	0.222431	0.999287	20.0427	39.3131	-0.53271	0.266288	0.999413	33.5767	121.705	-1.51671	0.00866154	0.197435	47.6237	70.5243	-0.41683	0.294162
GSCOCG00016788001	Cc05_g07840	chr5	22543389	22547597	GSCOCT00016788001~ Putative uncharacterized protein~ unknown_gene~ complete	285.542	488.534	-0.683784	0.0593942	0.656105	521.997	932.045	-0.770164	0.00659995	0.0871066	387.021	847.498	-0.760025	0.125158	0.999861	283.103	456.324	-0.610829	0.0685382	0.99997	554.074	388.343	0.4127	0.316105	0.856869	399.747	451.296	-0.181786	0.535671	0.999287	385.415	401.228	-0.0786881	0.820957	0.999413	206.553	696.397	-1.51641	0.00328811	0.118661	341.545	465.844	-0.4071	0.185863
GSCOCG00008321001	Cc00_g07460	chr0	60506346	60508662	GSCOCT00008321001~ Acyl-CoA-binding protein~ ACABP~ complete	10370.9	11337.3	-0.149612	0.667054	0.964685	15355.7	20816.1	-0.39298	0.246694	0.541057	14321.4	20100.3	-0.370617	0.400909	0.999861	15952.6	19725.1	-0.28196	0.415787	0.99997	21070.7	14476.7	0.409107	0.374345	0.879986	17353.6	20867.3	-0.248439	0.434071	0.999287	19312	23544.5	-0.26879	0.450611	0.999413	12180.1	40350.7	-1.51569	0.00206286	0.090985	16351.8	17665.8	-0.126431	0.626814
GSCOCG00034964001	Cc10_g04210	chr10	3233809	3236668	GSCOCT00034964001~ UDP-glucuronate:xylan alpha-glucuronosyltransferase 2~ GUX2~ complete	4.16998	32.7771	-1.02058	0.0290405	0.517827	12.913	15.9444	-0.176788	0.718534	0.876481	19.6536	29.7341	-0.286314	0.591647	NA	23.9264	16.5346	0.158279	0.719761	0.99997	14.9872	10.1685	0.204007	0.689493	NA	20.0853	28.7785	-0.143782	0.723176	0.999287	26.4822	19.0985	0.151624	0.746434	0.999413	0.218809	21.3675	-1.5101	NA	NA	14.6104	38.7792	-0.809727	0.0615987
GSCOCG00014153001	Cc02_g16600	chr2	15319686	15320358	GSCOCT00014153001~ Snakin-2~ SN2~ complete	7.24163	4026.28	-0.834676	0.0391718	0.573675	452.04	2385.46	-0.682464	0.132872	0.40734	588.79	1147.45	-0.138662	0.71862	0.999861	840.868	570.921	0.0591273	NA	NA	1830.09	23.4838	0.498655	NA	NA	1567.04	1912.95	-0.0579222	0.870563	0.999287	176.099	2953.4	-0.251081	NA	NA	1.61405	7974.35	-1.51004	0.031997	0.356449	1272.75	2195.3	-0.164986	0.640327
GSCOCG00035660001	Cc08_g16850	chr8	31270541	31271863	GSCOCT00035660001~ Lung seven transmembrane receptor family protein~ Gpr107~ complete	383.43	449.772	-0.236193	0.45848	0.929288	292.941	536.363	-0.77059	0.0180279	0.146871	140.233	193.614	-0.332505	0.474408	NA	111.472	132.932	-0.210585	0.599823	0.99997	239.651	252.801	-0.0764792	0.850793	0.987527	209.784	273.374	-0.322055	0.385778	0.999287	224.631	289.051	-0.321997	0.388641	0.999413	189.667	623.362	-1.50981	0.00235696	0.0957778	305.809	386.753	-0.311426	0.339175
GSCOCG00014607001	Cc02_g20060	chr2	17992847	17996713	GSCOCT00014607001~ ethylene-dependent gravitropism-deficient and yellow-green-like 3~ unknown_gene~ complete	605.937	1190.88	-0.861051	0.0183766	0.431531	1666.9	1435.68	0.182747	0.499901	0.746751	568.993	530.416	0.0851066	0.845012	0.999861	243.515	563.962	-0.822642	0.0638446	0.99997	374.464	281.383	0.344969	0.35635	0.87296	507.547	660.697	-0.277074	0.527854	0.999287	411.548	568.418	-0.422295	0.229386	0.999413	397.702	1317.97	-1.50826	0.00290027	0.108746	843.009	1226.07	-0.500806	0.0880343
GSCOCG00011911001	Cc00_g18630	chr0	120735085	120740279	GSCOCT00011911001~ RPM1-interacting protein 4 (RIN4) family protein~ unknown_gene~ modules	1220.84	1214.65	-0.0259713	0.931296	0.994002	848.068	2114.91	-1.13204	0.00132223	0.036763	655.756	3258.54	-1.34875	NA	NA	1425.08	2959.77	-0.717579	0.110303	0.99997	2650.02	2313.62	0.156108	0.722127	0.969087	1965.59	2589.77	-0.273074	0.534114	0.999287	1498.43	3345	-0.800976	0.0756889	0.999413	1350.33	4312.02	-1.50818	0.00092513	0.0590979	1883.21	1574.97	0.197784	0.524323
GSCOCG00000521001	Cc00_g29420	chr0	180685047	180688616	GSCOCT00000521001~ Hydroxymethylglutaryl-CoA lyase, mitochondrial~ HMGCL~ fragment	129.918	103.164	0.183728	0.680419	0.967656	151.354	617.922	-0.693085	NA	NA	568.427	1018.04	-0.306317	0.555587	0.999861	124.777	967.181	-1.09596	NA	NA	158.084	105.871	0.315374	0.54947	0.939394	214.832	302.95	-0.34388	0.430333	0.999287	132.744	190.802	-0.347229	0.454676	0.999413	123.795	456.248	-1.50741	0.0109176	0.225955	33.1973	44.6847	-0.32754	0.409226
GSCOCG00023259001	Cc06_g00690	chr6	574334	578217	GSCOCT00023259001~ Solute carrier family 40 member 2~ IREG2~ complete	19.2757	18.2751	0.0135209	0.977513	0.996435	27.5905	22.0062	0.140764	0.77427	0.905501	7.82202	25.071	-0.745639	0.161391	NA	8.82624	10.9612	-0.129144	0.780763	0.99997	8.70997	9.00056	-0.0272614	0.958615	NA	47.6192	9.33507	1.05061	0.0237597	0.893492	31.4363	15.4869	0.551512	0.249041	0.999413	7.77291	41.8857	-1.50639	0.0357495	0.371648	13.0224	30.6017	-0.843589	0.038777
GSCOCG00042816001	Cc02_g35650	chr2	49581040	49582667	GSCOCT00042816001~ Hypothetical protein~ unknown_gene~ missing_functional_completeness	2327.06	3971.24	-0.679923	0.0627746	0.668193	4676.01	6509.22	-0.416429	0.243437	0.53819	1971.46	4297.74	-0.766737	0.11937	0.999861	1813.83	2275.09	-0.263791	0.525032	0.99997	3639.4	1161.6	1.39587	0.000240547	0.0227185	1695.26	1464.55	0.159823	0.615627	0.999287	2229.29	1961.68	0.110712	0.781567	0.999413	1382.96	4670.41	-1.506	0.00474377	0.145633	3725.59	6290.42	-0.62244	0.0819676
GSCOCG00024591001	Cc10_g01220	chr10	930396	932939	GSCOCT00024591001~ Thioredoxin superfamily protein~ unknown_gene~ modules	633.786	997.199	-0.52012	0.217168	0.858768	1068.22	1306.7	-0.269758	0.386734	0.663695	572.444	1315.52	-0.78614	NA	NA	332.459	372.393	-0.160525	0.636605	0.99997	596.009	388.802	0.454356	0.329477	0.8655	448.727	438.029	0.00307407	0.992836	0.999726	485.037	863.288	-0.717025	0.049763	0.999413	404.032	1307.61	-1.50571	0.00149533	0.075856	639.845	958.6	-0.545601	0.0449391
GSCOCG00009593001	Cc00_g22470	chr0	141990839	141993026	GSCOCT00009593001~ COBRA-like protein 4~ COBL4~ complete	0.811628	90.3725	-0.288111	0.304674	0.891338	68.4383	51.5497	0.225544	0.645839	0.833981	107.956	86.0461	0.0386414	0.909467	NA	92.0976	56.9443	0.0418353	NA	NA	33.7763	4.43086	0.172132	NA	NA	72.6278	50.0891	0.15976	NA	NA	11.659	20.1769	-0.0555019	NA	NA	0	33.1398	-1.5033	0.0327971	0.359287	34.9808	84.3098	-0.185907	0.549067
GSCOCG00035647001	Cc08_g16750	chr8	31194352	31194891	GSCOCT00035647001~ methionine gamma-lyase~ unknown_gene~ fragment	843.129	1588.11	-0.757106	0.0625079	0.668193	1205.18	1944.6	-0.65861	0.00729745	0.0920226	610.675	1095.25	-0.544279	0.280489	0.999861	434.449	1597.63	-1.53969	3.44252e-05	0.0324496	894.617	938.255	-0.0466256	0.915636	0.992667	839.236	1176.34	-0.418735	0.246116	0.999287	1102.76	2615.76	-0.940308	0.0264847	0.999413	1179.51	3984.05	-1.50304	0.00443022	0.141212	1089.63	1424.21	-0.329565	0.349108
gene57	petA	Chloroplastic genome	#N/A	#N/A	#N/A	538.981	310.729	0.472309	0.317227	0.895687	376.605	541.425	-0.396301	0.359161	0.642098	281.827	247.904	0.103216	0.846247	NA	71.8597	158.546	-0.550243	0.243576	0.99997	204.607	134.742	0.385261	0.44934	0.911375	472.135	167.219	1.09978	0.00678707	0.587967	179.131	333.191	-0.589192	0.203335	0.999413	300.191	1342.37	-1.50222	0.0268736	0.331441	69.3964	125.868	-0.65102	0.0927123
GSCOCG00033837001	Cc10_g16210	chr10	27182110	27183741	GSCOCT00033837001~ Chlorophyll a-b binding protein CP26, chloroplastic~ LHCB5~ complete	29467.8	54732.8	-0.845385	0.00202358	0.152957	76194.6	113987	-0.540352	0.0611212	0.270843	41638.1	80380.6	-0.723427	0.1055	0.999861	20716.1	39394.7	-0.811205	0.0162543	0.99997	18500	17236.2	0.0827758	0.752755	0.976427	7982.15	13265.6	-0.622806	0.0795551	0.999287	7697.3	22587.4	-1.06562	0.0179214	0.999413	15890.8	48626	-1.501	0.000127562	0.0162307	30693.7	51591.9	-0.634851	0.0571214
GSCOCG00033656001	Cc10_g14970	chr10	25906036	25906859	GSCOCT00033656001~ Hypothetical protein~ unknown_gene~ missing_functional_completeness	9762.61	18714.2	-0.778753	0.0501481	0.619523	32781.6	57732.4	-0.754705	0.00850375	0.0991493	71141.8	116133	-0.559601	0.185361	0.999861	48061.6	68965.8	-0.365387	0.411319	0.99997	24565.1	25881.5	-0.0550064	0.89807	0.991823	16353.2	20117.3	-0.266123	0.446801	0.999287	20367.8	20235.4	-0.0245757	0.944603	0.999413	7443.09	23493.8	-1.50009	0.000714604	0.0504218	10749.5	17843	-0.615058	0.0686501
GSCOCG00022463001	Cc04_g06680	chr4	5070604	5071859	GSCOCT00022463001~ Putative Probable S-adenosylmethionine-dependent methyltransferase At5g37990~ At5g37990~ complete	10.2503	26.7142	-0.997372	0.0249986	0.489951	69.0656	764.324	-3.0382	2.2197e-20	1.77743e-16	300.822	946.6	-0.853619	0.109686	0.999861	379.504	98.5818	0.747027	NA	NA	172.883	289.323	-0.185594	0.687351	0.962265	65.2193	143.778	-0.686506	0.133432	0.999287	48.46	42.9778	0.0857388	0.857508	0.999413	16.8925	77.6841	-1.49866	0.0296465	0.345997	14.9447	282.777	-1.16873	0.00475282
GSCOCG00036888001	Cc07_g12330	chr7	9114345	9115865	GSCOCT00036888001~ unknown protein; FUNCTIONS IN: molecular_function unknown; INVOLVED IN: biological_process unknown; LOCATED IN: chloroplast thylakoid membrane, chloroplast; EXPRESSED IN: 22 plant structures; EXPRESSED DURING: 13 growth stages; Has 42 Blast hits to 42 proteins in 19 species: Archae - 0; Bacteria - 0; Metazoa - 0; Fungi - 0; Plants - 40; Viruses - 0; Other Eukaryotes - 2 (source…	341.035	454.416	-0.419039	0.100282	0.749132	462.782	859.773	-0.825944	0.00311432	0.0584853	784.2	1150.05	-0.430018	0.312397	0.999861	802.641	878.318	-0.128186	0.723005	0.99997	784.957	620.283	0.283494	0.467054	0.916777	527.671	560.205	-0.102296	0.718785	0.999287	552.987	625.554	-0.182271	0.571897	0.999413	374.431	1236.85	-1.49831	0.00328702	0.118661	462.962	715.208	-0.589935	0.0315229
GSCOCG00026328001	Cc03_g05640	chr3	4689745	4691088	GSCOCT00026328001~ Uncharacterized protein At3g23325~ At3g23325~ complete	2715.73	3659.8	-0.378395	0.341023	0.901924	3248.63	4841.98	-0.540814	0.0499507	0.243742	6355.52	9292.37	-0.43422	0.299872	0.999861	7193.28	8925.47	-0.278019	0.45523	0.99997	10349.3	5912.08	0.585511	NA	NA	5244.7	9045.81	-0.650318	0.0771169	0.999287	4786.03	7397.4	-0.519963	0.192228	0.999413	3014.57	9655.49	-1.4983	0.00128377	0.0684808	3968.44	3568.25	0.107481	0.750801
GSCOCG00033655001	Cc10_g14960	chr10	25883570	25884806	GSCOCT00033655001~ Abscisic stress-ripening protein 3~ ASR2~ complete	11740.1	17973.2	-0.497391	0.238473	0.871283	13300.8	21414.3	-0.652836	0.00990799	0.10765	12362.2	27178.1	-0.812542	0.0872443	0.999861	6713.72	10615.6	-0.427652	0.348165	0.99997	6354.35	7486.85	-0.168968	0.71669	0.967707	6664.5	13735.6	-0.823267	0.0370381	0.987918	14847.1	14558	-0.00369306	0.990744	0.999413	6926.8	22391.1	-1.49796	0.00173837	0.0827754	10772.9	26345.1	-1.10291	0.000628535
GSCOCG00017793001	Cc09_g01560	chr9	1226740	1229016	GSCOCT00017793001~ 5'-adenylylsulfate reductase 3, chloroplastic~ APR3~ complete	2551.39	2134.89	0.139056	0.752593	0.97818	2551.38	10429.4	-1.61702	5.48498e-05	0.00542235	2215.21	3760.02	-0.513956	0.301429	0.999861	4290.86	4311.07	-0.0184203	0.962855	0.99997	2730.41	1335.5	0.822012	0.0554728	0.519525	1159.26	2614.27	-0.862489	0.0389947	0.99452	5743.25	6863.31	-0.243638	0.485534	0.999413	3279.85	11803.2	-1.49793	0.0105483	0.222398	4556.32	3676.97	0.210644	0.564667
GSCOCG00014491001	Cc02_g19270	chr2	17406459	17408806	GSCOCT00014491001~ Cinnamyl alcohol dehydrogenase 1~ CAD1~ complete	2547.12	5867.61	-0.898266	0.0402339	0.580126	2527.21	2492.97	0.0037209	0.990826	0.996246	1265.68	2154.46	-0.476466	0.352613	0.999861	587.158	1020.69	-0.550069	0.212759	0.99997	1181.53	652.764	0.607864	0.207022	0.790068	2178.37	2214.96	-0.0385865	0.931768	0.999287	2583.21	2530.65	-0.00613211	0.986865	0.999413	1253.78	3963.61	-1.49717	0.000929484	0.0591327	3936.71	5557.34	-0.410391	0.261439
GSCOCG00036481001	Cc07_g15390	chr7	12185086	12186246	GSCOCT00036481001~ Putative Ethylene-responsive transcription factor RAP2-4~ RAP2-4~ complete	1122.75	1935.33	-0.717973	0.0359816	0.559693	3024.87	4287.91	-0.484438	0.0457074	0.232087	2206.25	1368.82	0.571947	0.16787	0.999861	1343.67	1621	-0.250172	0.453979	0.99997	1539.45	1758.96	-0.186993	0.547473	0.939394	1583.86	1148.35	0.383464	0.215832	0.999287	843.542	1065.72	-0.31572	0.366866	0.999413	693.705	2228.31	-1.49355	0.00222475	0.0933542	1179.74	1944.61	-0.640313	0.0427136
GSCOCG00017735001	Cc09_g02010	chr9	1661953	1663157	GSCOCT00017735001~ Chlorophyll a-b binding protein 6A, chloroplastic~ CAB6A~ complete	14508.6	28654.7	-0.900474	0.00296431	0.189024	47080.4	58338.9	-0.293542	0.311583	0.603499	39914.7	59648.5	-0.477816	0.230849	0.999861	24383.4	38126.3	-0.5709	0.0895186	0.99997	13418.9	13762.2	-0.0370901	0.91253	0.992667	5420.86	9071.67	-0.617461	0.0911303	0.999287	4253.01	9325.29	-0.804984	0.0694357	0.999413	5811.61	17826.4	-1.49039	0.000277174	0.0290714	12119.9	21953	-0.670647	0.069658
GSCOCG00013524001	Cc00_g12390	chr0	95483377	95483961	GSCOCT00013524001~ unknown protein; BEST Arabidopsis thaliana protein match is: unknown protein (TAIR:AT3G25870.1); Has 69 Blast hits to 69 proteins in 16 species: Archae - 0; Bacteria - 0; Metazoa - 6; Fungi - 0; Plants - 63; Viruses - 0; Other Eukaryotes - 0 (source: NCBI BLink).~ unknown_gene~ complete	114.407	216.46	-0.802695	0.0276328	0.508701	224.213	384.068	-0.729801	0.00445715	0.07131	159.898	114.894	0.378203	0.368568	NA	94.1425	156.612	-0.63409	0.0743259	0.99997	184.485	158.32	0.152434	0.754162	0.976673	113.966	195.498	-0.639963	0.0941268	0.999287	142.104	296.199	-0.808301	0.0566056	0.999413	97.1834	341.61	-1.48953	0.00924684	0.206203	128.238	202.886	-0.587842	0.0608412
GSCOCG00007739001	Cc00_g23440	chr0	148323556	148323762	GSCOCT00007739001~ Hypothetical protein~ unknown_gene~ missing_functional_completeness	45.5906	31.9463	0.385298	0.318772	0.895884	43.594	33.3616	0.253729	0.568291	0.788849	56.1867	13.8703	0.86353	0.10442	NA	54.2045	34.7893	0.400243	0.378729	0.99997	21.0849	39.3553	-0.565019	0.270296	0.837712	22.1702	12.5021	0.4176	0.367221	0.999287	14.95	13.471	0.0284309	0.951397	0.999413	16.1405	94.5752	-1.48789	0.0410889	0.389771	19.3292	15.4852	0.189056	0.654766
GSCOCG00037839001	Cc08_g03220	chr8	4012388	4013744	GSCOCT00037839001~ unknown protein; Has 28 Blast hits to 28 proteins in 9 species: Archae - 0; Bacteria - 0; Metazoa - 0; Fungi - 0; Plants - 28; Viruses - 0; Other Eukaryotes - 0 (source: NCBI BLink).~ unknown_gene~ complete	100.486	131.623	-0.360624	0.312766	0.894165	86.914	218.586	-1.088	0.00412846	0.0683736	134.747	253.949	-0.597933	0.236333	NA	254.133	406.692	-0.436961	0.343457	0.99997	373.388	203.251	0.678668	0.124581	0.695613	305.087	280.73	0.0736675	0.864005	0.999287	290.408	291.536	-0.0235694	0.958914	0.999413	102.838	333.482	-1.48739	0.00285995	0.107494	177.67	137.279	0.282433	0.406205
GSCOCG00011142001	Cc00_g14320	chr0	103249291	103251879	GSCOCT00011142001~ NADP-dependent D-sorbitol-6-phosphate dehydrogenase~ S6PDH~ complete	15391.3	37522.2	-0.942524	0.0347754	0.553515	37481.3	36267.9	0.0241481	0.953658	0.982365	5497.37	4395.47	0.230524	0.627962	0.999861	2509.02	2533.24	-0.00568762	0.990395	0.99997	5719.24	1473.82	0.721524	0.159929	0.749513	7008.33	21348.5	-0.94003	0.0407031	0.999287	12118.8	16891	-0.35813	0.415468	0.999413	14247.1	57319	-1.48478	0.0232498	0.316307	40537.9	62951.7	-0.497707	0.196572
gene130	rpl2	Chloroplastic genome	#N/A	#N/A	#N/A	19.2832	7.58063	0.621208	0.19887	0.846318	6.87616	3.31842	0.272248	0.542065	NA	0.379414	1.93554	-0.185263	0.542365	NA	0.979762	5.49844	-0.399731	0.272629	NA	0	0	NA	NA	NA	2.6578	1.61545	0.0563531	0.827999	NA	1.0559	1.06498	0.0293772	0.894038	0.999413	2.08005	29.8716	-1.48261	0.0434673	0.400414	0.941779	4.73126	-0.419176	0.23331
GSCOCG00011082001	Cc01_g00870	chr1	1349862	1350757	GSCOCT00011082001~ Hypothetical protein~ unknown_gene~ missing_functional_completeness	546.141	614.72	-0.186336	0.552223	0.948728	540.616	1191.99	-1.05907	9.69758e-05	0.00792381	631.761	982.051	-0.548001	0.131104	0.999861	743.033	934.452	-0.254375	0.558222	0.99997	712.845	661.23	0.0831931	0.821737	0.985327	427.27	735.508	-0.69931	0.0284465	0.920763	877.321	1090.14	-0.263613	0.517293	0.999413	370.317	1358.68	-1.48045	0.0159736	0.268064	1420.8	1228.23	0.159641	0.518631
GSCOCG00027136001	Cc08_g11350	chr8	26122729	26123937	GSCOCT00027136001~ Hypothetical protein~ unknown_gene~ missing_functional_completeness	0	21.2582	-1.40405	0.00214174	0.155822	13.5688	18.9707	-0.220347	0.652631	0.838296	60.8099	29.7833	0.124968	NA	NA	28.4131	24.7729	0.0124301	NA	NA	1.86943	0	0.216395	0.4189	NA	49.5512	36.8126	0.0438946	0.88174	0.999287	12.5096	15.2487	-0.0222225	0.925227	0.999413	0.656426	32.1482	-1.47936	0.0383571	0.381923	16.5474	24.3258	-0.220543	0.602837
GSCOCG00035426001	Cc08_g15040	chr8	29885044	29885541	GSCOCT00035426001~ Putative E3 ubiquitin-protein ligase RHA1B~ RHA1B~ complete	218.08	256.563	-0.240313	0.403225	0.917084	123.855	143.05	-0.201222	0.560789	0.784732	199.057	283.02	-0.337323	0.506803	NA	196.452	334.253	-0.644462	0.0799495	0.99997	337.389	221.395	0.493554	0.207493	0.790235	278.623	133.266	0.885263	0.00650899	0.573223	222.646	159.823	0.360025	0.361606	0.999413	94.1679	303.239	-1.47785	0.00281832	0.106557	211.587	373.423	-0.752185	0.00689835
GSCOCG00014615001	Cc02_g20120	chr2	18022788	18026275	GSCOCT00014615001~ unknown protein; FUNCTIONS IN: molecular_function unknown; INVOLVED IN: biological_process unknown; LOCATED IN: chloroplast thylakoid membrane, chloroplast; EXPRESSED IN: 24 plant structures; EXPRESSED DURING: 15 growth stages; Has 72 Blast hits to 72 proteins in 27 species: Archae - 0; Bacteria - 0; Metazoa - 0; Fungi - 0; Plants - 72; Viruses - 0; Other Eukaryotes - 0 (source…	1177.21	1000.94	0.167731	0.569773	0.95174	1266.78	1717.2	-0.425934	0.0761294	0.305414	301.014	299.736	0.0204958	0.963742	0.999861	87.2684	64.3273	0.239756	0.608202	0.99997	229.418	38.3301	1.66314	0.000934056	0.0613034	156.001	381.844	-0.896784	0.0388569	0.99452	567.045	960.026	-0.66586	0.0599733	0.999413	741.62	2303.46	-1.47724	0.00105583	0.0629383	1398.59	1776.92	-0.352679	0.125368
GSCOCG00038542001	Cc05_g16580	chr5	29118590	29123964	GSCOCT00038542001~ Protein of unknown function (DUF620)~ unknown_gene~ complete	14.385	89.6644	-1.75135	0.00014062	0.0301522	42.4111	54.017	-0.277498	0.477087	0.731953	17.4037	85.3334	-1.1456	0.0317814	NA	23.5736	25.8963	-0.0924552	0.844737	0.99997	54.9179	15.3102	0.944603	NA	NA	40.0879	47.9485	-0.108783	0.80875	0.999287	37.364	34.0524	0.0673427	0.888025	0.999413	9.8017	52.6215	-1.47577	0.040582	0.389382	37.7244	51.6566	-0.294313	0.48955
GSCOCG00007581001	Cc00_g19850	chr0	127305372	127306261	GSCOCT00007581001~ Putative Thaumatin-like protein~ At1g18250~ complete	9.88626	16.5869	-0.494614	0.291207	0.891338	29.6209	48.2798	-0.397847	0.413007	0.683367	20.8303	8.04866	0.531697	0.312199	NA	16.9288	25.7315	-0.225772	0.618162	0.99997	21.8079	3.23388	0.884794	0.0789257	NA	18.2736	18.6092	-0.0190353	0.964256	0.999287	17.2253	41.6657	-0.664234	0.165838	0.999413	6.23741	67.2603	-1.47403	0.0461976	0.412445	31.3551	47.0354	-0.391507	0.349852
GSCOCG00037530001	Cc07_g16690	chr7	13718092	13718972	GSCOCT00037530001~ Hypothetical protein~ unknown_gene~ missing_functional_completeness	7.6041	8.16998	-0.0847814	0.85943	0.986653	15.2213	39.1467	-0.681137	0.166843	0.449754	36.7927	28.1714	0.247616	0.636997	NA	20.2689	47.0175	-0.656867	0.162779	0.99997	49.7008	19.5816	0.709657	0.177259	0.766329	16.7229	23.3494	-0.286436	0.536125	0.999287	5.41146	6.86955	-0.127889	0.769491	0.999413	2.79049	30.9355	-1.47266	0.0462849	0.412445	6.66626	10.2621	-0.313582	0.471417
GSCOCG00011519001	Cc00_g32590	chr0	191624341	191624931	GSCOCT00011519001~ Hypothetical protein~ unknown_gene~ missing_functional_completeness	6496.77	17293.9	-0.28888	0.460898	0.930033	60487.2	15328	1.34652	0.00316894	0.0591498	37879.8	37385.6	0.0192863	NA	NA	7833.56	10737	-0.0717227	0.836654	0.99997	12103	2134.6	0.50654	0.250721	0.822907	27512.9	11958	0.622764	0.179244	0.999287	18442.3	9093.1	0.308158	0.490708	0.999413	2041.86	27338.3	-1.47099	0.0454604	0.409932	8770.63	18911.2	-0.402867	0.337899
GSCOCG00032483001	Cc11_g11120	chr11	28486837	28487110	GSCOCT00032483001~ conserved peptide upstream open reading frame 10~ unknown_gene~ complete	1104.7	865.768	0.27514	0.38528	0.910362	3738.98	5551.12	-0.47496	0.219465	0.512054	597.8	2469.03	-1.25718	0.0150182	0.999861	794.571	572.69	0.324863	0.442782	0.99997	1175.1	433.342	1.20876	0.00139868	0.0780092	505.422	1216.58	-1.00345	0.00990558	0.660301	1390.41	2005.55	-0.452076	0.242223	0.999413	780.977	3059.37	-1.46873	0.0243456	0.321127	2220.05	2014.69	0.0975691	0.692643
GSCOCG00019892001	Cc02_g00910	chr2	748061	748968	GSCOCT00019892001~ Small heat shock protein, chloroplastic~ HSP22~ complete	9.23602	46.6848	-1.1974	0.0133889	0.370137	38.6264	84.5166	-0.910798	0.0199435	0.154148	49.4665	33.4411	0.32359	0.540166	NA	31.2109	39.1469	-0.1312	0.774236	0.99997	39.4416	14.6942	0.68395	NA	NA	15.3135	138.154	-1.06092	0.0180529	0.843879	22.5741	48.0325	-0.373319	0.407375	0.999413	25.7834	183.948	-1.46867	0.046987	0.415345	12.1267	113.5	-1.83921	1.93757e-05
GSCOCG00017638001	Cc09_g02730	chr9	2321483	2324146	GSCOCT00017638001~ unknown protein; FUNCTIONS IN: molecular_function unknown; INVOLVED IN: biological_process unknown; LOCATED IN: cellular_component unknown; BEST Arabidopsis thaliana protein match is: unknown protein (TAIR:AT2G35810.1).~ unknown_gene~ complete	274.579	467.058	-0.69606	0.0468671	0.604594	372.8	390.365	-0.0781438	0.80281	0.91954	279.645	240.512	0.182236	0.663511	NA	259.969	300.616	-0.201754	0.54404	0.99997	266.605	272.171	-0.0315129	0.937873	0.995316	274.29	293.821	-0.111816	0.716654	0.999287	297.671	423.687	-0.467738	0.155789	0.999413	324.766	1118.52	-1.46791	0.00963413	0.210338	387.554	529.393	-0.419556	0.150303
GSCOCG00029592001	Cc02_g09920	chr2	8052584	8057601	GSCOCT00029592001~ alkaline/neutral invertase~ unknown_gene~ complete	343.421	432.717	-0.346193	0.180736	0.83365	400.595	551.111	-0.437633	0.0923279	0.336832	431.796	443.266	-0.0180729	0.966341	0.999861	320.179	352.28	-0.1411	0.664904	0.99997	366.64	358.826	0.0160977	0.958213	0.997968	377.418	476.251	-0.32073	0.28624	0.999287	451.439	454.456	-0.0413435	0.909457	0.999413	275.391	898.515	-1.46736	0.0053837	0.158047	462.658	541.897	-0.227733	0.439903
GSCOCG00039847001	Cc07_g05680	chr7	3998540	4000675	GSCOCT00039847001~ Pentatricopeptide repeat-containing protein At4g37170~ PCMP-H5~ complete	13.0495	13.9655	-0.0957143	0.836416	0.984494	11.5188	6.77311	0.331984	0.500443	NA	47.997	18.6262	0.685263	0.198887	NA	56.7197	50.1561	0.097473	0.829824	0.99997	28.0597	28.4919	-0.0178577	0.972993	0.999373	28.9383	27.8048	0.00171532	0.997015	0.999763	26.2649	15.2287	0.319124	0.504825	0.999413	4.89618	38.6209	-1.46568	0.0479058	0.418246	8.13938	9.85023	-0.163001	0.707674
GSCOCG00024379001	Cc08_g05860	chr8	10659538	10661128	GSCOCT00024379001~ Putative uncharacterized protein~ unknown_gene~ complete	1265.1	1807.87	-0.491353	0.13253	0.790793	1650.91	3063.36	-0.782631	0.0209384	0.158547	2826.31	5871.45	-0.684706	0.174347	0.999861	2689.97	5110.78	-0.723748	0.073027	0.99997	4722.05	3692.36	0.281274	0.512222	0.930899	3133.86	3832.03	-0.247412	0.499296	0.999287	2663.29	4941.68	-0.702747	0.0884952	0.999413	2182.04	6893.64	-1.46504	0.00245022	0.0977155	2020.43	2328.9	-0.193677	0.548258
GSCOCG00041788001	Cc06_g10370	chr6	8397244	8401831	GSCOCT00041788001~ NADP-dependent malic enzyme~ MOD1~ complete	570.27	1323.2	-1.00227	0.0104627	0.336559	927.19	1668.71	-0.732598	0.0373202	0.210699	1717.23	2283.01	-0.266791	0.589897	0.999861	1258.36	1920.43	-0.509539	0.169848	0.99997	1148.08	926.587	0.254419	0.514003	0.931439	909.16	1298.72	-0.412697	0.298973	0.999287	916.24	1398.06	-0.502946	0.21103	0.999413	618.872	1975.01	-1.46502	0.00322015	0.116791	885.344	1114.9	-0.282806	0.431709
GSCOCG00039591001	Cc07_g03530	chr7	2456558	2456719	GSCOCT00039591001~ unknown protein; Has 7 Blast hits to 7 proteins in 3 species: Archae - 0; Bacteria - 0; Metazoa - 0; Fungi - 0; Plants - 7; Viruses - 0; Other Eukaryotes - 0 (source: NCBI BLink).~ unknown_gene~ fragment	85.9679	101.077	-0.238649	0.527908	0.943925	78.3242	82.4183	-0.0873082	0.803945	0.920181	66.4498	199.871	-0.942206	NA	NA	142.579	169.19	-0.197716	0.636052	0.99997	82.3831	117.56	-0.442017	0.251322	0.822964	205.783	220.09	-0.0969411	0.787877	0.999287	171.013	200.922	-0.214939	0.593016	0.999413	151.315	513.22	-1.4639	0.00871685	0.197824	140.593	144.946	-0.0676737	0.836112
GSCOCG00031831001	Cc03_g14330	chr3	28498998	28499690	GSCOCT00031831001~ Hypothetical protein~ unknown_gene~ missing_functional_completeness	302.183	281.748	0.0180265	0.968482	0.996129	441.788	194.533	0.764799	0.102028	0.353138	124.761	470.855	-0.924233	0.0835193	0.999861	502.598	199.314	0.602358	0.201447	0.99997	359.969	407.613	-0.0957227	0.852977	0.987527	218.494	347.242	-0.171728	0.672749	0.999287	431.833	730.314	-0.175332	NA	NA	142.972	680.384	-1.4634	0.0380804	0.381674	192.983	417.679	-0.295063	0.446396
GSCOCG00004381001	Cc00_g09520	chr0	81405031	81405258	GSCOCT00004381001~ Hypothetical protein~ unknown_gene~ missing_functional_completeness	15.1328	5.41066	0.73371	0.129351	0.787257	22.8414	26.2801	-0.134495	0.783847	0.9099	24.977	57.3575	-0.327817	0.499178	NA	12.7731	9.9254	0.148388	0.747783	0.99997	28.1251	5.34653	0.8169	NA	NA	31.7059	16.9975	0.543763	0.233872	0.999287	10.4904	24.3249	-0.437847	0.3387	0.999413	14.7224	83.4574	-1.46293	0.0446179	0.405789	3.0287	5.5958	-0.287133	0.483998
GSCOCG00020131001	Cc02_g02680	chr2	2158433	2159113	GSCOCT00020131001~ Putative unknown protein; FUNCTIONS IN: molecular_function unknown; INVOLVED IN: biological_process unknown; LOCATED IN: endoplasmic reticulum; EXPRESSED IN: 24 plant structures; EXPRESSED DURING: 13 growth stages; BEST Arabidopsis thaliana protein match is: unknown protein (TAIR:AT5G23920.1); Has 30201 Blast hits to 17322 proteins in 780 species: Archae - 12; Bacteria - 1396; …	232.518	290.611	-0.305466	0.407155	0.917721	867.217	1422.45	-0.629355	0.0617401	0.272313	714.69	1301.31	-0.615464	0.194089	0.999861	466.309	440.026	0.0435592	0.918203	0.99997	681.191	284.92	0.866578	0.0766757	0.585445	497.325	322.782	0.516742	0.110243	0.999287	449.728	418.248	0.0586662	0.878073	0.999413	196.457	612.517	-1.46214	0.00188413	0.0860962	306.316	447.301	-0.510606	0.0726335
GSCOCG00031523001	Cc10_g09590	chr10	9841103	9842333	GSCOCT00031523001~ Hypothetical protein~ unknown_gene~ missing_functional_completeness	1711.94	2420.35	-0.480327	0.0890214	0.733947	3907.24	4833.15	-0.298928	0.237251	0.53178	5945.35	4799.19	0.26713	0.480226	0.999861	3051.94	3310.2	-0.116435	0.740565	0.99997	1984.04	1036.01	0.826305	0.0141615	0.288996	1234.28	1495.23	-0.261955	0.427261	0.999287	1310.11	1325.05	-0.0392861	0.919664	0.999413	1079.88	3308.64	-1.46148	0.00112114	0.0635163	2196.56	3594.61	-0.664307	0.0123338
gene20	rpoB	Chloroplastic genome	#N/A	#N/A	#N/A	298.806	147.675	0.609477	0.197331	0.846318	129.812	154.323	-0.201801	0.628599	0.824936	91.0026	73.4398	0.145124	0.781886	NA	26.0612	50.9701	-0.394955	0.393242	0.99997	62.3848	45.5763	0.227088	0.666812	0.958	131.927	56.3452	0.679447	0.14028	0.999287	46.4503	65.6435	-0.287976	0.547222	0.999413	106.687	463.496	-1.46023	0.0325167	0.357265	14.7669	54.052	-1.15798	0.00645594
GSCOCG00031337001	Cc06_g06820	chr6	5470951	5473047	GSCOCT00031337001~ Dihydroneopterin aldolase~ FOLB1~ complete	130.336	160.505	-0.309516	0.270114	0.882032	137.776	202.19	-0.518877	0.0689289	0.289243	194.366	191.954	0.00951408	0.983008	NA	279.478	355.884	-0.303672	0.413866	0.99997	254.007	278.623	-0.12779	0.724612	0.969385	246.881	252.722	-0.0514584	0.882927	0.999287	213.133	267.821	-0.296302	0.414397	0.999413	116.693	358.059	-1.4553	0.00138027	0.0718842	185.827	198.147	-0.110453	0.704429
GSCOCG00032640001	Cc11_g10010	chr11	27386757	27387770	GSCOCT00032640001~ Putative unknown protein; BEST Arabidopsis thaliana protein match is: unknown protein (TAIR:AT1G25400.2); Has 86 Blast hits to 86 proteins in 29 species: Archae - 0; Bacteria - 6; Metazoa - 27; Fungi - 11; Plants - 24; Viruses - 0; Other Eukaryotes - 18 (source: NCBI BLink).~ unknown_gene~ complete	324.878	454.152	-0.458656	0.151432	0.813214	245.37	247.02	-0.00825743	0.980453	0.992664	63.5396	71.4703	-0.0787487	0.879558	NA	84.8465	204.278	-1.00466	0.010014	0.99997	262.526	138.026	0.780754	0.0380857	0.442184	216.094	267.41	-0.249621	0.545546	0.999287	329.652	306.576	0.0554335	0.874783	0.999413	174.779	541.749	-1.45474	0.00208569	0.0912006	468.97	477.21	-0.0438479	0.89266
GSCOCG00025910001	Cc03_g02570	chr3	1940772	1944549	GSCOCT00025910001~ Putative uncharacterized protein~ SRSF12~ complete	201.912	216.351	-0.139883	0.623131	0.962139	274.752	320.936	-0.205928	0.483262	0.735758	239.327	218.462	0.122564	0.741709	NA	220.587	168.126	0.297726	0.418427	0.99997	176.844	200.763	-0.174958	0.606926	0.943937	125.111	169.735	-0.379553	0.295207	0.999287	150.293	230.478	-0.524612	0.16427	0.999413	151.085	480.622	-1.45469	0.00391582	0.129056	195.869	224.363	-0.203914	0.450252
GSCOCG00021256001	Cc05_g11900	chr5	25894893	25895985	GSCOCT00021256001~ Putative Early nodulin-like protein 2~ At4g27520~ fragment	337.135	669.089	-0.888278	0.0101352	0.329197	559.708	1086.42	-0.892786	0.000777941	0.0266782	177.644	365.82	-0.747334	0.115797	0.999861	130.01	135.242	-0.0553742	0.89788	0.99997	271.082	111.772	1.04783	0.00873125	0.227674	126.333	454.907	-1.26725	0.00359905	0.426599	216.819	680.905	-0.890951	0.0625334	0.999413	231.398	781.642	-1.45275	0.0109876	0.225955	269.141	493.277	-0.732906	0.0329375
GSCOCG00033355001	Cc09_g06150	chr9	6720966	6721364	GSCOCT00033355001~ Predicted protein~ unknown_gene~ modules	46.6494	72.0989	-0.505483	0.238292	0.871283	57.0686	126.048	-1.00054	0.00311508	0.0584853	74.5263	99.7797	-0.281987	0.554382	NA	70.8175	114.938	-0.497878	0.255686	0.99997	70.1755	61.7068	0.127568	0.787173	0.98221	62.7282	62.9266	-0.0150425	0.972061	0.999287	59.3109	114.572	-0.659701	0.140682	0.999413	57.3246	205.653	-1.45193	0.0172199	0.280194	46.9414	58.8549	-0.28354	0.412471
GSCOCG00039082001	Cc02_g05680	chr2	4495270	4497434	GSCOCT00039082001~ BTB/POZ domain-containing protein At3g56230~ At3g56230~ complete	1.98573	20.5288	-0.897295	0.0447415	0.598683	10.4184	15.6464	-0.254488	0.602456	0.809781	4.19881	7.73277	-0.190616	0.657996	NA	7.59083	9.33378	-0.0558057	NA	NA	5.00692	1.10772	0.326305	0.406633	NA	11.4595	11.545	-0.0167497	0.96713	0.999287	7.34397	4.16349	0.146099	0.71082	0.999413	0	30.455	-1.45049	0.0382954	0.381674	5.73644	35.2567	-0.997932	0.0201058
GSCOCG00039402001	Cc07_g02190	chr7	1507629	1511719	GSCOCT00039402001~ Putative L-aspartate oxidase~ nadB~ complete	2175.38	3670.08	-0.633606	0.111947	0.764844	3483.15	4616.39	-0.383553	0.174219	0.459022	408.425	319.159	0.206088	NA	NA	59.1829	84.3875	-0.377888	0.384731	0.99997	174.396	149.654	0.167718	0.69381	0.963068	251.216	895.399	-1.31794	0.00180334	0.284606	1295.99	2828.17	-0.878512	0.0329924	0.999413	1641.76	5374.9	-1.44987	0.00715226	0.178718	3318.97	5135.12	-0.497254	0.19481
GSCOCG00026052001	Cc03_g03590	chr3	2747187	2747804	GSCOCT00026052001~ Photosystem I reaction center subunit II, chloroplastic~ psaD~ complete	45833.6	67085.2	-0.544907	0.0345676	0.553081	74084.8	116707	-0.6094	0.0327399	0.198463	88045.4	153089	-0.60136	0.184323	0.999861	81986.8	130375	-0.52588	0.201715	0.99997	96681.9	57602.1	0.599183	0.160646	0.750376	44724.6	55386.6	-0.250361	0.530342	0.999287	44835.4	71990.1	-0.491872	0.270721	0.999413	39382.9	116896	-1.44909	0.00036588	0.0346315	65007.4	85982.3	-0.387518	0.143697
GSCOCG00032941001	Cc11_g07960	chr11	25129391	25133498	GSCOCT00032941001~ Putative F-box protein At3g07870~ At3g07870~ complete	64.7583	81.5028	-0.296863	0.43991	0.925839	82.2028	52.0408	0.491424	0.205658	0.496475	75.4022	37.7945	0.653518	0.193017	NA	65.4881	71.0096	-0.0994626	0.821274	0.99997	97.8655	52.6471	0.711701	0.0837545	0.60356	57.9312	91.2234	-0.465128	0.271832	0.999287	58.5301	93.3947	-0.488722	0.278594	0.999413	51.1403	181.273	-1.44827	0.0159239	0.268064	71.64	65.7672	0.0595637	0.87656
GSCOCG00011513001	Cc00_g08810	chr0	75614271	75620225	GSCOCT00011513001~ 6,7-dimethyl-8-ribityllumazine synthase, chloroplastic~ At2g44050~ fragment	26.9058	27.0631	-0.0350249	0.935515	0.994106	20.7125	39.7452	-0.553809	0.248793	0.542883	10.78	34.4339	-0.895759	0.091463	NA	16.4555	16.2003	-0.0144862	0.975267	0.99997	29.3512	44.2198	-0.458283	0.3228	0.860729	25.2644	25.8353	-0.0250427	0.956436	0.999287	20.9989	38.4508	-0.539517	0.248438	0.999413	18.0331	76.9474	-1.44761	0.0346445	0.368347	22.4462	17.2928	0.236074	0.557053
GSCOCG00022380001	Cc04_g06020	chr4	4590783	4591598	GSCOCT00022380001~ RHOMBOID-like protein 13~ unknown_gene~ complete	159.169	138.791	0.141027	0.572513	0.952128	134.773	164.977	-0.264277	0.393166	0.668778	140.965	109.267	0.315491	0.423051	NA	137.58	140.851	-0.049209	0.883134	0.99997	141.108	115.305	0.226545	0.581425	0.943229	111.54	89.6159	0.216256	0.598674	0.999287	116.54	143.541	-0.234658	0.576747	0.999413	90.1353	290.932	-1.44755	0.00638585	0.169449	114.774	159.707	-0.429157	0.174332
gene62	petL	Chloroplastic genome	#N/A	#N/A	#N/A	47.9015	20.0128	0.575742	NA	NA	15.1393	25.063	-0.468007	0.322909	0.612782	49.607	24.4885	0.612718	0.247401	NA	30.4076	15.8944	0.432751	0.358839	0.99997	78.5025	22.3836	0.792051	0.131056	0.706599	34.0567	10.4101	0.495294	0.248833	0.999287	16.381	34.4649	-0.498645	0.296224	0.999413	8.90082	45.4297	-1.44477	0.0446186	0.405789	14.0357	8.99207	0.3768	0.376642
GSCOCG00014447001	Cc02_g18890	chr2	17123687	17126878	GSCOCT00014447001~ Thioredoxin m~ GAT1~ complete	201.556	272.62	-0.422688	0.211165	0.854137	290.192	347.175	-0.24608	0.359195	0.642098	189.341	202.682	-0.0741593	0.844766	NA	214.775	259.22	-0.243243	0.5083	0.99997	278	305.634	-0.113173	0.786754	0.98221	201.567	383.286	-0.739554	0.0544757	0.999287	264.633	427.728	-0.57871	0.134459	0.999413	264.839	837.143	-1.44419	0.00450547	0.141387	257.924	228.358	0.128347	0.639534
GSCOCG00041066001	Cc09_g10260	chr9	21654518	21657603	GSCOCT00041066001~ Protein of unknown function (DUF3353)~ unknown_gene~ fragment	832.911	1241.01	-0.542164	0.106089	0.755428	1910.37	2646.45	-0.441878	0.11488	0.377008	1124.42	1506.99	-0.334026	0.423294	0.999861	690.691	674.282	0.00857669	0.980011	0.99997	787.814	431.791	0.704631	0.083405	0.602827	407.64	639.701	-0.576511	0.0845695	0.999287	774.939	1060.23	-0.416447	0.213472	0.999413	726.623	2209.52	-1.44366	0.00154457	0.0770944	1273.99	1715.14	-0.412211	0.125473
GSCOCG00027762001	Cc02_g39110	chr2	53699062	53702613	GSCOCT00027762001~ Putative Dihydroflavonol-4-reductase~ DFRA~ fragment	851.114	784.778	0.0561266	0.850697	0.985921	1242.41	853.727	0.47911	0.0845831	0.321383	363.4	262.926	0.399574	0.30724	0.999861	200.352	165.075	0.221509	0.496068	0.99997	115.155	217.012	-0.796251	0.0288575	0.393117	322.59	289.502	0.106575	0.784512	0.999287	414.02	745.965	-0.707531	0.0628475	0.999413	509.837	1556.52	-1.44159	0.0018482	0.0856619	1063.21	1350.94	-0.334436	0.225953
GSCOCG00016644001	Cc10_g10920	chr10	15773393	15778445	GSCOCT00016644001~ Putative Auxin-induced protein 5NG4~ unknown_gene~ complete	21.8419	17.5118	0.122076	0.798988	0.982387	29.2864	14.9902	0.437651	0.374654	0.653532	19.3354	31.3883	-0.235288	0.647175	NA	7.45536	7.87652	-0.0127185	0.96936	0.99997	1.78732	4.47832	-0.325291	0.482975	NA	9.25176	22.3637	-0.483913	0.286473	0.999287	7.67878	17.1137	-0.367041	0.415182	0.999413	12.5715	68.8254	-1.44087	0.0475681	0.417658	27.8492	19.6559	0.285798	0.505856
GSCOCG00022526001	Cc04_g07190	chr4	5567814	5568170	GSCOCT00022526001~ Putative NIMIN2c protein~ unknown_gene~ complete	27.1377	39.5302	-0.473263	0.218485	0.858768	39.7565	55.5349	-0.409399	0.314189	0.605359	62.0189	55.1624	0.106111	0.82917	NA	26.1892	34.7222	-0.27106	0.554367	0.99997	32.394	11.539	0.866167	0.0953694	0.633166	27.7736	30.5984	-0.0535857	0.898675	0.999287	28.5704	40.8225	-0.296087	0.536694	0.999413	24.3036	94.7404	-1.43959	0.0277562	0.335257	25.5296	51.5981	-0.794629	0.0359922
GSCOCG00006215001	Cc00_g20110	chr0	128647826	128648737	GSCOCT00006215001~ EXORDIUM like 2~ unknown_gene~ complete	427.412	3384.09	-2.03954	6.54331e-06	0.00459084	2002.87	2574.86	-0.328562	0.320372	0.610901	781.945	3322.52	-0.906709	0.0881377	0.999861	1502.27	1971.5	-0.0964501	0.812894	0.99997	3627.54	1145.5	0.694714	NA	NA	7075.58	2384.06	0.951164	0.0345791	0.972782	2749.45	1238.01	0.577507	0.227609	0.999413	380.714	1323.14	-1.43726	0.0177025	0.283849	1586.97	3114.7	-0.404898	0.34625
GSCOCG00036948001	Cc07_g11850	chr7	8740806	8742940	GSCOCT00036948001~ Putative Cancer-related nucleoside-triphosphatase homolog~ NTPCR~ complete	31.9324	48.1381	-0.538805	0.126569	0.782961	40.8572	119.858	-1.17973	0.00456424	0.072087	86.6854	161.024	-0.673701	0.130029	NA	88.8273	107.81	-0.225402	0.578114	0.99997	49.4938	52.8155	-0.0684818	0.889911	0.991508	67.7273	90.0873	-0.295703	0.504333	0.999287	45.6088	97.903	-0.663359	0.15842	0.999413	24.7316	87.7324	-1.4331	0.0192234	0.290541	63.8299	56.8667	0.104933	0.775448
GSCOCG00039332001	Cc07_g01590	chr7	1089291	1091809	GSCOCT00039332001~ Putative glucose-6-phosphate 1-epimerase~ YMR099C~ complete	335.061	436.49	-0.383783	0.195881	0.845523	368.289	485.34	-0.391578	0.092217	0.336644	270.817	288.239	-0.0623172	0.869883	0.999861	212.383	186.102	0.141366	0.671168	0.99997	229.886	215.728	0.0699724	0.855621	0.987527	241.949	315.797	-0.352435	0.275145	0.999287	291.22	432.03	-0.499798	0.161957	0.999413	227.026	691.989	-1.43265	0.00248445	0.0981325	418.294	388.817	0.0665335	0.817558
GSCOCG00014200001	Cc02_g16980	chr2	15587483	15589613	GSCOCT00014200001~ Putative DNA-binding protein HEXBP~ HEXBP~ complete	845.449	1115.85	-0.403326	0.18692	0.8391	690.806	1104.03	-0.634864	0.0163232	0.13912	911.111	1092.89	-0.223669	0.52766	0.999861	1298.48	1408.52	-0.114702	0.782299	0.99997	1393.98	1142.6	0.245089	0.487778	0.923487	1085.35	1313.51	-0.268958	0.339976	0.999287	995.956	1543.14	-0.527825	0.17791	0.999413	762.482	2256.63	-1.43127	0.000856671	0.0571418	1207.79	899.217	0.350325	0.21923
GSCOCG00032242001	Cc11_g12980	chr11	29929318	29931054	GSCOCT00032242001~ Putative Vacuolar amino acid transporter 1~ AVT1~ fragment	22.2753	59.357	-0.97825	0.0317476	0.535519	57.7407	13.6958	1.2413	0.00916408	0.10256	61.2899	79.0207	-0.173968	0.743489	NA	57.4101	38.2536	0.255169	0.587317	0.99997	77.0398	8.65885	1.67542	0.00140354	0.0780092	79.7895	42.3557	0.323896	0.471318	0.999287	22.6073	8.35238	0.585616	0.217738	0.999413	8.17831	64.0578	-1.43003	0.0537014	0.43608	51.6265	37.4329	0.291659	0.480979
GSCOCG00005333001	Cc00_g18490	chr0	120176214	120177587	GSCOCT00005333001~ Codeine O-demethylase~ CODM~ fragment	3.57221	22.7756	-0.988313	0.036549	0.562193	28.0913	76.1928	-1.12432	0.00758907	0.0942162	37.577	67.6718	-0.431315	0.418905	NA	26.383	38.7348	-0.141868	0.727331	0.99997	22.3027	40.9768	-0.279984	0.570053	0.940785	24.8785	40.2107	-0.322288	0.485206	0.999287	8.12366	29.5266	-1.01026	0.0343181	0.999413	6.25334	53.8879	-1.42778	0.054001	0.436138	10.0505	11.5124	-0.0816928	0.847666
gene105	rpl32	Chloroplastic genome	#N/A	#N/A	#N/A	1070.4	439.821	0.337661	0.433744	0.9252	294.047	509.083	-0.611437	0.148792	0.426815	149.366	84.8348	0.493424	0.348319	NA	146.764	191.976	-0.19995	0.672017	0.99997	242.058	134.342	0.482886	NA	NA	613.63	184.925	1.03613	0.0222024	0.881094	67.7285	305.758	-1.37439	0.0030169	0.999413	249.707	2163.48	-1.42549	0.05437	0.43707	36.1502	253.748	-1.7321	4.43747e-05
GSCOCG00021746001	Cc04_g01120	chr4	828211	831371	GSCOCT00021746001~ Small nuclear ribonucleoprotein family protein~ LSM1~ complete	608.792	671.825	-0.170901	0.570025	0.951802	674.516	996.618	-0.546337	0.0157686	0.136949	904.566	814.331	0.141071	0.689348	0.999861	1161.79	1254.69	-0.11672	0.750259	0.99997	867.174	1040.37	-0.242461	0.487056	0.92338	862.202	950.863	-0.137654	0.678796	0.999287	864.829	1053.48	-0.267912	0.443554	0.999413	576.334	1734.14	-1.42326	0.00223	0.0933542	853.751	820.596	0.0234346	0.922593
GSCOCG00022352001	Cc04_g05850	chr4	4349801	4351516	GSCOCT00022352001~ Protein Transporter, Pam16~ unknown_gene~ complete	14.7107	63.7474	-1.4333	0.00176732	0.139444	34.465	26.2285	0.246297	0.573617	0.791926	38.4972	61.0498	-0.316547	0.553023	NA	16.148	33.1352	-0.625164	0.177746	0.99997	13.4354	29.1801	-0.659705	0.205818	0.789477	41.5207	31.1368	0.193256	0.677655	0.999287	20.4559	47.5126	-0.672102	0.159995	0.999413	23.9671	91.6769	-1.42272	0.0294622	0.345997	44.5006	47.4283	-0.0726687	0.862547
GSCOCG00030797001	Cc06_g15620	chr6	13624480	13625121	GSCOCT00030797001~ Putative Bifunctional inhibitor/lipid-transfer protein/seed storage 2S albumin superfamily protein~ unknown_gene~ fragment	2.36848	7.50399	-0.544296	0.231047	0.866615	3.63768	11.701	-0.65891	0.174327	NA	1.93238	0.257759	0.169256	0.566755	NA	3.17262	6.31774	-0.23678	0.560458	NA	0.126628	0.791799	-0.119501	0.650087	NA	0.846081	5.30724	-0.268744	0.374681	NA	3.48832	7.47034	-0.276979	0.495539	0.999413	0	30.2756	-1.42196	0.0415615	0.391006	2.40037	8.64169	-0.555747	0.17248
GSCOCG00013761001	Cc00_g29740	chr0	181531546	181531848	GSCOCT00013761001~ Putative SAUR-like auxin-responsive protein family~ unknown_gene~ fragment	96.8883	148.973	-0.476448	0.284477	0.888521	219.891	431.155	-0.831116	0.0200636	0.154377	285.841	87.7847	1.17243	0.0179494	NA	78.4199	71.4615	0.0558695	0.905765	0.99997	35.5749	28.6913	0.181868	0.723214	0.969087	106.914	385.162	-1.15032	0.0109759	0.688805	189.253	303.92	-0.463764	0.314404	0.999413	225.704	842.011	-1.42171	0.0269949	0.331923	205.402	249.577	-0.230246	0.554709
GSCOCG00011628001	Cc00_g30860	chr0	185780374	185782793	GSCOCT00011628001~ Nitrilase homolog 1~ nit1-1~ fragment	67.06	94.3433	-0.477268	0.130265	0.789807	119.79	111.542	0.0503551	0.90316	0.962914	109.585	80.5716	0.348692	0.415808	NA	87.3942	89.0368	-0.0410182	0.916156	0.99997	82.7484	81.768	0.00223361	0.995523	0.999373	79.9075	59.1694	0.281401	0.500882	0.999287	67.7703	86.869	-0.277636	0.5351	0.999413	45.3885	160.416	-1.42008	0.0207269	0.300085	85.1362	91.0467	-0.106492	0.749324
GSCOCG00030977001	Cc03_g09870	chr3	12316201	12321643	GSCOCT00030977001~ Probable aldo-keto reductase 2~ Os04g0338000~ complete	44.5927	333.328	-1.59817	0.000895398	0.0948213	251.203	469.539	-0.608741	0.191715	0.480474	260.791	103.525	0.722773	0.174161	NA	108.735	265.69	-0.264009	0.494718	0.99997	28.3495	35.0206	-0.15911	0.762921	0.979188	89.9048	629.468	-1.19838	0.00954635	0.658739	105.434	2189.25	-0.566938	NA	NA	80.7951	347.102	-1.41927	0.0404018	0.389382	197.008	293.459	-0.370341	0.384007
GSCOCG00018946001	Cc03_g13300	chr3	25595442	25599147	GSCOCT00018946001~ Putative LRR receptor-like serine/threonine-protein kinase EFR~ EFR~ complete	14.5478	25.6499	-0.546278	0.243643	0.873007	23.9956	10.4373	0.545484	0.268515	0.562534	23.6767	10.4463	0.526861	0.323413	NA	8.86122	10.3654	-0.058452	0.882654	0.99997	2.67371	14.556	-0.885035	0.0858347	NA	29.0454	17.9969	0.36867	0.425765	0.999287	28.1389	15.4049	0.437225	0.356934	0.999413	9.64679	56.0386	-1.41871	0.0529724	0.434385	22.8784	25.8989	-0.140705	0.73277
GSCOCG00024364001	Cc08_g05750	chr8	10479347	10484005	GSCOCT00024364001~ Hypothetical protein~ unknown_gene~ missing_functional_completeness	385.309	456.246	-0.260641	0.292079	0.891338	210.619	387.597	-0.786871	0.0117909	0.116853	380.943	535.801	-0.368751	0.40291	0.999861	457.878	571.057	-0.290679	0.402388	0.99997	336.394	656.744	-0.878399	0.00636681	0.191487	388.374	535.619	-0.391943	0.285548	0.999287	381.774	535.479	-0.396559	0.327914	0.999413	363.571	1060.16	-1.41855	0.000837965	0.0568023	360.066	431.803	-0.250831	0.41162
GSCOCG00025857001	Cc03_g02190	chr3	1690819	1691127	GSCOCT00025857001~ Monothiol glutaredoxin-S10~ GRXS10~ complete	19.8341	163	-0.838803	0.0607909	0.659728	84.9577	65.4808	0.237683	0.608623	0.813004	276.472	76.4994	0.641998	0.210123	NA	50.0818	78.6174	-0.063237	0.822562	0.99997	18.8809	37.3831	-0.320694	0.517319	0.933436	148.469	261.872	-0.0802016	0.76959	0.999287	61.15	107.454	-0.158555	0.671188	0.999413	20.1413	536.796	-1.41797	0.0482557	0.419189	81.0929	373.149	-0.616498	0.122346
GSCOCG00003883001	Cc02_g36750	chr2	51533347	51540292	GSCOCT00003883001~ Glutathione S-transferase zeta class~ GSTZ1~ modules	1092.45	1399.26	-0.361806	0.2432	0.873007	1113.71	1676.32	-0.531525	0.100508	0.350424	1068.38	1490.38	-0.377484	0.372684	0.999861	1597.13	1574.02	-0.00732732	0.984079	0.99997	1432.39	1500.5	-0.0661436	0.843534	0.987416	1623.69	1921.57	-0.232185	0.467014	0.999287	1940.89	2084.48	-0.116353	0.741322	0.999413	999.797	3002.9	-1.41757	0.00253522	0.0984791	1887.64	1884.25	-0.0258938	0.920916
GSCOCG00009705001	Cc01_g02450	chr1	4584942	4585424	GSCOCT00009705001~ Putative Protein of unknown function, DUF538~ unknown_gene~ fragment	41.1597	75.6829	-0.73347	0.0662264	0.674145	122.874	203.335	-0.561556	0.186279	0.473985	281.469	181.201	0.391111	0.44914	NA	150.303	121.617	0.18013	0.691922	0.99997	67.7267	73.0369	-0.0906417	0.849893	0.987527	103.84	78.6326	0.234772	0.593567	0.999287	111.505	58.6275	0.703528	0.073445	0.999413	26.9671	124.45	-1.41735	0.0454307	0.409932	50.9483	104.791	-0.867028	0.0122483
GSCOCG00030375001	Cc08_g13160	chr8	28369162	28370953	GSCOCT00030375001~ Primary amine oxidase~ At1g62810~ fragment	29.0194	118.654	-1.39346	0.00223099	0.158971	329.344	290.747	0.120814	0.778937	0.907249	799.551	569.274	0.305727	0.557208	0.999861	345.131	316.059	0.0645116	0.890941	0.99997	113.463	93.3995	0.194836	0.685766	0.962068	171.924	139.154	0.193206	0.64174	0.999287	93.0837	68.5139	0.218286	0.645713	0.999413	38.922	132.884	-1.41654	0.0180407	0.284845	43.9665	66.7377	-0.386127	0.363556
GSCOCG00019970001	Cc02_g01470	chr2	1153635	1154426	GSCOCT00019970001~ Putative Probable VAMP-like protein At1g33475~ At1g33475~ complete	321.058	411.382	-0.343465	0.299126	0.891338	331.031	482.428	-0.484295	0.137724	0.41231	384.486	363.663	0.0695864	0.864804	0.999861	452.777	466.679	-0.0567394	0.885025	0.99997	410.004	272.165	0.511135	0.143012	0.726385	407.654	378.158	0.0718339	0.843718	0.999287	368.953	409.535	-0.14317	0.718425	0.999413	153.614	464.832	-1.41599	0.0034837	0.122217	379.752	521.563	-0.420106	0.158501
GSCOCG00016339001	Cc01_g17310	chr1	34641545	34645363	GSCOCT00016339001~ Probable pectate lyase 8~ At3g07010~ complete	5.54974	14.2155	-0.629745	0.190743	0.84132	4.67368	15.0479	-0.550471	0.239969	NA	4.49131	16.7513	-0.415984	0.361294	NA	0.975119	6.38194	-0.350401	NA	NA	1.83921	0.923765	0.0865855	0.773701	NA	2.19798	1.81789	0.0229036	0.937718	NA	1.7143	0	0.134796	0.541421	0.999413	1.31285	35.8191	-1.41596	0.0485305	0.419336	11.5711	18.6713	-0.351431	0.421557
GSCOCG00030905001	Cc06_g14900	chr6	12761071	12766217	GSCOCT00030905001~ Putative uncharacterized protein~ LPAT1~ complete	70.6255	82.2762	-0.231046	0.509859	0.942239	90.6586	172.221	-0.800651	0.0164645	0.139513	86.7706	70.6276	0.215892	0.623191	NA	69.8168	120.992	-0.640637	0.0940503	0.99997	75.0054	107.623	-0.437438	0.284624	0.841276	77.9391	143.424	-0.624266	0.141269	0.999287	63.2256	141.219	-0.947965	0.0138264	0.999413	84.8223	274.894	-1.41577	0.0106364	0.223421	87.6121	91.6104	-0.082746	0.796458
GSCOCG00040909001	Cc01_g03830	chr1	9654569	9656992	GSCOCT00040909001~ Putative G-type lectin S-receptor-like serine/threonine-protein kinase RLK1~ RLK1~ complete	0.830014	2.67815	-0.285565	0.436672	NA	3.34018	0	0.304895	0.300794	NA	1.90668	1.67778	0.0165771	0.959677	NA	1.58112	0.440935	0.15146	0.580909	NA	1.22891	4.14426	-0.262603	0.500211	NA	1.53583	0	0.141249	0.495386	NA	1.63208	1.92161	-0.032139	0.908593	0.999413	0.875234	30.7451	-1.41565	0.047314	0.41712	4.11067	1.48019	0.193414	0.523846
GSCOCG00027368001	Cc01_g05600	chr1	21319012	21321639	GSCOCT00027368001~ FUNCTIONS IN: molecular_function unknown; INVOLVED IN: biological_process unknown; LOCATED IN: endomembrane system; EXPRESSED IN: 24 plant structures; EXPRESSED DURING: 15 growth stages; CONTAINS InterPro DOMAIN/s: Reactive oxygen species modulator 1 (InterPro:IPR018450); Has 192 Blast hits to 192 proteins in 80 species: Archae - 0; Bacteria - 0; Metazoa - 139; Fungi - 6; Plant…	311.089	386.98	-0.327406	0.280995	0.888521	309.368	500.921	-0.603083	0.0821962	0.316512	615.664	576.001	0.0740087	0.861114	0.999861	585.506	590.7	-0.03342	0.920259	0.99997	534.714	565.975	-0.0743396	0.848092	0.987527	632.935	728.876	-0.202588	0.497	0.999287	485.291	592.739	-0.27871	0.402788	0.999413	320.992	998.896	-1.41543	0.00607625	0.166875	394.248	402.633	-0.0537228	0.858131
GSCOCG00009893001	Cc00_g22480	chr0	142203257	142204171	GSCOCT00009893001~ Probable glutathione S-transferase parC~ PARC~ complete	25.9778	47.0535	-0.481679	0.319381	0.895884	117.733	214.144	-0.743346	0.0429838	0.223865	103.74	151.989	-0.256821	0.630598	NA	18.8258	23.8319	-0.155481	0.741475	0.99997	54.6047	9.93907	1.05224	0.0448525	0.471347	46.4752	28.7128	0.325113	0.484297	0.999287	28.8169	70.706	-0.721249	0.13127	0.999413	29.7019	146.365	-1.41324	0.0495607	0.422059	33.5954	72.5796	-0.693331	0.103706
GSCOCG00011793001	Cc02_g34850	chr2	48399266	48402213	GSCOCT00011793001~ GTP-binding protein SAR1A~ SAR1A~ complete	1936.23	2480.2	-0.352315	0.283535	0.888521	2200.14	3192.39	-0.517617	0.0288414	0.188375	2599.83	5346.59	-0.709711	0.148542	0.999861	2594.99	3642.42	-0.408372	0.29939	0.99997	3386.27	2164.89	0.545754	0.152218	0.735208	2339.79	2341.39	-0.015661	0.965818	0.999287	2019.19	2971.82	-0.480256	0.207357	0.999413	1448.98	4165.85	-1.41281	0.000458541	0.0383167	2358.98	3444.8	-0.479552	0.135471
GSCOCG00024574001	Cc10_g01080	chr10	851064	851567	GSCOCT00024574001~ Plastocyanin, chloroplastic~ PETE~ complete	17525	21520.8	-0.307047	0.257945	0.87742	26196.9	50562.6	-0.842764	0.0100739	0.108277	21031.4	57949.3	-0.936292	NA	NA	16688.3	32183.5	-0.736955	0.071788	0.99997	28849.5	20532.9	0.401271	0.335282	0.865952	11648.6	16024.2	-0.352774	0.39299	0.999287	14200.7	27727.1	-0.681744	0.127867	0.999413	14788.5	42423.8	-1.41128	0.000418345	0.0371084	19423.8	23532.4	-0.271085	0.339687
GSCOCG00013398001	Cc10_g16420	chr10	27335981	27337982	GSCOCT00013398001~ Putative uncharacterized protein~ unknown_gene~ complete	380.05	395.338	-0.0907253	0.765049	0.980279	304.205	273.831	0.103347	0.784268	0.91028	198.489	142.085	0.407062	0.311943	NA	115.778	157.385	-0.30342	0.50046	0.99997	93.6178	78.0431	0.210726	0.57883	0.942709	194.598	181.25	0.0461224	0.916006	0.999287	224.974	204.96	0.0562067	0.90585	0.999413	122.363	401.907	-1.40875	0.0140749	0.253128	408.425	493.702	-0.269384	0.348578
GSCOCG00042727001	Cc03_g09010	chr3	9986053	9987046	GSCOCT00042727001~ Putative CYC02 protein~ CYC02~ modules	23.4798	76.9833	-0.284538	0.437087	0.92529	224.484	31.6924	1.93709	1.79613e-05	0.00250131	174.167	189.203	-0.0140145	NA	NA	53.0781	37.1549	0.147936	0.731461	0.99997	58.0923	8.32778	0.720745	0.13131	0.706599	118.999	42.8657	0.729477	0.116556	0.999287	47.1536	42.9802	0.0278251	0.952763	0.999413	10.7375	80.8461	-1.40858	0.0573887	0.449468	28.5549	65.7419	-0.585425	0.180385
GSCOCG00040430001	Cc06_g18230	chr6	18510442	18516088	GSCOCT00040430001~ DNA repair protein recA homolog 2, mitochondrial~ At3g10140~ complete	75.18	108.855	-0.506253	0.136028	0.795634	104.957	48.8774	0.750562	0.0902263	0.332331	82.2116	56.687	0.343008	0.494722	NA	84.2819	89.4917	-0.0812707	0.852031	0.99997	73.7825	103.256	-0.420018	0.271392	0.838371	134.618	104.545	0.206896	0.647597	0.999287	91.5376	69.5119	0.267544	0.507021	0.999413	49.5148	167.399	-1.40693	0.0180504	0.284845	79.9774	104.99	-0.351651	0.293798
GSCOCG00024342001	Cc08_g05610	chr8	10125216	10129782	GSCOCT00024342001~ Probable carotenoid cleavage dioxygenase 4, chloroplastic~ CCD4~ complete	822.278	1871.83	-0.970539	0.0157253	0.40149	1952.06	1579.63	0.268554	0.307512	0.599833	3020.03	2272.82	0.28873	0.563074	0.999861	717.171	646.34	0.0791223	0.86605	0.99997	246.616	359.024	-0.390843	0.409443	0.89775	1348.04	964.724	0.293415	0.503917	0.999287	1109.94	830.168	0.3005	0.450514	0.999413	459.447	1417.52	-1.40683	0.00624566	0.167474	998.364	2051.58	-0.804185	0.0343778
GSCOCG00031871001	Cc10_g11920	chr10	20790826	20796350	GSCOCT00031871001~ Quinone oxidoreductase-like protein At1g23740, chloroplastic~ At1g23740~ complete	325.028	456.323	-0.468135	0.171745	0.831467	684.082	591.282	0.178198	0.518436	0.759395	365.894	301.774	0.229327	0.589729	0.999861	129.9	220.282	-0.48749	0.285741	0.99997	91.1421	107.025	-0.194475	0.657779	0.956202	173.043	240.27	-0.349287	0.418457	0.999287	126.075	206.91	-0.606501	0.108736	0.999413	158.784	484.18	-1.40587	0.00538628	0.158047	418.709	571.558	-0.417883	0.158237
GSCOCG00037436001	Cc07_g17400	chr7	14504979	14506406	GSCOCT00037436001~ Actin-7~ ACT7~ complete	3233.4	3682.56	-0.213899	0.351173	0.903276	4029.35	8240.13	-0.934643	0.00222017	0.0498681	3042.62	4569.12	-0.464273	0.274425	0.999861	3994.19	4905.11	-0.249705	0.544533	0.99997	6572.28	4719.04	0.419069	0.194629	0.778715	4394.5	3500.46	0.253257	0.485283	0.999287	3670.73	4441.04	-0.258807	0.476449	0.999413	2403.11	6985.77	-1.40456	0.00139863	0.0723696	3379.52	4032.1	-0.254212	0.359844
GSCOCG00031416001	Cc06_g06180	chr6	4874625	4878708	GSCOCT00031416001~ Putative Uncharacterized protein RP120~ RP120~ modules	4.94109	9.42023	-0.411429	0.390559	0.912371	5.44568	2.27765	0.267249	0.528287	NA	17.3972	15.9065	0.0877226	0.865961	NA	9.51461	26.7778	-0.71582	0.129309	0.99997	11.4509	28.5636	-0.774238	0.137034	0.716282	14.8082	19.0603	-0.178678	0.698569	0.999287	11.111	14.7013	-0.114227	0.797124	0.999413	1.96928	25.6261	-1.40412	0.0554222	0.440963	4.70395	1.90009	0.361112	0.364142
GSCOCG00000136001	Cc00_g10980	chr0	88732658	88734914	GSCOCT00000136001~ Secologanin synthase~ CYP72A1~ complete	39.1026	82.4187	-0.686169	0.147287	0.80587	157.329	62.3029	0.977852	0.0217413	0.161947	56.1927	23.3146	0.567256	0.286946	NA	38.9805	38.883	-0.00419887	NA	NA	31.2583	23.053	0.267453	0.598794	0.943636	61.3598	141.417	-0.638036	0.169692	0.999287	64.0487	228.187	-0.811066	0.0884194	0.999413	35.2688	150.298	-1.40274	0.0437713	0.401407	87.2518	104.117	-0.173491	0.685013
GSCOCG00038859001	Cc05_g14120	chr5	27496701	27497336	GSCOCT00038859001~ Putative uncharacterized protein~ unknown_gene~ complete	125.907	95.0217	0.290663	0.450016	0.926266	148.366	100.284	0.476838	0.139924	0.41407	197.269	99.6625	0.748614	0.0919499	NA	169.251	153.54	0.0738552	0.872048	0.99997	122.975	206.289	-0.525608	0.278335	0.839028	199.401	189.758	0.0296146	0.938345	0.999287	256.794	118.907	0.751317	0.088777	0.999413	88.6235	267.437	-1.40227	0.00418291	0.13584	159.015	222.256	-0.440095	0.168803
GSCOCG00030528001	Cc08_g12100	chr8	27367696	27370662	GSCOCT00030528001~ myb-like transcription factor family protein~ mybJ~ complete	303.336	336.634	-0.185	0.507858	0.942239	397.803	426.372	-0.112751	0.679017	0.853646	271.524	427.505	-0.507748	0.237428	0.999861	319.293	394.847	-0.27348	0.446828	0.99997	316.958	381.496	-0.257094	0.41715	0.902533	334.348	322.288	0.0163647	0.962829	0.999287	346.223	430.712	-0.281038	0.454231	0.999413	243.667	727.823	-1.40076	0.00382595	0.12711	399.205	369.587	0.0718638	0.80387
GSCOCG00019099001	Cc07_g00310	chr7	169871	172545	GSCOCT00019099001~ Cystinosin homolog~ At5g40670~ complete	73.6021	90.4496	-0.299635	0.374664	0.908334	132.503	295.192	-0.852165	0.0504594	0.244938	92.1725	132.966	-0.306824	0.55428	NA	81.8972	51.4238	0.377079	0.416735	0.99997	51.8445	54.4459	-0.0563355	0.909335	0.992667	64.9283	65.9309	-0.049991	0.905523	0.999287	70.5334	91.475	-0.332048	0.382652	0.999413	33.2618	128.155	-1.39934	0.0352758	0.370784	98.4409	96.7435	-0.00358242	0.99157
GSCOCG00023273001	Cc06_g00740	chr6	675151	678219	GSCOCT00023273001~ Putative Macrophage migration inhibitory factor homolog~ unknown_gene~ complete	108.752	165.752	-0.503493	0.22235	0.861872	195.475	455.381	-1.05986	0.00176808	0.0438324	132.228	502.922	-1.3644	0.00451176	0.71059	119.116	169.794	-0.420816	0.277721	0.99997	129.36	227.336	-0.564122	0.251034	0.822964	235.242	293.771	-0.231751	0.599619	0.999287	307.644	193.896	0.53624	0.129821	0.999413	88.044	281.852	-1.39858	0.0120419	0.236316	131.972	258.331	-0.830748	0.010647
GSCOCG00035419001	Cc08_g14980	chr8	29829686	29833581	GSCOCT00035419001~ Arginine/serine-rich-splicing factor, putative~ SPAC25G10.01~ modules	324.041	377.147	-0.248776	0.296838	0.891338	472.988	725.845	-0.559115	0.0692368	0.290041	422.076	621.096	-0.384343	0.425441	0.999861	397.292	410.436	-0.0593019	0.879692	0.99997	518.343	356.334	0.450091	0.249899	0.822404	325.391	343.282	-0.0856826	0.795594	0.999287	270.946	388.07	-0.408654	0.327515	0.999413	250.985	722.433	-1.39625	0.00108324	0.0629383	330.819	293.886	0.124873	0.67188
GSCOCG00028954001	Cc06_g19050	chr6	20211753	20215397	GSCOCT00028954001~ Benzyl alcohol O-benzoyltransferase~ HSR201~ complete	19.5849	58.5637	-0.929742	0.0523283	0.629171	37.9131	43.0355	-0.12727	0.765671	0.902635	30.0189	73.2505	-0.690529	0.192721	NA	24.5385	52.009	-0.475016	0.310107	0.99997	12.0497	20.4216	-0.42755	0.415521	0.901703	46.7987	37.3983	0.116418	0.799957	0.999287	21.9925	35.4741	-0.377949	0.429643	0.999413	11.3022	49.9039	-1.39593	0.0478651	0.418126	33.7977	58.43	-0.523299	0.211522
GSCOCG00024451001	Cc10_g00140	chr10	142488	146544	GSCOCT00024451001~ Putative Chlorophyll a-b binding protein 4, chloroplastic~ CAB4~ complete	440.424	635.705	-0.513548	0.102202	0.752546	405.115	677.15	-0.70842	0.00319109	0.0592183	371.323	610.15	-0.618107	0.0839807	0.999861	448.706	671.862	-0.520163	0.11567	0.99997	460.108	768.722	-0.630009	0.105738	0.651333	670.289	814.532	-0.269257	0.389049	0.999287	638.889	823.7	-0.317729	0.40803	0.999413	467.141	1426.54	-1.39552	0.00635714	0.168976	605.166	782.73	-0.354533	0.227789
GSCOCG00007776001	Cc00_g08860	chr0	76069228	76069746	GSCOCT00007776001~ Putative NHL domain-containing protein~ unknown_gene~ fragment	87.5284	106.331	-0.276223	0.428409	0.923731	120.539	253.211	-0.977785	0.00062068	0.0238947	110.585	197.871	-0.649252	0.139197	NA	131.414	145.925	-0.137401	0.721727	0.99997	148.859	138.945	0.0734046	0.855404	0.987527	122.868	128.599	-0.058855	0.881323	0.999287	114.441	121.531	-0.077089	0.85525	0.999413	69.139	220.643	-1.39503	0.012784	0.241117	125.3	162.669	-0.331999	0.316896
GSCOCG00040458001	Cc06_g18430	chr6	18743762	18744856	GSCOCT00040458001~ Non-specific lipid-transfer protein~ MALD3~ complete	24465.3	29865.7	-0.296862	0.23661	0.871199	37814.2	77692.3	-0.914034	0.00645975	0.0859243	22556	69196.6	-1.06188	0.035082	0.999861	21794.1	32471.2	-0.421302	0.337782	0.99997	40605	18399.2	0.941672	0.0197756	0.334029	14492.5	19547.7	-0.285206	0.519833	0.999287	18335.4	34001.6	-0.646378	0.143647	0.999413	25922.4	79966.6	-1.39407	0.00805056	0.189634	18813.9	37881.1	-0.887645	0.00384184
GSCOCG00017851001	Cc09_g01130	chr9	851074	853803	GSCOCT00017851001~ Plastid-lipid-associated protein, chloroplastic~ PAP~ complete	271.294	632.799	-1.06653	0.00314484	0.194905	633.448	1046.23	-0.632928	0.0672083	0.285604	855.735	823.64	0.0384985	0.928848	0.999861	845.867	897.348	-0.0775084	0.845549	0.99997	573.854	554.181	0.0309887	0.942706	0.995316	826.696	1183.41	-0.388875	0.35657	0.999287	782.911	1035.42	-0.305017	0.491122	0.999413	397.551	1321.36	-1.39373	0.0181243	0.285149	446.886	882.212	-0.85969	0.00651491
gene60	psbF	Chloroplastic genome	#N/A	#N/A	#N/A	137.169	97.2441	0.267636	0.576596	0.952526	141.805	332.287	-0.854027	0.0611438	0.270843	118.126	85.7825	0.171079	0.734516	NA	12.1739	42.5279	-0.599054	NA	NA	101.271	33.4313	0.752948	NA	NA	79.0785	31.5683	0.773229	0.0876747	0.999287	41.4981	55.7585	-0.205521	0.666568	0.999413	43.7067	783.591	-1.39171	0.0546603	0.438069	6.82592	37.9381	-1.56	0.000205388
GSCOCG00023390001	Cc06_g01620	chr6	1332746	1335305	GSCOCT00023390001~ Laccase-4~ IRX12~ complete	23.9497	214.467	-1.79888	0.000170302	0.0347871	74.3018	75.0011	-0.0203687	0.962848	0.985423	55.1112	184.298	-0.887637	0.0961165	NA	24.1067	79.1135	-0.766492	0.103058	0.99997	46.7789	31.3298	0.290225	0.582167	0.94342	126.966	121.039	0.0153081	0.973609	0.999287	93.8806	52.4436	0.444296	0.349436	0.999413	17.2657	111.301	-1.38973	0.0603023	0.458622	103.833	116.725	-0.109211	0.801488
GSCOCG00028831001	Cc02_g24870	chr2	22214467	22220326	GSCOCT00028831001~ Putative Poly(rC)-binding protein 4~ Pcbp4~ modules	226.782	275.522	-0.304023	0.253386	0.87613	235.16	304.465	-0.362115	0.164178	0.445934	216.27	170.844	0.274146	0.488454	NA	253.573	291.558	-0.183827	0.624293	0.99997	255.982	314.095	-0.284157	0.336124	0.86655	218.353	254.187	-0.205054	0.537631	0.999287	225.211	283.943	-0.305271	0.384691	0.999413	129.406	374.26	-1.38898	0.0017978	0.0847011	245.568	234.815	0.0307479	0.907586
GSCOCG00027534001	Cc02_g31570	chr2	40706032	40708536	GSCOCT00027534001~ Polyubiquitin~ PU1~ complete	141.699	174.136	-0.28468	0.419545	0.919787	150.74	278.311	-0.728608	0.053015	0.250601	225.503	274.087	-0.195097	0.680493	NA	283.041	233.454	0.183259	0.661114	0.99997	387.522	255.273	0.476485	0.265077	0.835696	267.879	236.732	0.12716	0.709029	0.999287	319.347	258.756	0.210521	0.603578	0.999413	100.014	335.228	-1.38788	0.0219452	0.309815	324.431	358.536	-0.148839	0.628485
GSCOCG00006383001	Cc00_g09980	chr0	84352765	84355241	GSCOCT00006383001~ alpha/beta-Hydrolases superfamily protein~ unknown_gene~ complete	101.017	98.9122	-0.00800156	0.978317	0.996435	274.329	434.342	-0.6055	0.0507716	0.24523	94.6223	101.059	-0.0741063	0.878771	NA	107.89	114.804	-0.0902936	0.804784	0.99997	194.442	119.861	0.580551	0.125332	0.696158	249.706	128.099	0.76388	0.0383813	0.989363	144.012	124.63	0.12631	0.759	0.999413	88.3361	273.214	-1.386	0.00917362	0.20519	137.004	125.169	0.0825204	0.765963
GSCOCG00034122001	Cc08_g03460	chr8	4628596	4630933	GSCOCT00034122001~ Putative uncharacterized protein~ At1g32220~ fragment	209.268	187.278	0.110966	0.734104	0.975444	196.205	447.124	-1.03254	0.00248642	0.0528995	218.539	250.781	-0.152805	0.733827	NA	258.34	261.32	-0.0279328	0.946862	0.99997	310.364	182.062	0.607842	0.139359	0.721029	259.68	309.486	-0.230611	0.534086	0.999287	358.997	212.632	0.578057	0.125372	0.999413	165.614	574.178	-1.3856	0.0265533	0.330634	313.004	433.447	-0.441141	0.143319
GSCOCG00023508001	Cc06_g02510	chr6	2001165	2004139	GSCOCT00023508001~ Haloacid dehalogenase-like hydrolase (HAD) superfamily protein~ SPAC24B11.05~ complete	1539.01	1930.35	-0.335635	0.282273	0.888521	3385.6	5208.2	-0.593281	0.0163087	0.13912	627.502	1518.77	-0.895008	0.0655216	0.999861	1232.37	1622.69	-0.320486	0.434194	0.99997	3662.81	747.277	1.88724	2.14004e-06	0.000690564	1326.71	1046.92	0.221002	0.604313	0.999287	1100.8	2121.28	-0.754665	0.0624516	0.999413	1075.2	3236.69	-1.38476	0.00646348	0.170567	2844.2	2164.83	0.299792	0.371939
GSCOCG00032308001	Cc11_g12520	chr11	29544330	29545328	GSCOCT00032308001~ Putative unknown protein; BEST Arabidopsis thaliana protein match is: unknown protein (TAIR:AT2G03330.1); Has 141 Blast hits to 141 proteins in 21 species: Archae - 0; Bacteria - 9; Metazoa - 0; Fungi - 0; Plants - 131; Viruses - 0; Other Eukaryotes - 1 (source: NCBI BLink).~ unknown_gene~ complete	294.828	410.981	-0.445194	0.207681	0.850713	363.523	583.155	-0.614992	0.0461401	0.23347	306.181	435.825	-0.368106	0.425509	0.999861	300.082	343.25	-0.166241	0.680351	0.99997	508.148	337.82	0.465848	0.276114	0.839028	323.853	405.77	-0.298455	0.353228	0.999287	341.902	408.767	-0.23306	0.547472	0.999413	254.18	773.795	-1.38448	0.008256	0.191853	353.091	497.859	-0.458771	0.115143
GSCOCG00030930001	Cc03_g09500	chr3	11693532	11694529	GSCOCT00030930001~ Hypothetical protein~ unknown_gene~ missing_functional_completeness	30.6719	188.349	-1.41943	0.00324819	0.198388	8.2158	61.421	-1.53114	0.00178636	0.0440131	22.6987	28.6872	-0.169918	0.750313	NA	49.396	16.6882	0.62286	0.180749	0.99997	15.2158	21.221	-0.148684	NA	NA	60.873	173.538	-0.709475	0.126188	0.999287	22.2837	97.2041	-0.868652	NA	NA	27.8628	174.954	-1.3842	0.061174	0.461876	19.182	421.252	-0.603352	0.0808183
GSCOCG00000395001	Cc00_g28600	chr0	177691865	177694193	GSCOCT00000395001~ Putative F-box protein SKIP23~ SKIP23~ complete	144.625	153.224	-0.116686	0.714061	0.970106	155.969	248.471	-0.595468	0.0667388	0.284958	87.6277	133.721	-0.414638	0.39007	NA	111.986	184.151	-0.469374	0.304349	0.99997	158.266	194.94	-0.267259	0.486216	0.922465	133.833	124.765	0.0656984	0.865287	0.999287	107.179	194.527	-0.634781	0.143873	0.999413	81.6111	243.921	-1.38344	0.00568997	0.161371	125.418	134.178	-0.10232	0.757796
GSCOCG00028680001	Cc02_g25930	chr2	23347323	23352203	GSCOCT00028680001~ Protoheme IX farnesyltransferase, mitochondrial~ COX10~ fragment	249.891	349.807	-0.491422	0.0404265	0.581604	228.241	424.431	-0.808763	0.00678368	0.0883257	164.035	281.351	-0.632073	0.114461	NA	193.797	316.509	-0.592048	0.111897	0.99997	212.749	335.928	-0.613549	0.0459991	0.477214	250.046	266.051	-0.103593	0.759815	0.999287	292.816	460.525	-0.56421	0.122453	0.999413	222.135	656.215	-1.38235	0.00420696	0.136325	313.561	400.305	-0.334786	0.249268
GSCOCG00016764001	Cc05_g07670	chr5	22377261	22383143	GSCOCT00016764001~ DDB1- and CUL4-associated factor 13~ DCAF13~ complete	58.4206	73.2547	-0.314977	0.335497	0.901428	46.3042	50.4962	-0.101595	0.833063	0.93193	151.404	136.802	0.0926461	0.84742	NA	134.31	194.708	-0.459881	0.20817	0.99997	139.417	96.4222	0.430689	0.279058	0.839028	102.656	116.725	-0.171467	0.659564	0.999287	97.9793	98.2094	-0.0170124	0.965181	0.999413	46.4329	155.306	-1.37971	0.0217903	0.308904	69.6361	68.7454	-0.0121082	0.971359
GSCOCG00041665001	Cc06_g11390	chr6	9149072	9150119	GSCOCT00041665001~ Beta-galactosidase 12~ BGAL12~ fragment	35.2047	189.263	-1.19314	0.0137438	0.374875	74.9115	37.643	0.695151	0.125895	0.395783	5.81009	16.0972	-0.525204	0.310885	NA	16.5714	35.2325	-0.284447	NA	NA	29.7096	9.30512	0.844617	0.10918	0.654832	95.0467	45.6092	0.114234	0.700753	0.999287	65.4852	19.2326	0.945899	NA	NA	12.4721	90.7335	-1.37928	NA	NA	210.356	264.667	-0.220898	0.604709
GSCOCG00041843001	Cc06_g09990	chr6	8035430	8036691	GSCOCT00041843001~ Peroxiredoxin-2B~ PRXIIB~ complete	876.275	843.802	0.00798581	0.977673	0.996435	944.057	1972.19	-0.878976	0.0213344	0.160382	781.756	1750.96	-0.749862	0.139185	0.999861	792.479	953.337	-0.217236	0.610163	0.99997	1772.84	872.918	0.817412	0.0538326	0.512485	708.913	858.485	-0.243768	0.49213	0.999287	977.251	1645.54	-0.559548	0.199678	0.999413	1057.76	3069.58	-1.37822	0.0030273	0.111346	1220.69	1246.22	-0.054817	0.838458
GSCOCG00013394001	Cc09_g05520	chr9	4861278	4861969	GSCOCT00013394001~ Hypothetical protein~ unknown_gene~ missing_functional_completeness	14.087	37.82	-0.98392	0.0318637	0.535789	25.0961	54.5068	-0.815737	0.0673334	0.285604	18.1167	14.6679	0.08602	0.865813	NA	15.4142	40.8587	-0.536414	0.242702	0.99997	5.27888	34.7026	-1.35519	0.0101282	0.245143	34.1489	70.9992	-0.717732	0.104296	0.999287	20.7221	133.53	-1.22637	NA	NA	30.7705	109.896	-1.37794	0.0325051	0.357265	21.8805	30.3848	-0.254181	0.560926
GSCOCG00028890001	Cc02_g24400	chr2	21425942	21431909	GSCOCT00028890001~ Putative Phosphatidate cytidylyltransferase~ cdsA~ modules	218.215	264.211	-0.290509	0.290981	0.891079	212.217	385.91	-0.749681	0.0265675	0.180059	167.24	276.18	-0.608696	0.104652	NA	196.239	238.788	-0.267985	0.406351	0.99997	203.843	316.103	-0.578663	0.0751003	0.58014	192.459	351.579	-0.758735	0.0232464	0.892886	213.397	470.406	-0.959479	0.0100005	0.999413	177.744	524.456	-1.37671	0.00490901	0.14768	240.336	248.9	-0.076195	0.766327
GSCOCG00024672001	Cc10_g01830	chr10	1307017	1310072	GSCOCT00024672001~ Cytokinin riboside 5'-monophosphate phosphoribohydrolase LOG1~ LOG1~ complete	60.825	78.1219	-0.321989	0.435107	0.9252	47.0865	49.1149	-0.0883845	0.829476	0.930191	11.6644	5.95752	0.354171	0.500565	NA	19.5992	16.8204	0.120842	0.798174	0.99997	7.99651	13.6175	-0.308641	0.551785	NA	71.9776	85.2224	-0.161012	0.726666	0.999287	80.547	105.33	-0.298155	0.506334	0.999413	48.0459	164.023	-1.37496	0.0267183	0.331248	109.657	44.5653	0.980674	0.00773494
GSCOCG00029079001	Cc02_g13920	chr2	12070805	12074866	GSCOCT00029079001~ GDSL esterase/lipase At1g28590~ At1g28590~ complete	650.113	684.026	-0.0885598	0.788068	0.981512	540.111	904.44	-0.691623	0.0117968	0.116853	248.869	209.337	0.197273	0.665794	NA	127.372	147.117	-0.152778	0.730685	0.99997	103.929	122.291	-0.183164	0.687804	0.962446	64.7601	126.989	-0.741219	0.0685546	0.999287	166.167	288.934	-0.641172	0.109592	0.999413	235.68	684.54	-1.37387	0.00359637	0.123855	582.966	775.146	-0.39687	0.148382
GSCOCG00024869001	Cc10_g03440	chr10	2534055	2537304	GSCOCT00024869001~ Putative Uncharacterized membrane protein YOL092W~ YOL092W~ complete	9.76808	31.0147	-1.17618	0.00874582	0.305091	767.231	396.308	0.282086	0.534238	0.768635	45.7458	322.557	-1.60241	0.0023675	NA	61.7231	64.9384	-0.0413724	0.93007	0.99997	49.4514	91.9696	-0.554048	0.280728	0.839028	151.095	278.692	-0.619488	0.154394	0.999287	49.8892	33.208	0.347875	0.461801	0.999413	22.6423	114.797	-1.37319	0.0594172	0.455923	56.09	61.9582	-0.0709784	0.870484
GSCOCG00008297001	Cc00_g22050	chr0	140008243	140011945	GSCOCT00008297001~ Putative Transcription initiation factor TFIID subunit 10~ Taf10~ complete	269.872	333.227	-0.31983	0.283706	0.888521	309.834	500.102	-0.611841	0.0603547	0.269296	357.161	575.524	-0.57729	0.122704	0.999861	463.601	458.322	-0.00867613	0.979498	0.99997	405.589	456.975	-0.160985	0.637982	0.951128	351.579	456.427	-0.349136	0.275697	0.999287	391.263	481.45	-0.285108	0.403445	0.999413	268.91	788.307	-1.37295	0.00455429	0.142246	341.236	334.096	0.000206448	0.999434
GSCOCG00032069001	Cc11_g14350	chr11	30991089	30992525	GSCOCT00032069001~ Hypothetical protein~ unknown_gene~ missing_functional_completeness	82.1474	103.755	-0.330194	0.311494	0.894122	94.042	174.674	-0.766575	0.0373281	0.210699	170.269	188.493	-0.126086	0.759026	NA	259.958	237.919	0.0916044	0.778939	0.99997	153.968	156.627	-0.0351424	0.919943	0.992667	111.191	131.873	-0.199555	0.605789	0.999287	117.035	143.124	-0.242861	0.537011	0.999413	70.5538	210.655	-1.37243	0.00704266	0.176995	100.423	153.777	-0.557731	0.0680147
GSCOCG00024366001	Cc08_g05770	chr8	10532744	10534304	GSCOCT00024366001~ Hypothetical protein~ unknown_gene~ missing_functional_completeness	28.1804	18.6615	0.404429	0.342358	0.901924	16.3162	42.2585	-0.962348	0.0329446	0.198898	11.8099	72.0357	-1.0258	0.0518513	NA	18.0903	41.3958	-0.466651	0.311564	0.99997	22.4087	42.8425	-0.570411	0.270897	0.837712	33.8196	24.5312	0.242792	0.601553	0.999287	21.4166	24.0731	-0.063328	0.891986	0.999413	11.6401	57.6034	-1.37165	0.0591485	0.455212	31.2315	25.3924	0.171679	0.684708
GSCOCG00035324001	Cc10_g13230	chr10	23011049	23014857	GSCOCT00035324001~ F-box protein SKP2A~ SKP2A~ complete	339.319	427.415	-0.319831	0.368934	0.90727	337.23	517.634	-0.578859	0.0290849	0.189039	121.898	176.276	-0.404815	0.350045	NA	137.027	143.528	-0.0744661	0.833154	0.99997	205.551	165.326	0.240714	0.575257	0.941348	181.634	454.774	-1.09477	0.00278294	0.37048	396.233	664.371	-0.641049	0.0842321	0.999413	333.523	986.835	-1.37157	0.00566737	0.161371	524.922	504.916	0.0236792	0.937973
GSCOCG00015012001	Cc02_g23250	chr2	20449804	20451291	GSCOCT00015012001~ Putative uncharacterized protein~ unknown_gene~ fragment	256.082	554.631	-0.925483	0.019646	0.443156	293.76	369.658	-0.299516	0.34191	0.628522	121.025	183.102	-0.313756	0.553809	NA	28.8659	95.266	-1.08354	0.0176836	0.99997	59.6903	74.7759	-0.224739	0.65112	0.952829	165.459	167.079	-0.033306	0.938753	0.999287	170.119	203.366	-0.211441	0.61496	0.999413	153.007	450.36	-1.37125	0.00567783	0.161371	404.661	410.49	-0.0404712	0.900142
GSCOCG00041678001	Cc06_g11270	chr6	9081674	9085302	GSCOCT00041678001~ S-adenosyl-L-methionine-dependent methyltransferases superfamily protein~ unknown_gene~ complete	293.49	308.874	-0.108733	0.719345	0.971976	392.468	613.014	-0.567827	0.0989958	0.347897	378.19	392.414	-0.0433549	0.929114	0.999861	383.688	473.176	-0.244783	0.540833	0.99997	202.783	303.58	-0.492659	0.228304	0.803072	253.243	397.024	-0.576524	0.083629	0.999287	320.703	414.893	-0.307205	0.446899	0.999413	231.7	684.444	-1.36975	0.00572967	0.161436	314.498	486.35	-0.577822	0.0546529
GSCOCG00012416001	Cc01_g00180	chr1	188610	190662	GSCOCT00012416001~ Cytochrome P450 716B2~ CYP716B2~ fragment	64.0239	229.865	-1.37714	0.00144362	0.124898	214.748	292.298	-0.375563	0.312779	0.604532	101.21	27.0905	0.951071	NA	NA	9.81853	18.2344	-0.4091	0.38302	0.99997	6.66465	7.78377	-0.114164	0.828276	NA	11.8321	24.9599	-0.479411	0.298558	0.999287	10.4248	62.3381	-1.23573	0.00991863	0.999413	40.667	152.695	-1.36971	0.0396702	0.388518	75.6907	233.772	-1.11061	0.00680958
GSCOCG00023679001	Cc06_g03830	chr6	2947175	2947978	GSCOCT00023679001~ Fasciclin-like AGP 11~ FLA11~ complete	4.1133	36.0911	-1.0782	0.0216023	0.465003	23.4404	34.1418	-0.252761	0.607522	0.812793	32.1718	76.5394	-0.151102	0.673332	NA	10.7774	10.2193	0.00784651	0.981449	0.99997	38.9635	2.63933	0.85903	NA	NA	29.6774	17.7021	0.233728	0.593165	0.999287	17.0354	17.1703	-0.0316477	0.943697	0.999413	1.69645	50.414	-1.36957	NA	NA	17.9633	31.4086	-0.416193	0.341187
gene18	rpoC2	Chloroplastic genome	#N/A	#N/A	#N/A	847.796	556.421	0.371939	0.427478	0.923731	384.559	403.006	-0.063131	0.868912	0.947544	266.596	152.768	0.534556	0.295506	NA	167.882	167.701	-0.0154722	0.973662	0.99997	249.033	139.958	0.470665	0.368762	0.879224	410.54	227.886	0.601663	0.144944	0.999287	164.708	260.113	-0.494157	0.258148	0.999413	464.342	1593.06	-1.36858	0.0276435	0.334458	61.5817	188.192	-1.04878	NA
GSCOCG00034935001	Cc10_g04430	chr10	3412134	3414287	GSCOCT00034935001~ Putative Patatin group A-3~ pat2-k2~ complete	361.866	1093.28	-1.22612	0.00366842	0.207508	697.379	1233.5	-0.713023	0.0425149	0.223165	1634.5	2068	-0.174839	0.743265	0.999861	1494.35	1211.99	0.209174	0.609216	0.99997	939.659	972.942	-0.0255355	0.959801	0.998245	456.749	1509.28	-1.34369	0.000592438	0.170273	710.429	2061.37	-0.76513	0.110394	0.999413	412.93	1507.67	-1.36643	0.0379175	0.381674	637.967	1985.04	-0.664702	0.122363
GSCOCG00040581001	Cc06_g23380	chr6	36420543	36421079	GSCOCT00040581001~ 60S ribosomal protein L39-1~ RPL39C~ modules	364.925	341.703	0.0418757	0.877541	0.98907	414.934	686.63	-0.656394	0.033011	0.199048	793.342	1123.16	-0.426034	0.236093	0.999861	935.692	837.174	0.106265	0.76951	0.99997	893.665	688.773	0.304548	0.461746	0.914929	580.612	685.558	-0.238628	0.397075	0.999287	554.786	737.488	-0.3885	0.224523	0.999413	386.003	1139.61	-1.36331	0.00658281	0.171202	425.971	493.84	-0.207701	0.500434
GSCOCG00029580001	Cc02_g10000	chr2	8125008	8125390	GSCOCT00029580001~ Hypothetical protein~ unknown_gene~ missing_functional_completeness	140.905	146.325	-0.094888	0.761971	0.979227	203.741	212.003	-0.0748365	0.820922	0.927122	184.966	168.461	0.100677	0.807367	NA	195.831	131.919	0.435711	0.251209	0.99997	109.593	129.468	-0.198832	0.657617	0.956202	149.897	236.976	-0.595522	0.0646827	0.999287	192.369	199.579	-0.0779338	0.843492	0.999413	133.195	408.502	-1.36326	0.0120704	0.236576	235.661	187.914	0.243095	0.448566
GSCOCG00042090001	Cc03_g11260	chr3	15597382	15599304	GSCOCT00042090001~ Mitotic-spindle organizing protein 1B~ At4g09550~ modules	108.569	92.6694	0.16176	0.595466	0.957883	114.349	234.773	-0.933115	0.00240155	0.0519741	84.3741	103.91	-0.212273	0.672071	NA	79.7142	111.664	-0.426624	0.222538	0.99997	90.2106	112.12	-0.265981	0.514539	0.931692	71.88	128.495	-0.685149	0.072152	0.999287	96.3605	129.789	-0.378033	0.330438	0.999413	75.6123	224.133	-1.36116	0.00724653	0.179407	110.636	142.555	-0.351807	0.220554
GSCOCG00020533001	Cc11_g05680	chr11	21162182	21163350	GSCOCT00020533001~ Protein BUD31 homolog 2~ Os05g0446300~ complete	1191.85	1662.25	-0.441862	0.217951	0.858768	1278.67	1366.4	-0.102508	0.685844	0.857773	1554.79	1710.29	-0.0811125	0.869063	0.999861	935.892	1343.96	-0.480551	0.117967	0.99997	1312.77	1130.99	0.174953	0.674755	0.95983	1381.52	1371.61	-0.0118231	0.972045	0.999287	1067.1	1338.08	-0.300505	0.409197	0.999413	889.46	2481.32	-1.3611	0.00125989	0.068144	1268.33	1723.68	-0.392114	0.224492
GSCOCG00021315001	Cc05_g11440	chr5	25555858	25557785	GSCOCT00021315001~ Putative IQ-domain 10~ unknown_gene~ fragment	13.2979	141.482	-1.96372	3.80558e-05	0.0145754	89.4501	61.6671	0.318994	0.507237	0.751695	148.344	115.07	0.177858	0.738662	NA	118.65	83.3975	0.0951051	NA	NA	18.1609	17.8416	0.00387656	0.994131	0.999373	154.619	95.2177	0.33493	0.471257	0.999287	71.0685	51.1306	0.227295	0.633565	0.999413	16.6875	72.0015	-1.36041	0.0542831	0.43707	75.3615	120.758	-0.370346	0.396726
gene0	trnH-GUG	Chloroplastic genome	#N/A	#N/A	#N/A	23.3365	29.0273	-0.219303	0.647769	0.963326	34.5829	141.458	-1.0805	NA	NA	182.664	465.435	-0.461478	0.367863	0.999861	55.9513	176.36	-0.66961	NA	NA	97.9214	40.7874	0.558795	NA	NA	42.9464	105.103	-0.768666	0.0920786	0.999287	28.8112	60.8687	-0.530911	0.267742	0.999413	34.5528	140.112	-1.35972	0.0501104	0.422982	4.88186	6.86367	-0.168309	0.686268
GSCOCG00032649001	Cc11_g09930	chr11	27340738	27341987	GSCOCT00032649001~ myb domain protein 62~ MYB21~ complete	2.79888	50.3454	-1.92576	6.97145e-05	0.0197109	6.87774	21.5242	-0.704139	0.148389	0.426194	16.7825	38.632	-0.382678	0.44907	NA	5.37507	44.242	-0.663675	0.106702	0.99997	15.9836	27.0915	-0.331621	0.525506	0.935383	48.0153	23.4271	0.327311	0.455916	0.999287	16.067	45.5301	-0.800174	0.0946175	0.999413	6.57908	39.8697	-1.358	0.0661793	0.474724	35.6757	20.1323	0.339184	0.432066
GSCOCG00032851001	Cc11_g08590	chr11	25971841	25975731	GSCOCT00032851001~ Mitogen-activated protein kinase 12~ MPK12~ fragment	1660.98	2570.72	-0.581165	0.0988956	0.748188	1789.54	2753.37	-0.586612	0.0286089	0.187698	517.565	609.296	-0.197696	0.597939	0.999861	650.644	446.992	0.376674	0.362749	0.99997	1026.46	599.663	0.645176	0.0831139	0.601525	629.301	748.077	-0.225611	0.525862	0.999287	850.693	1540.61	-0.707027	0.0698204	0.999413	1143.86	3461.78	-1.35777	0.0116712	0.232868	2747.3	2508.91	0.0685215	0.852564
GSCOCG00036218001	Cc09_g07680	chr9	9650454	9656729	GSCOCT00036218001~ Putative Protein SYM1~ SYM1~ modules	149.156	167.654	-0.190428	0.472753	0.933923	104.328	291.945	-1.27962	0.000183545	0.0115727	145.83	153.319	-0.043233	0.919905	NA	200.67	195.669	0.0103322	0.979303	0.99997	244.157	177.756	0.383697	0.289465	0.844836	161.26	175.891	-0.13117	0.716906	0.999287	203.343	195.287	0.0269905	0.946507	0.999413	104.698	364.7	-1.35724	0.0355924	0.371648	249.474	334.133	-0.408978	0.130267
GSCOCG00032883001	Cc11_g08390	chr11	25795191	25796575	GSCOCT00032883001~ Putative MLP-like protein 423~ MLP423~ complete	34.6772	77.5189	-0.796484	0.083734	0.723825	37.8675	31.4083	0.147298	0.744728	0.89176	52.3595	32.9538	0.26256	0.617508	NA	21.8361	38.4739	-0.333792	0.469422	0.99997	10.0838	15.5199	-0.315782	0.549242	NA	57.1913	60.724	-0.0792919	0.859992	0.999287	42.857	76.3347	-0.564821	0.216261	0.999413	31.1921	145.805	-1.35716	0.0595192	0.456101	39.9243	64.8015	-0.493211	0.228144
GSCOCG00035522001	Cc08_g15790	chr8	30490829	30495900	GSCOCT00035522001~ Putative Mitochondrial substrate carrier family protein B~ mcfB~ complete	467.413	541.695	-0.235743	0.413563	0.918711	468.3	420.61	0.130374	0.592223	0.803906	296.894	405.048	-0.365101	0.345054	0.999861	320.586	406.686	-0.288587	0.458698	0.99997	329.113	291.488	0.141392	0.65804	0.956402	340.625	344.846	-0.0390979	0.904147	0.999287	454.651	538.669	-0.231574	0.512646	0.999413	336.354	943.587	-1.35634	0.00205002	0.0909213	688.376	650.464	0.0453289	0.857575
GSCOCG00032168001	Cc11_g13550	chr11	30380645	30382300	GSCOCT00032168001~ FUNCTIONS IN: molecular_function unknown; INVOLVED IN: biological_process unknown; LOCATED IN: chloroplast; EXPRESSED IN: 21 plant structures; EXPRESSED DURING: 13 growth stages; CONTAINS InterPro DOMAIN/s: Putative small multi-drug export (InterPro:IPR009577); Has 405 Blast hits to 405 proteins in 185 species: Archae - 65; Bacteria - 295; Metazoa - 0; Fungi - 0; Plants - 23; V…	114.42	121.142	-0.0878658	0.819963	0.982834	103.789	306.609	-1.40637	2.64409e-06	0.000650262	224.258	165.168	0.31396	0.502248	NA	469.504	467.012	-0.0183912	0.967696	0.99997	343.382	405.017	-0.218621	0.558129	0.939746	273.116	398.66	-0.353374	0.431679	0.999287	380.405	355.441	0.0446873	0.917058	0.999413	178.798	566.853	-1.35616	0.0193439	0.291085	114.909	282.895	-1.1109	0.000627967
GSCOCG00027718001	Cc02_g39420	chr2	53939816	53940445	GSCOCT00027718001~ Putative Late embryogenesis abundant (LEA) hydroxyproline-rich glycoprotein family~ unknown_gene~ complete	67.9601	127.371	-0.821023	0.0134257	0.370218	137.364	141.78	-0.0540486	0.863614	0.944919	119.229	110.915	0.107685	0.798915	NA	113.1	98.7423	0.126501	0.767383	0.99997	74.4615	106.073	-0.415571	0.333445	0.8655	68.4325	55.1542	0.198026	0.62857	0.999287	69.7708	90.5237	-0.215726	0.650645	0.999413	29.2976	95.3717	-1.35565	0.0244815	0.321511	66.4253	89.2936	-0.360531	0.305308
GSCOCG00036872001	Cc07_g12460	chr7	9233711	9235468	GSCOCT00036872001~ NC domain-containing protein-related~ unknown_gene~ complete	275.892	282.357	-0.0640859	0.8589	0.986653	298.885	402.142	-0.395752	0.189491	0.477658	251.674	240.587	0.0683904	0.843135	NA	280.659	378.195	-0.379904	0.274443	0.99997	575.107	249.05	0.960501	0.0218481	0.351773	486.95	376.153	0.29174	0.369801	0.999287	425.223	361.489	0.16621	0.63559	0.999413	182.967	519.418	-1.35547	0.00303418	0.111346	382.393	372.048	0.00980722	0.972291
GSCOCG00039198001	Cc02_g06570	chr2	5185655	5187307	GSCOCT00039198001~ Putative Cytochrome P450 89A9~ CYP89A9~ complete	135.607	382.654	-1.10826	0.0113766	0.346064	536.354	941.946	-0.647742	0.109933	0.368322	284.74	504.538	-0.416312	0.435053	0.999861	88.5093	92.0548	-0.0404613	0.931632	0.99997	199.71	76.4386	0.896919	0.0749994	0.580116	135.564	434.961	-1.00057	0.0287614	0.920763	159.023	343.921	-0.661495	0.163116	0.999413	108.104	331.917	-1.35517	0.013983	0.252982	305.428	428.409	-0.353253	0.385769
GSCOCG00030428001	Cc08_g12800	chr8	28025178	28029275	GSCOCT00030428001~ Nitrate transporter 1.1~ NRT1.1~ complete	118.371	145.394	-0.23202	0.608703	0.959417	88.8252	57.5031	0.519013	0.150927	0.42891	50.4188	17.5951	0.727204	0.173315	NA	22.7654	48.1308	-0.602545	0.199448	0.99997	28.6618	49.8985	-0.587181	0.216994	0.794521	106.907	67.6898	0.450759	0.280292	0.999287	165.733	101.234	0.477658	0.265123	0.999413	71.6418	217.621	-1.35513	0.0123603	0.237962	166.958	210.758	-0.302585	0.364357
GSCOCG00001033001	Cc11_g14980	chr11	31584164	31586500	GSCOCT00001033001~ Cytochrome b-c1 complex subunit Rieske-2, mitochondrial~ FES1~ complete	753.336	931.832	-0.320139	0.213932	0.85778	983.958	2036.3	-0.964996	0.000721391	0.0258876	769.394	1378.9	-0.698132	0.0764556	0.999861	1032.5	1117.87	-0.120532	0.734967	0.99997	1236.95	1096.94	0.139475	0.710442	0.966327	884.352	1259.82	-0.393494	0.329158	0.999287	970.077	1325.9	-0.396042	0.288953	0.999413	799.208	2360.71	-1.35435	0.00840437	0.194139	776.619	1108.49	-0.495236	0.046751
GSCOCG00040314001	Cc07_g09180	chr7	6730813	6732477	GSCOCT00040314001~ Putative Scarecrow-like protein 15~ SCL15~ complete	153.621	378.217	-0.832793	0.0770726	0.7071	338.732	416.796	-0.245701	0.539394	0.771699	80.05	454.728	-1.24644	NA	NA	71.4094	150.881	-0.481701	0.305263	0.99997	164.623	81.379	0.515058	0.328821	0.865145	236.293	342.146	-0.362758	0.417073	0.999287	319.897	281.438	0.110529	0.786282	0.999413	141.527	455.614	-1.35368	0.0222207	0.310625	436.601	464.934	-0.0826526	0.84308
GSCOCG00041757001	Cc06_g10600	chr6	8651913	8652149	GSCOCT00041757001~ Putative uncharacterized protein~ unknown_gene~ complete	640.536	1128.3	-0.684157	0.0804467	0.716884	391.684	358.734	0.101316	0.729025	0.882369	535.377	510.063	0.0698411	0.855521	0.999861	464.942	1134.39	-1.11402	0.000941374	0.319446	1189.99	810.207	0.438207	0.310504	0.854416	1426.67	1173.13	0.205926	0.561752	0.999287	870.792	820.497	0.0374187	0.919958	0.999413	478.027	1304.26	-1.35125	0.000487864	0.0396498	848.143	716.176	0.174662	0.629669
GSCOCG00020631001	Cc11_g06250	chr11	22393027	22394376	GSCOCT00020631001~ Putative Stellacyanin~ unknown_gene~ modules	13.3699	7.36655	0.496925	0.293227	0.891338	7.69124	51.1284	-1.21109	0.0138394	0.127912	47.9139	34.2905	0.210191	0.693074	NA	10.6864	14.2045	-0.0907517	0.81349	0.99997	1.89942	27.7443	-1.21519	0.01724	0.31733	13.8025	19.0699	-0.220354	0.633311	0.999287	28.0163	31.4743	-0.065461	0.886325	0.999413	6.37821	33.7757	-1.35026	0.065761	0.473928	19.1414	38.1022	-0.67442	0.103337
GSCOCG00014976001	Cc02_g22970	chr2	20204900	20211619	GSCOCT00014976001~ Putative Protein EI24 homolog~ DDB_G0284253~ complete	118.492	92.9718	0.277421	0.35521	0.903602	198.99	234.369	-0.202577	0.572575	0.791609	50.5432	82.699	-0.541935	0.212405	NA	74.8508	91.7111	-0.231256	0.574384	0.99997	123.041	65.5203	0.733718	0.0711837	0.573357	167.989	103.394	0.47771	0.249952	0.999287	152.652	92.6134	0.536752	0.165175	0.999413	64.5252	215.427	-1.34957	0.0298668	0.346045	116.535	151.681	-0.348006	0.268667
GSCOCG00015751001	Cc05_g01750	chr5	5125150	5126980	GSCOCT00015751001~ Cytochrome P450 82G1~ CYP82G1~ complete	6.46455	21.147	-0.746608	0.119121	0.77585	75.0868	123.932	-0.614947	0.102303	0.353555	26.9583	30.3912	-0.074092	0.884263	NA	5.87857	2.79489	0.0917883	0.735932	NA	0	0	NA	NA	NA	3.97293	10.1212	-0.201352	0.545765	NA	3.58584	85.9039	-0.324545	NA	NA	2.13462	23.1012	-1.34937	0.0662309	NA	11.5722	27.5051	-0.701324	0.106099
GSCOCG00024694001	Cc10_g01990	chr10	1491585	1492325	GSCOCT00024694001~ Histone H3.3~ H3~ complete	1475.22	1725.72	-0.257636	0.333475	0.898784	2263.29	5067.53	-1.04042	0.00101982	0.03105	1257.65	2726.11	-0.880667	0.0390973	0.999861	1019.61	1868.64	-0.785476	0.012016	0.99997	1149.8	1274.11	-0.12147	0.773436	0.980596	1707.26	990.375	0.68733	0.0115793	0.70448	1078.47	1791.81	-0.635063	0.0811314	0.999413	1244.62	3468.02	-1.34808	0.00168863	0.080654	1666.17	1894.29	-0.178679	0.563441
GSCOCG00037236001	Cc07_g09480	chr7	6965146	6965911	GSCOCT00037236001~ Hypothetical protein~ unknown_gene~ missing_functional_completeness	26.5399	15.502	0.520493	0.245613	0.873007	41.9516	105.543	-1.04108	0.00983491	0.107042	33.167	36.9678	-0.0873414	0.85987	NA	70.9656	17.6156	0.933615	0.0480741	0.99997	59.1241	17.0712	1.09152	NA	NA	41.6295	14.5263	0.780773	0.0919995	0.999287	19.5806	27.0262	-0.30732	0.518301	0.999413	16.6219	62.6404	-1.34719	0.0457323	0.410823	23.4332	16.4185	0.270615	0.531697
GSCOCG00004981001	Cc01_g21430	chr1	37763310	37763693	GSCOCT00004981001~ Calvin cycle protein CP12-2, chloroplastic~ CP12-2~ complete	5589.98	9016.47	-0.65222	0.0416203	0.583162	11854.3	18415.9	-0.605308	0.0164595	0.139513	15145.3	21598.6	-0.401141	0.343761	0.999861	12475.5	16188.4	-0.32898	0.360927	0.99997	13788.3	9392.15	0.445567	0.292655	0.84578	9656.32	11376	-0.237848	0.395237	0.999287	9968.2	10843.9	-0.130449	0.730097	0.999413	6635.28	19096.6	-1.347	0.00569112	0.161371	6381.03	9908.42	-0.599442	0.0255754
GSCOCG00033902001	Cc07_g19950	chr7	20165241	20165778	GSCOCT00033902001~ Hypothetical protein~ unknown_gene~ missing_functional_completeness	157.817	253.35	-0.572679	0.157101	0.817186	449.643	296.578	0.266876	0.586971	0.800639	1177.41	234.301	1.02215	0.0546673	0.999861	666.076	321.46	0.160362	NA	NA	96.8719	28.5481	1.03377	0.04639	0.480304	777.952	401.723	0.208215	0.594512	0.999287	231.532	131.82	0.161116	0.681061	0.999413	98.6983	393.5	-1.34675	0.0520514	0.430301	383.429	677.591	-0.31266	0.457923
GSCOCG00028704001	Cc02_g25750	chr2	23125321	23128007	GSCOCT00028704001~ Phosphatidylinositol N-acetylglucosaminyltransferase subunit P~ At1g61280~ modules	129.734	147.403	-0.214331	0.470813	0.933304	164.33	158.27	0.0267744	0.934465	0.975202	136.67	94.6195	0.343191	0.491024	NA	138.293	106.18	0.26234	0.518497	0.99997	168.332	148.15	0.14676	0.688903	0.962779	151.564	140.006	0.0772832	0.830107	0.999287	137.781	89.6221	0.459706	0.223423	0.999413	71.2861	221.556	-1.34512	0.0185518	0.288536	137.156	167.748	-0.279785	0.342978
GSCOCG00036510001	Cc07_g15170	chr7	11879076	11881954	GSCOCT00036510001~ Ras-related protein RABH1e~ RABH1E~ complete	4.14257	24.3595	-1.25501	0.00955219	0.318707	10.8844	6.92746	0.169704	0.705467	NA	21.3898	44.3743	-0.58569	0.265813	NA	10.0915	19.9162	-0.314279	0.472429	0.99997	25.8014	15.8947	0.351115	0.505515	0.929608	22.2845	13.8865	0.317644	0.493674	0.999287	19.0261	28.8096	-0.272811	0.563375	0.999413	2.35288	32.3222	-1.3443	0.0646301	0.470811	13.6797	19.3229	-0.285923	0.511412
GSCOCG00032862001	Cc11_g08520	chr11	25901417	25907435	GSCOCT00032862001~ Probable sulfate transporter 3.3~ SULTR3;3~ complete	73.6061	156.859	-0.861404	0.0372776	0.566373	220.858	109.741	0.772949	0.0596445	0.267715	184.242	65.1334	1.0177	0.0401307	NA	45.1257	46.6528	-0.0413689	0.930139	0.99997	10.0389	29.8601	-0.635832	0.220405	0.797287	46.7411	46.9625	-0.018833	0.967084	0.999287	50.5951	50.6339	-0.0454534	0.92127	0.999413	51.029	182.137	-1.34391	0.0406871	0.389382	118.023	255.398	-0.701381	0.100437
GSCOCG00022554001	Cc04_g07380	chr4	5745468	5746514	GSCOCT00022554001~ Putative Protein ASPARTIC PROTEASE IN GUARD CELL 1~ ASPG1~ fragment	49.2854	65.8902	-0.326258	0.467644	0.933304	86.5442	102.064	-0.224145	0.518534	0.759395	40.0769	187.914	-1.02333	NA	NA	24.2021	28.9254	-0.171762	0.714463	0.99997	21.8997	40.6237	-0.461661	0.381386	0.884197	24.747	19.9652	0.156528	0.734293	0.999287	41.1186	55.3362	-0.304492	0.50498	0.999413	14.646	56.6447	-1.34375	0.0511248	0.426243	51.2419	79.7833	-0.495711	0.190816
gene114	ndhH	Chloroplastic genome	#N/A	#N/A	#N/A	269.456	154.002	0.463699	0.331657	0.898298	111.128	148.905	-0.371725	0.290887	0.583864	66.4318	24.812	0.787664	0.13894	NA	56.672	39.5219	0.213211	0.64874	0.99997	60.2544	27.9845	0.479433	0.359553	0.874011	180.892	44.59	1.2948	0.00342269	0.419674	44.1491	45.5755	-0.0558625	0.907226	0.999413	126.231	447.418	-1.34357	0.0388961	0.385151	20.547	71.5278	-0.991215	0.0227627
GSCOCG00019246001	Cc07_g01480	chr7	1001387	1002685	GSCOCT00019246001~ Uncharacterized monothiol glutaredoxin ycf64-like~ GRXS7~ modules	1087.85	1660.99	-0.59038	0.0489798	0.613991	1596.12	3174.97	-0.903095	0.00262696	0.053937	2890.32	4453.7	-0.548591	0.100058	0.999861	4097.55	4760.08	-0.204132	0.571364	0.99997	3092.02	3230.56	-0.0468513	0.911528	0.992667	2277.01	3363.33	-0.497322	0.13166	0.999287	2393.28	3655.98	-0.507738	0.197024	0.999413	1710.67	4963.64	-1.3434	0.00707653	0.177462	1732.3	1978.65	-0.203291	0.427121
GSCOCG00030134001	Cc01_g07110	chr1	24748174	24748447	GSCOCT00030134001~ Hypothetical protein~ unknown_gene~ missing_functional_completeness	2483.91	3339.02	-0.416681	0.214284	0.857897	2167.85	2869.11	-0.386162	0.145523	0.423197	2241.1	2861.17	-0.237344	0.622424	0.999861	1765.62	2950.25	-0.673151	0.0315366	0.99997	2326.62	2659.98	-0.16894	0.636883	0.951081	2528.44	3114.22	-0.278418	0.392812	0.999287	2629.83	4096.26	-0.558279	0.128165	0.999413	2185.67	5974.91	-1.34257	0.00112057	0.0635163	3100.53	3611.19	-0.218421	0.439764
GSCOCG00016879001	Cc05_g08550	chr5	23152257	23152955	GSCOCT00016879001~ Putative unknown protein; CONTAINS InterPro DOMAIN/s: Protein of unknown function DUF1685 (InterPro:IPR012881); Has 170 Blast hits to 164 proteins in 34 species: Archae - 0; Bacteria - 1; Metazoa - 26; Fungi - 10; Plants - 107; Viruses - 0; Other Eukaryotes - 26 (source: NCBI BLink).~ unknown_gene~ complete	25.2385	54.3778	-0.558042	0.248884	0.874349	59.3762	45.4208	0.246313	0.577002	0.794124	50.0503	34.6166	0.237285	0.656194	NA	40.9566	32.0298	0.122467	0.788244	0.99997	2.47235	42.809	-2.12383	4.81114e-05	0.00723493	61.8786	71.6649	-0.10124	0.823632	0.999287	73.7616	96.6748	-0.241741	0.612632	0.999413	9.31666	81.7447	-1.34186	NA	NA	36.0328	65.2054	-0.531584	0.214436
GSCOCG00032064001	Cc11_g14390	chr11	31007746	31011394	GSCOCT00032064001~ Putative Auxin-induced protein 5NG4~ unknown_gene~ complete	715.033	706.612	-0.0308439	0.943149	0.995321	460.885	423.412	0.0782263	0.848703	0.937707	502.96	681.582	-0.35765	0.355182	0.999861	472.338	417.149	0.112081	0.780334	0.99997	546.189	439.746	0.27074	0.421798	0.903495	340.463	739.5	-0.951625	0.00602839	0.55887	777.675	1500.51	-0.744824	0.0696652	0.999413	260.104	743.37	-1.34125	0.00620454	0.167474	1212.29	547.158	0.926596	0.0048905
GSCOCG00015750001	Cc05_g01740	chr5	5115135	5117170	GSCOCT00015750001~ Cytochrome P450 82C4~ CYP82C4~ complete	28.421	68.8245	-1.07187	0.00491568	0.228207	141.76	183.303	-0.346213	0.288436	0.58199	62.0216	67.4417	-0.0636966	0.90497	NA	3.42917	1.39745	0.0869769	0.724344	NA	0.431775	0.754295	-0.04846	0.855025	NA	6.6675	32.8691	-1.00966	0.0294239	0.923262	15.0153	370.074	-0.738137	NA	NA	25.5817	95.5186	-1.34088	0.0463992	0.41299	33.9756	90.1976	-0.94217	0.0227021
GSCOCG00027547001	Cc02_g31500	chr2	40574651	40581239	GSCOCT00027547001~ Guanine deaminase~ guaD~ modules	2290.11	3714.06	-0.631285	0.0469221	0.604594	2482.75	3120.43	-0.324034	0.175178	0.460024	1634.97	2064.55	-0.281394	0.482834	0.999861	1259.21	1324.16	-0.0777575	0.847839	0.99997	1089.81	1279.12	-0.223231	0.474438	0.919046	944.864	1721.25	-0.755801	0.0237667	0.893492	1662.09	2340.37	-0.465199	0.133228	0.999413	1611.91	4396.7	-1.34039	0.000963392	0.0605841	2766.71	4407.84	-0.610642	0.0373352
GSCOCG00025640001	Cc03_g00570	chr3	436702	436968	GSCOCT00025640001~ Predicted protein~ unknown_gene~ complete	60.2974	31.9957	0.668602	0.10094	0.750578	52.0986	83.5912	-0.59437	0.082855	0.317826	59.1587	57.3475	0.0104848	0.982755	NA	62.0456	86.8377	-0.390244	0.324693	0.99997	55.3181	67.4585	-0.203476	0.677319	0.960263	53.0974	112.556	-0.876529	0.0196486	0.872954	82.539	108.706	-0.334598	0.390434	0.999413	52.9488	168.114	-1.33892	0.024024	0.320721	52.5598	67.497	-0.332511	0.306521
GSCOCG00030989001	Cc03_g09960	chr3	12499155	12501090	GSCOCT00030989001~ Quinone oxidoreductase-like protein At1g23740, chloroplastic~ At1g23740~ complete	18.7872	68.6483	-1.16607	0.0137023	0.374875	60.3287	52.2481	0.144466	0.742946	0.89119	63.3091	119.99	-0.465752	0.382679	NA	62.1237	53.6333	0.0975803	0.836042	0.99997	24.3884	19.6526	0.15498	0.768662	0.980063	77.5583	45.3299	0.370358	0.425707	0.999287	20.5736	24.9476	-0.118957	0.794701	0.999413	8.21218	39.6902	-1.3386	0.0651131	0.471605	43.7251	50.7522	-0.150748	0.722827
GSCOCG00043029001	Cc06_g05000	chr6	3924012	3926103	GSCOCT00043029001~ F-box protein PP2-A15~ PP2A15~ fragment	60.3905	91.8556	-0.546686	0.135291	0.795634	87.349	122.183	-0.446546	0.163321	0.444375	91.4346	110.803	-0.169993	0.729352	NA	82.1357	90.0211	-0.122868	0.762635	0.99997	91.8068	89.9652	0.0139567	0.974295	0.999373	86.6669	117.336	-0.372175	0.32687	0.999287	62.2489	117.861	-0.690954	0.111872	0.999413	70.4892	214.907	-1.33681	0.0175355	0.282955	72.8986	86.3684	-0.207955	0.575711
GSCOCG00014883001	Cc02_g22170	chr2	19625076	19627892	GSCOCT00014883001~ Late embryogenesis abundant (LEA) hydroxyproline-rich glycoprotein family~ unknown_gene~ fragment	68.3616	87.6173	-0.328129	0.389365	0.911277	98.3907	216.399	-0.918116	0.0180033	0.146804	71.3525	87.0381	-0.205494	0.653264	NA	42.2068	65.3916	-0.42545	0.34049	0.99997	90.2285	60.4065	0.448246	0.294179	0.846142	43.8441	57.5981	-0.261702	0.560658	0.999287	58.4217	71.5013	-0.245272	0.542381	0.999413	36.8429	117.364	-1.33389	0.0257024	0.328034	77.1205	89.4916	-0.204804	0.525962
GSCOCG00038712001	Cc05_g15260	chr5	28211399	28212909	GSCOCT00038712001~ RING/U-box superfamily protein~ At4g11680~ complete	7.50093	112.703	-1.80422	0.000194685	0.0380753	76.8306	112.552	-0.400163	0.366357	0.647809	56.5518	71.3043	-0.153359	0.773448	NA	108.464	60.7927	0.328504	NA	NA	50.3256	16.8669	0.676744	0.195794	0.77975	93.5025	83.1349	0.0627807	0.892591	0.999287	60.6902	22.4708	0.59309	0.213053	0.999413	16.0664	78.4568	-1.33362	0.0674522	0.479171	54.6688	162.081	-0.835975	0.0554652
GSCOCG00019512001	Cc11_g01800	chr11	5701859	5703976	GSCOCT00019512001~ ras-related nuclear protein 4~ RAN3~ complete	4319.59	5831.81	-0.428515	0.154088	0.814243	3916.41	6693.82	-0.731239	0.00435493	0.0703865	7224.49	7519.47	-0.0411129	0.916196	0.999861	7093.22	8737.11	-0.289364	0.327127	0.99997	8408.63	7394.57	0.148011	0.70622	0.964822	7577.4	7600.25	-0.0249312	0.936279	0.999287	4742.11	7712.39	-0.646434	0.0420363	0.999413	4038.21	11259.7	-1.33297	0.00359843	0.123855	4089.28	6154.86	-0.546934	0.0504759
GSCOCG00022179001	Cc04_g04540	chr4	3391140	3392111	GSCOCT00022179001~ CONTAINS InterPro DOMAIN/s: Hus1-like protein (InterPro:IPR007150); Has 129 Blast hits to 128 proteins in 49 species: Archae - 0; Bacteria - 0; Metazoa - 57; Fungi - 10; Plants - 47; Viruses - 0; Other Eukaryotes - 15 (source: NCBI BLink).~ unknown_gene~ complete	14.2146	25.2567	-0.622138	0.157413	0.817186	32.0684	29.4276	0.04202	0.927309	0.973246	53.5108	95.2566	-0.577596	0.228741	NA	56.9786	39.114	0.385676	0.362251	0.99997	61.1272	45.6176	0.286353	0.551335	0.93967	44.5383	41.1614	0.062078	0.886158	0.999287	30.0041	21.3823	0.225404	0.6373	0.999413	26.7281	86.3293	-1.33124	0.0293803	0.345997	25.1093	29.2942	-0.191061	0.627114
GSCOCG00019956001	Cc02_g01350	chr2	1085047	1087756	GSCOCT00019956001~ Putative nucleotide binding;nucleic acid binding~ unknown_gene~ fragment	229.626	240.737	-0.10143	0.738755	0.976699	248.527	439.683	-0.723056	0.0288246	0.188375	220.686	344.995	-0.485682	0.270738	0.999861	232.36	304.777	-0.325704	0.408129	0.99997	290.864	266.507	0.10193	0.781331	0.98221	222.668	271.629	-0.256342	0.461137	0.999287	244.034	359.169	-0.483103	0.188166	0.999413	159.616	448.62	-1.33059	0.00479346	0.146186	316.063	301.711	0.0328485	0.908583
GSCOCG00022811001	Cc04_g09280	chr4	7734182	7736960	GSCOCT00022811001~ Protein of unknown function (DUF760)~ unknown_gene~ complete	1337.97	1792.16	-0.410383	0.196772	0.846318	3724.98	5429.72	-0.528433	0.0181501	0.147401	2725.5	2848.69	-0.0471652	0.900146	0.999861	1361.71	1422.4	-0.0704106	0.847164	0.99997	1061.86	769.644	0.396091	0.250558	0.822907	895.993	1055.15	-0.227365	0.472362	0.999287	831.103	1285.1	-0.573427	0.0844186	0.999413	821.317	2252.95	-1.32942	0.00215359	0.0918567	1561.62	2247.33	-0.49365	0.0725124
GSCOCG00039486001	Cc07_g02790	chr7	1868681	1874334	GSCOCT00039486001~ ABC transporter B family member 15~ ABCB15~ complete	87.6236	93.4293	-0.122461	0.748429	0.977836	130.836	108.209	0.219931	0.536801	0.770605	109.494	216.75	-0.393857	0.454757	NA	98.945	89.6379	0.072712	0.875333	0.99997	81.1314	66.6711	0.193185	0.690764	0.962873	88.2329	29.9124	1.09043	0.00915046	0.65412	97.0439	71.3049	0.333859	0.394878	0.999413	39.2445	133.42	-1.32925	0.0390917	0.385671	110.031	57.9534	0.766501	0.011678
GSCOCG00022426001	Cc04_g06400	chr4	4850364	4854262	GSCOCT00022426001~ Protein of unknown function (DUF1295)~ unknown_gene~ complete	236.688	232.593	-0.0181609	0.942151	0.995321	220.005	374.591	-0.696178	0.0216382	0.16163	177.115	261.18	-0.47019	0.199255	NA	249.176	333.054	-0.341569	0.392817	0.99997	220.827	352.78	-0.611212	0.0650626	0.551246	208.695	309.515	-0.491357	0.166803	0.999287	268.424	466.488	-0.645876	0.10428	0.999413	169.467	500.038	-1.32861	0.013589	0.250228	318.931	349.973	-0.147351	0.591056
GSCOCG00030712001	Cc06_g16300	chr6	14397577	14398227	GSCOCT00030712001~ Putative Polygalacturonase inhibitor~ PGIP~ complete	151.993	199.042	-0.336062	0.420452	0.920737	230.285	215.132	0.0806272	0.784918	0.910507	112.912	193.075	-0.483444	0.341393	NA	111.441	132.089	-0.182658	0.674755	0.99997	256.11	97.1244	1.05095	0.0194862	0.331218	115.541	141.829	-0.207408	0.646412	0.999287	152.532	102.893	0.358904	0.430209	0.999413	74.6498	218.216	-1.32848	0.0119375	0.235125	122.526	227.827	-0.694601	0.0659713
GSCOCG00015985001	Cc01_g20000	chr1	36714508	36716088	GSCOCT00015985001~ Gibberellin receptor GID1B~ GID1B~ complete	260.525	526.08	-0.771631	0.0781532	0.709919	324.579	481.511	-0.528827	0.0667881	0.285002	200.567	293.221	-0.337656	0.509557	NA	238.489	179.322	0.254529	0.573175	0.99997	350.505	213.047	0.509196	0.29194	0.84578	447.842	807.837	-0.644773	0.118352	0.999287	518.322	917.589	-0.567376	0.212835	0.999413	325.345	930.432	-1.32395	0.00889368	0.200774	469.911	596.399	-0.272059	0.485854
GSCOCG00033892001	Cc07_g19900	chr7	19992527	19998781	GSCOCT00033892001~ Putative smr (Small MutS Related) domain-containing protein~ unknown_gene~ complete	209.21	246.554	-0.241893	0.48345	0.937216	297.801	211.464	0.427757	0.125914	0.395783	268.258	239.04	0.140685	0.706748	NA	176.494	165.325	0.0482165	0.911935	0.99997	98.9126	112.132	-0.165393	0.672317	0.95983	181.304	166.26	0.090823	0.780832	0.999287	169.934	184.21	-0.124422	0.762591	0.999413	74.7707	223.245	-1.32262	0.0161304	0.26898	201.757	226.612	-0.164189	0.616273
GSCOCG00033921001	Cc07_g20060	chr7	20550563	20551336	GSCOCT00033921001~ Probable glutathione S-transferase parC~ PARC~ fragment	13.206	25.9295	-0.576089	0.231026	0.866615	55.5309	74.5045	-0.319722	0.484978	0.736718	28.07	22.0164	0.110862	0.82869	NA	9.4056	2.456	0.489185	0.239844	NA	1.78553	2.56419	-0.119016	0.790204	NA	18.1519	12.5158	0.229294	0.621917	0.999287	13.1139	49.6447	-0.988683	0.0391424	0.999413	12.6239	50.0265	-1.32171	0.0595285	0.456101	15.0644	29.9358	-0.606951	0.156793
GSCOCG00014173001	Cc02_g16780	chr2	15423421	15427171	GSCOCT00014173001~ Putative Protein AF-9 homolog~ YAF9~ modules	80.285	82.1502	-0.0695169	0.808529	0.982834	83.9664	87.4551	-0.0859597	0.810776	0.922856	156.27	128.245	0.237727	0.540882	NA	253.513	202.875	0.243669	0.507554	0.99997	200.238	178.775	0.132396	0.71341	0.96679	128.135	141.727	-0.137642	0.725877	0.999287	132.446	169.806	-0.286331	0.485035	0.999413	84.661	240.533	-1.32016	0.00795505	0.188436	113.687	107.126	0.0431473	0.891406
GSCOCG00028352001	Cc01_g13750	chr1	31995001	31997443	GSCOCT00028352001~ Predicted protein~ SPAC25G10.01~ complete	452.61	700.218	-0.628572	0.0142248	0.380652	1913.77	1299.02	0.513364	0.023258	0.166955	517.901	783.941	-0.428034	0.365128	0.999861	931.687	412.954	0.825386	0.0520474	0.99997	387.676	323.928	0.209883	0.554575	0.93967	180.483	274.533	-0.489293	0.215138	0.999287	239.804	325.408	-0.374764	0.329837	0.999413	223.362	603.808	-1.3191	0.00181534	0.0847011	484.468	518.367	-0.116975	0.656873
GSCOCG00040049001	Cc07_g07120	chr7	5260080	5262758	GSCOCT00040049001~ ADP-ribosylation factor-like protein 8A~ ARL8A~ complete	2549.73	3176.22	-0.317746	0.32901	0.898286	1993.29	2791.13	-0.475882	0.0258539	0.177475	1636.7	2013.76	-0.259855	0.44946	0.999861	2180.14	2281.18	-0.0796386	0.833673	0.99997	2052.39	1951.78	0.0605715	0.866118	0.987527	2173.05	2831	-0.349464	0.270007	0.999287	2293.76	3506.47	-0.552786	0.105001	0.999413	1946	5207.94	-1.31848	0.000985901	0.0612166	3207.06	2700.2	0.194566	0.500772
GSCOCG00023488001	Cc06_g02340	chr6	1876104	1876699	GSCOCT00023488001~ Putative uncharacterized protein~ unknown_gene~ complete	2332.04	2575.95	-0.175552	0.468369	0.933304	3032.5	5247.05	-0.692171	0.0442336	0.228101	1782.19	3524.62	-0.705369	0.136232	0.999861	2032.24	1958.81	0.0146213	0.970448	0.99997	2587.8	2045.42	0.284608	0.466181	0.916409	1533.75	2493.34	-0.60148	0.0868421	0.999287	1952.06	3779.86	-0.735125	0.0792552	0.999413	2438.6	6548.05	-1.31836	0.00107945	0.0629383	2837.42	2907.4	-0.0576821	0.831489
GSCOCG00042019001	Cc03_g10870	chr3	14487169	14492627	GSCOCT00042019001~ Deoxyhypusine hydroxylase~ At3g58180~ complete	101.288	163.204	-0.660167	0.0274248	0.508515	120.733	101.728	0.181326	0.58881	0.801716	107.829	116.882	-0.0846412	0.838017	NA	93.8732	119.51	-0.27963	0.498498	0.99997	134.633	119.458	0.135628	0.715595	0.967368	133.451	123.671	0.0538859	0.889364	0.999287	126.602	131.566	-0.0798411	0.83546	0.999413	56.6367	173.118	-1.31815	0.0221231	0.310503	127.806	186.863	-0.509963	0.0712941
GSCOCG00042106001	Cc05_g06240	chr5	20988375	20990975	GSCOCT00042106001~ Hypothetical protein~ unknown_gene~ missing_functional_completeness	504.83	486.086	8.5691e-05	0.999763	0.999955	630.963	1086.77	-0.711045	0.019709	0.153587	867.286	1354.09	-0.505973	0.233801	0.999861	1063.8	917.661	0.143381	0.708025	0.99997	1256.89	849.113	0.45026	0.297234	0.847073	592.116	796.823	-0.351069	0.357534	0.999287	570.102	1046.3	-0.726178	0.0599687	0.999413	529.978	1476.73	-1.31645	0.00576694	0.161881	496.642	614.84	-0.286086	0.347831
GSCOCG00043108001	Cc06_g05540	chr6	4451711	4453138	GSCOCT00043108001~ Putative Cytochrome P450 94A1~ CYP94A1~ complete	13.5793	12.7466	0.0227697	0.960284	0.995793	16.1073	12.2613	0.204847	0.672357	0.849757	2.77477	11.8481	-0.884952	0.0953933	NA	1.94559	6.47129	-0.34866	0.373926	NA	5.917	2.29546	0.361645	0.445935	NA	2.31754	2.09397	0.0158027	0.951368	NA	6.74885	6.30661	0.0298997	0.946078	0.999413	3.50094	33.1901	-1.31392	0.0741232	0.496401	8.1466	15.8158	-0.565393	0.191459
GSCOCG00019451001	Cc11_g00240	chr11	562868	564025	GSCOCT00019451001~ Putative Homoserine kinase~ thrB~ complete	21.7441	40.7032	-0.733461	0.0771543	0.707265	34.6948	67.8723	-0.750943	0.0745856	0.302402	51.0871	59.9099	-0.104197	0.844851	NA	26.319	20.5916	0.135537	0.773442	0.99997	34.3005	20.9311	0.420315	0.41427	0.901124	30.6515	53.5439	-0.464182	0.316688	0.999287	24.8335	51.9677	-0.498396	0.296513	0.999413	15.3598	57.7983	-1.31321	0.0556527	0.441665	37.5187	36.0652	0.0205061	0.959822
GSCOCG00023914001	Cc01_g08780	chr1	27374943	27377688	GSCOCT00023914001~ photosystem I subunit O~ unknown_gene~ complete	36482.2	45477.1	-0.322878	0.221543	0.861872	48393.2	97550.6	-0.914579	0.0029957	0.0571115	52981.1	79371.1	-0.486274	0.206885	0.999861	46964.2	58919.6	-0.303038	0.372387	0.99997	41629.1	36340.7	0.170243	0.613349	0.945573	23477.2	25893.2	-0.140327	0.686775	0.999287	22412.1	33593	-0.462996	0.266235	0.999413	23543.8	62721.9	-1.31073	0.00127434	0.0684532	36547.4	43925.9	-0.252448	0.40011
GSCOCG00029101001	Cc02_g13750	chr2	11914225	11915849	GSCOCT00029101001~ unknown protein; LOCATED IN: chloroplast; BEST Arabidopsis thaliana protein match is: unknown protein (TAIR:AT1G28395.4); Has 74 Blast hits to 74 proteins in 10 species: Archae - 0; Bacteria - 0; Metazoa - 0; Fungi - 0; Plants - 74; Viruses - 0; Other Eukaryotes - 0 (source: NCBI BLink).~ unknown_gene~ complete	85.9767	110.383	-0.354579	0.313294	0.894165	59.682	154.075	-1.1127	0.00441009	0.0708716	301.703	307.261	-0.027875	0.941375	0.999861	441.849	609.594	-0.394057	0.299773	0.99997	444.045	528.276	-0.231219	0.494515	0.926309	292.085	419.253	-0.463806	0.165169	0.999287	244.063	338.214	-0.40003	0.304702	0.999413	173.857	524.118	-1.31034	0.0222859	0.310625	104.131	121.06	-0.221945	0.472118
GSCOCG00040824001	Cc05_g02000	chr5	6470430	6470888	GSCOCT00040824001~ Putative RING/U-box superfamily protein~ unknown_gene~ complete	505.323	774.424	-0.5526	0.141505	0.802007	1088.86	1290.29	-0.22279	0.508467	0.752692	780.866	762.733	0.0355153	0.940954	0.999861	660.058	749.653	-0.173919	0.636574	0.99997	865.848	918.935	-0.0698515	0.870575	0.987527	556.403	893.146	-0.537049	0.176507	0.999287	953.119	979.204	-0.0621619	0.866026	0.999413	622.319	1779.81	-1.31018	0.0112332	0.227938	927.953	926.683	-0.0178695	0.956473
GSCOCG00013972001	Cc02_g15290	chr2	13543099	13545828	GSCOCT00013972001~ Putative Probable LRR receptor-like serine/threonine-protein kinase At3g47570~ At3g47570~ complete	2.96472	4.18796	-0.21547	0.647587	0.963326	3.03226	2.27765	0.0553418	0.887204	NA	9.38459	6.21998	0.132534	0.769233	NA	0.489881	1.04623	-0.0676619	0.757517	NA	1.85373	0	0.216654	0.418617	NA	0.331077	1.06617	-0.0757793	0.714392	NA	1.85155	0.960805	0.0615638	0.814838	0.999413	0.987109	24.0873	-1.31005	0.0654467	NA	1.32068	4.3703	-0.413494	0.271344
GSCOCG00021307001	Cc05_g11510	chr5	25614860	25618959	GSCOCT00021307001~ Homogentisate 1,2-dioxygenase~ HGO~ complete	149.039	231.876	-0.585583	0.0907064	0.733947	139.677	144.423	-0.0629213	0.877169	0.952419	72.4248	59.0986	0.18997	0.702322	NA	68.844	55.951	0.18776	0.66202	0.99997	71.2837	89.6092	-0.284331	0.471298	0.917629	133.644	178.85	-0.368133	0.302501	0.999287	151.162	171.936	-0.173179	0.677412	0.999413	96.4686	276.454	-1.30892	0.011511	0.231355	183.674	205.08	-0.147264	0.675406
GSCOCG00022302001	Cc04_g05480	chr4	4080035	4082996	GSCOCT00022302001~ Predicted protein~ unknown_gene~ complete	399.189	790.591	-0.817978	0.0414463	0.583162	634.414	610.729	0.0320162	0.903314	0.962914	418.726	401.407	0.0633308	0.890097	0.999861	274.735	261.426	0.0345484	0.937815	0.99997	263.764	188.628	0.344737	0.473332	0.918627	364.525	586.525	-0.546177	0.170328	0.999287	526.297	532.16	-0.0441203	0.905359	0.999413	320.611	891.456	-1.30824	0.0065117	0.171034	467.443	655.696	-0.435292	0.180852
GSCOCG00023365001	Cc06_g01460	chr6	1186476	1187562	GSCOCT00023365001~ Chlorophyll a-b binding protein CP29.2, chloroplastic~ LHCB4.2~ complete	14211	31905.2	-1.0591	0.000593548	0.0742298	53282.7	98413.9	-0.782624	0.018827	0.150708	40512	86447.1	-0.696235	NA	NA	17801.7	25528.8	-0.422368	0.290517	0.99997	16998.9	6514.45	1.14533	0.00434439	0.15469	3514.76	3706.96	-0.0818868	0.839743	0.999287	4869.52	10741.6	-0.788792	0.0808653	0.999413	5708.77	15895.9	-1.30755	0.00730469	0.179985	13667.2	26466.2	-0.82671	0.00913283
GSCOCG00028457001	Cc01_g14550	chr1	32588659	32590158	GSCOCT00028457001~ Putative BAG family molecular chaperone regulator 4~ BAG4~ complete	127.213	448.409	-1.21606	0.00836844	0.295289	228.463	318.661	-0.451188	0.11608	0.379161	253.366	334.078	-0.327473	0.394245	0.999861	165.728	233.05	-0.253246	0.592037	0.99997	62.9368	181.068	-1.16722	0.00991324	0.24311	308.104	366.086	-0.174849	0.699393	0.999287	198.861	232.626	-0.219315	0.557999	0.999413	85.3211	264.352	-1.30712	0.0285753	0.340948	148.002	378.26	-1.04626	0.00536053
GSCOCG00039091001	Cc02_g05750	chr2	4533254	4535230	GSCOCT00039091001~ Putative Sodium-coupled neutral amino acid transporter 4~ SLC38A4~ fragment	215.044	249.189	-0.183977	0.687856	0.968023	191.638	515.575	-1.18418	0.00155687	0.0402799	48.1597	190.949	-1.16594	0.025684	NA	130.704	134.037	-0.0415213	0.926978	0.99997	225.191	106.856	0.828723	0.0593469	0.536189	276.35	212.84	0.251407	0.53992	0.999287	254.376	224.181	0.0961409	0.824885	0.999413	177.863	555.974	-1.30669	0.0304325	0.348381	373.659	173.542	0.777769	0.0474228
GSCOCG00031002001	Cc03_g10030	chr3	12642527	12648520	GSCOCT00031002001~ Putative Uncharacterized hydrolase yugF~ yugF~ modules	355.404	331.267	0.0492701	0.879308	0.989376	533.022	840.323	-0.63702	0.0037523	0.0644775	157.256	258.966	-0.555874	0.200591	NA	167.588	156.942	0.0601722	0.871828	0.99997	216.525	144.44	0.426194	0.351706	0.87036	117.959	206.375	-0.644976	0.100209	0.999287	268.418	394.987	-0.475098	0.207667	0.999413	259.955	726.926	-1.30481	0.00821095	0.191526	613.014	520.194	0.183716	0.454055
GSCOCG00034661001	Cc10_g06420	chr10	5256197	5260906	GSCOCT00034661001~ unknown protein; CONTAINS InterPro DOMAIN/s: Protein of unknown function DUF1475 (InterPro:IPR009943); Has 186 Blast hits to 155 proteins in 21 species: Archae - 0; Bacteria - 8; Metazoa - 3; Fungi - 0; Plants - 65; Viruses - 0; Other Eukaryotes - 110 (source: NCBI BLink).~ unknown_gene~ complete	485.757	510.737	-0.110013	0.736382	0.976356	671.227	1109	-0.668766	0.0213476	0.160382	212.68	365.676	-0.584591	0.194063	0.999861	208.665	256.966	-0.243786	0.551226	0.99997	213.934	197.602	0.0894634	0.816402	0.985273	256.35	357.695	-0.431636	0.190096	0.999287	299.157	755.065	-1.15155	0.00105859	0.802481	415.004	1151.87	-1.30441	0.00647856	0.170567	528.009	765.253	-0.514986	0.0419211
GSCOCG00029469001	Cc02_g10980	chr2	8940079	8942551	GSCOCT00029469001~ U-box domain-containing protein 14~ PUB14~ complete	230.27	261.688	-0.197618	0.584005	0.955561	322.344	258.64	0.264439	0.375473	0.654533	145.687	127.797	0.170259	0.660773	NA	115.032	84.1416	0.341039	0.353286	0.99997	107.32	70.5596	0.503454	0.181944	0.770028	50.3375	104.097	-0.73813	0.0881712	0.999287	69.3446	288.26	-1.29399	0.00539021	0.999413	131.04	397.78	-1.3036	0.0243961	0.321127	257.596	349.691	-0.399525	0.20935
GSCOCG00036898001	Cc07_g12270	chr7	9062932	9068640	GSCOCT00036898001~ Putative Auxin efflux carrier family protein~ unknown_gene~ complete	268.037	354.455	-0.377355	0.309927	0.892414	401.806	501.6	-0.315861	0.216449	0.508144	343.11	508.895	-0.382194	0.434236	0.999861	207.681	167.423	0.237192	0.509197	0.99997	130.894	101.302	0.302704	0.421147	0.903495	175.633	188.789	-0.114834	0.73371	0.999287	187.077	250.762	-0.355079	0.382896	0.999413	178.656	500.069	-1.30144	0.00850085	0.195494	305.17	251.403	0.206744	0.535022
GSCOCG00029744001	Cc02_g08840	chr2	7136304	7140990	GSCOCT00029744001~ Cysteine desulfurase 2, chloroplastic~ NFS2~ complete	728.577	1019.4	-0.494252	0.0450361	0.599091	809.278	1415.61	-0.757216	0.00373153	0.0643817	602.145	738.123	-0.256128	0.434586	0.999861	594.768	852.12	-0.47607	0.126008	0.99997	634.077	785.381	-0.289958	0.349214	0.869896	577.489	763.879	-0.383718	0.191666	0.999287	756.312	1070.01	-0.462287	0.15952	0.999413	766.462	2100.87	-1.30013	0.00562071	0.161371	895.048	1106.96	-0.314379	0.189639
GSCOCG00042762001	Cc02_g36000	chr2	50042191	50043770	GSCOCT00042762001~ Putative myb domain protein 61~ MYB86~ complete	65.041	81.9434	-0.279152	0.514523	0.942999	36.2306	55.0799	-0.442364	0.337061	0.624472	37.7231	87.3745	-0.810742	0.102609	NA	51.0957	108.356	-0.527105	0.264256	0.99997	168.429	206.306	-0.212199	0.659151	0.95694	187.045	70.7953	1.00133	0.0166117	0.806427	126.089	99.6866	0.206602	0.653535	0.999413	23.1393	81.3472	-1.29981	0.0510074	0.426243	46.2318	94.2199	-0.746444	0.0592559
GSCOCG00023646001	Cc06_g03600	chr6	2784063	2786669	GSCOCT00023646001~ Probable beta-1,4-xylosyltransferase IRX9~ IRX9~ complete	24.0266	191.783	-1.78289	0.000174571	0.0348838	177.812	145.975	0.17194	0.715955	0.874801	168.523	245.699	-0.319896	0.541887	NA	220.324	128.842	0.330157	0.480739	0.99997	65.8744	50.8864	0.205298	0.695922	0.963697	218.082	151.99	0.197907	0.665838	0.999287	146.632	57.9756	0.558968	0.240155	0.999413	15.8137	78.3627	-1.29803	0.076986	0.503382	84.3078	237.287	-0.867468	0.0449359
GSCOCG00041568001	Cc06_g12180	chr6	9856403	9862013	GSCOCT00041568001~ Putative Tubulin--tyrosine ligase-like protein 12~ Ttll12~ modules	24.4582	30.4852	-0.287519	0.478229	0.93546	24.8163	17.6411	0.219812	0.655457	0.839723	73.0457	44.0864	0.530299	0.248931	NA	99.7656	120.062	-0.238658	0.519201	0.99997	73.5682	94.2621	-0.277654	0.552641	0.93967	76.0083	102.979	-0.332245	0.436122	0.999287	65.8422	40.1142	0.452899	0.310191	0.999413	36.1997	110.88	-1.29712	0.0280658	0.337141	30.2044	19.0688	0.439558	0.273521
GSCOCG00001428001	Cc10_g11580	chr10	19460571	19462484	GSCOCT00001428001~ Vacuolar ATPase assembly integral membrane protein VMA21-like domain~ unknown_gene~ complete	107.62	144.705	-0.413019	0.205975	0.848684	109.232	168.245	-0.574419	0.0512327	0.24632	93.1811	223.208	-0.859025	0.0795476	NA	103.074	122.558	-0.221668	0.561559	0.99997	128.752	170.158	-0.356403	0.348653	0.869896	118.261	135.766	-0.188669	0.601546	0.999287	95.4148	180.279	-0.745637	0.0604601	0.999413	105.993	306.124	-1.29686	0.0163293	0.271102	105.843	166.01	-0.529389	0.138301
GSCOCG00023500001	Cc06_g02440	chr6	1949051	1951405	GSCOCT00023500001~ Laccase-4~ LAC4~ complete	6.77071	125.455	-1.65565	0.000583337	0.0734525	42.2254	119.935	-0.953708	0.0452442	0.231072	13.0024	201.785	-1.94953	0.000253507	NA	20.0851	13.7209	0.0341232	0.882415	0.99997	29.0954	24.6097	0.0795061	0.872006	0.987527	49.2299	57.8615	-0.0932881	0.831221	0.999287	46.2224	13.7636	0.921553	0.053492	0.999413	2.57718	32.2062	-1.29666	0.0743709	0.497183	25.5338	136.732	-1.32425	0.00231264
GSCOCG00024209001	Cc01_g10930	chr1	29615146	29619580	GSCOCT00024209001~ Putative Exosome complex component MTR3~ exosc6~ complete	111.184	158.023	-0.48226	0.151092	0.813008	180.177	279.178	-0.566255	0.072718	0.298689	156.289	200.716	-0.309972	0.41253	NA	194.69	260.625	-0.357858	0.342438	0.99997	187.97	229.69	-0.260029	0.478043	0.919231	152.318	204.137	-0.362695	0.334317	0.999287	150.92	233.748	-0.49995	0.232726	0.999413	128.845	394.068	-1.29539	0.0298977	0.346086	120.152	180.629	-0.554328	0.040557
GSCOCG00033134001	Cc01_g03290	chr1	7268114	7268962	GSCOCT00033134001~ Nucleotide-diphospho-sugar transferases superfamily protein~ unknown_gene~ complete	889.845	1372.38	-0.524475	0.194982	0.844879	1855.09	2178.87	-0.203205	0.592272	0.803906	1070.65	763.417	0.379949	0.390897	0.999861	798.632	664.394	0.169126	0.703474	0.99997	562.026	417.498	0.341955	0.415679	0.901733	906.544	1176.03	-0.308297	0.442322	0.999287	1139.63	779.087	0.424217	0.245513	0.999413	589.253	1670.45	-1.2945	0.0127696	0.241117	898.899	1645.62	-0.757346	0.020047
GSCOCG00035896001	Cc04_g13840	chr4	19434807	19437680	GSCOCT00035896001~ Hypothetical protein~ unknown_gene~ missing_functional_completeness	21.0765	201.748	-0.34371	0.29673	0.891338	1685.91	329.192	0.402578	0.300267	0.592684	1329.16	102.59	0.588873	NA	NA	667.702	192.175	0.128728	NA	NA	722.895	8.26589	0.435968	NA	NA	1034.19	435.722	0.130461	0.656263	0.999287	246.82	487.135	-0.117553	0.703531	0.999413	6.67776	615.452	-1.29021	NA	NA	1117.45	368.246	0.219951	0.478466
GSCOCG00027728001	Cc02_g39350	chr2	53901720	53903374	GSCOCT00027728001~ Cytochrome b561/ferric reductase transmembrane with DOMON related domain~ unknown_gene~ complete	14.2056	132.843	-1.60429	0.000917862	0.0958749	94.0587	123.24	-0.271392	0.558837	0.783501	115.033	84.6541	0.251997	0.632706	NA	93.1059	40.6389	0.414894	0.359201	0.99997	89.8587	46.1585	0.423717	0.418289	0.90299	132.194	75.5943	0.402382	0.386014	0.999287	81.6403	43.7458	0.386119	0.41939	0.999413	33.8925	137.639	-1.28925	0.069493	0.483957	64.8854	149.487	-0.633399	0.147228
GSCOCG00034138001	Cc08_g03540	chr8	4717299	4724162	GSCOCT00034138001~ Putative Transcription factor HBP-1a~ GBF1~ complete	546.237	625.058	-0.22469	0.382507	0.909426	531.86	691.569	-0.355179	0.201585	0.492133	466.533	632.33	-0.333676	0.44403	0.999861	563.601	593.219	-0.0831114	0.827906	0.99997	565.195	600.03	-0.0845532	0.798747	0.983107	498.692	645.428	-0.341843	0.284017	0.999287	566.335	847.625	-0.491855	0.200407	0.999413	373.357	983.3	-1.28892	0.0019024	0.0860962	688.512	631.028	0.0847418	0.762502
GSCOCG00036547001	Cc07_g14970	chr7	11667554	11670651	GSCOCT00036547001~ Putative membrane lipoprotein~ unknown_gene~ modules	55.5016	109.734	-0.832592	0.0291696	0.518541	72.1061	146.231	-0.870379	0.0145168	0.13083	63.0367	176.79	-0.792682	0.135952	NA	54.2716	213.838	-1.48654	0.000290207	0.140684	87.6817	188.976	-0.825622	0.0743561	0.578454	70.8072	214.519	-1.33114	0.000188887	0.0772015	81.9984	181.657	-0.827345	0.0576418	0.999413	82.0078	248.104	-1.28645	0.0294186	0.345997	72.5865	165.048	-0.933544	0.0113868
GSCOCG00029374001	Cc02_g11760	chr2	9725999	9728920	GSCOCT00029374001~ Thioredoxin-like protein CXXS1~ CXXS1~ complete	856.363	1584.67	-0.751199	0.0489475	0.613991	561.978	464.645	0.237913	0.322761	0.612782	909.826	428.859	0.860524	0.0477603	0.999861	820.438	1211.15	-0.429291	0.312272	0.99997	729.38	884.244	-0.246193	0.486403	0.92258	989.95	986.907	-0.0223592	0.952953	0.999287	617.839	910.142	-0.50822	0.131238	0.999413	497.575	1301.59	-1.28572	0.00145743	0.0746658	944.241	875.071	0.070584	0.8393
GSCOCG00035480001	Cc08_g15480	chr8	30226223	30226462	GSCOCT00035480001~ Hypothetical protein~ unknown_gene~ missing_functional_completeness	21.3099	32.8658	-0.446388	0.337189	0.901924	64.6539	36.95	0.48407	0.317833	0.608368	46.5998	20.0612	0.550682	0.301944	NA	31.3087	38.4623	-0.149081	0.751423	0.99997	25.1217	17.417	0.28646	0.584347	0.943441	28.4548	46.4878	-0.252497	0.565976	0.999287	42.2486	46.9685	-0.0794291	0.863641	0.999413	17.8507	71.6535	-1.28492	0.0697238	0.484224	23.2124	27.8909	-0.204956	0.616436
GSCOCG00031961001	Cc10_g12490	chr10	22006901	22009048	GSCOCT00031961001~ Putative Protein TolB~ tolB~ modules	651.364	1081.65	-0.643541	0.0804235	0.716884	1769.47	2054.23	-0.201067	0.538107	0.771047	705.696	1109.79	-0.4452	0.361114	0.999861	707.288	766.733	-0.105836	0.788624	0.99997	805.216	664.217	0.215861	0.62617	0.948212	736.883	1035.28	-0.435734	0.199698	0.999287	932.87	1023.79	-0.145172	0.678639	0.999413	596.864	1665.44	-1.28457	0.0127408	0.240897	1013.83	1645.04	-0.584011	0.0953895
GSCOCG00022203001	Cc04_g04700	chr4	3529680	3530960	GSCOCT00022203001~ Hypothetical protein~ unknown_gene~ missing_functional_completeness	52.1874	65.0552	-0.282385	0.481655	0.93691	57.5032	190.784	-1.21355	0.00696563	0.0898185	34.8786	59.0706	-0.483235	0.332671	NA	67.435	80.7239	-0.180843	0.687375	0.99997	119.604	77.7697	0.491406	0.233226	0.806727	59.8658	92.5828	-0.413537	0.357777	0.999287	120.443	58.9621	0.77897	0.046084	0.999413	35.561	141.4	-1.28449	0.0701761	0.485154	95.6741	105.672	-0.152683	0.618404
GSCOCG00014438001	Cc02_g18820	chr2	17073821	17078155	GSCOCT00014438001~ Putative tRNA (guanine(10)-N2)-methyltransferase homolog~ Trmt11~ complete	142.592	176.627	-0.324027	0.219565	0.859603	191.364	232.205	-0.262147	0.351024	0.634283	126.259	166.89	-0.335876	0.404858	NA	186.682	260.109	-0.391834	0.320647	0.99997	218.242	215.282	0.00574537	0.98609	0.999373	187.827	197.72	-0.0658443	0.875669	0.999287	140.103	246.812	-0.682609	0.0695966	0.999413	86.1826	239.943	-1.28437	0.0118467	0.234562	151.166	172.017	-0.192569	0.489266
GSCOCG00028050001	Cc02_g36980	chr2	51787912	51794230	GSCOCT00028050001~ MADS-box transcription factor 6~ MADS6~ complete	39.9613	93.7667	-1.02235	0.00818597	0.292784	13.7247	55.0904	-1.54134	0.000202435	0.012327	18.6997	72.6957	-0.857271	0.106315	NA	15.1413	183.728	-2.48096	1.12815e-08	6.38044e-05	12.2624	200.834	-2.78625	6.23744e-09	5.08482e-06	19.545	192.239	-1.75044	0.000152545	0.0697973	27.8601	164.878	-1.62784	NA	NA	18.5798	83.3761	-1.28419	0.0776428	0.503446	20.8158	70.8094	-1.35461	0.000297669
gene32	trnG-GCC	Chloroplastic genome	#N/A	#N/A	#N/A	2.67204	5.20037	-0.364029	0.431067	0.923917	8.16974	28.7578	-0.729023	0.134401	0.408742	15.7439	111.397	-0.864302	NA	NA	8.55558	26.9486	-0.513825	0.243221	0.99997	43.5033	6.14163	0.27868	NA	NA	5.10408	28.5648	-0.68709	0.108933	0.999287	7.38647	18.7684	-0.432325	0.332249	0.999413	11.4295	64.4529	-1.28393	NA	NA	1.34243	0.493398	0.122127	0.624061
GSCOCG00040293001	Cc07_g09000	chr7	6593696	6596865	GSCOCT00040293001~ Putative Thylakoid membrane protein slr0575~ slr0575~ modules	1350.75	1791.71	-0.396704	0.244036	0.873007	1697.5	2763.09	-0.673713	0.00466695	0.0733252	1028.56	1366.05	-0.328061	0.42449	0.999861	1168.14	1203.28	-0.0546692	0.868131	0.99997	880.514	1349.01	-0.567188	0.0670643	0.558773	1320.19	1951	-0.519653	0.0881913	0.999287	1641.59	2438.09	-0.510065	0.138027	0.999413	1406.91	3850.53	-1.28288	0.00798166	0.188436	1844.66	2459.99	-0.399064	0.157064
GSCOCG00016645001	Cc10_g10930	chr10	15814757	15817125	GSCOCT00016645001~ Putative uncharacterized protein~ unknown_gene~ complete	67.0596	92.0708	-0.439945	0.189451	0.841317	76.7095	159.703	-0.892885	0.0136746	0.127251	109.035	124.185	-0.155643	0.722446	NA	227.413	177.328	0.263096	0.501363	0.99997	235.019	210.144	0.124192	0.76808	0.98003	144.235	183.038	-0.308546	0.386813	0.999287	149.141	150.138	-0.027165	0.944162	0.999413	122.772	369.918	-1.28276	0.0303022	0.347816	103.471	133.731	-0.354894	0.230294
GSCOCG00037112001	Cc07_g10470	chr7	7640147	7643820	GSCOCT00037112001~ Putative Probable salt tolerance-like protein At1g78600~ At1g78600~ fragment	873.235	1124.45	-0.389522	0.0681632	0.682523	995.566	872.294	0.166948	0.454098	0.713888	328.098	253.39	0.296503	0.523924	0.999861	45.1663	46.5685	-0.0518741	0.910303	0.99997	34.4092	20.1294	0.502157	0.312482	0.855185	42.6418	109.233	-0.981839	0.0194048	0.868854	112.868	435.266	-1.59472	2.55827e-05	0.111047	306.128	803.411	-1.28207	0.00212848	0.0915247	764.194	867.684	-0.194784	0.435188
GSCOCG00030552001	Cc08_g11940	chr8	27202141	27205441	GSCOCT00030552001~ Nudix hydrolase 8~ NUDT8~ fragment	674.255	790.225	-0.258146	0.324552	0.897312	701.47	551.111	0.277107	0.436358	0.701316	437.52	239.201	0.612652	0.205444	0.999861	119.341	143.309	-0.190178	0.668251	0.99997	60.4875	99.1196	-0.598197	0.134972	0.712687	179.665	362.777	-0.821634	0.0307953	0.933888	369.496	432.778	-0.207916	0.601125	0.999413	336.042	924.473	-1.28195	0.0100358	0.215002	517.113	821.761	-0.62859	0.0196124
GSCOCG00024991001	Cc02_g26850	chr2	24491152	24492090	GSCOCT00024991001~ Putative Probable carboxylesterase 13~ CXE13~ complete	550.322	708.993	-0.350232	0.336962	0.901924	615.194	814.267	-0.382201	0.154166	0.43292	470.687	998.939	-0.777055	0.102322	0.999861	420.766	588.74	-0.42057	0.245498	0.99997	516.749	528.811	-0.0305716	0.939415	0.995316	558.013	490.959	0.137278	0.658827	0.999287	862.533	866.523	-0.0345229	0.926911	0.999413	513.015	1356.2	-1.28187	0.00315388	0.115194	749.199	786.527	-0.0904408	0.752561
GSCOCG00024556001	Cc10_g00950	chr10	780806	785423	GSCOCT00024556001~ Prolyl endopeptidase~ Prep~ complete	198.414	746.156	-1.53153	0.000134773	0.0295146	1606.65	6153.53	-1.73522	2.27567e-08	1.51854e-05	1284.04	3560.11	-1.2788	0.000351307	0.140453	1709.03	1177.13	0.261915	0.579296	0.99997	4254.42	1296.36	1.07724	0.033825	0.417796	618.381	1786.6	-0.977282	0.0288806	0.920763	583.76	947.675	-0.472508	0.303582	0.999413	587.55	1882.79	-1.28173	0.0419188	0.391872	473.012	3123.55	-1.89538	2.67828e-06
GSCOCG00040182001	Cc07_g08180	chr7	6018447	6018869	GSCOCT00040182001~ Putative uncharacterized protein~ unknown_gene~ fragment	11.7744	36.4159	-0.872208	0.0713571	0.691893	5.87597	18.1791	-0.72071	0.141234	0.415707	15.5185	31.1948	-0.282462	0.56484	NA	0.305325	10.8958	-0.603364	0.10252	NA	2.65919	9.57059	-0.394789	0.373049	NA	23.065	57.622	-0.548153	0.231136	0.999287	26.9607	145.513	-0.848801	NA	NA	28.68	141.357	-1.28006	0.081476	0.513084	12.5041	27.6258	-0.61934	0.155555
GSCOCG00025077001	Cc02_g27470	chr2	25461087	25465648	GSCOCT00025077001~ 2-oxoglutarate (2OG) and Fe(II)-dependent oxygenase superfamily protein~ unknown_gene~ complete	35.0897	45.2459	-0.353208	0.306611	0.891338	27.9836	42.3577	-0.462291	0.272679	0.566475	38.6815	33.3061	0.0998926	0.849312	NA	74.8543	50.3432	0.341904	0.457166	0.99997	57.8611	54.4965	0.0545032	0.903129	0.992046	55.3381	49.2241	0.0827095	0.845794	0.999287	42.6056	88.8047	-0.78504	0.0664113	0.999413	28.9074	89.1321	-1.2793	0.0358632	0.371667	44.6671	45.7976	-0.0479	0.892197
GSCOCG00014522001	Cc02_g19540	chr2	17607493	17609147	GSCOCT00014522001~ Hypothetical protein~ unknown_gene~ missing_functional_completeness	51.6573	212.239	-1.2935	0.00591319	0.2484	112.206	358.405	-1.4982	1.68638e-06	0.000473814	66.6878	489.426	-1.52274	0.00415236	0.71059	52.2255	80.151	-0.432629	0.333438	0.99997	187.259	160.161	0.122983	NA	NA	125.482	165.247	-0.223972	0.629958	0.999287	130.287	99.0183	0.261962	0.533897	0.999413	59.4847	222.394	-1.27898	NA	NA	52.4438	157.809	-1.19816	0.00165585
GSCOCG00022037001	Cc04_g03420	chr4	2522892	2523800	GSCOCT00022037001~ Putative ovate family protein 14~ unknown_gene~ complete	15.9557	90.5535	-1.19717	0.013385	0.370137	56.6548	54.9716	0.0221888	0.962591	0.985423	32.6875	31.9476	0.0419759	0.935012	NA	37.7151	30.0792	0.0782289	0.848277	0.99997	31.5997	14.8975	0.406019	0.427426	0.906164	40.3077	55.8543	-0.210898	0.645129	0.999287	48.753	44.2888	0.030842	0.947822	0.999413	13.5815	54.6748	-1.27812	0.0728582	0.492157	28.2381	78.1375	-0.880749	0.0402595
GSCOCG00029187001	Cc02_g13200	chr2	11372667	11380371	GSCOCT00029187001~ Putative Allantoinase~ allB~ modules	9.2495	4.4768	0.267511	0.538511	0.946332	21.9416	53.167	-0.81242	0.0856788	0.323467	8.75804	2.68445	0.406745	0.384393	NA	20.4349	13.8776	0.147113	0.729006	0.99997	74.57	5.31268	1.79968	0.000642891	0.0483658	51.618	12.337	1.06843	0.021064	0.881094	29.119	6.60148	0.840015	0.0774119	0.999413	1.91526	25.8012	-1.27722	0.0772333	0.503382	7.58723	16.5864	-0.475322	0.269994
GSCOCG00038977001	Cc02_g30170	chr2	34268153	34270922	GSCOCT00038977001~ Putative Protein Mpv17~ mpv17~ fragment	31.9917	44.2311	-0.394924	0.333841	0.89898	28.4527	55.2715	-0.785868	0.0474507	0.236884	16.62	38.4268	-0.585166	0.273213	NA	53.2344	45.1532	0.166093	0.692725	0.99997	45.905	35.0137	0.265578	0.583679	0.943441	26.9248	29.7415	-0.115302	0.79963	0.999287	44.2713	61.9953	-0.336315	0.44796	0.999413	21.5699	90.8429	-1.27689	0.0760747	0.50166	53.8609	67.5224	-0.287489	0.403968
GSCOCG00021727001	Cc04_g00970	chr4	720658	723259	GSCOCT00021727001~ Plant protein of unknown function (DUF936)~ unknown_gene~ complete	8.94182	17.873	-0.658461	0.160852	0.819679	26.2941	4.64626	1.14026	0.0207245	0.158049	25.9334	6.653	0.90613	0.0897644	NA	17.1401	7.24131	0.215516	0.554984	0.99997	4.34892	5.01613	-0.0468067	0.914395	NA	24.9844	9.66032	0.426656	0.330809	0.999287	10.8442	11.2226	-0.0592582	0.898796	0.999413	5.04248	31.277	-1.27644	0.0850562	0.518504	20.3049	10.88	0.475906	0.274244
GSCOCG00000289001	Cc00_g08150	chr0	68519309	68524322	GSCOCT00000289001~ Cytochrome P450 98A2~ CYP98A2~ complete	46.9774	137.915	-0.953044	0.0452333	0.599918	120.286	194.668	-0.536081	0.193551	0.483219	112.322	186.792	-0.459615	0.368488	NA	159.369	84.4414	0.434584	0.357662	0.99997	178.139	54.1931	1.22887	0.00971712	0.241587	111.812	60.7801	0.507421	0.263753	0.999287	68.6559	143.934	-0.667525	0.155429	0.999413	47.1718	159.869	-1.27634	0.0546535	0.438069	106.029	108.677	-0.048695	0.900076
GSCOCG00025882001	Cc03_g02390	chr3	1812310	1815014	GSCOCT00025882001~ Tubby-like F-box protein 6~ TULP6~ complete	441.195	759.128	-0.681218	0.0678504	0.681637	577.347	1006.89	-0.763733	0.00217203	0.0492813	1122.68	1596.07	-0.43632	0.22539	0.999861	694.393	1268.73	-0.705657	0.0657784	0.99997	831.716	509.302	0.639718	0.0238598	0.366116	555.717	433.156	0.279095	0.398505	0.999287	299.468	222.038	0.339136	0.340124	0.999413	207.731	572.893	-1.27623	0.01219	0.237565	482.482	712.5	-0.500567	0.117133
GSCOCG00023608001	Cc06_g03280	chr6	2536428	2538829	GSCOCT00023608001~ Putative Ribosomal protein S24e family protein~ unknown_gene~ complete	314.521	372.723	-0.271929	0.257332	0.876931	356.394	637.923	-0.793066	0.00143981	0.0381453	365.499	389.366	-0.0785532	0.812866	0.999861	333.256	315.847	0.0411917	0.91023	0.99997	326.094	368.252	-0.170286	0.609372	0.944476	230.072	385.78	-0.639344	0.0713234	0.999287	330.683	495.187	-0.540987	0.0862829	0.999413	334.673	907.206	-1.27566	0.00798756	0.188436	397.446	426.804	-0.12359	0.62341
GSCOCG00034536001	Cc10_g07330	chr10	6218810	6222790	GSCOCT00034536001~ Uncharacterized methyltransferase At1g78140, chloroplastic~ At1g78140~ complete	245.709	383.519	-0.630942	0.0190424	0.438142	411.704	746.303	-0.796152	0.00372807	0.0643817	408.449	508.436	-0.260033	0.482508	0.999861	298.556	451.213	-0.538212	0.0908145	0.99997	300.063	348.874	-0.208295	0.496317	0.927067	263.345	303.406	-0.194728	0.574322	0.999287	322.209	353.923	-0.127579	0.749318	0.999413	265.861	714.763	-1.275	0.00658986	0.171202	328.239	394.456	-0.263288	0.333881
GSCOCG00005048001	Cc01_g20880	chr1	37333914	37337898	GSCOCT00005048001~ Magnesium/proton exchanger~ MHX~ complete	499.466	399.958	0.251021	0.398195	0.915287	627.254	961.244	-0.566531	0.0508458	0.24523	78.5166	287.928	-1.12479	NA	NA	151.436	116.518	0.28591	0.455611	0.99997	284.393	145.571	0.830589	0.0181973	0.322551	252.359	228.445	0.0912239	0.795233	0.999287	332.207	559.546	-0.656748	0.0641865	0.999413	270.682	722.859	-1.27353	0.0062196	0.167474	536.301	450.878	0.190836	0.495513
GSCOCG00022154001	Cc04_g04310	chr4	3248843	3251476	GSCOCT00022154001~ Hypothetical protein~ unknown_gene~ missing_functional_completeness	101.649	167.572	-0.610363	0.126091	0.78261	329.312	561.413	-0.681182	0.037037	0.210225	232.465	300.413	-0.230848	0.6467	NA	145.62	134.244	0.0633654	0.88032	0.99997	151.248	122.091	0.212704	0.659443	0.957123	117.311	179.451	-0.473917	0.250057	0.999287	151.428	161.006	-0.0936123	0.816715	0.999413	77.945	221.178	-1.2732	0.0180465	0.284845	145.244	260.622	-0.720172	0.0303254
GSCOCG00016034001	Cc01_g19630	chr1	36419036	36421993	GSCOCT00016034001~ Small nuclear ribonucleoprotein family protein~ Snrpd1~ modules	441.398	590.933	-0.438411	0.0728089	0.69642	567.363	928.705	-0.68409	0.00252098	0.0532632	895.395	1280.06	-0.402812	0.344412	0.999861	1148.77	1273.99	-0.140519	0.727746	0.99997	1112.14	853.457	0.319597	0.419352	0.903495	718.425	929.357	-0.31455	0.392332	0.999287	653.559	1140.51	-0.641667	0.115515	0.999413	537.799	1446.21	-1.27158	0.00746947	0.182596	567.599	602.531	-0.107496	0.665951
gene79	rps11	Chloroplastic genome	#N/A	#N/A	#N/A	205.543	125.622	0.42945	0.362758	0.905031	79.7045	106.177	-0.338584	0.39701	0.670971	133.394	64.9868	0.642587	0.219392	NA	46.3189	46.1206	-0.00605089	0.989772	0.99997	104.653	54.3237	0.542637	0.29825	0.847073	117.996	46.7097	0.846942	0.0551197	0.999287	58.1625	86.9517	-0.428328	0.342139	0.999413	108.212	339.653	-1.27149	0.0413148	0.39034	33.6701	59.8493	-0.511262	0.234844
GSCOCG00029299001	Cc02_g12320	chr2	10365900	10366960	GSCOCT00029299001~ Protein MOTHER of FT and TF 1~ MFT~ complete	257.393	199.09	0.26876	0.471973	0.933697	254.651	352.566	-0.411973	0.221157	0.513384	269.863	273.212	0.00610287	0.989387	0.999861	175.488	356.135	-0.555888	0.238557	0.99997	96.0726	150.98	-0.511552	0.249523	0.821788	179.338	173.136	0.0296695	0.938784	0.999287	193.323	279.501	-0.378117	0.399639	0.999413	117.581	340.169	-1.27147	0.0252758	0.325607	197.776	168.553	0.156803	0.661023
GSCOCG00026131001	Cc03_g04210	chr3	3213229	3217208	GSCOCT00026131001~ Plant protein of unknown function (DUF828) with plant pleckstrin homology-like region~ unknown_gene~ complete	866.92	2290.49	-1.12375	0.00605448	0.250287	1060.39	1199.66	-0.158347	0.675105	0.851458	462.772	966.526	-0.644796	0.212842	0.999861	533.821	776.713	-0.468358	0.187021	0.99997	676.613	896.609	-0.327669	0.429771	0.906164	1292.07	1435.07	-0.133158	0.747753	0.999287	1007.92	1293.52	-0.328594	0.367109	0.999413	714.611	1887.39	-1.27109	0.00421542	0.136325	1456.02	2445.07	-0.598956	0.101587
GSCOCG00017375001	Cc09_g04830	chr9	4293959	4296318	GSCOCT00017375001~ Probable inorganic phosphate transporter 1-9~ PHT1-9~ complete	145.173	121.176	0.15678	0.715942	0.970855	173.534	275.844	-0.563566	0.124493	0.394109	75.5459	217.67	-0.835965	0.114375	NA	55.0217	74.6328	-0.257163	0.584157	0.99997	97.8285	41.6122	0.860936	0.0727062	0.574096	111.475	57.1218	0.420217	0.364552	0.999287	115.146	63.151	0.625595	0.128495	0.999413	17.7482	75.193	-1.27082	0.077957	0.504009	101.084	172.995	-0.629973	0.0805679
GSCOCG00021840001	Cc04_g01800	chr4	1369881	1373737	GSCOCT00021840001~ Survival protein SurE-like phosphatase/nucleotidase~ surE~ complete	533.31	527.399	-0.027131	0.91787	0.992155	461.149	731.65	-0.622277	0.0202735	0.155349	247.458	457.078	-0.646387	0.16328	0.999861	244.488	220.134	0.101029	0.787927	0.99997	372.385	271.459	0.385459	0.294626	0.846496	248.568	288.525	-0.19317	0.611386	0.999287	342.597	490.253	-0.463872	0.17961	0.999413	351.409	924.016	-1.27019	0.00413949	0.135426	597.35	482.459	0.243423	0.385819
GSCOCG00020817001	Cc09_g08490	chr9	12639299	12640708	GSCOCT00020817001~ Photosystem I reaction center subunit psaK, chloroplastic~ PSAK~ complete	46981.8	55437.7	-0.255153	0.318582	0.895884	55689.4	128599	-1.06501	0.00129521	0.0361373	33840.7	84466.3	-0.991512	0.0293112	0.999861	21530.7	44604.8	-0.851102	0.0287193	0.99997	21652	24428.6	-0.159672	0.629113	0.949355	12312.3	21062.8	-0.625486	0.103758	0.999287	22946.1	48859.4	-0.801882	0.0642224	0.999413	32558.9	84615.3	-1.26942	0.00197735	0.0892279	58636.3	67953.2	-0.200381	0.533389
GSCOCG00016754001	Cc05_g07600	chr5	22343182	22348068	GSCOCT00016754001~ Tyrosine aminotransferase~ TAT~ complete	0.51895	1.35766	-0.138543	0.636474	NA	0	114.178	-0.201774	0.407588	0.67903	6.25697	1.00667	0.329301	0.386922	NA	0.485238	0	0.108522	0.604536	NA	0.975657	0	0.206989	0.431479	NA	1.32431	157.154	-0.176216	NA	NA	5.70615	18.2553	-0.0973667	NA	NA	1.97422	29.1734	-1.26831	0.0778872	0.503768	2.03363	3.38028	-0.1103	0.725367
GSCOCG00042997001	Cc06_g04750	chr6	3764667	3766196	GSCOCT00042997001~ Putative Probable allantoin permease~ pucI~ complete	11.0401	24.7959	-0.707775	0.138665	0.798879	47.4965	30.0908	0.436184	0.339213	0.626297	26.1608	6.23965	0.803857	0.12745	NA	37.6772	33.2822	0.0753051	0.873291	0.99997	56.7143	11.1005	1.07746	0.0407707	0.453968	30.1861	12.1984	0.635904	0.171448	0.999287	16.7615	24.521	-0.26138	0.582611	0.999413	3.34054	34.3054	-1.26746	0.0827444	0.514249	15.7437	31.8457	-0.646008	0.128072
GSCOCG00021041001	Cc05_g13590	chr5	27143801	27144919	GSCOCT00021041001~ fatty acid desaturase A~ Tmem189~ modules	1933.41	1206.97	0.424636	0.34026	0.901924	2487.89	4268.67	-0.710133	0.0188724	0.150708	282.94	612.69	-0.523321	0.327017	0.999861	86.4751	155.98	-0.573678	0.200003	0.99997	91.7787	107.874	-0.173114	0.713851	0.966929	485.614	741.995	-0.495431	0.208936	0.999287	1384.7	2255.12	-0.619393	0.0787461	0.999413	2014.65	5501.52	-1.26648	0.0108536	0.225394	2701.21	2507.01	0.0623934	0.819992
GSCOCG00041885001	Cc06_g09660	chr6	7817387	7818896	GSCOCT00041885001~ Putative uncharacterized protein~ HSFC1~ complete	22.3943	120.624	-1.9914	2.12036e-07	0.00033362	111.768	158.339	-0.455755	0.184971	0.472081	559.441	738.635	-0.288169	0.531837	0.999861	391.043	566.516	-0.461518	0.195268	0.99997	163.634	248.993	-0.539745	0.134479	0.711624	278.096	274.739	-0.0112753	0.978536	0.999287	118.312	55.3945	0.751856	0.0832529	0.999413	27.7184	102.491	-1.26583	0.0696286	0.484224	52.5025	67.9344	-0.322512	0.357328
GSCOCG00037536001	Cc07_g16650	chr7	13659817	13660056	GSCOCT00037536001~ Protein of unknown function (DUF3511)~ unknown_gene~ complete	577.052	505.609	0.133068	0.676998	0.967199	601.166	570.008	0.0482543	0.884943	0.956164	1777.67	1222.54	0.414345	0.366593	0.999861	866.448	1582.12	-0.616489	0.159002	0.99997	799.019	793.761	0.0101724	0.98093	0.999373	621.164	777.543	-0.244011	0.564721	0.999287	482.904	687.372	-0.410529	0.319234	0.999413	295.605	810.862	-1.26577	0.0144541	0.255501	578.294	508.246	0.133961	0.667626
GSCOCG00039408001	Cc07_g02240	chr7	1541306	1541720	GSCOCT00039408001~ CASP-like protein At2g36330~ At2g36330~ fragment	229.54	264.746	-0.211132	0.541594	0.947242	197.149	295.056	-0.524232	0.0942812	0.339688	83.7123	137.996	-0.441976	0.386858	NA	60.9273	46.5676	0.270407	0.50452	0.99997	130.02	44.4543	1.23543	0.00316202	0.129444	86.1089	98.8683	-0.124674	0.788343	0.999287	155.176	194.583	-0.275205	0.493287	0.999413	97.9516	272.854	-1.26533	0.0170821	0.278535	260.165	240.267	0.0727939	0.821563
GSCOCG00031865001	Cc10_g11870	chr10	20685980	20687218	GSCOCT00031865001~ Putative F-box protein At3g07870~ At3g07870~ complete	11.0856	12.0832	-0.0998452	0.834063	0.984494	12.6755	22.9021	-0.512816	0.295356	0.588983	8.97322	6.82444	0.12791	0.806488	NA	16.5542	16.9499	-0.040232	0.931921	0.99997	30.6642	12.0589	0.696537	0.185952	0.773181	10.2266	12.6092	-0.0827794	0.841458	0.999287	19.881	11.1638	0.317277	0.505499	0.999413	9.03395	40.2506	-1.26517	0.0818438	0.513688	11.8448	10.8203	0.05642	0.895431
GSCOCG00034851001	Cc10_g05130	chr10	4107588	4108094	GSCOCT00034851001~ Putative Uncharacterised conserved protein UCP031279~ unknown_gene~ complete	58.2661	115.734	-0.611904	0.198595	0.846318	64.0274	98.47	-0.498593	0.220023	0.512746	77.8093	151.12	-0.458791	0.390291	NA	38.368	107.397	-0.48792	0.27377	0.99997	34.9722	81.14	-0.799725	0.11244	0.661687	108.877	73.9118	0.339715	0.446538	0.999287	103.751	113.859	-0.0866854	0.8562	0.999413	17.3078	59.0997	-1.26247	0.0595903	0.45635	51.2575	134.995	-0.832051	0.0531857
GSCOCG00013166001	Cc05_g00760	chr5	1371039	1372001	GSCOCT00013166001~ Acidic endochitinase~ unknown_gene~ complete	0.826264	3.74114	-0.577036	0.18393	NA	11.011	0.854119	0.633194	0.125499	NA	1.40504	4.12414	-0.25725	0.517021	NA	1.15859	3.4301	-0.144792	NA	NA	0.934714	0.923765	-0.00231997	0.993103	NA	0.662155	4.70195	-0.249498	0.38625	NA	0.60337	0.320268	0.0153681	0.943541	0.999413	3.64008	52.2703	-1.26194	0.0794974	0.509	1.99364	0.972418	0.177644	0.593153
GSCOCG00003022001	Cc00_g19490	chr0	125338805	125339682	GSCOCT00003022001~ Hypothetical protein~ unknown_gene~ missing_functional_completeness	1783.85	1197.66	0.373391	0.394483	0.914739	1292.69	901.311	0.434943	0.199645	0.49044	1693.42	1196.88	0.365793	0.454208	0.999861	499.298	466.801	0.0456531	0.922123	0.99997	902.907	325.317	0.869353	0.0941551	0.629588	618.206	632.56	-0.0392244	0.926022	0.999287	908.223	556.012	0.441674	0.334137	0.999413	723.396	2082.13	-1.26124	0.0258443	0.328187	720.817	1502.13	-0.747553	0.0681734
GSCOCG00019073001	Cc07_g00110	chr7	62486	64262	GSCOCT00019073001~ S-adenosyl-L-methionine-dependent methyltransferases superfamily protein~ unknown_gene~ modules	219.14	241.296	-0.170948	0.576624	0.952526	225.766	352.84	-0.571536	0.0820778	0.316366	217.303	411.806	-0.689372	0.127736	0.999861	260.12	306.289	-0.217659	0.523096	0.99997	349.544	305.936	0.148581	0.743014	0.973989	330.414	389.964	-0.223172	0.53234	0.999287	302.259	364.099	-0.228618	0.571329	0.999413	190.052	504.833	-1.26122	0.00704221	0.176995	303.77	418.677	-0.429509	0.157524
GSCOCG00010010001	Cc08_g01810	chr8	2092904	2093212	GSCOCT00010010001~ unknown protein; FUNCTIONS IN: molecular_function unknown; INVOLVED IN: biological_process unknown; LOCATED IN: chloroplast, chloroplast envelope; EXPRESSED IN: 23 plant structures; EXPRESSED DURING: 13 growth stages; Has 72 Blast hits to 72 proteins in 12 species: Archae - 0; Bacteria - 0; Metazoa - 0; Fungi - 0; Plants - 72; Viruses - 0; Other Eukaryotes - 0 (source: NCBI BLi…	15.239	22.7939	-0.458025	0.280445	0.888521	20.8972	41.7815	-0.764032	0.0750433	0.30349	46.7241	33.0166	0.207068	0.695878	NA	37.0013	41.4042	-0.0985074	0.83453	0.99997	22.7837	35.082	-0.407293	0.420298	0.903495	18.103	13.8346	0.123488	0.78499	0.999287	34.4015	29.6361	0.122911	0.792595	0.999413	29.6114	111.087	-1.26107	0.0715606	0.488204	17.4841	37.9409	-0.761426	0.0653091
GSCOCG00022783001	Cc04_g09060	chr4	7487633	7488609	GSCOCT00022783001~ Protein LURP-one-related 8~ At2g38640~ complete	956.175	892.895	0.0663791	0.839891	0.984494	922.859	1656.79	-0.765158	0.0121559	0.119361	551.11	485.214	0.138588	0.760456	0.999861	561.652	536.533	0.0258113	0.949593	0.99997	778.291	499.524	0.533455	0.164572	0.754381	327.789	816.259	-0.836527	0.0619941	0.999287	641.459	1399.47	-0.883403	0.0307917	0.999413	582.26	1514.06	-1.25821	0.00408509	0.13427	1354.85	1125.47	0.20684	0.499044
GSCOCG00009060001	Cc08_g08590	chr8	22789288	22790833	GSCOCT00009060001~ Putative unknown protein; BEST Arabidopsis thaliana protein match is: unknown protein (TAIR:AT1G52343.1); Has 30201 Blast hits to 17322 proteins in 780 species: Archae - 12; Bacteria - 1396; Metazoa - 17338; Fungi - 3422; Plants - 5037; Viruses - 0; Other Eukaryotes - 2996 (source: NCBI BLink).~ unknown_gene~ complete	178.791	251.317	-0.484602	0.100098	0.748996	186.852	333.615	-0.759154	0.0107237	0.111321	154.331	254.192	-0.578217	0.159793	NA	202.354	254.373	-0.259517	0.539228	0.99997	312.67	271.717	0.1683	0.622106	0.94801	198.736	258.397	-0.304544	0.435848	0.999287	194.039	351.967	-0.684015	0.0905785	0.999413	177.922	480.253	-1.25707	0.0111499	0.226982	249.339	219.008	0.137367	0.659582
GSCOCG00028692001	Cc02_g25830	chr2	23253887	23257486	GSCOCT00028692001~ NADH dehydrogenase [ubiquinone] iron-sulfur protein 8, mitochondrial~ At1g79010~ complete	531.319	757.183	-0.481206	0.139246	0.799824	548.805	1161.86	-0.989694	0.000728666	0.0258876	762.771	1143.54	-0.509358	0.132741	0.999861	1051.32	1224.24	-0.213942	0.512853	0.99997	1083.36	1171.85	-0.0977604	0.796666	0.983107	767.355	1395.11	-0.742404	0.0291791	0.920763	776.009	1505.96	-0.792456	0.03998	0.999413	710.845	1928.17	-1.25625	0.0122869	0.237817	842.901	986.796	-0.234579	0.371183
GSCOCG00020342001	Cc02_g04310	chr2	3418849	3419541	GSCOCT00020342001~ Peroxisomal membrane protein 11-4~ PEX11-4~ complete	1403.34	1677.78	-0.270403	0.42287	0.922097	1623.25	1938.82	-0.253895	0.295582	0.589067	779.735	986.387	-0.272371	0.493018	0.999861	1258.28	1755.53	-0.421516	0.240955	0.99997	1512.98	1439.99	0.0610525	0.867748	0.987527	2163.53	2026.59	0.0577463	0.86521	0.999287	2055.44	2847.56	-0.414322	0.264643	0.999413	1709.74	4471.94	-1.25613	0.00470816	0.145009	2017.91	2516.85	-0.321964	0.192865
GSCOCG00038164001	Cc11_g16280	chr11	32500194	32503287	GSCOCT00038164001~ CAAX amino terminal protease family protein~ unknown_gene~ fragment	511.268	684.784	-0.436668	0.0824893	0.721334	640.578	685.877	-0.10627	0.717478	0.876035	607.47	607.988	-0.0034244	0.992365	0.999861	535.693	610.729	-0.171526	0.636998	0.99997	432.772	487.574	-0.167861	0.597804	0.943636	508.991	587.802	-0.198716	0.534646	0.999287	465.05	527.873	-0.17526	0.635787	0.999413	394.271	1048.89	-1.25558	0.00907506	0.203867	647.317	650.462	-0.0366167	0.889998
GSCOCG00016755001	Cc05_g07610	chr5	22351332	22356235	GSCOCT00016755001~ Tyrosine aminotransferase~ TAT~ complete	61.3827	182.932	-1.23115	0.00317262	0.195068	174.104	715.757	-1.64615	2.79666e-05	0.00352665	452.058	1020.8	-0.751741	0.142822	0.999861	598.637	507.941	0.10198	NA	NA	1282.69	918.401	0.31085	0.530867	0.93539	815.7	2128.53	-0.843196	0.0635612	0.999287	789.56	407.783	0.554359	0.236811	0.999413	585.435	2030.83	-1.25508	0.064321	0.470624	153.228	1898.43	-1.13171	0.00692651
GSCOCG00037928001	Cc01_g01320	chr1	2074133	2074264	GSCOCT00037928001~ Plastocyanin, chloroplastic~ PETE~ fragment	773.608	871.555	-0.196264	0.442295	0.926102	1151.9	2193.31	-0.763712	0.0487261	0.240033	803.194	2859.84	-1.17478	0.0209448	0.999861	716.8	1506.8	-0.786079	0.0667749	0.99997	1299.85	1244.55	0.0526454	0.907574	0.992667	583.155	1163.97	-0.620182	0.171248	0.999287	767.542	1463.46	-0.649169	0.149013	0.999413	744.787	1955.47	-1.25383	0.0060887	0.166875	781.813	1102.95	-0.427271	0.211661
GSCOCG00040484001	Cc06_g18600	chr6	18978451	18980590	GSCOCT00040484001~ SEC14 cytosolic factor family protein / phosphoglyceride transfer family protein~ CG18812~ complete	723.813	1151.4	-0.645221	0.0270507	0.506415	1116.91	1895.67	-0.736248	0.000900431	0.0288986	1358.62	1816.71	-0.333934	0.409594	0.999861	1121.92	1363.71	-0.267218	0.405457	0.99997	1038.98	1341.75	-0.316749	0.401104	0.893832	950.758	1428.07	-0.523499	0.105528	0.999287	937.33	1319.61	-0.440668	0.220327	0.999413	783.22	2074.54	-1.25352	0.00787107	0.187769	894.552	1158.79	-0.353373	0.214822
GSCOCG00024084001	Cc01_g10050	chr1	28737644	28738951	GSCOCT00024084001~ Agmatine coumaroyltransferase-2~ ACT-2~ complete	0	3.242	-0.381808	0.220941	NA	4.07253	3.22628	0.0503366	0.900443	NA	2.48832	1.28879	0.0655624	0.817874	NA	12.7369	7.74948	0.0781305	0.793537	0.99997	10.5351	0	0.493699	NA	NA	4.96616	15.9993	-0.272564	0.433588	NA	1.09734	6.0851	-0.223114	NA	NA	0	24.6215	-1.25326	0.0658894	NA	0.61009	13.4922	-0.828407	0.0302356
GSCOCG00032225001	Cc11_g13090	chr11	30025431	30027442	GSCOCT00032225001~ Sphingoid base hydroxylase 2~ SBH2~ complete	438.674	637.516	-0.484757	0.191136	0.84132	602.138	778.614	-0.353036	0.200896	0.49131	350.396	599.132	-0.512279	0.303391	0.999861	303.264	393.948	-0.329762	0.368144	0.99997	542.982	640.646	-0.175584	0.706057	0.964822	579.055	796.08	-0.424836	0.160878	0.999287	785.768	980.854	-0.282407	0.470195	0.999413	566.221	1518.43	-1.25281	0.0103692	0.219893	582.08	682.858	-0.224014	0.444685
GSCOCG00017534001	Cc09_g03550	chr9	3054900	3062345	GSCOCT00017534001~ Zinc finger CCCH domain-containing protein ZFN-like~ ZFN1~ complete	808.247	886.348	-0.155735	0.647742	0.963326	640.06	693.37	-0.120012	0.611432	0.81491	368.518	351.834	0.0708444	0.848288	0.999861	329.642	315.667	0.0300754	0.934439	0.99997	371.977	449.878	-0.262928	0.406274	0.895285	437.174	547.083	-0.302439	0.341358	0.999287	704.619	711.733	-0.0440975	0.887476	0.999413	660.274	1733.83	-1.25205	0.00623732	0.167474	943.898	831.001	0.138356	0.590698
GSCOCG00023003001	Cc06_g20590	chr6	24598586	24599958	GSCOCT00023003001~ Hypothetical protein~ unknown_gene~ missing_functional_completeness	45.5057	90.8129	-0.787935	0.0551869	0.638049	67.9576	104.545	-0.494165	0.209906	0.500964	55.9567	75.2059	-0.327376	0.442433	NA	44.944	55.2437	-0.205293	0.652273	0.99997	47.0257	33.3521	0.333624	0.490421	0.923766	55.8297	41.0322	0.194421	0.675788	0.999287	53.3568	25.7971	0.573591	0.22489	0.999413	34.0422	104.49	-1.25149	0.0435161	0.400414	59.9777	58.5993	-0.000719368	0.998523
GSCOCG00034535001	Cc10_g07340	chr10	6223659	6226066	GSCOCT00034535001~ Major facilitator superfamily protein~ unknown_gene~ complete	43.2318	47.9508	-0.167372	0.619261	0.961498	40.5244	32.6417	0.180969	0.68411	0.857164	20.5353	10.9131	0.401895	0.451162	NA	24.2663	21.828	0.0746894	0.874326	0.99997	14.8429	15.8544	-0.0757972	0.883291	0.98955	26.2482	18.7438	0.176554	0.698839	0.999287	23.7861	19.0308	0.155015	0.746361	0.999413	9.40877	61.3434	-1.25088	0.0912768	0.528099	38.6899	42.2737	-0.12345	0.735151
GSCOCG00035605001	Cc08_g16440	chr8	30956301	30961684	GSCOCT00035605001~ Beta-amylase 1, chloroplastic~ BAM1~ fragment	153.356	194.129	-0.351847	0.220292	0.860395	181.873	211.439	-0.208439	0.463887	0.720577	195.723	175.905	0.141875	0.710016	NA	193.902	173.032	0.115109	0.732314	0.99997	189.639	224.213	-0.216829	0.573233	0.941348	190.518	184.161	0.0127704	0.973315	0.999287	173.197	165.308	0.025163	0.946636	0.999413	126.42	354.3	-1.25007	0.0226583	0.312037	160.663	191.454	-0.247072	0.404703
GSCOCG00022619001	Cc04_g07820	chr4	6183658	6186145	GSCOCT00022619001~ Protein of unknown function (DUF3353)~ unknown_gene~ complete	1182.54	1417.5	-0.292614	0.137657	0.797748	1282.2	1862.42	-0.508309	0.0572356	0.260809	1349.68	1800.35	-0.363884	0.270433	0.999861	1519.75	1530.81	-0.0304525	0.923403	0.99997	1264.27	1540.71	-0.282294	0.294522	0.846356	1200	1768.52	-0.512961	0.0888621	0.999287	1300.55	1663.42	-0.342728	0.266866	0.999413	1275.05	3228.04	-1.24966	0.00153739	0.0769835	1465.87	1841.17	-0.332554	0.170679
GSCOCG00036274001	Cc09_g07340	chr9	8859367	8866786	GSCOCT00036274001~ Putative Uncharacterized oxidoreductase C663.09c~ SPCC663.09c~ modules	487.984	339.925	0.376936	0.308976	0.891338	568.657	555.187	0.0120748	0.966255	0.986772	180.035	230.763	-0.282779	0.512943	NA	185.475	189.859	-0.0486477	0.898285	0.99997	109.727	117.442	-0.0838934	0.848054	0.987527	119.127	250.627	-0.871562	0.0197367	0.873897	279.435	488.879	-0.684992	0.0657716	0.999413	323.665	855.722	-1.24936	0.00819589	0.191526	597.176	482.32	0.243923	0.353923
GSCOCG00014346001	Cc02_g18110	chr2	16545903	16547520	GSCOCT00014346001~ cold-regulated 413-plasma membrane 2~ unknown_gene~ complete	1151.92	974.76	0.189443	0.478621	0.935464	1296.3	2580.9	-0.92996	0.000414472	0.0183872	668.217	1321.45	-0.763147	0.0792894	0.999861	548.84	676.92	-0.267751	0.476562	0.99997	854.722	667.182	0.305265	0.373747	0.879986	504.315	435.391	0.158441	0.62445	0.999287	650.826	1035.45	-0.614055	0.0548302	0.999413	779.221	2000.45	-1.24934	0.00332914	0.119625	881.919	1230.86	-0.457342	0.0905713
GSCOCG00021695001	Cc04_g00710	chr4	519200	522185	GSCOCT00021695001~ Hypothetical protein~ ALAAT2~ missing_functional_completeness	57.8652	73.3321	-0.346188	0.2591	0.878445	56.4176	45.4072	0.24139	0.526552	0.763884	36.235	22.3772	0.367833	0.485731	NA	29.8825	27.8875	0.0352248	0.940397	0.99997	37.7656	45.0071	-0.183561	0.70644	0.964822	36.1404	56.7321	-0.439211	0.311917	0.999287	39.002	35.9021	0.0664343	0.886932	0.999413	30.0491	96.2003	-1.24927	0.0534797	0.435828	54.5826	38.7209	0.35994	0.30954
GSCOCG00015383001	Cc02_g33520	chr2	46018254	46018499	GSCOCT00015383001~ Hypothetical protein~ unknown_gene~ missing_functional_completeness	4.43525	11.5821	-0.704648	0.145637	0.804248	12.1938	31.7003	-0.75558	0.123181	0.39134	23.1573	10.271	0.30134	0.522719	NA	15.2365	9.13976	0.162556	0.685263	0.99997	11.0325	5.92968	0.199657	0.650831	NA	17.7989	18.6199	-0.0489377	0.915731	0.999287	5.98171	15.007	-0.448729	0.316379	0.999413	0.218809	20.1275	-1.24855	0.0694987	NA	5.69294	10.2645	-0.446883	0.30679
GSCOCG00017428001	Cc09_g04420	chr9	3801554	3806998	GSCOCT00017428001~ Hypothetical protein~ unknown_gene~ missing_functional_completeness	16.6057	10.6609	0.335412	0.482185	0.937216	13.3236	22.3184	-0.394075	0.421057	0.689884	10.6674	20.4181	-0.402895	0.449487	NA	28.4718	14.1364	0.46199	0.328181	0.99997	17.1729	19.0103	-0.0983656	0.847879	0.987527	10.3203	22.682	-0.446317	0.328515	0.999287	6.81279	10.2218	-0.209749	0.646174	0.999413	5.66338	43.3446	-1.24719	0.0907204	0.52645	15.947	8.08917	0.476957	0.275257
GSCOCG00018224001	Cc05_g01450	chr5	3203326	3205791	GSCOCT00018224001~ Constitutive photomorphogenesis protein 10~ COP10~ complete	133.726	113.882	0.155803	0.632035	0.962139	131.123	141.169	-0.111867	0.730755	0.883491	158.227	99.4632	0.469559	0.325862	NA	169.314	120.465	0.394888	0.249386	0.99997	124.444	128.52	-0.053694	0.883134	0.98955	109.136	172.603	-0.56222	0.123625	0.999287	134.767	161.226	-0.234701	0.550773	0.999413	113.599	323.423	-1.24675	0.0278062	0.335257	132.793	201.766	-0.574073	0.0305673
GSCOCG00021336001	Cc05_g11280	chr5	25459773	25462747	GSCOCT00021336001~ Putative Protein DJ-1~ PARK7~ complete	847.899	1458.94	-0.727179	0.0267143	0.504965	1205.73	1471.74	-0.272518	0.342387	0.629103	856.284	1216.26	-0.354852	0.45537	0.999861	571.511	859.52	-0.526885	0.112179	0.99997	1010.04	657.559	0.529156	0.150478	0.734344	867.979	886.17	-0.0503553	0.886767	0.999287	937.666	1204.76	-0.343173	0.302885	0.999413	775.424	2015.49	-1.24602	0.00580539	0.162138	1226.59	1307.85	-0.103397	0.738529
GSCOCG00030819001	Cc06_g15470	chr6	13454185	13456579	GSCOCT00030819001~ Putative Chitinase-3-like protein 1~ CHI3L1~ complete	14.6855	52.5201	-1.44831	0.000364821	0.0531983	74.2295	190.611	-1.01837	0.0174555	0.14447	186.65	222.061	-0.179881	0.698535	NA	57.1191	112.654	-0.705815	0.0999282	0.99997	74.5347	29.5794	0.932437	0.052431	0.505323	25.5851	16.9279	0.268422	0.563393	0.999287	25.8231	21.6461	0.117933	0.801432	0.999413	8.97115	57.2796	-1.2456	0.0927135	0.532507	17.6695	55.0708	-1.21255	0.00182348
GSCOCG00022057001	Cc04_g03620	chr4	2682084	2683543	GSCOCT00022057001~ Putative Auxin-responsive protein IAA16~ IAA16~ complete	459.716	561.231	-0.301525	0.346888	0.902412	386.24	406.374	-0.0788299	0.832417	0.931467	345.801	228.864	0.328521	0.535525	0.999861	136.062	313.707	-0.660523	0.160688	0.99997	175.327	126.259	0.389093	0.292977	0.845927	297.522	349.392	-0.189191	0.654039	0.999287	309.28	381.384	-0.241157	0.582976	0.999413	293.011	809.762	-1.24535	0.0193894	0.291085	433.975	492.721	-0.193242	0.480299
GSCOCG00017959001	Cc09_g00360	chr9	249806	251129	GSCOCT00017959001~ Acyl carrier protein 3, mitochondrial~ MTACP2~ complete	128.472	115.545	0.0939705	0.77041	0.981074	116.435	168.315	-0.452169	0.223759	0.516837	194.903	250.35	-0.305782	0.392294	NA	423.443	249.973	0.571528	0.145358	0.99997	271.451	327.88	-0.248762	0.471641	0.917629	302.592	303.437	-0.0270877	0.9389	0.999287	208.549	223.115	-0.103964	0.765407	0.999413	133.032	347.338	-1.24519	0.00657046	0.171202	147.421	131.555	0.109798	0.737219
GSCOCG00022703001	Cc04_g08440	chr4	6918434	6922725	GSCOCT00022703001~ Probable metal-nicotianamine transporter YSL7~ YSL7~ complete	201.077	222.713	-0.142757	0.737161	0.976527	361.562	430.979	-0.217388	0.560919	0.784732	281.013	234.599	0.187452	0.708056	NA	211.089	477.23	-0.861715	0.0426308	0.99997	250.284	694.865	-1.20041	0.00363171	0.138226	479.093	374.354	0.241853	0.567067	0.999287	429.836	516.711	-0.229439	0.580947	0.999413	225.719	620.784	-1.24439	0.0191558	0.289821	168.288	408.256	-1.1054	0.000475812
GSCOCG00020236001	Cc02_g03510	chr2	2785242	2785544	GSCOCT00020236001~ Putative peptidoglycan-binding LysM domain-containing protein~ unknown_gene~ complete	0	17.7023	-0.193146	0.410835	0.917721	4.4335	26.1952	-1.31279	0.00755525	0.0940882	7.05024	22.6225	-0.41134	0.380384	NA	9.30773	6.56138	0.068294	0.838164	0.99997	2.8433	0	0.229898	0.403303	NA	9.93232	2.30037	0.248104	NA	NA	3.29201	0	0.167794	NA	NA	0.520012	22.7543	-1.24424	0.0730567	NA	4.80074	9.96507	-0.356555	0.38942
GSCOCG00034552001	Cc10_g07210	chr10	6109297	6109985	GSCOCT00034552001~ Hypothetical protein~ unknown_gene~ missing_functional_completeness	39.401	98.9096	-1.06583	0.00840625	0.295488	21.4913	48.1393	-0.780439	0.0919421	0.335993	24.7929	57.0658	-0.617959	0.24569	NA	19.2622	48.5871	-0.812587	0.0791049	0.99997	56.4787	29.4768	0.710993	0.108616	0.653929	48.282	54.8685	-0.0918638	0.840865	0.999287	60.9445	34.408	0.483016	0.303513	0.999413	28.9701	114.518	-1.24303	0.0829487	0.514249	61.4215	93.0263	-0.485969	0.185407
GSCOCG00036186001	Cc00_g00740	chr0	1664122	1665920	GSCOCT00036186001~ NADP-dependent alkenal double bond reductase P1~ P1~ complete	12.5775	68.8656	-1.23453	0.0107921	0.339368	53.2867	25.9862	0.432213	0.376607	0.655512	41.1357	75.8363	-0.382666	0.469344	NA	81.1858	32.3959	0.124972	NA	NA	48.9975	16.3555	0.587944	NA	NA	78.3314	49.1505	0.313552	0.500116	0.999287	33.2248	24.8022	0.199359	0.676498	0.999413	1.75047	33.1343	-1.243	0.0801462	0.509808	27.7057	108.118	-1.00189	0.0219094
GSCOCG00036895001	Cc07_g12290	chr7	9083335	9086763	GSCOCT00036895001~ Auxin efflux carrier family protein~ unknown_gene~ complete	381.257	359.992	0.0259	0.93573	0.994106	272.724	371.012	-0.418448	0.163977	0.445553	132.634	145.281	-0.0924762	0.831091	NA	137.706	162.771	-0.218336	0.542149	0.99997	110.498	125.372	-0.148467	0.744607	0.973989	180.322	304.446	-0.597725	0.130883	0.999287	268.151	334.775	-0.283189	0.456604	0.999413	252.289	691.05	-1.24224	0.0196958	0.292187	493.18	525.151	-0.111074	0.701174
GSCOCG00033600001	Cc10_g14590	chr10	25357779	25358450	GSCOCT00033600001~ Vacuolar iron transporter homolog 4~ At3g43660~ complete	30.473	34.4959	-0.10149	0.832647	0.984398	23.7214	30.7378	-0.28067	0.525501	0.763417	34.6925	18.3816	0.543442	0.305723	NA	24.3476	30.8498	-0.177321	0.707384	0.99997	19.4417	23.6297	-0.162799	0.756565	0.976747	15.1079	30.8238	-0.39713	0.38196	0.999287	7.54212	71.831	-0.152091	NA	NA	7.03298	40.396	-1.24189	0.0938503	0.534816	31.0368	27.4494	0.093127	0.819535
GSCOCG00025782001	Cc03_g01630	chr3	1206043	1207073	GSCOCT00025782001~ Putative Protein of unknown function (DUF581)~ unknown_gene~ complete	11.7065	20.2148	-0.48037	0.314976	0.895092	33.4771	31.7695	0.0255319	0.95662	0.983623	93.3549	40.5327	0.729078	0.158679	NA	42.0358	56.5596	-0.250081	0.595083	0.99997	8.57977	15.7887	-0.433395	0.411083	NA	27.0824	23.2945	0.0640743	0.888194	0.999287	17.0681	15.2551	0.0306273	0.948446	0.999413	0.218809	21.3095	-1.24109	0.0706457	NA	9.41512	21.7585	-0.680748	0.117934
GSCOCG00032417001	Cc11_g11660	chr11	28905940	28906401	GSCOCT00032417001~ Putative uncharacterized protein~ unknown_gene~ modules	48.3444	164.781	-1.28902	0.00350637	0.201719	138.111	197.783	-0.426978	0.269573	0.563213	161.528	201.863	-0.257722	0.534514	NA	148.093	158.61	-0.0862977	0.844579	0.99997	126.223	107.014	0.160719	0.746913	0.974712	135.126	232.281	-0.627441	0.107628	0.999287	166.203	298.705	-0.626009	0.152561	0.999413	82.4423	245.018	-1.24069	0.0408812	0.389638	90.2051	161.071	-0.668559	0.0681133
GSCOCG00034090001	Cc06_g21060	chr6	27823030	27825162	GSCOCT00034090001~ Putative Heavy metal-associated isoprenylated plant protein 26~ HIPP26~ fragment	0.541086	7.64273	-0.652338	0.104551	0.753993	5.88025	3.98589	0.0899573	0.815745	NA	18.9875	7.55751	0.430413	0.39654	NA	15.1863	5.54505	0.210077	0.538987	0.99997	4.53778	1.47593	0.242329	0.532447	NA	12.4889	9.9876	0.064684	0.869917	0.999287	10.0946	10.8891	-0.0513228	0.90152	0.999413	1.56004	36.5841	-1.24027	0.0783065	0.50512	5.16283	3.83693	0.110648	0.778447
GSCOCG00041408001	Cc06_g13370	chr6	11098526	11101894	GSCOCT00041408001~ 4-coumarate--CoA ligase 1~ 4CL1~ complete	822.455	1559.42	-0.807389	0.0283731	0.513497	1138.51	1298.03	-0.183488	0.542167	0.7731	1028.07	1178.39	-0.151355	0.732558	0.999861	1006.65	749.54	0.295486	0.48651	0.99997	1037.19	736.739	0.391965	0.345618	0.869106	893.253	1123.22	-0.268253	0.506871	0.999287	1020.31	1317.6	-0.29466	0.493642	0.999413	702.958	1908.6	-1.23992	0.0180094	0.284845	1315.56	2353.63	-0.717499	0.0325154
GSCOCG00005587001	Cc08_g00290	chr8	289039	293559	GSCOCT00005587001~ unknown protein; LOCATED IN: plasma membrane; EXPRESSED IN: 18 plant structures; EXPRESSED DURING: 13 growth stages; BEST Arabidopsis thaliana protein match is: unknown protein (TAIR:AT2G12400.1); Has 35333 Blast hits to 34131 proteins in 2444 species: Archae - 798; Bacteria - 22429; Metazoa - 974; Fungi - 991; Plants - 531; Viruses - 0; Other Eukaryotes - 9610 (source: NCBI BL…	373.022	324.028	0.148835	0.596858	0.957883	790.918	963.277	-0.258052	0.434308	0.699827	335.249	319.619	0.0603471	0.902009	0.999861	165.427	149.927	0.0888616	0.831611	0.99997	258.213	127.455	0.829878	0.0397813	0.449018	114.473	124.169	-0.119928	0.761602	0.999287	131.36	373.117	-1.1827	0.00330019	0.999413	290.7	766.008	-1.23983	0.0108607	0.225394	386.638	413.737	-0.117051	0.668379
GSCOCG00021107001	Cc05_g13080	chr5	26775146	26776906	GSCOCT00021107001~ Chitin-inducible gibberellin-responsive protein 1~ CIGR1~ complete	194.22	296.855	-0.578896	0.0819979	0.721334	247.567	398.454	-0.643764	0.0132446	0.125012	233.167	275.15	-0.150608	0.759948	NA	119.197	257.302	-0.811605	0.05732	0.99997	366.659	154.029	1.00998	0.0146457	0.293463	194.213	209.155	-0.112414	0.729748	0.999287	206.632	309.438	-0.463767	0.269262	0.999413	182.582	476.156	-1.23959	0.00791582	0.188436	240.878	269.921	-0.167963	0.582921
GSCOCG00029083001	Cc02_g13880	chr2	12021125	12021748	GSCOCT00029083001~ Protein of unknown function (DUF679)~ unknown_gene~ complete	28.1076	37.207	-0.301175	0.504051	0.942239	69.3531	53.2687	0.271817	0.523057	0.761853	51.0127	159.129	-0.850384	NA	NA	41.0365	37.5619	0.0438949	0.924919	0.99997	50.1902	17.4381	0.904985	0.0797658	0.593297	75.0138	77.3139	-0.0426551	0.926447	0.999287	43.7266	54.0106	-0.222037	0.63187	0.999413	27.8276	103.073	-1.23916	0.077409	0.503382	62.1854	91.2211	-0.446679	0.230296
GSCOCG00015652001	Cc08_g04580	chr8	7368355	7375870	GSCOCT00015652001~ Protein of unknown function (DUF1350)~ unknown_gene~ fragment	68.7726	63.4276	0.0455191	0.904827	0.991086	88.1324	83.6496	0.0319857	0.929562	0.973681	68.064	76.5421	-0.109161	0.834964	NA	38.4633	76.0608	-0.623894	0.174555	0.99997	18.8343	39.8704	-0.534119	0.311199	0.854941	54.953	66.7387	-0.186394	0.681648	0.999287	77.8513	55.0742	0.320343	0.469203	0.999413	32.5459	102.974	-1.23909	0.0543979	0.43707	74.2757	94.2304	-0.298219	0.417123
GSCOCG00021698001	Cc04_g00740	chr4	532765	536462	GSCOCT00021698001~ Proteasome subunit alpha type-5~ PAE1~ complete	1033.63	1114.93	-0.14029	0.54935	0.948643	1052.32	1863.85	-0.773744	0.0032615	0.0598745	1357	2096.11	-0.478734	0.282053	0.999861	1812.1	1874.72	-0.0642908	0.876906	0.99997	1923.07	1504.22	0.308513	0.334225	0.8655	1262.38	1886.19	-0.49666	0.155856	0.999287	1484.02	1841.36	-0.29443	0.396788	0.999413	1071.33	2804.16	-1.23796	0.00949618	0.208237	1414.8	1355.4	0.0292688	0.908906
GSCOCG00024625001	Cc10_g01520	chr10	1116282	1117415	GSCOCT00024625001~ Putative E3 ubiquitin-protein ligase CIP8~ CIP8~ complete	610.401	1106.99	-0.771507	0.0262152	0.502579	1008.1	1372.55	-0.413349	0.155853	0.435433	573.056	808.61	-0.3265	0.51003	0.999861	276.259	518.709	-0.770646	0.032118	0.99997	667.01	392.444	0.637009	0.106166	0.652544	651.044	531.802	0.226903	0.502931	0.999287	564.113	694.087	-0.267859	0.489512	0.999413	411.494	1038.37	-1.23786	0.00249393	0.0982539	714.465	1000.95	-0.43741	0.158018
GSCOCG00028188001	Cc01_g12510	chr1	31103441	31106766	GSCOCT00028188001~ ACT domain-containing protein~ unknown_gene~ complete	498.846	590.81	-0.261467	0.408004	0.917721	324.036	439.657	-0.420138	0.114418	0.375953	127.121	158.572	-0.227097	0.610241	NA	142.782	229.337	-0.615047	0.0552958	0.99997	231.615	186.786	0.242202	0.56792	0.940785	291.925	348.687	-0.236029	0.510495	0.999287	405.633	599.67	-0.501502	0.15527	0.999413	483.087	1241.05	-1.23735	0.00528835	0.156364	517.086	609.416	-0.243138	0.350279
GSCOCG00013390001	Cc09_g05480	chr9	4839827	4845716	GSCOCT00013390001~ Beta-glucosidase 11~ BGLU11~ complete	496.12	536.544	-0.146221	0.625211	0.962139	444.798	329.48	0.353444	0.301225	0.59288	251.123	212.244	0.203582	0.652063	NA	145.127	172.162	-0.187363	0.667336	0.99997	120.632	145.569	-0.221044	0.612471	0.94526	180.375	219.502	-0.240814	0.52974	0.999287	204.616	231.435	-0.13742	0.760752	0.999413	184.875	500.381	-1.23656	0.0189981	0.289471	411.403	418.899	-0.0492336	0.872215
GSCOCG00038516001	Cc08_g00470	chr8	483092	486716	GSCOCT00038516001~ Vesicle-associated membrane protein 713~ VAMP713~ complete	424.118	502.776	-0.268808	0.298674	0.891338	457.957	660.588	-0.49128	0.0779232	0.308564	389.923	739.466	-0.628164	0.199942	0.999861	351.101	511.306	-0.455478	0.230738	0.99997	738.119	483.69	0.475303	0.276539	0.839028	496.734	405.785	0.226439	0.514116	0.999287	420.043	575.855	-0.410156	0.251516	0.999413	386.173	984.616	-1.23632	0.004144	0.135426	377.315	470.64	-0.293068	0.349362
GSCOCG00026140001	Cc03_g04300	chr3	3272880	3273685	GSCOCT00026140001~ Early light-induced protein, chloroplastic~ DSP-22~ complete	3929.95	4483.66	-0.185405	0.677257	0.967199	29976.6	34913.9	-0.219957	0.371559	0.650899	15416	20419.4	-0.310045	0.488043	0.999861	4145.21	7735.86	-0.592863	0.187128	0.99997	4089.1	1001.02	1.21885	0.0179638	0.321295	1006.67	5420.3	-1.46091	0.00130893	0.252542	3282.06	7426.32	-0.839129	0.0577791	0.999413	5748.64	16514.4	-1.23605	0.034043	0.366216	8978.32	10585.1	-0.207661	0.562043
GSCOCG00011859001	Cc08_g07720	chr8	20917902	20918375	GSCOCT00011859001~ Hypothetical protein~ unknown_gene~ missing_functional_completeness	115.641	194.203	-0.571421	0.199027	0.846318	171.625	191.418	-0.151113	0.648937	0.835748	209.495	471.88	-0.693381	0.187072	0.999861	424.479	257.501	0.440911	0.329036	0.99997	592.608	362.201	0.461233	NA	NA	155.022	386.034	-0.761312	0.0979432	0.999287	193.896	292.653	-0.478463	0.241322	0.999413	175.574	559.128	-1.23602	0.0580761	0.45093	207.935	216.74	-0.044411	0.916358
GSCOCG00025935001	Cc03_g02700	chr3	2066862	2067494	GSCOCT00025935001~ DUF679 domain membrane protein 2~ unknown_gene~ complete	38.2303	40.1045	-0.090329	0.82944	0.983327	48.5446	65.253	-0.274756	0.564473	0.786911	84.891	62.2202	0.337279	0.471121	NA	80.7113	59.0985	0.219053	0.642905	0.99997	68.5351	18.7459	1.15943	0.0231195	0.361999	149.523	74.5539	0.466891	0.315141	0.999287	62.1553	63.388	-0.055646	0.895639	0.999413	57.5977	231.377	-1.23593	0.0862196	0.521758	112.956	135.068	-0.220063	0.56767
GSCOCG00041781001	Cc06_g10420	chr6	8473785	8474132	GSCOCT00041781001~ Putative uncharacterized protein~ unknown_gene~ fragment	26.729	52.479	-0.668669	0.141081	0.80199	220.655	1728.99	-2.70359	4.21758e-21	6.75445e-17	2624.75	8892.09	-1.2095	0.0137925	0.999861	2613.7	2325.84	0.0962611	0.832533	0.99997	4883.69	529.21	2.10716	2.28192e-05	0.00415819	486.031	44.1103	1.95616	1.93202e-05	0.0279967	27.6857	20.7775	0.152743	0.748709	0.999413	6.55454	39.4812	-1.23566	0.0955087	0.536901	16.5084	39.2114	-0.792064	0.0616573
GSCOCG00020448001	Cc11_g05080	chr11	19938324	19939339	GSCOCT00020448001~ Hypothetical protein~ unknown_gene~ missing_functional_completeness	18.7741	10.6563	0.460268	0.332748	0.898298	16.683	7.85682	0.597083	0.219576	0.512164	8.91557	8.24916	0.0329972	0.950156	NA	20.2295	17.8421	0.0705609	0.881281	0.99997	14.0354	16.0872	-0.0952477	0.856306	0.987527	14.4588	20.5674	-0.231557	0.618097	0.999287	15.3042	19.281	-0.189143	0.692792	0.999413	5.82982	29.8038	-1.23557	0.0944014	0.536044	14.2972	14.3452	-0.0298982	0.94542
GSCOCG00037564001	Cc07_g16420	chr7	13350000	13354993	GSCOCT00037564001~ Iron-sulfur assembly protein IscA, chloroplastic~ ISCA~ modules	971.067	1562.64	-0.628442	0.0725777	0.695656	2752.09	3782.5	-0.434367	0.115261	0.377639	4106.4	3794.88	0.0925223	0.823455	0.999861	2156.67	2486.42	-0.185094	0.603173	0.99997	1555.38	1677.92	-0.0935415	0.82183	0.985327	1777.99	2458.72	-0.438928	0.136111	0.999287	1878.61	1884.14	-0.0304592	0.93392	0.999413	1301.09	3552.67	-1.23552	0.0197075	0.292187	1226.12	1733.82	-0.464349	0.115351
GSCOCG00009427001	Cc02_g28470	chr2	27034609	27039720	GSCOCT00009427001~ Hypothetical protein~ unknown_gene~ missing_functional_completeness	20.9039	21.8191	-0.0805973	0.843104	0.984603	13.9102	15.4458	-0.132255	0.785305	0.910692	14.9958	42.2248	-1.00713	0.040556	NA	32.571	23.4557	0.267153	0.569517	0.99997	15.4846	42.3588	-0.969801	0.0522915	0.504323	29.4702	54.1968	-0.512885	0.265213	0.999287	31.1416	12.7374	0.688724	0.148469	0.999413	19.3251	63.3933	-1.23547	0.063659	0.468331	25.2955	24.3015	0.0119338	0.975983
GSCOCG00036918001	Cc07_g12120	chr7	8931516	8933606	GSCOCT00036918001~ Eukaryotic translation initiation factor 6-2~ EIF6-2~ complete	671.786	761.746	-0.202939	0.517855	0.942999	745.226	1413.1	-0.854877	0.00209332	0.0483411	884.241	1694.2	-0.731303	0.0913331	0.999861	1137.81	1215.53	-0.105949	0.755362	0.99997	1342.65	1113.12	0.218106	0.595978	0.943636	948	1487.63	-0.562475	0.10452	0.999287	1082.77	1543.23	-0.464108	0.179328	0.999413	1003.69	2700.72	-1.23543	0.0160644	0.268715	1008.24	992.457	-0.00776248	0.974159
GSCOCG00014524001	Cc02_g19560	chr2	17619679	17622177	GSCOCT00014524001~ Pentatricopeptide repeat-containing protein At5g02860~ At5g02860~ complete	58.0629	110.201	-0.820878	0.0207463	0.457313	496.333	545.266	-0.135759	0.620696	0.819898	562.81	439.471	0.290678	0.475386	0.999861	377.734	171.329	0.759464	0.0856299	0.99997	150.087	121.362	0.229508	0.599385	0.943636	162.684	113.94	0.373141	0.331516	0.999287	73.4451	53.0686	0.310935	0.451508	0.999413	27.6048	106.186	-1.23499	0.0837081	0.515226	56.4885	136.781	-0.946357	0.0151438
GSCOCG00029730001	Cc02_g08910	chr2	7219642	7224747	GSCOCT00029730001~ Chloroplast J-like domain 1~ unknown_gene~ complete	106.976	166.898	-0.590593	0.0861368	0.725607	93.5801	199.899	-0.91486	0.0154363	0.135533	488.841	336.8	0.376426	0.433778	0.999861	1015.46	633.653	0.55086	0.111392	0.99997	554.07	710.667	-0.336559	0.29789	0.847073	400.184	675.302	-0.656155	0.0537712	0.999287	382.281	422.703	-0.13869	0.721719	0.999413	157.813	421.901	-1.23469	0.0149131	0.259234	170.729	231.061	-0.393719	0.24326
GSCOCG00024088001	Cc01_g10080	chr1	28786478	28789914	GSCOCT00024088001~ Putative Lysosomal Pro-X carboxypeptidase~ PRCP~ complete	6.33618	24.0418	-0.928075	0.0550703	0.638049	25.1376	78.5057	-1.11469	0.0148898	0.132628	105.269	47.3165	0.405221	0.424637	NA	9.67004	16.4217	-0.266642	0.548623	0.99997	8.87978	8.54453	0.0084069	0.982706	NA	4.93857	20.2896	-0.437835	0.262125	0.999287	5.76818	24.0333	-0.696989	0.125467	0.999413	3.12007	238.413	-1.23367	0.0726375	0.491737	15.9457	86.5423	-0.497852	0.17279
GSCOCG00001159001	Cc00_g20800	chr0	132804109	132807789	GSCOCT00001159001~ Protein TRANSPARENT TESTA 12~ TT12~ complete	3.10467	6.63411	-0.357192	0.426465	0.923731	59.8652	9.94664	1.55103	0.00110299	0.0322932	21.371	46.0191	-0.368965	0.470091	NA	7.14044	9.01988	-0.0665238	0.854766	0.99997	1.58595	0.443086	0.125136	0.651836	NA	26.4858	15.2388	0.282415	0.533244	0.999287	11.5623	5.65291	0.304535	0.49426	0.999413	0.602959	18.1443	-1.23347	0.0777315	NA	5.41805	7.7266	-0.210801	0.622274
GSCOCG00020319001	Cc02_g04160	chr2	3296895	3298605	GSCOCT00020319001~ NAC domain-containing protein 7~ NAC007~ complete	4.2953	17.1239	-1.07979	0.0252608	0.492465	22.7829	4.44271	1.31584	0.00693791	0.0896054	13.5738	10.2965	0.156735	0.753272	NA	14.6721	17.6151	-0.118924	0.797228	0.99997	5.18962	5.5815	-0.0274151	0.950295	NA	24.1135	22.0325	0.0351192	0.935387	0.999287	12.107	10.2596	0.104838	0.825042	0.999413	9.38696	41.7096	-1.23302	0.091855	0.529668	19.7163	17.7746	0.0689587	0.874382
GSCOCG00024633001	Cc10_g01560	chr10	1145698	1147803	GSCOCT00024633001~ Thaumatin-like protein 1~ TL1~ modules	81.9532	98.5014	-0.242032	0.535857	0.946011	61.7488	140.959	-0.931498	0.0221813	0.163552	78.907	160.097	-0.731786	0.118031	NA	42.9657	171.948	-1.4781	0.000393055	0.162658	130.95	139.978	-0.097041	0.785668	0.98221	73.2321	45.8585	0.472531	0.253764	0.999287	104.745	59.5105	0.408987	0.393382	0.999413	31.227	95.0226	-1.23285	0.0499774	0.4223	140.401	150.512	-0.108001	0.742097
GSCOCG00034011001	Cc11_g03970	chr11	16215589	16218697	GSCOCT00034011001~ Putative Acyl-CoA N-acyltransferase with RING/FYVE/PHD-type zinc finger protein~ unknown_gene~ fragment	2.74933	3.25467	-0.070901	0.869753	NA	2.60354	1.23333	0.15181	0.676701	NA	7.51053	6.62863	0.0358281	0.944572	NA	2.91963	7.56929	-0.357224	0.398087	NA	2.85223	4.62362	-0.126408	0.758102	NA	0.331077	9.61395	-0.428423	0.186492	NA	4.26971	2.82363	0.107609	0.789686	0.999413	1.31285	21.9192	-1.23219	0.083992	NA	4.98844	3.2087	0.219673	0.599778
GSCOCG00039376001	Cc07_g01970	chr7	1347392	1350269	GSCOCT00039376001~ Phosphoenolpyruvate/phosphate translocator 2, chloroplastic~ PPT2~ modules	305.018	428.62	-0.47008	0.168501	0.826502	786.098	852.487	-0.121761	0.687448	0.858732	496.336	596.453	-0.201146	0.643888	0.999861	265.959	338.093	-0.220679	0.630593	0.99997	124.597	149.077	-0.222591	0.585061	0.943441	158.399	231.731	-0.425103	0.304683	0.999287	197.477	175.354	0.10854	0.757542	0.999413	162.591	452.106	-1.23125	0.0269141	0.331441	363.946	521.682	-0.479139	0.103449
GSCOCG00011515001	Cc00_g08830	chr0	75639444	75639854	GSCOCT00011515001~ Hypothetical protein~ unknown_gene~ missing_functional_completeness	1.32308	1.12944	0.0200651	0.954778	NA	3.96628	0.379214	0.341386	0.313868	NA	0.41472	0	0.0464172	0.859205	NA	1.46964	0.508162	0.0740472	0.73211	NA	2.80414	4.47994	-0.0655197	0.833221	NA	0	0	NA	NA	NA	0.905055	0.320268	0.0441458	0.840059	0.999413	1.56004	33.2504	-1.22989	0.081427	0.512984	0	1.14161	-0.137455	0.453566
GSCOCG00018065001	Cc11_g07340	chr11	24018181	24018973	GSCOCT00018065001~ Hypothetical protein~ unknown_gene~ missing_functional_completeness	812.99	747.851	0.0682047	0.802779	0.982569	488.62	669.139	-0.435175	0.0804403	0.313138	328.42	411.601	-0.27209	0.448654	0.999861	441.454	608.47	-0.390097	0.311039	0.99997	755.221	620.203	0.249995	0.370746	0.879606	580.269	564.585	0.0124788	0.968908	0.999287	615.525	714.071	-0.214445	0.509203	0.999413	502.649	1299.76	-1.22884	0.00877645	0.198596	733.251	698.094	0.0348752	0.881652
GSCOCG00027008001	Cc08_g10410	chr8	25255475	25258332	GSCOCT00027008001~ NADH dehydrogenase [ubiquinone] iron-sulfur protein 7, mitochondrial~ At5g11770~ complete	1081.58	1552.99	-0.512127	0.0857124	0.725607	1571.79	2371.6	-0.560074	0.0337261	0.201313	1793.67	2396.37	-0.331186	0.420301	0.999861	1745.3	1894.8	-0.124574	0.726063	0.99997	2106.13	1357.62	0.523158	0.191485	0.777733	1480.89	1593.57	-0.112791	0.723387	0.999287	1673.22	2291.16	-0.401118	0.277779	0.999413	1189.83	3088.49	-1.22884	0.00848333	0.195381	1375.79	1523.76	-0.159706	0.539081
GSCOCG00017411001	Cc09_g04560	chr9	3967913	3969436	GSCOCT00017411001~ Endoglucanase 24~ Os09g0533900~ fragment	9.79586	7.63499	0.179872	0.710174	0.969207	9.89844	0.569413	0.872805	0.0511743	NA	10.0055	0.593315	1.10713	0.0302724	NA	5.44103	10.8887	-0.308941	0.472306	0.99997	13.0003	2.24343	0.45848	NA	NA	20.6003	2.89486	0.645149	0.115931	0.999287	14.5071	11.1151	0.160541	0.72857	0.999413	1.75047	31.9687	-1.22877	0.08343	0.514845	10.8737	12.4904	-0.136747	0.752467
GSCOCG00022700001	Cc04_g08420	chr4	6888627	6889498	GSCOCT00022700001~ Hypothetical protein~ unknown_gene~ missing_functional_completeness	636.213	827.502	-0.34484	0.39343	0.913407	826.264	780.891	0.0614128	0.828458	0.929807	469.402	401.892	0.185853	0.65436	0.999861	574.371	397.936	0.431298	0.197614	0.99997	570.906	413.623	0.377948	0.349643	0.869896	911.019	1053.65	-0.184534	0.649642	0.999287	1132.49	1442.03	-0.306701	0.417943	0.999413	972.611	2627.23	-1.22835	0.0197608	0.292418	1037.28	1174.43	-0.183675	0.566875
GSCOCG00019147001	Cc07_g00690	chr7	430526	431176	GSCOCT00019147001~ Putative Mavicyanin~ unknown_gene~ modules	148.043	657.418	-1.3749	0.00329715	0.198616	469.238	977.458	-0.832674	0.0426955	0.223381	476.273	2171.73	-1.4362	0.00435937	0.71059	602.958	511.848	0.127017	0.785557	0.99997	913.35	568.136	0.27393	0.5949	0.943636	561.721	590.657	-0.0764614	0.858512	0.999287	819.11	436.676	0.634347	0.139153	0.999413	142.607	410.46	-1.22764	0.0385561	0.383167	384.704	983.817	-0.952831	0.0181163
GSCOCG00010772001	Cc08_g03410	chr8	4425794	4428803	GSCOCT00010772001~ unknown protein; FUNCTIONS IN: molecular_function unknown; INVOLVED IN: biological_process unknown; LOCATED IN: mitochondrion; EXPRESSED IN: 22 plant structures; EXPRESSED DURING: 13 growth stages; BEST Arabidopsis thaliana protein match is: unknown protein (TAIR:AT2G35480.1); Has 48 Blast hits to 48 proteins in 14 species: Archae - 0; Bacteria - 0; Metazoa - 0; Fungi - 0; Plan…	54.2693	56.2306	-0.0674019	0.847589	0.985921	58.5311	169.457	-1.33332	0.00011249	0.00878796	96.5967	212.556	-0.77944	0.112501	NA	145.407	162.38	-0.135963	0.738787	0.99997	225.081	198.192	0.142765	0.716045	0.967448	140.213	256.429	-0.725212	0.0506146	0.999287	123.491	132.261	-0.104396	0.805166	0.999413	88.95	255.743	-1.22749	0.0382325	0.381674	68.8906	98.7274	-0.463198	0.154589
GSCOCG00032393001	Cc11_g11830	chr11	29056309	29059388	GSCOCT00032393001~ Probable 6-phosphogluconolactonase 1~ At1g13700~ complete	81.1097	212.349	-1.20037	0.000963304	0.099193	136.534	120.406	0.129031	0.712821	0.873354	70.3434	73.8852	-0.0174845	0.972891	NA	89.1706	71.502	0.18236	0.693475	0.99997	160.586	51.6042	1.13698	0.0192199	0.33031	89.7137	79.3694	0.0990196	0.81242	0.999287	57.8102	141.787	-0.96173	0.0236082	0.999413	87.6985	255.616	-1.22737	0.0405525	0.389382	125.651	176.111	-0.388354	0.298502
GSCOCG00014979001	Cc02_g23000	chr2	20231192	20234558	GSCOCT00014979001~ NifU-like protein 3, chloroplastic~ NIFU2~ modules	630.964	986.869	-0.564705	0.145258	0.804248	1526.65	1887.01	-0.296267	0.263366	0.557173	872.823	914.86	-0.0595071	0.882154	0.999861	626.325	632.658	-0.028124	0.939082	0.99997	584.998	394.226	0.483454	0.171913	0.761423	738.11	1189.56	-0.548287	0.166265	0.999287	768.203	1001.37	-0.346208	0.344757	0.999413	598.476	1627.69	-1.22721	0.0218945	0.309815	1012.93	1433.54	-0.439028	0.191264
GSCOCG00039637001	Cc07_g03890	chr7	2700897	2703120	GSCOCT00039637001~ unknown protein; Has 640 Blast hits to 638 proteins in 201 species: Archae - 0; Bacteria - 293; Metazoa - 0; Fungi - 71; Plants - 72; Viruses - 0; Other Eukaryotes - 204 (source: NCBI BLink).~ unknown_gene~ fragment	539.103	897.542	-0.678403	0.0394998	0.574565	894.566	792.792	0.149445	0.539813	0.771896	337.51	306.8	0.124338	0.751692	0.999861	189.51	249.83	-0.34195	0.354082	0.99997	219.437	130.836	0.62622	0.0920217	0.625211	182.023	228.242	-0.286392	0.440199	0.999287	197.081	369.687	-0.724051	0.0712346	0.999413	193.798	514.798	-1.22602	0.0161633	0.26899	693.123	911.327	-0.371433	0.196145
GSCOCG00037411001	Cc04_g11960	chr4	12692464	12693825	GSCOCT00037411001~ Putative F-box/kelch-repeat protein At3g06240~ At3g06240~ modules	57.3755	74.1442	-0.356251	0.298888	0.891338	98.1435	137.494	-0.421419	0.201093	0.49138	59.4899	186.71	-0.995769	0.0547575	NA	30.0338	45.2343	-0.333646	0.478547	0.99997	46.2733	47.4416	-0.0345712	0.940233	0.995316	43.7991	47.5417	-0.0968256	0.823403	0.999287	48.1438	58.4803	-0.200165	0.655745	0.999413	46.8641	132.66	-1.22542	0.0332977	0.362454	65.8782	93.907	-0.390015	0.315398
GSCOCG00038134001	Cc11_g16050	chr11	32329860	32332979	GSCOCT00038134001~ Cellulase (glycosyl hydrolase family 5) protein~ unknown_gene~ complete	49.1451	145.128	-1.15632	0.00827038	0.294086	110.168	72.8908	0.428881	0.327582	0.61655	86.8471	167.457	-0.470539	0.377933	NA	85.5086	84.5863	-0.0058152	0.989862	0.99997	105.08	42.1189	0.884436	0.0743465	0.578454	114.947	131.37	-0.129825	0.778258	0.999287	86.6024	88.4931	-0.0481479	0.912337	0.999413	51.6975	161.481	-1.22536	0.0577221	0.450784	147.348	184.78	-0.267822	0.478251
GSCOCG00024855001	Cc10_g03320	chr10	2449746	2452869	GSCOCT00024855001~ Methyltransferase-like protein 2~ At1g19340~ complete	51.2104	57.3193	-0.18151	0.631801	0.962139	60.7604	57.3442	0.0239793	0.957408	0.98376	40.369	32.595	0.171651	0.742553	NA	34.1773	40.9922	-0.156803	0.738457	0.99997	31.6941	19.7185	0.429716	0.39685	0.890971	39.3177	47.3994	-0.169809	0.71233	0.999287	38.9903	27.1382	0.226711	0.636215	0.999413	18.6375	71.9577	-1.22532	0.0862797	0.521758	50.0356	53.614	-0.0983303	0.795994
GSCOCG00023247001	Cc06_g00620	chr6	499653	501586	GSCOCT00023247001~ Protein LURP-one-related 15~ At5g01750~ complete	705.556	985.295	-0.466091	0.137623	0.797748	1548.66	2517.95	-0.63439	0.0426113	0.223316	1744.14	3331.9	-0.686982	0.138519	0.999861	1562.38	1973.41	-0.307831	0.366539	0.99997	2495.44	1390.38	0.633917	0.167511	0.756546	1450.71	1380.78	0.0399427	0.897848	0.999287	1215.18	1592.56	-0.35351	0.328488	0.999413	824.841	2140.13	-1.22215	0.0106838	0.223812	781.77	1168.01	-0.545126	0.0434213
GSCOCG00005782001	Cc00_g09850	chr0	83977038	83983060	GSCOCT00005782001~ Gamma-secretase subunit APH1-like~ At2g31440~ complete	244.465	237.931	-0.00890641	0.972716	0.996435	177.517	426.769	-1.10222	0.00101355	0.0309181	174.027	292.945	-0.547212	0.235529	NA	204.957	212.718	-0.0607548	0.86732	0.99997	253.131	278.355	-0.132449	0.698174	0.963739	206.566	222.615	-0.102514	0.787228	0.999287	245.728	316.766	-0.31583	0.41893	0.999413	237.939	605.317	-1.2215	0.00603866	0.166498	213.173	294.559	-0.448216	0.088203
GSCOCG00041920001	Cc06_g09400	chr6	7589218	7589673	GSCOCT00041920001~ Protein of unknown function, DUF538~ unknown_gene~ complete	2350.9	2186.06	0.0569328	0.858066	0.986653	2498.45	3543.84	-0.479547	0.0660391	0.283088	2762.89	4952.57	-0.60372	0.202124	0.999861	2144.35	2747.44	-0.316933	0.389333	0.99997	2953.83	2072	0.422502	0.292243	0.84578	1890.61	1724.39	0.0933904	0.773118	0.999287	2741.25	2691.27	-0.00916192	0.981347	0.999413	1588.94	3951.23	-1.22134	0.0023744	0.0962345	2587.53	2362.63	0.0908412	0.767509
GSCOCG00015692001	Cc07_g20410	chr7	22884934	22887750	GSCOCT00015692001~ Putative Receptor-like protein 12~ RLP12~ complete	20.2727	37.4477	-0.477051	0.324414	0.897312	53.44	52.5455	0.0161877	0.971573	0.98953	67.8873	23.8741	0.568498	0.275926	NA	15.428	39.3075	-0.731035	0.121077	0.99997	3.86526	18.1839	-0.913835	0.0804115	NA	9.79107	40.3402	-0.739854	0.0994365	0.999287	30.0298	32.9665	-0.101085	0.832956	0.999413	20.5901	92.1882	-1.22069	0.0957726	0.536901	11.6061	62.8448	-1.49215	0.000452992
GSCOCG00021045001	Cc05_g13560	chr5	27129840	27132017	GSCOCT00021045001~ Pollen Ole e 1 allergen and extensin family protein~ unknown_gene~ complete	743.401	958.407	-0.353386	0.303969	0.891338	1011.29	1515.44	-0.546441	0.0478569	0.237726	816.853	1828.02	-0.888168	0.0468416	0.999861	1118.21	1163.6	-0.0721403	0.845357	0.99997	1545.27	946.766	0.552958	0.206731	0.789853	1260.35	1227.25	0.0161504	0.96659	0.999287	1132.18	1368.77	-0.2656	0.431115	0.999413	786.286	2028.34	-1.22052	0.00927702	0.206314	917.045	1082.74	-0.225033	0.467168
GSCOCG00041882001	Cc06_g09690	chr6	7856718	7857647	GSCOCT00041882001~ Putative ovate family protein 7~ unknown_gene~ complete	19.1958	43.0053	-0.922892	0.0258825	0.498767	34.2682	74.1323	-0.808217	0.0603601	0.269296	46.7399	73.7458	-0.390268	0.450183	NA	52.9142	33.3238	0.456133	0.302595	0.99997	53.3039	41.9799	0.219686	0.660507	0.957181	52.2546	43.1595	0.121731	0.792934	0.999287	18.5557	29.8635	-0.348563	0.466983	0.999413	13.1706	45.156	-1.21989	0.0758805	0.501231	24.3793	29.0567	-0.21117	0.5755
GSCOCG00032235001	Cc11_g13020	chr11	29971765	29975312	GSCOCT00032235001~ Putative uncharacterized protein~ unknown_gene~ complete	45.7165	81.3001	-0.611959	0.167594	0.826502	240.549	200.06	0.207964	0.59538	0.805389	219.493	58.4925	1.16233	0.0248286	NA	52.8386	37.5305	0.215315	0.647402	0.99997	16.0155	14.9895	0.0427106	0.93539	0.995079	56.5966	67.6824	-0.140447	0.762459	0.999287	31.3453	72.3727	-0.63872	NA	NA	27.3181	90.1261	-1.21959	0.0694538	0.483901	38.3143	94.9446	-1.00451	0.00735636
GSCOCG00004952001	Cc01_g21670	chr1	37937830	37938934	GSCOCT00004952001~ unknown protein; FUNCTIONS IN: molecular_function unknown; INVOLVED IN: biological_process unknown; LOCATED IN: chloroplast; Has 37 Blast hits to 37 proteins in 17 species: Archae - 0; Bacteria - 0; Metazoa - 0; Fungi - 0; Plants - 30; Viruses - 0; Other Eukaryotes - 7 (source: NCBI BLink).~ unknown_gene~ complete	175.691	209.033	-0.247903	0.518097	0.942999	172.194	344.435	-0.822881	0.0302211	0.191908	112.758	243.07	-0.741599	0.134048	NA	157.386	253.756	-0.566892	0.135192	0.99997	171.994	241.289	-0.42156	0.272745	0.839028	189.172	277.697	-0.410241	0.338129	0.999287	323.778	423.333	-0.337042	0.374003	0.999413	159.542	416.904	-1.21889	0.0138552	0.252138	301.945	342.111	-0.188293	0.539055
GSCOCG00026097001	Cc03_g03960	chr3	2997136	2998551	GSCOCT00026097001~ Putative Protein of unknown function (DUF581)~ unknown_gene~ complete	62.1455	161.797	-1.14053	0.00386444	0.212706	101.579	132.209	-0.333902	0.314632	0.605963	242.971	173.376	0.331598	0.496782	NA	180.525	221.033	-0.251394	0.511155	0.99997	114.154	157.225	-0.382681	0.374241	0.879986	220.429	181.127	0.170742	0.694264	0.999287	78.0685	97.819	-0.22271	0.636498	0.999413	53.2718	157.953	-1.21876	0.0486777	0.419468	76.2345	220.314	-1.11819	0.00436579
GSCOCG00016097001	Cc01_g19150	chr1	36116400	36119974	GSCOCT00016097001~ Homocysteine S-methyltransferase 2~ HMT-2~ complete	58.9777	70.5346	-0.258856	0.456647	0.927914	53.7507	46.4738	0.117465	0.77958	0.90745	84.9329	58.5388	0.368777	0.437166	NA	94.9468	128.658	-0.377383	0.309966	0.99997	105.944	84.4412	0.264951	0.48504	0.922327	59.1582	85.4805	-0.400385	0.352574	0.999287	64.3592	67.7102	-0.0683943	0.870922	0.999413	49.2676	138.7	-1.21872	0.0354972	0.371559	82.2757	80.6812	-0.00439785	0.988849
GSCOCG00037700001	Cc08_g02330	chr8	2808517	2818514	GSCOCT00037700001~ Pyruvate kinase isozyme G, chloroplastic~ PKP3~ complete	524.121	611.415	-0.247067	0.417945	0.919559	927.8	813.215	0.157254	0.598053	0.807369	918.104	561.475	0.512264	0.283958	0.999861	375.359	460.655	-0.231286	0.576775	0.99997	320.539	326.038	-0.0349081	0.914777	0.992667	341.608	420.331	-0.287564	0.357682	0.999287	405.048	426.525	-0.0961003	0.782864	0.999413	301.619	784.831	-1.217	0.0140274	0.253128	639.235	831.918	-0.348403	0.28128
GSCOCG00038032001	Cc11_g15250	chr11	31759429	31760976	GSCOCT00038032001~ galactinol synthase 4~ unknown_gene~ fragment	1672.66	8724.42	-0.442576	0.256716	0.876897	14158.4	17657.6	-0.256972	0.537677	0.771047	16460.2	17951.4	-0.0415454	0.93737	0.999861	7909.59	6818.18	0.042518	0.909435	0.99997	8743.71	2293.03	0.362453	0.391103	0.888836	13960.7	8288.78	0.395768	0.391971	0.999287	9890.85	6010.29	0.4273	0.356272	0.999413	1016.53	12290.1	-1.21651	0.0915731	0.529025	9984.41	11283.2	-0.0544275	0.888819
GSCOCG00014204001	Cc02_g17010	chr2	15626112	15627332	GSCOCT00014204001~ Putative GATA transcription factor 5~ GATA5~ complete	549.713	444.571	0.243659	0.345532	0.902412	544.695	814.423	-0.535929	0.0651974	0.280606	262.786	534.806	-0.808981	0.0580781	0.999861	220.563	325.011	-0.464165	0.227545	0.99997	290.714	328.273	-0.167305	0.635835	0.95074	315.433	264.462	0.183319	0.626091	0.999287	373.384	543.906	-0.483985	0.168772	0.999413	343.593	867.74	-1.21417	0.00648294	0.170567	422.847	429.219	-0.0441293	0.877817
GSCOCG00038686001	Cc05_g15490	chr5	28343426	28343638	GSCOCT00038686001~ Predicted protein~ unknown_gene~ fragment	55.1834	142.115	-1.03671	0.0157724	0.40149	88.8236	201.998	-0.889729	0.0375023	0.21081	91.0197	401.21	-1.13227	0.0332402	NA	80.4655	116.735	-0.388634	0.374455	0.99997	176.399	133.215	0.282842	0.562144	0.940363	132.499	96.2882	0.287129	0.51145	0.999287	129.411	71.7207	0.621584	0.138464	0.999413	74.9499	201.847	-1.21385	0.0244108	0.321127	80.2316	155.22	-0.820664	0.0112731
GSCOCG00022778001	Cc04_g09010	chr4	7453301	7453691	GSCOCT00022778001~ unknown protein; LOCATED IN: chloroplast; BEST Arabidopsis thaliana protein match is: unknown protein (TAIR:AT1G28395.4); Has 74 Blast hits to 74 proteins in 10 species: Archae - 0; Bacteria - 0; Metazoa - 0; Fungi - 0; Plants - 74; Viruses - 0; Other Eukaryotes - 0 (source: NCBI BLink).~ unknown_gene~ complete	227.901	290.96	-0.365748	0.190237	0.841317	263.396	392.423	-0.528662	0.0641014	0.277305	291.041	478.377	-0.50968	0.280069	0.999861	278.225	325.602	-0.213315	0.528457	0.99997	295.123	294.094	-0.00823858	0.980817	0.999373	368.461	351.313	0.0313238	0.928213	0.999287	315.841	370.82	-0.223446	0.519418	0.999413	219.892	558.193	-1.21333	0.00758347	0.183935	300.231	364.032	-0.278975	0.296767
GSCOCG00006541001	Cc00_g20200	chr0	128979143	128979761	GSCOCT00006541001~ Methyl-CpG-binding domain-containing protein 4~ MBD4~ fragment	90.4602	123.899	-0.442794	0.172362	0.831681	81.5041	137.212	-0.587056	0.145591	0.423227	93.3578	109.668	-0.183314	0.674134	NA	110.981	133.661	-0.240518	0.504059	0.99997	176.121	113.53	0.495762	0.251475	0.822964	122.231	125.839	-0.055529	0.888858	0.999287	91.6756	118.72	-0.301115	0.45103	0.999413	28.526	87.6896	-1.21236	0.0593262	0.455676	88.3899	80.9049	0.0826425	0.787814
GSCOCG00005975001	Cc00_g31430	chr0	187877478	187878323	GSCOCT00005975001~ Uncharacterized protein~ unknown_gene~ complete	728.788	1013.79	-0.449357	0.186055	0.8391	986.341	2440.9	-1.14729	0.00058118	0.0229482	595.645	1920.44	-0.978072	NA	NA	505.729	1084.86	-0.833808	0.0450404	0.99997	1829.46	768.527	0.91597	0.0505295	0.499459	947.247	1015.39	-0.110078	0.710594	0.999287	892.284	2002.1	-0.90843	0.0280514	0.999413	657.357	1649.49	-1.21228	0.00467974	0.144708	1023.12	1270.86	-0.288978	0.357335
GSCOCG00038159001	Cc11_g16230	chr11	32468412	32469002	GSCOCT00038159001~ Photosystem II core complex proteins psbY, chloroplastic~ PSBY~ complete	22860.1	33454.7	-0.553019	0.0200251	0.447316	42409.9	61623.6	-0.510883	0.0548826	0.254791	33240.9	50493.6	-0.476918	0.258499	0.999861	23748.3	29619.4	-0.297515	0.367387	0.99997	22459.5	15725.2	0.440642	0.238274	0.811524	12457.5	15600.1	-0.283803	0.43379	0.999287	14258.8	22876	-0.581844	0.119938	0.999413	17862.2	44302.7	-1.21217	0.00256883	0.0989476	25095.6	43135.8	-0.721674	0.00815065
GSCOCG00002755001	Cc00_g01660	chr0	10674525	10675661	GSCOCT00002755001~ Hypothetical protein~ unknown_gene~ missing_functional_completeness	227.29	95.8639	1.00959	0.00391271	0.213644	299.431	515.825	-0.569749	0.199584	0.49044	437.936	487.573	-0.0627268	0.906418	0.999861	314.324	230.784	0.240661	0.604645	0.99997	980.213	166.15	1.63061	NA	NA	459.772	194.865	0.911868	0.0243527	0.903485	403.443	262.444	0.396341	0.375398	0.999413	242.6	648.644	-1.21085	0.0248133	0.322941	311.189	105.153	1.1886	0.00116838
GSCOCG00024074001	Cc01_g09970	chr1	28648228	28652015	GSCOCT00024074001~ Putative Bifunctional polymyxin resistance protein ArnA~ arnA~ fragment	3544.45	5013.34	-0.473058	0.168001	0.826502	4882.02	5665.62	-0.208918	0.464654	0.721209	3019.64	2924.21	0.0350868	0.935913	0.999861	2047.61	1721.68	0.153104	0.736801	0.99997	4044.37	1470.66	1.17513	0.00437229	0.154971	3121.66	3422	-0.127439	0.721091	0.999287	3193.68	3378.77	-0.101426	0.758621	0.999413	2658.22	6632.42	-1.2107	0.00453425	0.141906	4158.22	6868.54	-0.638172	0.0457049
GSCOCG00040540001	Cc06_g23660	chr6	36864747	36865465	GSCOCT00040540001~ 30S ribosomal protein S17~ rpsQ~ modules	94.3796	107.309	-0.20749	0.444562	0.926102	78.2409	174.173	-0.917682	0.0201117	0.154501	209.323	171.809	0.233997	0.545208	NA	251.523	333.409	-0.306589	0.479797	0.99997	219.322	186.795	0.18832	0.627345	0.948735	183.359	240.219	-0.345404	0.32479	0.999287	189.195	237.083	-0.266153	0.522836	0.999413	128.507	334.606	-1.20996	0.0154031	0.263508	146.468	124.956	0.174019	0.54729
GSCOCG00034784001	Cc10_g05640	chr10	4472282	4472987	GSCOCT00034784001~ Putative uncharacterized protein~ LBD37~ complete	10.4146	26.3744	-0.588638	0.221347	0.861578	40.6828	23.4694	0.540789	0.246976	0.541147	45.212	21.559	0.497281	0.351697	NA	6.64267	88.8389	-1.85141	NA	NA	50.3474	34.0651	0.268672	0.610147	0.944669	44.5603	154.425	-0.884892	0.0570206	0.999287	16.9534	66.7819	-1.1348	0.016909	0.999413	28.5207	119.464	-1.20842	NA	NA	25.5899	28.9224	-0.146535	0.717253
GSCOCG00024736001	Cc10_g02350	chr10	1773244	1775723	GSCOCT00024736001~ Putative Agglutinin~ At3g16440~ complete	93.2312	210.666	-0.838741	0.0630147	0.668654	290.595	227.014	0.286135	0.432326	0.69885	165.119	101.6	0.387201	0.466369	NA	230.989	85.0802	0.634368	0.177394	0.99997	117.851	62.5313	0.48803	0.352915	0.871658	143.589	220.08	-0.337296	0.468055	0.999287	157.732	93.6967	0.523198	0.206504	0.999413	40.2336	130.225	-1.20734	0.0718899	0.488687	148.97	216.673	-0.369089	0.379671
GSCOCG00039267001	Cc02_g07080	chr2	5586087	5587583	GSCOCT00039267001~ Hypothetical protein~ unknown_gene~ missing_functional_completeness	19.2975	24.3453	-0.242886	0.606941	0.959192	8.81238	13.5305	-0.335303	0.495703	0.744159	5.15718	29.6909	-1.11444	0.0366926	NA	2.18357	26.0639	-0.786473	0.0604916	0.99997	12.4971	12.829	-0.0360351	0.945533	NA	13.1535	8.81818	0.157024	0.715006	NA	17.0417	12.0583	0.148443	0.745621	0.999413	6.78306	44.4731	-1.20685	0.102681	0.549816	15.8188	23.0332	-0.356042	0.396453
GSCOCG00011914001	Cc00_g31950	chr0	189400365	189401042	GSCOCT00011914001~ Tropinone reductase 2~ TR2~ fragment	10.4503	12.8599	-0.149419	0.752889	0.97818	3.40792	2.9392	0.0273016	0.944303	NA	28.4469	12.7511	0.322556	0.503774	NA	18.5505	38.1248	-0.431071	0.353	0.99997	19.2368	14.3608	0.152964	0.764435	0.979188	36.4317	17.272	0.262221	0.519228	0.999287	5.93625	35.7951	-0.799618	0.0762579	0.999413	5.33653	45.155	-1.20683	0.0993154	0.543424	19.4144	3.21908	0.812284	0.051039
GSCOCG00030213001	Cc08_g14510	chr8	29452727	29458060	GSCOCT00030213001~ Putative copper-transporting ATPase HMA5~ HMA5~ complete	52.4756	50.8032	-0.00451195	0.992289	0.999027	59.1418	45.6599	0.269763	0.514116	0.757389	28.0682	13.0482	0.496251	0.352512	NA	14.0618	24.7697	-0.33433	0.470772	0.99997	15.5917	14.5035	0.0362308	0.943199	0.995316	43.3844	45.3448	-0.0598579	0.896092	0.999287	33.0246	47.5834	-0.38515	0.389733	0.999413	28.2739	85.4252	-1.2063	0.0586837	0.452696	39.3169	45.8292	-0.169784	0.679147
GSCOCG00029947001	Cc02_g07390	chr2	5863950	5869684	GSCOCT00029947001~ Putative Probable E3 ubiquitin-protein ligase HERC2~ HERC2~ fragment	61.3972	58.1473	0.0147417	0.972807	0.996435	363.576	260.24	0.442033	0.0796878	0.311572	19.9168	6.72698	0.60031	0.251032	NA	3.40951	1.64411	0.196251	0.607656	NA	1.87658	0.923765	0.0902237	0.765418	NA	0	0	NA	NA	NA	2.71516	21.8789	-0.807956	0.0669035	0.999413	16.6798	53.9939	-1.20617	0.0749583	0.500276	46.4982	62.359	-0.348226	0.336713
GSCOCG00039573001	Cc07_g03440	chr7	2386652	2390857	GSCOCT00039573001~ Domain of unknown function (DUF298)~ DCUN1D2~ complete	429.035	529.227	-0.322882	0.241478	0.871888	493.157	645.839	-0.378509	0.123415	0.391851	332.361	550.733	-0.544874	0.229184	0.999861	528.9	583.099	-0.142239	0.678988	0.99997	893.071	491.807	0.722717	0.0607404	0.540073	591.879	679.772	-0.179093	0.622689	0.999287	518.64	849.495	-0.587861	0.135832	0.999413	420.3	1038.68	-1.20487	0.00353608	0.123288	692.296	643.045	0.0684173	0.809642
GSCOCG00020125001	Cc02_g02640	chr2	2134393	2138237	GSCOCT00020125001~ Short-chain dehydrogenase TIC 32, chloroplastic~ TIC32~ complete	868.114	1412.56	-0.62428	0.0900589	0.733947	1449.35	1918.37	-0.374442	0.224101	0.516939	888.293	1267.53	-0.38008	0.398865	0.999861	582.491	732.847	-0.256755	0.535214	0.99997	642.313	464.572	0.393514	0.290863	0.84493	534.327	716.371	-0.349433	0.37809	0.999287	831.83	785.899	0.0402469	0.904033	0.999413	539.871	1473.86	-1.20484	0.0327692	0.359235	1336.78	1861.44	-0.436471	0.168107
GSCOCG00023909001	Cc01_g08740	chr1	27346290	27351447	GSCOCT00023909001~ Putative Methyl-CpG-binding domain-containing protein 6~ MBD6~ complete	51.3042	88.2642	-0.732702	0.0192644	0.439224	34.0689	75.0585	-0.864548	0.0364425	0.208935	44.8712	79.6686	-0.482818	0.35186	NA	69.5408	77.8559	-0.117945	0.793782	0.99997	48.4547	60.6879	-0.248022	0.596031	0.943636	46.5805	52.4519	-0.141846	0.738681	0.999287	49.2635	73.9301	-0.384957	0.400016	0.999413	56.3053	157.431	-1.20443	0.0402414	0.389201	64.0879	68.8696	-0.0992914	0.793156
GSCOCG00001383001	Cc00_g20750	chr0	132648726	132651946	GSCOCT00001383001~ Phenylalanine ammonia-lyase~ TPA1~ complete	451.107	524.096	-0.224297	0.55276	0.948728	924.315	1656.18	-0.730546	0.0360929	0.207849	260.644	641.737	-0.978302	0.0333743	0.999861	408.813	454.198	-0.106196	0.814056	0.99997	658.929	250.832	1.08279	0.0124662	0.273886	464.464	749.327	-0.53655	0.184492	0.999287	920.948	1476.53	-0.442427	NA	NA	689.381	1929.63	-1.20375	0.0399659	0.388921	917.441	1127.85	-0.249407	0.514402
GSCOCG00040811001	Cc05_g02050	chr5	7036035	7038558	GSCOCT00040811001~ Putative DAZ-associated protein 1~ Hrb27C~ fragment	966.066	1208.96	-0.344803	0.167019	0.826287	1429.36	1885.02	-0.392979	0.0744182	0.302169	1738.34	2149.64	-0.266857	0.437236	0.999861	1927.02	1862.64	0.0149335	0.965382	0.99997	1729.25	1328.28	0.338958	0.250676	0.822907	1005.37	1606.07	-0.608733	0.0499786	0.999287	891.383	1460.56	-0.656108	0.0378249	0.999413	763.396	1915.67	-1.20284	0.00771931	0.185873	1041.84	1106.32	-0.105565	0.687493
GSCOCG00037294001	Cc04_g11250	chr4	11294998	11299002	GSCOCT00037294001~ Cytochrome P450 71A2~ CYP71A2~ complete	366.626	664.785	-0.739209	0.0552493	0.638049	552.387	361.398	0.534164	0.0689293	0.289243	250.412	93.5782	0.940259	0.0610836	NA	31.8293	82.1781	-0.969138	0.025309	0.99997	127.234	85.5398	0.404772	0.396429	0.890861	185.779	436.149	-1.00938	0.00620683	0.571889	399.53	498.637	-0.278113	0.486116	0.999413	452.526	1171.32	-1.20272	0.015819	0.267493	475.178	755.574	-0.549103	0.127833
GSCOCG00040085001	Cc07_g07360	chr7	5419011	5421380	GSCOCT00040085001~ Putative UPF0308 protein At2g37240, chloroplastic~ At2g37240~ modules	983.766	1129	-0.224262	0.460364	0.929776	906.733	1689.66	-0.831321	0.00289941	0.0564891	598.409	1542.22	-1.01086	0.0286846	0.999861	544.832	966.06	-0.709919	0.0423509	0.99997	931.738	862.601	0.0901056	0.809667	0.983871	816.738	1055.12	-0.326301	0.369673	0.999287	1016.37	1220.92	-0.254709	0.452315	0.999413	717.492	1836.28	-1.20254	0.013234	0.247508	1356.72	1311.91	0.0116461	0.96177
GSCOCG00023692001	Cc06_g03920	chr6	3018625	3019203	GSCOCT00023692001~ Putative uncharacterized protein~ unknown_gene~ complete	32.9406	60.8066	-0.770313	0.0370997	0.564719	36.9172	20.9263	0.626282	0.150942	0.42891	7.0509	19.5062	-0.752367	0.157509	NA	7.75573	22.2387	-0.786569	0.0959866	0.99997	16.9988	27.8324	-0.465774	0.358807	0.87383	17.1718	26.3849	-0.309143	0.505223	0.999287	20.0996	30.4852	-0.316487	0.508909	0.999413	28.2206	87.2989	-1.19908	0.0679992	0.480014	48.639	47.3913	0.0127579	0.975444
GSCOCG00037166001	Cc07_g10030	chr7	7333471	7334135	GSCOCT00037166001~ Dehydrin DH1a~ XERO1~ complete	528.237	1369.29	-1.12183	0.00501606	0.229391	4665.26	5556.46	-0.233229	0.477161	0.731953	12242	10912.3	0.140387	0.73574	0.999861	2564.53	4694.3	-0.680354	0.0914635	0.99997	3203.62	975.458	1.40509	0.00055972	0.0435654	1866.62	1834.75	-0.00181752	0.996319	0.999763	1531.72	1316.89	0.125908	0.770794	0.999413	497.054	1336.95	-1.1988	0.0329994	0.360739	823.304	681.197	0.203827	0.54164
GSCOCG00028611001	Cc02_g26410	chr2	24005627	24006443	GSCOCT00028611001~ Putative Glutathione transferase GST 23~ HSP26-A~ complete	39.7949	285.885	-0.885673	0.0529732	0.631328	75.8409	156.831	-0.668055	0.161433	0.441844	57.602	25.9315	0.342218	NA	NA	2.50747	11.3741	-0.498416	0.218831	0.99997	0.506513	0	0.183682	0.476454	NA	7.61478	29.7887	-0.350999	0.336118	0.999287	20.0355	64.3925	-0.826828	0.0842833	0.999413	14.7286	85.3992	-1.19746	0.106152	0.560138	79.1238	171.253	-0.383941	0.353308
GSCOCG00040200001	Cc07_g08300	chr7	6096143	6097516	GSCOCT00040200001~ Auxin efflux carrier family protein~ unknown_gene~ complete	489.268	511.389	-0.0947031	0.762312	0.979244	475.308	609.846	-0.346464	0.16757	0.450728	223.691	355.934	-0.548655	0.164875	0.999861	330.038	451.987	-0.406522	0.2222	0.99997	409.134	463.593	-0.177507	0.570686	0.940785	374.296	510.137	-0.389117	0.265651	0.999287	477.148	600.672	-0.314305	0.349798	0.999413	321.102	805.742	-1.19663	0.00939234	0.206805	560.349	684.294	-0.288397	0.280103
GSCOCG00001075001	Cc00_g26860	chr0	168826811	168827461	GSCOCT00001075001~ Hypothetical protein~ unknown_gene~ missing_functional_completeness	17.538	9.07703	0.608062	0.182673	0.835788	26.4938	65.4761	-0.622662	0.20641	0.496658	48.0027	57.2151	-0.0716623	0.888849	NA	10.0797	23.987	-0.419181	0.347986	0.99997	33.685	8.11945	0.627554	0.203096	0.7859	30.6319	11.5715	0.64306	0.166489	0.999287	7.942	27.1673	-0.806603	0.0911456	0.999413	13.3277	51.1548	-1.1964	0.0972577	0.538785	0.935699	1.96721	-0.179455	0.590729
GSCOCG00040267001	Cc07_g08780	chr7	6397075	6401238	GSCOCT00040267001~ Putative Probable mannose-6-phosphate isomerase~ mpi~ complete	318.016	645.884	-0.932146	0.00459888	0.224528	812.272	799.49	0.00375191	0.992237	0.996468	646.247	858.001	-0.295668	0.517665	0.999861	310.906	323.977	-0.0473204	0.916798	0.99997	151.58	108.09	0.39091	0.323	0.860729	374.68	667.95	-0.514788	0.260054	0.999287	431.204	633.035	-0.452715	0.267233	0.999413	404.366	1101.4	-1.19588	0.037421	0.381248	568.585	633.011	-0.154484	0.640721
GSCOCG00032113001	Cc11_g14020	chr11	30767454	30767966	GSCOCT00032113001~ Hypothetical protein~ GLP7~ missing_functional_completeness	1.63789	2.27228	-0.155271	0.723854	NA	1.93465	8.81696	-0.469353	0.264019	NA	4.52661	2.96658	0.101569	0.808379	NA	2.8755	1.90561	0.0534694	0.851525	NA	4.48174	0.970952	0.321046	0.409583	NA	12.9873	7.37278	0.234138	0.588218	NA	2.8637	8.84994	-0.326492	0.394509	0.999413	0.957629	19.1359	-1.19503	0.0894705	NA	7.61876	9.01845	-0.129301	0.766041
GSCOCG00026684001	Cc03_g14610	chr3	29080178	29085971	GSCOCT00026684001~ Putative late blight resistance protein homolog R1B-17~ R1B-17~ modules	28.2495	24.2218	0.137669	0.732758	0.975186	29.3128	12.3727	0.697643	0.14575	0.423227	24.2521	12.8195	0.425037	0.426123	NA	16.0957	14.859	0.0445525	0.923745	0.99997	15.5983	18.9465	-0.149766	0.776347	0.981414	9.5834	9.53751	-0.0132952	0.974851	NA	14.5337	14.5282	-0.0157385	0.973789	0.999413	11.7186	49.72	-1.19433	0.102539	0.549627	18.1475	25.2933	-0.336684	0.416341
GSCOCG00042600001	Cc04_g10480	chr4	9740991	9742613	GSCOCT00042600001~ Adenine/guanine permease AZG2~ AZG2~ complete	9.31401	27.5796	-0.759137	0.116705	0.771879	26.6464	12.0451	0.538719	0.274428	0.567843	19.6373	44.1103	-0.492771	0.3535	NA	13.9339	16.1284	-0.118997	0.80103	0.99997	20.7734	10.7701	0.373072	0.470165	0.917065	19.1986	20.2717	-0.0535622	0.90744	0.999287	10.8353	17.0152	-0.260253	0.583529	0.999413	2.92691	29.4644	-1.19329	0.0996733	0.543885	16.3836	25.2491	-0.367031	0.396737
GSCOCG00026785001	Cc03_g15190	chr3	30613718	30615563	GSCOCT00026785001~ Putative UDP-glycosyltransferase 74E1~ UGT74E1~ complete	90.218	176.306	-0.731827	0.093342	0.736564	168.12	66.926	0.919175	0.0405451	0.219665	40.7714	42.2921	-0.0420451	0.931447	NA	28.5147	18.2694	0.341466	0.468218	0.99997	9.94603	14.3213	-0.263956	0.616601	NA	61.4948	48.8686	0.151808	0.743587	0.999287	131.146	68.3976	0.593606	0.189131	0.999413	61.2297	184.072	-1.19291	0.0621289	0.464131	129.682	347.895	-0.991507	0.0150836
GSCOCG00041268001	Cc06_g14350	chr6	12244306	12246449	GSCOCT00041268001~ Hypothetical protein~ unknown_gene~ missing_functional_completeness	103.616	274.281	-1.24491	0.000230775	0.0420056	230.838	306.746	-0.384641	0.16554	0.447826	197.09	393.89	-0.717343	0.127612	0.999861	143.485	164.301	-0.178531	0.635772	0.99997	155.991	157.572	-0.0227697	0.952704	0.997191	172.83	217.512	-0.302283	0.373385	0.999287	143.553	161.207	-0.165461	0.661222	0.999413	101.753	270.553	-1.19202	0.0288636	0.342808	143.3	244.232	-0.671351	0.0367855
GSCOCG00022211001	Cc04_g04760	chr4	3565289	3566926	GSCOCT00022211001~ Putative UPF0481 protein At3g02645~ At3g02645~ complete	272.791	814.223	-1.2564	0.00208365	0.153839	729.66	515.047	0.418666	0.215098	0.506737	1525.56	1641.26	-0.0802314	0.850953	0.999861	849.217	2190.16	-0.684362	0.147579	0.99997	477.525	1043.53	-0.993942	0.00490401	0.166211	1306.78	1417.84	-0.107069	0.800737	0.999287	728.939	712.898	-0.00576268	0.989835	0.999413	204.948	520.6	-1.1918	0.0134619	0.248552	275.377	865.141	-1.23498	0.0013733
GSCOCG00026209001	Cc03_g04800	chr3	3848367	3848930	GSCOCT00026209001~ Putative RNA polymerase Rpb7-like, N-terminal domain~ unknown_gene~ complete	92.3912	109.949	-0.26365	0.417237	0.919525	101.183	202.073	-0.84255	0.0180796	0.147127	166.487	167.327	-0.0100237	0.97877	NA	212.068	167.063	0.262877	0.471635	0.99997	136.877	176.591	-0.328497	0.368062	0.879224	106.38	166.65	-0.557766	0.106755	0.999287	149.141	147.277	-0.00781671	0.983965	0.999413	87.2574	229.786	-1.19091	0.0252736	0.325607	135.58	157.362	-0.216353	0.460884
GSCOCG00029099001	Cc02_g13770	chr2	11922703	11923096	GSCOCT00029099001~ unknown protein; LOCATED IN: chloroplast; BEST Arabidopsis thaliana protein match is: unknown protein (TAIR:AT1G28395.4); Has 74 Blast hits to 74 proteins in 10 species: Archae - 0; Bacteria - 0; Metazoa - 0; Fungi - 0; Plants - 74; Viruses - 0; Other Eukaryotes - 0 (source: NCBI BLink).~ unknown_gene~ complete	50.9894	44.5547	0.135428	0.702687	0.969	49.7171	134.314	-1.05482	0.0148484	0.132478	61.2263	137.744	-0.872214	0.0535107	NA	92.7162	146.085	-0.518505	0.193015	0.99997	106.505	140.882	-0.369516	0.286571	0.842257	70.9336	63.2992	0.110428	0.771353	0.999287	69.3852	77.7049	-0.143547	0.742196	0.999413	55.3202	147.589	-1.19067	0.0322568	0.356716	69.3615	51.1352	0.30084	0.436214
GSCOCG00032315001	Cc11_g12450	chr11	29492828	29494801	GSCOCT00032315001~ Eukaryotic translation initiation factor 5A~ EIF-5A2~ complete	5548.97	7981.74	-0.520103	0.0624366	0.668193	6492.29	10578.9	-0.661015	0.0146105	0.131268	8867.79	11607.7	-0.314148	0.430509	0.999861	9409.63	13612.5	-0.479802	0.15477	0.99997	9884.49	10607.9	-0.0904763	0.802243	0.983195	8747.12	12648.4	-0.42536	0.270931	0.999287	8095.31	12838.9	-0.56419	0.141799	0.999413	7728.18	19178.7	-1.19042	0.00728271	0.179729	7995.25	9897.67	-0.298926	0.275964
GSCOCG00040708001	Cc04_g14570	chr4	21981530	21983980	GSCOCT00040708001~ Secologanin synthase~ CYP72A1~ fragment	17.8934	20.3019	-0.140327	0.7693	0.980981	13.2352	1.23333	1.15097	0.0176507	NA	4.14116	4.41097	-0.0544801	0.911898	NA	8.32797	4.2225	0.128263	0.697909	0.99997	0.558403	5.56314	-0.584371	0.180941	NA	22.0569	10.1241	0.538702	0.246641	0.999287	22.4757	4.04592	0.858815	0.0664878	0.999413	1.75047	29.2226	-1.18847	0.0930445	0.532766	11.5795	11.7996	-0.0244819	0.955322
GSCOCG00039723001	Cc07_g04660	chr7	3301191	3304361	GSCOCT00039723001~ Putative Sodium-coupled neutral amino acid transporter 3~ SLC38A3~ complete	1878.58	1807.7	0.013781	0.967774	0.996129	2148.06	3332	-0.610781	0.00813154	0.0967508	1065.44	1012.87	0.0728426	0.848307	0.999861	761.697	754.518	-0.00737075	0.983952	0.99997	1471.59	940.026	0.553813	0.113836	0.664359	1383.99	1178.52	0.179293	0.573876	0.999287	1572.75	1864.11	-0.221565	0.580909	0.999413	1483.67	3713.17	-1.18845	0.010559	0.222398	2290.34	2467.31	-0.121407	0.688115
[truncated: 22,494 more rows]
[truncated: 1 more columns]
