# Supplementary material for: Photoperiod-dependent transcriptional modifications in key metabolic pathways in Coffea arabica
Source: Tree Physiol. 2020 Oct 20;41(2):302–16. doi: 10.1093/treephys/tpaa130 (PMC7874067; doi:10.1093/treephys/tpaa130)
Supplement: Table_S3_tpaa130 [file table_s3_tpaa130.xlsx]

## Sheet: Table S3 rhythmic genes
Table S3 List of rhythmic genes determined by JTK_Cycle (BH.Q<0,05 and ADJ.p<0,05) and DESeq2 methods in Coffea arabica
JTK_Cycle use the Jonckheere-Terpstra-Kendall algorithm. The table below shows C. arabica cycling genes.
	1/Information about the cycling genes
column "A"	Locus ID coffee = Locus ID of coffee tree
column "B"	Coffee gene description = Gene descriptions in coffee tree
column "C"	Locus ID TAIR = Locus ID of the homologous gene in A.thaliana
column "D"	A. thaliana gene description = Gene descriptions in A. thaliana
	2/JTK_Cycle results
column "E"	BH.Q = q-value= p-value ajusted by Benjamini-Hochberg method
column "F"	ADJ.P = pvalue
column "G"	PER = Period (PER) estimated for each transcript = comprise between 21 and 27
column "H"	LAG = phase estimated for each transcript
column "I"	AMP = Estimated amplitude for each transcript
from "J" column to column "R"	3/ cis-elements motifs
	Several highly conserved cis-elements motifs that confer circadian rhythmicity on genes were identified(see Cis-element tab). Cis-elements motifs that confer circadian rhythmicity of genes on the evening are called the evening elements(EE). Motifs that confer circadian rhythmicity on genes on the midnight are called Protein box(PBX), telobox(TBX), sucrose box(SBX) and motifs that confer circadian…
from "S" column to "AM" column	4/Genes expression at 12h/12h and 8h/16h photoperiods and their profile
	5/Rhythmic genes in Arabidopsis thaliana among the coffee rhythmic genes (determined by JTK and DESeq2),This lists has been determined on DIURNAL web site (http://diurnal.mocklerlab.org/,ftp://www.mocklerlab.org/diurnal/) and we consider threshold of correlation=0,05
column "AN"	LDHC = Light/dark cycles and hot(22°C)/cold(12°C cycles
column "AO"	LLHC condition = continuous light and hot(22°C)/cold(12°C) cycles
column "AP"	Michael et al. 2008 = We looked for coffee genes in Table S7 of michael et al. 2008 entitled "Genes that cycle under all eleven diurnal and circadian conditions tested."
column "AQ" and "AR"	LDHH = LDHH-ST and/or LDHH-SM conditions which correspond to light/dark cycles and continuous temperature 22 °C ,data of Stitt Laboratory and/or data of Smith Laboratory
column "AS"	shortday = Short days condition(8h light/16h dark cycles and continuous temperature 22 °C).
column "AT"	LL_LDHH condition = LL_LDHH-SH and/or LL_LDHH-AM : Harmer Laboratory; Millar Laboratory = LL23_LDHH and LL12_LDHH
from "AU" column to "BJ" column	6/PHASE (= the time (ZT) of the maximum value of gene expression profile)
	PHASE = the time (ZT) of the maximum value of gene expression profile. It was determined for each of the two photoperiods. To do this, the maximum value observed for each of the two photoperiods has been determined. The time when this maximum value is observed corresponds to the moment when the phase is observed.
																																														6/PHASE (= the time (ZT) of the maximum value of gene expression profile)
1/Information about cycling genes				2/JTK_Cycle results					3/ cis-elements motifs									4/Genes expression at 12h/12h photoperiod									4/Genes expression at 8h/16h photoperiod									4/gene expression profile			5/Circadian genes in Arabidopsis thaliana among the coffee rhythmic genes							Maximum value of the gene expression profile in 12h/12h photoperiod
Locus ID coffee	Coffee gene description	Locus ID TAIR	A. thaliana gene description	BH.Q	ADJ.P	PER	LAG	AMP	EE	CBS1	CBS2	Gbox	PBX	SBX	TBX	ME	LBS	RLE ZT0 12h/12h	RLE ZT3 12h/12h	RLE ZT6 12h/12h2	RLE ZT9 12h/12h22	RLE ZT12 12h/12h222	RLE ZT15 12h/12h223	RLE ZT18 12h/12h224	RLE ZT21 12h/12h225	RLE ZT24 12h/12h226	RLE ZT0 8h/16h	RLE ZT3 8h/16h	RLE ZT6 8h/16h3	RLE ZT9 8h/16h33	RLE ZT12 8h/16h333	RLE ZT15 8h/16h334	RLE ZT18 8h/16h335	RLE ZT21 8h/16h336	RLE ZT24 8h/16h337	graph 12h/12h	graph 8h/16h	graph 12h12h8h16h	LLHC	LDHC	Michael et al. 2008	LDHH-SM	LDHH_ST	shortday	LL23_LDHH et LL12_LDHH	ZT0 h	ZT3 12h/12h3	ZT6	ZT9
Cc02_g39180	GSCOCT00027751001~ Abscisic acid receptor PYL9~ PYL9~ complete	AT1G01360	Encodes RCAR1 (regulatory components of ABA receptor). Interacts with and regulates the type 2C protein phosphatases (PP2Cs) ABI1 and ABI2. Functions as abscisic acid sensor. The mRNA is cell-to-cell mobile.	0.016973	0.00331553	27	16.5	228.222										649.599	535.56	807.159	1061.98	1673.55	1055.75	880.387	1103.08	914.556	704.58	782.879	1130.31	1386.42	1193.62	926.805	1249.2	1737.82	805.849				LLHC	LDHC		LDHH_SM	LDHH_ST	short day	LL23_et_LL12
Cc08_g08400	GSCOCT00007223001~ Protein TIC 20-I, chloroplastic~ TIC20-I~ complete	AT1G04940	Tic20 is believed to function as a component of the protein-conducting channel at the inner envelope membrane. Genes AT1G04940 and AT1G04945 were switched for the TAIR7 genome release to give consistency with MIPs annotation. The Arabidopsis genome encodes four Tic20 homologous proteins, AT1G04940(Tic20-I), AT2G47840(Tic20-II), AT4G03320(Tic20-IV) and AT5G55710(Tic20-V).	0.0271008	0.00587978	27	18	319.933										963.768	768.504	1008.38	1457.75	1842.76	1144.2	1508.66	1523.33	1386.64	1086.45	1582.67	1509.7	1818	2052.23	1855.98	2192.87	3231.21	1601.33
Cc02_g03290	GSCOCT00020206001~ RHOMBOID-like 2~ rhbdf1~ complete	AT1G12750	RHOMBOID-like protein 6;(source:Araport11)	0.000158887	1.15749e-05	24	0	70.0573				Gbox						162.275	212.235	103.246	95.1908	219.559	130.581	153.011	142.161	169.175	224.432	389.862	113.732	112.747	73.0609	110.045	224.879	589.007	236.064				LLHC	LDHC		LDHH_SM		short day	LL23_et_LL12
Cc10_g05770	GSCOCT00034768001~ Putative F-box/kelch-repeat protein At5g43190~ At5g43190~ complete	AT1G27340	Encodes a putative F-box protein that is involved in the regulation of leaf morphology.	2.99782e-05	1.49202e-06	27	24	140.479										473.905	236.953	88.5562	130.707	556.017	179.051	266.238	341.558	381.551	380.04	423.066	139.893	197.51	185.592	176.561	346.931	662.185	479.068				LLHC	LDHC		LDHH_SM		short day	LL23_et_LL12
Cc05_g01520	GSCOCT00018241001~ 54S ribosomal protein L19, mitochondrial~ mrpl19~ complete	AT1G32990	mutant has Decreased effective quantum yield of photosystem II; Pale green plants; Reduced growth rate; Plastid Ribosomal Protein L11 The mRNA is cell-to-cell mobile.	0.0178578	0.00353748	27	12	20.5594					PBX					69.5826	80.0956	115.867	149.945	184.069	79.9448	76.7751	90.2055	78.3686	80.5296	179.367	170.917	156.624	166.541	122.762	125.393	184.245	106.165				LLHC	LDHC			LDHH_ST	short day	LL23_et_LL12
Cc06_g09900	GSCOCT00041854001~ unknown protein; FUNCTIONS IN: molecular_function unknown; INVOLVED IN: biological_process unknown; LOCATED IN: chloroplast; EXPRESSED IN: 17 plant structures; EXPRESSED DURING: 11 growth stages; BEST Arabidopsis thaliana protein match is: unknown protein (TAIR:AT1G55205.1); Has 76 Blast hits to 76 proteins in 10 species: Archae - 0; Bacteria - 0; Metazoa - 0; Fungi - 0; Plants…	AT1G55205	hypothetical protein;(source:Araport11)	6.07186e-05	3.52824e-06	27	13.5	62.201		CBS1					TBX			111.715	125.661	234.239	286.197	302.578	248.461	187.853	210.755	155.492	154.076	229.758	271.792	358.506	334.828	266.85	279.243	422.784	176.247
Cc07_g08760	GSCOCT00040265001~ unknown protein; FUNCTIONS IN: molecular_function unknown; INVOLVED IN: biological_process unknown; LOCATED IN: plasma membrane; EXPRESSED IN: 22 plant structures; EXPRESSED DURING: 13 growth stages; Has 283 Blast hits to 281 proteins in 136 species: Archae - 0; Bacteria - 145; Metazoa - 0; Fungi - 65; Plants - 41; Viruses - 0; Other Eukaryotes - 32 (source: NCBI BLink).~ unkno…	AT1G67060	peptidase M50B-like protein;(source:Araport11)	0.0115016	0.00208953	27	18	60.7105										197.302	126.908	106.282	183.079	641.27	233.527	193.465	301.747	215.973	189.235	154.623	208.059	211.866	268.506	280.05	284.711	311.291	135.996				LLHC	LDHC		LDHH_SM	LDHH_ST	short day	LL23_et_LL12
Cc02_g14480	GSCOCT00013859001~ unknown protein; FUNCTIONS IN: molecular_function unknown; INVOLVED IN: biological_process unknown; LOCATED IN: endomembrane system; EXPRESSED IN: 24 plant structures; EXPRESSED DURING: 13 growth stages; BEST Arabidopsis thaliana protein match is: unknown protein (TAIR:AT2G20562.1); Has 70 Blast hits to 70 proteins in 13 species: Archae - 0; Bacteria - 0; Metazoa - 0; Fungi - 0…	AT2G20562	Encodes a putative signalling peptide with similarity to TAX1. No known function has been demonstrated yet.	0.00207567	0.000263796	27	18	127.436										314.367	145.165	152.75	272.23	555.892	420.313	387.095	329.278	455.319	317.048	169.642	162.699	524.727	436.337	334.072	443.148	784.936	291.834
Cc01_g06770	GSCOCT00030078001~ Calmodulin~ CAM53~ complete	AT2G27030	encodes a calmodulin that has higher affinity to kinesin-like calmodulin binding motor protein than CAM4 or CAM6. The mRNA is cell-to-cell mobile.	0.000523128	4.98463e-05	27	16.5	1593.25							TBX	morning		6515.71	6059.68	7331.09	8660.8	12024.1	9880.04	9647.87	8567.47	8021.71	6496.56	9390.7	8291.91	9729.69	9479.55	11305.2	11620.4	13572.6	9597.02				LLHC	LDHC		LDHH_SM		short day	LL23_et_LL12
Cc06_g12220	GSCOCT00041564001~ RING-box protein 1a~ RBX1A~ complete	AT3G05870	Subunit of the anaphase promoting complex, a ubiquitin ligase complex that regulates progression through the cell cycle.	0.00300959	0.000413533	27	13.5	568.102	EE					SBX				1103.87	1103.29	1735.04	2581.48	3664.37	2232.4	1789.39	1591.62	1438.27	1293.13	2211.88	3055.94	2498.73	3039.89	3326.36	2405.89	3983.65	2091.4
Cc11_g00800	GSCOCT00019749001~ RING-box protein 1a~ RBX1A~ complete	AT3G05870	Subunit of the anaphase promoting complex, a ubiquitin ligase complex that regulates progression through the cell cycle.	0.0121727	0.00223395	27	15	58.2562		CBS1	CBS2							114.204	99.2934	147.117	276.496	338.135	218.283	218.621	150.81	198.255	128.938	208.564	283.529	286.52	265.708	284.251	296.02	358.466	216.789
Cc06_g02830	GSCOCT00023546001~ Oligosaccaryltransferase~ unknown_gene~ complete	AT3G12587	Oligosaccaryltransferase;(source:Araport11)	0.0064999	0.00105375	27	13.5	169.372				Gbox						380.092	335.902	494.005	813.615	1113.48	566.591	600.652	402.82	356.822	336.071	836.263	842.107	825.426	744.1	645.357	832.844	932.475	475.68
Cc03_g05640	GSCOCT00026328001~ Uncharacterized protein At3g23325~ At3g23325~ complete	AT3G23325	Splicing factor 3B subunit 5/RDS3 complex subunit 10;(source:Araport11)	0.0178578	0.00353748	24	13.5	1321.35		CBS1								2715.73	3248.63	6355.52	7193.28	10349.3	5244.7	4786.03	3014.57	3968.44	3659.8	4841.98	9292.37	8925.47	5912.08	9045.81	7397.4	9655.49	3568.25				LLHC	LDHC		LDHH_SM	LDHH_ST	short day	LL23_et_LL12
Cc07_g02750	GSCOCT00039480001~ B12D protein~ unknown_gene~ complete	AT3G29970	B12D protein;(source:Araport11)	0.0128834	0.00238764	27	15	319.314						SBX				539.106	466.705	562.977	1075.93	1204.84	1179.09	1116.19	843.684	809.366	541.583	979.401	854.249	1204.41	1135.85	1240.1	1494.75	1607.36	720.309				LLHC			LDHH_SM		short day
Cc07_g09360	GSCOCT00037254001~ unknown protein; Has 52 Blast hits to 46 proteins in 20 species: Archae - 0; Bacteria - 0; Metazoa - 0; Fungi - 0; Plants - 45; Viruses - 0; Other Eukaryotes - 7 (source: NCBI BLink).~ unknown_gene~ complete	AT3G50685	anti-muellerian hormone type-2 receptor;(source:Araport11)	0.0271008	0.00587978	27	18	207.104				Gbox				morning		728.918	637.895	674.311	1043.64	1408.32	1093.65	1134.14	988.881	1053.05	875.861	1225.02	1515.56	1502.97	1352.16	1113.48	1851.72	2136.43	1054.48				LLHC	LDHC		LDHH_SM	LDHH_ST	short day	LL23_et_LL12
Cc10_g10930	GSCOCT00016645001~ Putative uncharacterized protein~ unknown_gene~ complete	AT4G08280	Thioredoxin superfamily protein;(source:Araport11)	0.000690051	6.92513e-05	27	13.5	45.0664						SBX				67.0596	76.7095	109.035	227.413	235.019	144.235	149.141	122.772	103.471	92.0708	159.703	124.185	177.328	210.144	183.038	150.138	369.918	133.731				LLHC	LDHC		LDHH_SM	LDHH_ST	short day	LL23_et_LL12
Cc08_g00320	GSCOCT00005591001~ Putative Calcium uptake protein 1, mitochondrial~ micu1~ complete	AT4G32060	Encodes an EF-hand protein with homology to constituents of the mitochondrial Ca2+ uniporter machinery in mammals. MICU binds Ca2+ and localizes to the mitochondria in Arabidopsis. It is a negative regulator of mitochondrial calcium uptake. Mutants display elevated matrix calcium at steady state and modified calcium transient kinetics in vivo.	2.77655e-05	1.35325e-06	27	21	57.8134										295.361	242.687	151.325	187.584	368.264	263.448	270.021	309.432	300.449	265.353	203.366	106.015	176.456	236.195	203.051	267.55	350.411	262.557				LLHC	LDHC		LDHH_SM	LDHH_ST	short day	LL23_et_LL12
Cc01_g13150	GSCOCT00028276001~ protein C-terminal S-isoprenylcysteine carboxyl O-methyltransferases~ unknown_gene~ complete	AT5G59500	protein C-terminal S-isoprenylcysteine carboxyl O-methyltransferase;(source:Araport11)	2.99782e-05	1.49202e-06	24	18	84.4047										95.475	78.3468	93.3265	251.074	299.464	212.359	177.951	176.623	112.367	112.02	265.725	80.5898	200.177	210.366	280.135	212.253	411.847	203.659				LLHC			LDHH_SM	LDHH_ST	short day	LL23_et_LL12
Cc01_g10200	GSCOCT00024102001~ Cyclin-dependent kinases regulatory subunit 2~ CKS2~ complete	#N/A	#N/A	0.00161572	0.000194231	27	13.5	274.512								morning		914.023	1081.95	1657.63	2428.43	2669.86	1542.18	1570.05	1460	1082.53	929.751	2053.91	2116.56	1823.49	1739.26	1654.95	1922.38	2508.17	1086.01
Cc08_g05860	GSCOCT00024379001~ Putative uncharacterized protein~ unknown_gene~ complete	#N/A	#N/A	0.0257645	0.00552341	27	15	991.478		CBS1								1265.1	1650.91	2826.31	2689.97	4722.05	3133.86	2663.29	2182.04	2020.43	1807.87	3063.36	5871.45	5110.78	3692.36	3832.03	4941.68	6893.64	2328.9
Cc08_g11260	GSCOCT00027125001~ Thioredoxin-like protein CITRX, chloroplastic~ At3g06730~ complete	AT1G43560	thioredoxin Y2;(source:Araport11)	0.00970076	0.00170692	24	16.5	155.999										280.992	282.77	367.075	519.99	581.106	484.231	381.391	511.999	297.343	299.403	389.28	324.898	599.107	552.352	501.601	629.48	619.744	307.114				LLHC	LDHC		LDHH_SM	LDHH_ST	short day	LL23_et_LL12
Cc11_g09330	GSCOCT00032750001~ Probable fructose-bisphosphate aldolase 3, chloroplastic~ FBA3~ complete	AT2G01140	Aldolase superfamily protein;(source:Araport11)	0.00250432	0.000330759	27	12	117.674	EE									235.041	261.184	405.663	559.575	627.716	277.56	303.656	377.932	201.453	252.975	419.31	530.886	559.57	495.321	374.812	590.304	371.972	279.986				LLHC	LDHC		LDHH_SM	LDHH_ST	short day	LL23_et_LL12
Cc02_g29740	GSCOCT00010187001~ Peptidyl-prolyl cis-trans isomerase H~ PPIH~ complete	AT2G21130	Cyclophilin-like peptidyl-prolyl cis-trans isomerase family protein;(source:Araport11)	0.00430757	0.000640943	27	13.5	54.0342										194.988	180.309	327.535	385.436	391.659	292.84	275.683	315.964	248.497	195.992	259.159	355.156	388.023	280.243	339.913	389.383	327.854	223.281				LLHC	LDHC		LDHH_SM	LDHH_ST	short day	LL23_et_LL12
Cc00_g08990	GSCOCT00001066001~ Putative VQ motif-containing protein~ unknown_gene~ complete	AT2G41010	Encodes a novel calmodulin binding protein whose gene expression is induced by dehydration and ionic (salt) and non-ionic (mannitol) osmotic stress. Lines over-expressing this gene are more sensitive and anti-sense lines are more tolerant to osmotic stress, suggesting this gene may be a negative regulator of response to osmotic stress.	0.0121727	0.00223395	27	19.5	147.922										452.01	293.793	270.858	316.912	1726.62	470.812	879.617	920.228	569.832	439.572	407.428	284.024	575.092	364.605	765.899	1697.84	1575.71	435.277				LLHC	LDHC		LDHH_SM	LDHH_ST	short day	LL23_et_LL12
Cc09_g02380	GSCOCT00017685001~ 50S ribosomal protein L10, chloroplastic~ RPL10~ complete	AT3G12370	Ribosomal protein L10 family protein;(source:Araport11)	0.00300959	0.000413533	27	15	317.238			CBS2							753.331	650.273	959.325	1435.54	1708.36	1019.19	1029.74	1515.37	881.84	768.148	977.622	1159.37	1359.67	1450.1	1527.6	1705.78	1464.97	1034.8				LLHC	LDHC		LDHH_SM		short day	LL23_et_LL12
Cc05_g10230	GSCOCT00021485001~ CTC-interacting domain 9~ unknown_gene~ complete	AT3G14450	RNA-binding protein, putative, contains Pfam profile: PF00076 RNA recognition motif. (a.k.a. RRM, RBD, or RNP domain) (2 copies). Contains PAM PABC binding domain.	0.000487368	4.58733e-05	27	13.5	122.211							TBX			335.145	341.343	386.794	642.975	656.618	550.045	527.768	420.141	448.079	309.867	539.409	431.666	544.103	612.113	602.169	680.134	516.415	391.505				LLHC	LDHC		LDHH_SM	LDHH_ST	short day	LL23_et_LL12
Cc00_g17190	GSCOCT00009143001~ Beta-amylase 1, chloroplastic~ BAM1~ complete	AT3G23920	Encodes a chloroplast beta-amylase. Is necessary for leaf starch breakdown in the absence of BAM3.Activity of BAM1 increases 4 days after osmotic stress. BAM1 has a higher temperature optimum than BAM3 (PMID:25293962).	8.62853e-06	3.30426e-07	27	21	817.901										2404.87	2134.2	780.413	1213.12	4874.63	1747.03	3292.48	2639.9	3030.86	2235.76	1774.03	676.947	1541.66	1343.41	3243.96	4246.92	3885.48	2679.48				LLHC	LDHC	michael	LDHH_SM	LDHH_ST	short day	LL23_et_LL12
Cc02_g00770	GSCOCT00019871001~ Putative Flavanone 3-dioxygenase~ FHT~ complete	AT4G10490	2-oxoglutarate (2OG) and Fe(II)-dependent oxygenase superfamily protein;(source:Araport11)	0.0136173	0.00255116	27	13.5	29.145										92.9842	42.9674	117.688	80.0919	271.438	128.782	114.574	177.956	45.6041	28.326	102.016	190.64	70.5828	112.23	84.9192	280.332	76.2797	35.8559				LLHC			LDHH_SM	LDHH_ST	short day	LL23_et_LL12
Cc00_g12580	GSCOCT00011631001~ Putative Cytochrome P450 81D1~ CYP81D1~ complete	AT4G37340	member of CYP81D	0.00565282	0.000884354	27	22.5	5.82397										12.1328	8.04922	5.67446	0.727857	12.5866	7.35725	11.6853	12.0542	14.8431	11.3129	2.9392	2.06207	4.26938	3.18159	5.59316	19.6913	7.23013	13.1612				LLHC	LDHC			LDHH_ST	short day
Cc01_g18260	GSCOCT00016225001~ Putative SAP-like protein BP-73~ BP-73~ complete	AT1G06190	Encodes a novel ribonucleic acid-binding protein that interacts with the endonuclease RNase E and supports its function in processing plastid ribonucleic acids.	6.83261e-10	3.31837e-12	27	15	260.454						SBX	TBX	morning		248.51	139.619	431.064	756.624	858.581	760.884	766.025	469.289	422.292	385.285	228.539	406.279	605.799	798.166	1022.9	700.802	454.996	513.588				LLHC	LDHC		LDHH_SM	LDHH_ST	short day	LL23_et_LL12
Cc03_g03550	GSCOCT00026046001~ Sugar transport protein 13~ STP13~ complete	AT1G11260	Encodes a H+/hexose cotransporter. The mRNA is cell-to-cell mobile.	0.0108993	0.00195388	27	15	106.206				Gbox						162.151	148.456	239.31	296.973	669.846	556.339	452.435	297.475	250.189	194.256	278.26	422.444	350.187	353.183	790.039	381.382	260.176	186.261				LLHC	LDHC		LDHH_SM	LDHH_ST	short day	LL23_et_LL12
Cc04_g07670	GSCOCT00022599001~ Putative Cytochrome c-type biogenesis protein CcmH~ ccmH~ complete	AT1G15220	Encodes a protein with oxidoreductase activity present in the inner membrane of mitochondria. CCMH is postulated to play a central role in mitochondrial cytochrome c maturation, probably as part of a heme lyase complex that also holds activity of reducing apocytochrome c. CCMH interacts with apocytochrome AtCYTc-a and is shown to be present in a 500 kDa-complex along with CcmFN2.	2.95015e-06	9.23071e-08	27	15	66.6954						SBX				100.348	81.2702	140.582	273.89	352.979	294.485	174.898	151.963	126.495	118.013	64.1143	111.517	225.67	206.504	239.666	127.238	140.14	108.33				LLHC	LDHC		LDHH_SM	LDHH_ST	short day	LL23_et_LL12
Cc08_g03410	GSCOCT00010772001~ unknown protein; FUNCTIONS IN: molecular_function unknown; INVOLVED IN: biological_process unknown; LOCATED IN: mitochondrion; EXPRESSED IN: 22 plant structures; EXPRESSED DURING: 13 growth stages; BEST Arabidopsis thaliana protein match is: unknown protein (TAIR:AT2G35480.1); Has 48 Blast hits to 48 proteins in 14 species: Archae - 0; Bacteria - 0; Metazoa - 0; Fungi - 0; Plan…	AT1G32260	envelope glycoprotein;(source:Araport11)	8.85605e-05	5.61425e-06	27	13.5	49.2171								morning		54.2693	58.5311	96.5967	145.407	225.081	140.213	123.491	88.95	68.8906	56.2306	169.457	212.556	162.38	198.192	256.429	132.261	255.743	98.7274				LLHC	LDHC		LDHH_SM	LDHH_ST		LL23_et_LL12
Cc01_g10720	GSCOCT00024178001~ RuBisCO large subunit-binding protein subunit alpha, chloroplastic~ CPN60A1~ complete	AT1G55490	encodes the beta subunit of the chloroplast chaperonin 60, a homologue of bacterial GroEL. Mutants in this gene develops lesions on its leaves, expresses systemic acquired resistance (SAR) and develops accelerated cell death to heat shock stress. The protein has molecular chaperone activity for suppressing protein aggregation in vitro.	0.0496217	0.0121842	27	13.5	1183.28						SBX				3396.2	4488.05	6810.5	8068.04	8242.57	7165.39	6147.37	7356.47	4364.54	4140.45	3503.99	5246.54	7350.33	5367.58	7851.08	3803.54	3600.41	5639.36				LLHC	LDHC		LDHH_SM	LDHH_ST	short day	LL23_et_LL12
Cc02_g27390	GSCOCT00025069001~ Putative 31 kDa ribonucleoprotein, chloroplastic~ PSRP2~ complete	AT1G60000	RNA-binding (RRM/RBD/RNP motifs) family protein;(source:Araport11)	0.000734376	7.51199e-05	27	15	675.545		CBS1					TBX			1181.3	735.873	1601.06	2586.13	3381.51	2196.13	2386.41	2121.19	1902.76	1512.06	1799	2700.86	2721.62	2890.88	3188.62	2736.23	2880.78	2433.73				LLHC	LDHC		LDHH_SM	LDHH_ST	short day	LL23_et_LL12
Cc11_g11240	GSCOCT00032471001~ 6-phosphogluconate dehydrogenase, decarboxylating~ gnd~ complete	AT1G64190	6-phosphogluconate dehydrogenase family protein;(source:Araport11)	9.5326e-05	6.15377e-06	27	16.5	314.886										1423.84	1220.94	1557.16	1962.3	2314.58	2126.4	2080.91	2239.05	1786.13	1664.37	1392.46	1776.1	2050.27	2043.22	2571.76	2392.1	1656.9	2172.41				LLHC	LDHC		LDHH_SM	LDHH_ST	short day	LL23_et_LL12
Cc06_g03290	GSCOCT00023609001~ Pentatricopeptide repeat-containing protein At2g37320~ PCMP-E50~ complete	AT1G68930	pentatricopeptide (PPR) repeat-containing protein;(source:Araport11)	0.000132824	9.26521e-06	27	12	16.3626			CBS2							8.20748	9.04372	44.1609	50.9887	61.7936	28.9822	20.3775	19.1297	8.7338	5.0182	3.1294	22.9593	44.9508	23.9491	46.6992	9.94149	8.40233	8.02527				LLHC			LDHH_SM	LDHH_ST	short day	LL23_et_LL12
Cc04_g04100	GSCOCT00022128001~ Putative DNA replication complex GINS protein PSF1~ Gins1~ complete	AT1G80190	Similar to the PSF1 component of GINS complex, which in other organism was shown to be involved in the initiation of DNA replication.	5.82743e-06	2.06629e-07	27	15	17.7116								morning		13.6815	3.99437	24.7381	53.9212	59.0819	37.5661	34.5517	24.1313	16.1698	15.573	5.59725	6.26871	39.8385	57.5699	70.8681	18.4613	13.6504	11.9389				LLHC	LDHC		LDHH_SM	LDHH_ST	short day	LL23_et_LL12
Cc08_g01510	GSCOCT00038374001~ Probable receptor-like protein kinase At5g47070~ At5g47070~ complete	AT2G28940	Protein kinase superfamily protein;(source:Araport11)	0.000734376	7.51199e-05	27	16.5	63.1961								morning		246.745	165.145	187.378	309.79	463.176	280.378	323.923	348.188	213.128	216.629	124.62	206.642	318.664	321.07	392.283	257.433	182.975	192.607				LLHC	LDHC			LDHH_ST	short day
Cc04_g01900	GSCOCT00021853001~ Chaperonin CPN60-like 2, mitochondrial~ At3g13860~ complete	AT2G33210	Involved in the RNA splicing of rpl2 and ccmFC introns in mitochondria.	0.00117321	0.000131505	27	15	44.0416							TBX			72.9199	38.0135	137.474	178.586	193.336	126.513	159.666	112.77	88.1103	85.021	37.4514	90.8596	172.039	136.183	244.499	89.5191	72.6647	89.9906				LLHC	LDHC		LDHH_SM	LDHH_ST	short day	LL23_et_LL12
Cc01_g04620	GSCOCT00041202001~ 60S ribosomal protein L35~ RPL35~ complete	AT2G39390	Ribosomal L29 family protein;(source:Araport11)	0.00195072	0.000244479	24	12	9.47276										3.00149	10.9765	22.4938	27.2352	32.8519	11.2515	7.90485	8.62471	11.7115	10.0065	39.5301	31.1744	21.0173	35.8154	42.4861	29.7271	8.51065	11.6682				LLHC	LDHC		LDHH_SM	LDHH_ST	short day	LL23_et_LL12
Cc01_g11790	GSCOCT00028089001~ Mitogen-activated protein kinase 3~ MPK3~ complete	AT2G43790	Encodes a MAP kinase induced by pathogens, ethylene biosynthesis, oxidative stress and osmotic stress.Also involved in ovule development. Homozygous mutants in a MPK3 heterozygous background are female sterile due to defects in integument development.MPK6 appears to be associated with the microsomal compartment and may be involved in mediating secretory processes. The mRNA is cell-to-cell mobile.	0.000487368	4.58733e-05	24	19.5	227.297										524.421	391.139	355.386	317.181	1132.86	770.432	613.118	532.815	436.108	639.482	400.612	279.03	539.678	527.676	890.721	873.19	821.198	577.663				LLHC	LDHC		LDHH_SM	LDHH_ST	short day	LL23_et_LL12
Cc07_g03010	GSCOCT00039515001~ Mitochondrial outer membrane protein porin of 34 kDa~ POR1~ complete	AT3G01280	Encodes a voltage-dependent anion channel (VDAC: AT3G01280/VDAC1, AT5G67500/VDAC2, AT5G15090/VDAC3, AT5G57490/VDAC4, AT5G15090/VDAC5). VDACs are reported to be porin-type, beta-barrel diffusion pores. They are prominently localized in the outer mitochondrial membrane and are involved in metabolite exchange between the organelle and the cytosol. The mRNA is cell-to-cell mobile.	0.00686788	0.00112994	27	13.5	78.6268								morning		128.126	200.825	234.865	279.145	335.133	326.097	224.837	293.303	164.685	170.261	357.721	285.754	360.966	356.579	542.493	360.416	371.253	210.172				LLHC	LDHC			LDHH_ST	short day	LL23_et_LL12
Cc04_g08990	GSCOCT00022775001~ Probable cyclic nucleotide-gated ion channel 20, chloroplastic~ CNGC20~ complete	AT3G17690	member of Cyclic nucleotide gated channel family	0.00728984	0.00121127	27	12	69.4614						SBX				132.297	106.95	206.888	204.878	266.983	219.207	234.535	134.013	144.496	144.83	117.117	176.599	248.676	190.907	272.374	203.163	65.9434	131.669					LDHC		LDHH_SM	LDHH_ST		LL23_et_LL12
Cc01_g09580	GSCOCT00024018001~ Putative low molecular weight protein-tyrosine-phosphatase slr0328~ slr0328~ complete	AT3G44620	protein-tyrosine phosphatase;(source:Araport11)	0.0121727	0.00223395	27	13.5	73.926		CBS1				SBX				409.221	440.249	736.182	665.603	765.917	555.571	668.467	736.015	442.09	358.143	583.43	736.234	730.548	624.038	769.214	576.727	756.876	556.633				LLHC	LDHC			LDHH_ST	short day	LL23_et_LL12
Cc02_g27320	GSCOCT00025059001~ urophorphyrin methylase 1~ cysG~ complete	AT5G40850	Encodes a urophorphyrin III methylase that catalyzes S-adenosyl-L-methionine-dependent transmethylation in a multistep process involving the formation of a covalently linked complex with S-adenosyl-L-methionine. The mRNA is cell-to-cell mobile.	0.000645042	6.38194e-05	27	18	205.522										379.581	87.1613	70.3268	258.547	1301.16	623.077	513.325	416.373	892.639	144.77	131.132	108.397	489.767	438.397	787.869	369.343	305.789	296.708				LLHC	LDHC		LDHH_SM	LDHH_ST	short day	LL23_et_LL12
Cc02_g00950	GSCOCT00019900001~ Putative uncharacterized protein~ SS18L1~ complete	AT1G01160	Arabidopsis thaliana GRF1-interacting factor 2 (GIF2) mRNA	0.000183409	1.38186e-05	27	12	34.796										81.0724	47.6919	91.4895	113.354	286.033	104.957	70.1199	184.364	54.5393	51.7278	59.8736	101.18	97.6899	121.1	118.761	100.238	33.4429	52.4556				LLHC			LDHH_SM	LDHH_ST	short day	LL23_et_LL12
Cc02_g14510	GSCOCT00013862001~ Pentatricopeptide repeat-containing protein At1g28690, mitochondrial~ PCMP-E34~ complete	AT1G09410	pentatricopeptide (PPR) repeat-containing protein;(source:Araport11)	1.93445e-05	8.68826e-07	27	12	13.9393										7.80074	7.9799	38.3193	37.5787	41.8682	26.7881	17.4942	7.43949	8.81141	6.76832	7.11648	14.8863	35.5559	36.5718	19.0532	25.0927	2.9748	10.2805				LLHC	LDHC		LDHH_SM	LDHH_ST	short day	LL23_et_LL12
Cc05_g12230	GSCOCT00021218001~ MLO-like protein 11~ MLO11~ complete	AT1G11000	A member of a large family of seven-transmembrane domain proteins specific to plants, homologs of the barley mildew resistance locus o (MLO) protein. The Arabidopsis genome contains 15 genes encoding MLO proteins, with localization in plasma membrane. Phylogenetic analysis revealed four clades of closely-related AtMLO genes. ATMLO4 belongs to the clade I, with AtMLO11 and AtMLO14. The gene is exp…	0.00244236	0.000318796	27	12	20.5657						SBX				55.2675	28.0269	33.3522	126.075	262.103	68.3088	48.6485	67.2631	40.0676	22.6767	47.7411	30.0744	91.2973	96.5636	32.0115	48.3808	12.7758	23.9871				LLHC	LDHC			LDHH_ST	short day	LL23_et_LL12
Cc00_g12270	GSCOCT00008605001~ Putative Transcription factor ICE1~ SCRM~ complete	AT1G12860	Encodes ICE2 (Inducer of CBF Expression 2), a transcription factor of the bHLH family that participates in the response to deep freezing through the cold acclimation-dependent pathway. Overexpression of ICE2 results in increased tolerance to deep freezing stress after cold acclimation.	0.00773615	0.00129806	27	12	207.264										518.213	368.162	539.694	706.849	1038.59	652.833	569.609	445.988	553.636	386.68	560.941	813.413	995.578	1064.75	393.983	568.936	279.604	274.982				LLHC	LDHC		LDHH_SM	LDHH_ST	short day	LL23_et_LL12
Cc11_g05440	GSCOCT00020500001~ Putative phagocytic receptor 1b~ phg1b~ complete	AT1G14670	Endomembrane protein 70 protein family;(source:Araport11)	0.0108993	0.00195388	27	13.5	25.7441		CBS1								116.38	76.9834	85.3313	128.04	234.004	118.03	117.113	156.382	121.309	124.227	143.363	128.881	161.245	199.587	162.154	158.404	148.767	107.701				LLHC	LDHC			LDHH_ST	short day	LL23_et_LL12
Cc05_g14320	GSCOCT00038832001~ 65-kDa microtubule-associated protein 1~ MAP65-1~ complete	AT1G14690	microtubule-associated protein 65-7;(source:Araport11)	8.21581e-05	5.12009e-06	27	12	353.643										640.425	463.262	1003.26	1100.16	1616.44	1265.45	859.476	1022.53	468.528	456.468	345.778	794.89	966.021	1191.98	763.849	408.96	309.229	312.608
Cc04_g05380	GSCOCT00022288001~ unknown protein; BEST Arabidopsis thaliana protein match is: unknown protein (TAIR:AT1G16170.1); Has 30201 Blast hits to 17322 proteins in 780 species: Archae - 12; Bacteria - 1396; Metazoa - 17338; Fungi - 3422; Plants - 5037; Viruses - 0; Other Eukaryotes - 2996 (source: NCBI BLink).~ unknown_gene~ complete	AT1G16170	ephrin-A3 protein;(source:Araport11)	0.0143938	0.00272509	27	16.5	236.377										423.607	264.905	352.245	439.988	1236.51	702.603	526.461	733.074	444.955	486.086	484.992	715.946	893.486	984.655	851.259	800.956	816.304	397.19				LLHC	LDHC		LDHH_SM	LDHH_ST	short day	LL23_et_LL12
Cc05_g10240	GSCOCT00021483001~ RING/U-box superfamily protein~ SIP5~ complete	AT1G17145	RING/U-box superfamily protein;(source:Araport11)	0.00361199	0.000515555	27	15	56.4357										217.552	131.072	207.542	277.48	328.623	248.632	290.497	169.181	282.57	169.087	125.021	233.571	277.616	385.567	293.686	293.915	159.605	191.634				LLHC	LDHC		LDHH_SM		short day	LL23_et_LL12
Cc04_g07750	GSCOCT00022609001~ Probable calcium-binding protein CML15~ CML15~ complete	AT1G18530	Calmodulin like protein. Paralog of CML16. Expression in flowers is restricted to anthers and mature pollen.	0.0462691	0.0111521	21	12	3.42042		CBS1								14.0979	11.003	4.63654	11.5275	26.9742	0.42304	6.33241	15.2812	20.9415	3.9603	8.44195	4.79995	20.6389	42.1947	7.45317	8.88757	2.27212	7.77161				LLHC	LDHC		LDHH_SM	LDHH_ST	short day	LL23_et_LL12
Cc10_g12060	GSCOCT00031889001~ Protein disulfide-isomerase~ PDI~ complete	AT1G21750	Encodes a protein disulfide isomerase-like (PDIL) protein, a member of a multigene family within the thioredoxin (TRX) superfamily; isoform contains non-consensus GA donor splice site at intron 9. Transcript levels for this gene are up-regulated in response to three different chemical inducers of ER stress (dithiothreitol, beta-mercaptoethanol, and tunicamycin). Neither AtIRE1-2 nor AtbZIP60 appe…	6.04688e-06	2.17529e-07	27	15	1276.9										1942.47	1698.52	2722.35	3539.19	8126.88	4765.45	4870.98	3749.63	2050.68	1702.69	2071.41	2220.13	3658.7	4089.1	3367.03	3992.22	2558.11	3320.63				LLHC	LDHC		LDHH_SM	LDHH_ST	short day	LL23_et_LL12
Cc06_g09560	GSCOCT00041898001~ Aldehyde dehydrogenase family 2 member C4~ ALDH2C4~ complete	AT1G23800	Encodes a mitochondrial aldehyde dehydrogenase; nuclear gene for mitochondrial product.	0.0427468	0.010193	27	13.5	74.4862										98.6013	73.567	15.3339	243.038	500.407	316.089	158.777	97.0058	139.067	67.5879	44.257	53.0707	180.866	200.853	86.0528	67.9071	34.6499	35.2919				LLHC	LDHC		LDHH_SM	LDHH_ST	short day	LL23_et_LL12
Cc11_g13750	GSCOCT00032143001~ Probable beta-1,3-galactosyltransferase 18~ B3GALT18~ complete	AT1G27120	Encodes a Golgi-localized hydroxyproline-O-galactosyltransferase.	0.000734376	7.51199e-05	27	13.5	23.7301				Gbox	PBX					39.3265	10.7409	23.0247	67.0039	82.5584	50.2075	46.2955	51.4516	29.6756	16.6947	4.83764	37.8794	64.5853	76.8684	45.5497	32.1073	12.5733	8.50667				LLHC	LDHC		LDHH_SM	LDHH_ST	short day	LL23_et_LL12
Cc06_g22300	GSCOCT00017184001~ Putative F-box protein At5g07610~ At5g07610~ complete	AT1G32420	F-box and associated interaction domains-containing protein;(source:Araport11)	1.32374e-05	5.51866e-07	27	10.5	14.1872			CBS2							28.0825	42.0326	51.7771	62.698	81.7049	46.5286	31.4811	32.7158	26.1368	24.3504	35.7124	48.9668	49.9938	91.4101	30.9303	41.0661	20.7545	27.9181
Cc02_g10580	GSCOCT00029514001~ Putative Poly(rC)-binding protein 3~ PCBP3~ complete	AT1G33680	KH domain-containing protein;(source:Araport11)	0.0285527	0.00625738	27	12	59.1281							TBX			179.646	100.819	154.546	212.643	329.732	169.753	183.971	163.553	162.406	100.472	134.577	186.752	288.012	305.426	146.779	230.411	108.85	99.9868				LLHC	LDHC		LDHH_SM	LDHH_ST	short day	LL23_et_LL12
Cc11_g06400	GSCOCT00020652001~ Putative G-type lectin S-receptor-like serine/threonine-protein kinase At1g34300~ At1g34300~ complete	AT1G34300	lectin protein kinase family protein;(source:Araport11)	0.00915238	0.00159469	27	12	18.3491				Gbox		SBX				56.3108	14.1052	48.0897	53.4829	70.9713	60.2267	40.3345	61.3793	10.3303	10.046	54.5107	46.56	40.6466	85.5348	36.3114	33.3521	17.0409	28.0427				LLHC	LDHC		LDHH_SM	LDHH_ST	short day	LL23_et_LL12
Cc10_g06880	GSCOCT00034601001~ Phosphate-responsive 1 family protein~ unknown_gene~ complete	AT1G35140	EXL1 is involved in the C-starvation response. Phenotypic changes of an exl1 loss of function mutant became evident only under corresponding experimental conditions. For example, the mutant showed diminished biomass production in a short-day/low light growth regime, impaired survival during extended night, and impaired survival of anoxia stress.	0.0439994	0.0105068	27	13.5	8.52534							TBX			5.0972	2.59313	2.73947	34.2843	215.466	13.1478	8.41518	11.3879	16.4855	1.12944	1.04313	13.4325	35.1423	38.5619	2.18141	11.2781	7.95243	3.76046				LLHC	LDHC		LDHH_SM	LDHH_ST	short day	LL23_et_LL12
Cc05_g04330	GSCOCT00031655001~ L-ascorbate oxidase homolog~ Bp10~ complete	AT1G41830	SKU5-similar 6;(source:Araport11)	0.00195072	0.000244479	27	13.5	288.137		CBS1								219.728	128.283	330.68	735.791	871.9	438.782	604.408	463.809	189.289	146.192	206.842	340.771	559.428	995.446	421.406	521.127	210.588	189.342				LLHC	LDHC		LDHH_SM	LDHH_ST	short day	LL23_et_LL12
Cc04_g02930	GSCOCT00021977001~ Probable peptide transporter At1g52190~ At1g52190~ complete	AT1G52190	Encodes a low affinity nitrate transporter that is expressed in the plasma membrane and found in the phloem of the major veins of leaves. It is responsible for nitrate redistribution to young leaves.	0.00259899	0.000343598	27	12	13.9082										13.863	4.69564	19.202	53.99	128.3	52.5173	32.8643	37.7212	10.3207	9.15236	7.32917	13.7437	34.6718	102.641	7.95348	9.54245	0	6.20107				LLHC	LDHC			LDHH_ST	short day	LL23_et_LL12
Cc10_g01050	GSCOCT00024569001~ Mechanosensitive ion channel protein 8~ MSL8~ complete	AT1G53470	mechanosensitive channel of small conductance-like 4;(source:Araport11)	0.00430757	0.000640943	27	9	37.1808										43.5155	109.715	80.8572	116.983	328.934	113.474	46.862	60.312	63.4315	81.8627	91.494	64.9182	102.409	104.991	43.3068	31.5145	11.8499	46.4957
Cc06_g11370	GSCOCT00041667001~ Putative unknown protein; BEST Arabidopsis thaliana protein match is: unknown protein (TAIR:AT1G55160.2); Has 461 Blast hits to 346 proteins in 80 species: Archae - 0; Bacteria - 16; Metazoa - 89; Fungi - 28; Plants - 57; Viruses - 0; Other Eukaryotes - 271 (source: NCBI BLink).~ unknown_gene~ complete	AT1G55160	WAS/WASL-interacting family protein;(source:Araport11)	7.64266e-05	4.66765e-06	24	13.5	17.9294						SBX				14.8983	11.3567	37.5658	39.9014	42.4755	35.2172	11.3037	23.1536	13.2888	14.9793	4.91643	18.4124	35.1912	59.8353	54.5262	21.1163	31.5276	6.43101				LLHC	LDHC		LDHH_SM	LDHH_ST	short day	LL23_et_LL12
Cc05_g15060	GSCOCT00038739001~ Cellulose synthase-like protein E1~ CSLE1~ complete	AT1G55850	encodes a protein similar to cellulose synthase The mRNA is cell-to-cell mobile.	8.62853e-06	3.30426e-07	27	16.5	70.8499						SBX				171.568	78.097	44.8336	179.765	374.343	258.1	195.068	175.838	153.641	106.172	72.5909	81.2522	211.536	228.246	225.195	214.303	160.03	111.233				LLHC	LDHC		LDHH_SM	LDHH_ST	short day	LL23_et_LL12
Cc04_g01720	GSCOCT00021830001~ Coatomer subunit zeta-2~ COPZ2~ complete	AT1G60970	SNARE-like superfamily protein;(source:Araport11)	0.03871	0.00903738	27	13.5	93.0473										176.319	131.535	208.007	425.236	458.008	248.367	246.008	227.414	206.125	148.057	286.312	286.011	413.351	432.694	276.577	303.301	172.912	181.134					LDHC		LDHH_SM	LDHH_ST	short day	LL23_et_LL12
Cc00_g13610	GSCOCT00011114001~ Anthocyanidin reductase~ BAN~ complete	AT1G61720	Negative regulator of flavonoid biosynthesis, mutants accumulate flavonoid pigments in their seed coat, putative oxidoreductase. It is thought that a ternary complex composed of TT2, TT8 and TTG1 is necessary for correct expression of BAN in seed endothelium.	0.000398554	3.56809e-05	27	13.5	1191.2										928.933	239.071	1349.92	1950.84	3635.04	1348.53	2517.88	1938.96	394.542	255.97	162.507	2097.57	3017.24	3260.11	2377.71	1049.08	544.628	403.879				LLHC	LDHC		LDHH_SM	LDHH_ST		LL23_et_LL12
Cc00_g16750	GSCOCT00004879001~ Putative Pentatricopeptide repeat-containing protein At5g13270, chloroplastic~ PCMP-H90~ complete	AT1G68930	pentatricopeptide (PPR) repeat-containing protein;(source:Araport11)	0.00117321	0.000131505	27	12	9.47257										19.1391	36.7826	46.0425	65.3797	83.2344	39.1806	32.2146	46.9873	22.8628	27.3415	32.5394	33.7546	56.7419	90.5673	43.1228	24.2083	39.1111	36.1973				LLHC			LDHH_SM	LDHH_ST	short day	LL23_et_LL12
Cc02_g16850	GSCOCT00014185001~ Probable polyprenol reductase 2~ At2g16530~ complete	AT1G72590	Encodes a polyphenol reductase.	1.29005e-06	3.39881e-08	27	12	33.4085								morning		85.852	99.2108	103.088	134.968	183.744	151.734	87.8443	105.003	62.5031	59.0789	73.4414	98.8891	146.794	179.603	81.9445	97.1601	72.8954	53.7226				LLHC	LDHC			LDHH_ST	short day	LL23_et_LL12
Cc06_g10640	GSCOCT00041753001~ Glucan endo-1,3-beta-glucosidase 13~ At5g56590~ complete	AT2G01630	O-Glycosyl hydrolases family 17 protein;(source:Araport11)	0.00300959	0.000413533	27	12	28.1585										95.048	115.255	115.3	211.05	378.117	149.628	98.4521	120.789	95.1016	87.1266	124.316	92.4575	166.138	196.936	106.84	98.9454	103.872	88.4382				LLHC	LDHC		LDHH_SM	LDHH_ST	short day	LL23_et_LL12
Cc02_g26990	GSCOCT00025010001~ Putative Pentatricopeptide repeat-containing protein At2g21090~ PCMP-E48~ complete	AT2G13600	Encodes a pentatricopeptide repeat protein belonging to the E+ subclass of the P-L-S subfamily. It is localized to the mitochondrion, affects several RNA editing sites, and is required for carbon energy balance in Arabidopsis by maintaining the abundance and/or activity of complexes I, III and IV of the mitochondrial electron transport chain.	0.0038411	0.00055453	24	13.5	8.89762										2.92795	1.27004	22.118	18.1631	29.4935	13.5472	14.5664	1.75047	5.45453	7.41508	0.854119	6.55553	22.2872	22.9608	14.5125	3.78444	3.40818	6.68628				LLHC	LDHC		LDHH_SM	LDHH_ST	short day	LL23_et_LL12
Cc06_g10650	GSCOCT00041752001~ Profilin-1~ PRO1~ complete	AT2G19760	first member of the Arabidopsis profilin multigene family, expressed in all organs of Arabidopsis. Binds poly-L-proline. The first intron of PRF1 enhances gene expression in vegetative tissues.	0.0496217	0.0121842	27	13.5	238.611										459.933	354.414	467.111	785.231	913.658	617.444	727.734	725.718	405.067	343.552	643.368	566.361	995.459	1064.42	649.259	846.935	677.673	355.724				LLHC	LDHC		LDHH_SM	LDHH_ST	short day	LL23_et_LL12
Cc06_g03820	GSCOCT00023678001~ Putative DnaJ homolog subfamily C member 3~ DNAJC3~ complete	AT2G20560	DNAJ heat shock family protein;(source:Araport11)	0.000690051	6.92513e-05	27	12	59.4803				Gbox						276.782	217.478	265.951	620.617	646.618	335.614	253.662	316.025	252.536	246.339	184.403	285.413	347.414	375.371	315.808	269.225	189.165	237.94				LLHC	LDHC		LDHH_SM	LDHH_ST	short day	LL23_et_LL12
Cc10_g02210	GSCOCT00024720001~ Putative Vacuolar proton translocating ATPase 100 kDa subunit~ vatM~ complete	AT2G21410	Vacuolar proton ATPase subunit VHA-a isoform 2. Localized in the tonoplast. Required for efficient nutrient storage but not for sodium accumulation.	0.0427468	0.010193	24	18	39.0544					PBX					106.12	74.395	73.105	125.334	281.45	139.079	134.601	146.965	72.3731	71.726	67.6946	44.1734	64.5889	141.561	73.9314	126.026	109.103	62.7327				LLHC	LDHC		LDHH_SM	LDHH_ST	short day	LL23_et_LL12
Cc10_g03880	GSCOCT00024929001~ Protein of unknown function, DUF617~ unknown_gene~ complete	AT2G21990	MIZU-KUSSEI-like protein (Protein of unknown function, DUF617);(source:Araport11)	0.000183409	1.38186e-05	27	13.5	181.686										107.239	76.4028	104.889	547.323	618.04	370.894	402.303	154.235	209.548	62.9087	31.0117	198.9	402.307	646.143	143.233	186.267	53.6381	75.9048				LLHC	LDHC			LDHH_ST	short day	LL23_et_LL12
Cc08_g01090	GSCOCT00038431001~ LRR receptor-like serine/threonine-protein kinase ERECTA~ ERECTA~ complete	AT2G26330	Homologous to receptor protein kinases. Involved in specification of organs originating from the shoot apical meristem. Contains a cytoplasmic protein kinase catalytic domain, a transmembrane region, and an extracellular leucine-rich repeat. ER has been identified as a quantitative trait locus for transpiration efficiency by influencing epidermal and mesophyll development, stomatal density and po…	0.00300959	0.000413533	27	12	104.858								morning		225.68	219.65	278.684	530.952	578.207	328.77	320.028	392.975	156.471	121.151	96.8045	237.999	336.437	454.976	200.138	144.356	109.172	92.384				LLHC	LDHC		LDHH_SM		short day	LL23_et_LL12
Cc02_g28070	GSCOCT00025170001~ Cell number regulator 6~ CNR6~ complete	AT2G40935	PLAC8 family protein;(source:Araport11)	0.0115016	0.00208953	27	13.5	46.8164										127.05	101.263	133.425	159.448	232.385	183.756	169.143	222.29	106.035	106.233	188.831	158.999	183.328	224.274	185.919	220.618	127.042	98.9973				LLHC	LDHC		LDHH_SM	LDHH_ST		LL23_et_LL12
Cc09_g03830	GSCOCT00017498001~ Protein TIC 20-II, chloroplastic~ TIC20-II~ complete	AT2G47840	Encodes a component of the TIC (translocon at the inner envelope membrane of chloroplasts) protein translocation machinery mediating the protein translocation across the inner envelope of plastids. The Arabidopsis genome encodes four Tic20 homologous proteins, AT1G04940(Tic20-I), AT2G47840(Tic20-II), AT4G03320(Tic20-IV) and AT5G55710(Tic20-V).	0.000842702	8.83014e-05	27	13.5	66.5161							TBX			153.82	130.74	246.737	326.587	392.552	307.328	226.943	387.555	165.049	152.907	350.459	401.445	280.881	451.555	356.974	277.205	318.212	188.034				LLHC	LDHC		LDHH_SM	LDHH_ST	short day	LL23_et_LL12
Cc03_g02470	GSCOCT00025893001~ Bifunctional 3-dehydroquinate dehydratase/shikimate dehydrogenase, chloroplastic~ EMB3004~ complete	AT3G06350	Encodes a bi-functional dehydroquinate-shikimate dehydrogenase enzyme that catalyzes two steps in the chorismate biosynthesis pathway.	0.000898085	9.56872e-05	27	15	260.554						SBX				537.094	340.147	368.46	868.148	1363.5	924.678	835.297	696.963	603.683	374.761	672.795	664.562	880.143	1166.54	889.835	865.302	668.883	507.509				LLHC	LDHC		LDHH_SM	LDHH_ST	short day	LL23_et_LL12
Cc05_g05960	GSCOCT00035184001~ Uncharacterized GPI-anchored protein At4g28100~ At4g28100~ complete	AT3G18050	GPI-anchored protein;(source:Araport11)	0.00895852	0.00154205	27	15	87.0403										81.7984	15.5646	22.2952	254.717	275.795	234.043	176.17	125.017	76.5201	41.6361	23.6063	58.7838	193.013	319.33	209.072	212.851	37.6137	40.8334				LLHC	LDHC		LDHH_SM		short day	LL23_et_LL12
Cc05_g08560	GSCOCT00016880001~ Brassinosteroid-regulated protein BRU1~ XTH15~ complete	AT3G23730	xyloglucan endotransglucosylase/hydrolase 16;(source:Araport11)	0.0112453	0.00202171	27	12	20.4074							TBX			13.8	20.7248	39.7482	43.2587	200.143	57.9382	51.3408	32.4239	13.6119	8.74724	14.8886	32.8131	42.7492	77.8666	20.8354	34.9819	3.97621	6.96516				LLHC	LDHC			LDHH_ST	short day	LL23_et_LL12
Cc01_g00810	GSCOCT00011076001~ Putative Protein midA, mitochondrial~ midA~ complete	AT3G28700	NADH dehydrogenase ubiquinone complex I, assembly factor-like protein (DUF185);(source:Araport11)	0.000371447	3.27911e-05	27	13.5	32.2724										41.8285	35.6928	77.2778	109.974	139.194	67.3658	82.7613	91.8576	43.9443	50.1944	30.8469	81.9632	95.5836	123.932	80.9997	74.8288	76.2468	40.2042				LLHC			LDHH_SM	LDHH_ST	short day	LL23_et_LL12
Cc10_g07770	GSCOCT00034481001~ Uncharacterized protein At3g49720~ At3g49720~ complete	AT3G49720	Encodes CGR2 (cotton Golgi-related 2). CGR2 and a close homologue CGR3 have overlapping roles in plant growth and pectin methylesterification in the Golgi apparatus.	0.0136173	0.00255116	27	13.5	166.865		CBS1								462.142	395.073	517.865	693.515	720.556	699.119	665.896	652.613	448.369	356.613	392.394	543.461	755.541	842.136	629.766	581.083	413.955	521.091				LLHC	LDHC		LDHH_SM	LDHH_ST	short day	LL23_et_LL12
Cc00_g14220	GSCOCT00005204001~ 60S acidic ribosomal protein P1-2~ RPP1B~ complete	AT4G00810	Co-orthologous gene of large ribosomal subunit protein RPP1.	0.00133825	0.000153859	27	12	98.8469										107.404	146.921	290.943	369.035	392.058	170.687	210.462	171.547	183.413	123.01	325.07	407.272	373.806	418.526	331.221	348.805	231.769	177.642				LLHC	LDHC		LDHH_SM	LDHH_ST	short day	LL23_et_LL12
Cc08_g13770	GSCOCT00030306001~ non-yellowing 1~ unknown_gene~ complete	AT4G11910	Acts antagonistically with SGR1 to balance chlorophyll catabolism in chloroplasts with the dismantling and remobilizing of other cellular components in senescing leaf cells.	0.00133825	0.000153859	24	13.5	31.9242								morning		72.4899	121.808	153.222	171.564	192.886	111.215	141.673	72.5555	110.389	47.329	76.3056	75.7732	93.1362	143.549	129.265	106.198	92.5559	72.1326
Cc08_g11190	GSCOCT00027114001~ Calcineurin B-like protein 1~ CBL1~ complete	AT4G17615	Member of AtCBL (Calcineurin B-like Calcium Sensor Proteins) family. Protein level is increased upon high salt, mannitol, and cold stresses. CBL1 interacts with CIPK23 and recruits the kinase to the plasma membrane where the substrate(s) of CIPK23 may reside. CBL1 localization is regulated by protein modification including myristolation and acylation.	1.56709e-05	6.75546e-07	27	12	90.4455										172.584	181.832	254.708	390.863	421.778	288.474	263.389	202.463	171.752	150.477	377.3	298.248	351.315	388.52	365.466	243.423	274.828	142.992				LLHC	LDHC		LDHH_SM	LDHH_ST	short day	LL23_et_LL12
Cc06_g20460	GSCOCT00022979001~ Dihydroorotase, mitochondrial~ PYR4~ complete	AT4G22930	Encodes dihydroorotase (PYR4).	0.000102268	6.74257e-06	27	15	55.6575										89.3323	62.1518	110.984	147.608	166.527	153.458	161.675	164.366	94.2355	91.5681	162.112	121.773	170.037	294.991	229.655	185.475	234.306	103.818				LLHC	LDHC		LDHH_SM	LDHH_ST	short day	LL23_et_LL12
Cc08_g09720	GSCOCT00026918001~ Putative Thioredoxin-related transmembrane protein 2~ tmx2~ complete	AT5G11640	Thioredoxin superfamily protein;(source:Araport11)	9.41039e-06	3.66434e-07	27	13.5	58.5113						SBX				107.038	101.824	213.171	239.662	320.309	183.008	215.84	121.363	105.732	93.2984	109.514	153.8	156.618	242.861	165.406	173.577	150.117	108.551				LLHC	LDHC		LDHH_SM		short day	LL23_et_LL12
Cc00_g25440	GSCOCT00011328001~ Putative uncharacterized protein~ unknown_gene~ complete	#N/A	#N/A	1.69555e-05	7.46955e-07	27	13.5	31.6154										51.9418	69.6817	110.902	126.313	168.632	141.75	85.7509	118.907	61.2316	66.0641	86.7669	104.18	139.945	163.11	105.074	129.372	100.664	66.9637
Cc08_g13180	GSCOCT00030372001~ UDP-glucuronate 4-epimerase 3~ GAE3~ complete	AT1G02000	UDP-D-glucuronate 4-epimerase The mRNA is cell-to-cell mobile.	0.0115016	0.00208953	27	13.5	248.3										731.931	377.826	468.117	1014.14	1421.3	972.036	622.684	777.479	657.187	465.783	412.233	566.55	1242.97	1224.56	649.233	479.82	444.527	390.33				LLHC	LDHC		LDHH_SM	LDHH_ST	short day
Cc01_g21550	GSCOCT00004967001~ Putative Pentatricopeptide repeat-containing protein At1g02370, mitochondrial~ At1g02370~ complete	AT1G02370	Tetratricopeptide repeat (TPR)-like superfamily protein;(source:Araport11)	0.00612969	0.000982405	27	12	21.6489						SBX	TBX			44.051	18.2243	66.7758	62.1805	70.8956	57.1427	64.2509	52.3107	35.4616	42.0237	29.5137	83.6996	109.108	86.4065	64.9109	54.7897	44.3406	44.0831				LLHC	LDHC		LDHH_SM	LDHH_ST	short day	LL23_et_LL12
Cc06_g04330	GSCOCT00023748001~ S-adenosylmethionine synthase 2~ SAMS2~ complete	AT1G02500	encodes a S-adenosylmethionine synthetase. SAM1 is regulated by protein S-nitrosylation. The covalent binding of nitric oxide (NO) to the Cys114 residue inhibits the enzyme activity.	0.0472905	0.0114837	27	12	786.792										2072.17	2301.32	1984.49	3801.31	14566.7	3017.14	2707.58	2736.89	1927.51	1977.31	4763.23	4054	5235.23	4216.79	2568.52	3259.75	2378.59	2315.79				LLHC	LDHC		LDHH_SM	LDHH_ST	short day	LL23_et_LL12
Cc01_g17850	GSCOCT00016274001~ Cysteine-rich repeat secretory protein 3~ CRRSP3~ complete	AT1G04520	Encodes a plasmodesmal protein that may be involved in the intercellular movement of molecules through the plasmodesmata.	0.000690051	6.92513e-05	27	9	52.9588						SBX				117.069	127.522	163.854	210.905	552.2	122.52	112.096	98.9594	116.453	77.5361	80.9452	220.248	278.531	174.105	83.6839	102.482	29.8694	84.3373				LLHC	LDHC		LDHH_SM	LDHH_ST	short day	LL23_et_LL12
Cc05_g02520	GSCOCT00020943001~ Protein disulfide isomerase-like 2-3~ PDIL2-3~ complete	AT1G04980	Encodes a protein disulfide isomerase-like (PDIL) protein, a member of a multigene family within the thioredoxin (TRX) superfamily. Transcript levels for this gene are up-regulated in response to three different chemical inducers of ER stress (dithiothreitol, beta-mercaptoethanol, and tunicamycin). AtIRE1-2 does not appear to be required for this response, but the atbzip60 mutant has a diminished…	0.000523128	4.98463e-05	27	13.5	223.813								morning		456.7	340.096	707.24	1777.68	1932.68	757.226	636.679	661.082	544.605	402.753	379.603	740.936	933.394	829.976	687.823	673.27	406.397	508.028				LLHC	LDHC		LDHH_SM	LDHH_ST	short day	LL23_et_LL12
Cc02_g35010	GSCOCT00011811001~ Putative Pentatricopeptide repeat-containing protein At1g09820~ At1g09820~ complete	AT1G05670	Pentatricopeptide repeat (PPR-like) superfamily protein;(source:Araport11)	0.0140686	0.00263812	27	12	15.5821						SBX	TBX	morning		20.881	12.061	45.4395	37.229	55.7408	43.8839	22.3004	28.9303	25.3697	17.4677	3.60549	60.6017	64.6316	45.3197	28.7165	13.6074	9.74086	24.2052				LLHC			LDHH_SM		short day	LL23_et_LL12
Cc02_g07120	GSCOCT00009474001~ 18.5 kDa class I heat shock protein~ HSP18.5-C~ complete	AT1G07400	HSP20-like chaperones superfamily protein;(source:Araport11)	0.000785774	8.14582e-05	27	9	473.918		CBS1								742.295	1665.73	1188.11	2712.33	2958.54	907.856	777.47	829.497	693.466	777.478	1404.29	1618.83	2600.22	1352.2	824.697	1363.96	1103.42	782.822
Cc01_g12190	GSCOCT00028146001~ Putative Pentatricopeptide repeat-containing protein At1g07740, mitochondrial~ At1g07740~ complete	AT1G07730	Disease resistance-responsive (dirigent-like protein) family protein;(source:Araport11)	2.28268e-05	1.05957e-06	27	10.5	16.5632										10.9216	15.6312	44.515	43.5772	47.7369	22.0833	17.5522	11.3617	14.2547	12.1305	11.1406	31.1345	59.1132	55.7311	16.2774	17.7032	0	16.7027				LLHC			LDHH_SM	LDHH_ST		LL23_et_LL12
Cc04_g16330	GSCOCT00035719001~ Thioredoxin-like 1-2, chloroplastic~ Os03g0326500~ complete	AT1G08570	Encodes a member of the thioredoxin family protein. Located in the chloroplast. Shows high activity towards the chloroplast 2-Cys peroxiredoxin A, and poor activity towards the chloroplast NADP-malate dehydrogenase. The mRNA is cell-to-cell mobile.	0.00513989	0.00079461	24	18	204.235										486.203	127.912	204.662	288.244	858.61	814.63	476.687	307.227	702.163	741.168	172.272	141.103	849.122	792.666	775.418	534.942	747.498	416.098				LLHC	LDHC		LDHH_SM	LDHH_ST	short day	LL23_et_LL12
Cc04_g06520	GSCOCT00022441001~ Pentatricopeptide repeat-containing protein At4g02750~ PCMP-H24~ complete	AT1G09410	pentatricopeptide (PPR) repeat-containing protein;(source:Araport11)	9.06814e-06	3.4843e-07	27	12	24.8272						SBX				13.8052	6.72028	34.0852	76.409	84.8566	38.1983	37.5134	22.2197	13.3494	16.3273	6.07216	23.8882	67.8837	63.6752	53.0943	29.8668	16.5485	12.6149				LLHC	LDHC		LDHH_SM	LDHH_ST	short day	LL23_et_LL12
Cc02_g12360	GSCOCT00029292001~ Sugar carrier protein C~ STC~ complete	AT1G11260	Encodes a H+/hexose cotransporter. The mRNA is cell-to-cell mobile.	0.000690051	6.92513e-05	27	12	513.239										575.454	547.374	850.446	989.744	1664.88	1192.73	1080.19	611.397	491.057	569.216	1550.68	2292.05	2301.03	1823.1	850.738	1085.24	514.333	619.092				LLHC	LDHC		LDHH_SM	LDHH_ST	short day	LL23_et_LL12
Cc11_g17210	GSCOCT00038281001~ Putative unknown protein; BEST Arabidopsis thaliana protein match is: unknown protein (TAIR:AT1G24270.1); Has 30201 Blast hits to 17322 proteins in 780 species: Archae - 12; Bacteria - 1396; Metazoa - 17338; Fungi - 3422; Plants - 5037; Viruses - 0; Other Eukaryotes - 2996 (source: NCBI BLink).~ unknown_gene~ complete	AT1G12020	hypothetical protein;(source:Araport11)	1.59312e-07	2.50605e-09	27	16.5	127.601						SBX	TBX			157.521	94.911	218.654	340.752	548.742	457.217	457.093	335.852	228.231	143.755	90.4716	300.082	510.122	363.017	350.192	426.463	247.752	179.296				LLHC	LDHC		LDHH_SM	LDHH_ST	short day	LL23_et_LL12
Cc11_g09360	GSCOCT00032744001~ Putative E3 ubiquitin-protein ligase RHA2A~ RHA2A~ complete	AT1G15100	Encodes a putative RING-H2 finger protein RHA2a.	0.00612969	0.000982405	27	10.5	190.706							TBX			232.902	530.127	444.438	830.439	875.624	303.115	400.599	198.382	423.627	246.926	1287.36	728.231	1683.07	876.06	414.132	891.855	397.618	269.045				LLHC	LDHC		LDHH_SM	LDHH_ST	short day	LL23_et_LL12
Cc06_g07600	GSCOCT00031241001~ Putative BEST Arabidopsis thaliana protein match is: Sterile alpha motif (SAM) domain-containing protein (TAIR:AT1G15760.1); Has 35333 Blast hits to 34131 proteins in 2444 species: Archae - 798; Bacteria - 22429; Metazoa - 974; Fungi - 991; Plants - 531; Viruses - 0; Other Eukaryotes - 9610 (source: NCBI BLink).~ unknown_gene~ complete	AT1G15760	Sterile alpha motif (SAM) domain-containing protein;(source:Araport11)	3.23955e-05	1.64435e-06	27	12	340.979					PBX	SBX	TBX			170.064	120.584	703.264	684.729	1220.63	454.38	359.935	258.853	170.086	143.265	166.541	944.962	1207.86	824.247	338.109	245.309	144.626	89.1777
Cc02_g09270	GSCOCT00029679001~ Mitochondrial glycoprotein family protein~ unknown_gene~ complete	AT1G15870	Mitochondrial glycoprotein family protein;(source:Araport11)	3.15511e-07	5.89879e-09	27	10.5	63.7158		CBS1					TBX			33.4971	34.1959	139.847	163.62	173.281	85.0032	66.5945	69.5462	40.128	36.0686	61.3589	170.142	240.426	134.328	105.785	40.5772	17.4121	38.6467					LDHC		LDHH_SM	LDHH_ST	short day	LL23_et_LL12
Cc06_g09160	GSCOCT00041950001~ Putative Pentatricopeptide repeat-containing protein At4g13650~ PCMP-H42~ complete	AT1G16480	Tetratricopeptide repeat (TPR)-like superfamily protein;(source:Araport11)	0.000205135	1.57816e-05	27	12	14.65							TBX	morning		15.1456	7.56003	26.978	45.1533	48.5305	31.4359	25.5163	14.2051	14.7584	5.48295	24.8214	9.05533	45.0306	38.3049	25.861	15.9612	6.24834	10.7373				LLHC	LDHC		LDHH_SM		short day
Cc02_g15560	GSCOCT00014010001~ Ras-related protein RABA1c~ RABA1C~ complete	AT1G16920	small GTP-binding protein (Rab11)similar to YPT3/RAB11 proteins in yeast and mammals, respectively. YPT3/RAB11 is involved in intracellular protein trafficking.	0.0198293	0.00402347	27	12	147.245						SBX				388.179	287.659	552.405	669.819	753.519	446.645	561.119	462.79	399.422	322.735	550.166	617.884	624.849	596.075	538.978	525.581	333.794	278.101				LLHC			LDHH_SM	LDHH_ST	short day	LL23_et_LL12
Cc00_g18080	GSCOCT00007955001~ Putative Germin-like protein subfamily T member 2~ At1g18980~ complete	AT1G18970	Encodes a germin-like protein with possible oxalate oxidase activity (based on GenBank record).	0.0178578	0.00353748	27	12	54.7886										35.7195	3.34745	138.869	138.365	202.24	179.763	48.748	82.5619	9.03766	11.0909	12.9175	198.405	206.956	131.631	50.6935	46.7757	2.84015	15.9551				LLHC	LDHC		LDHH_SM	LDHH_ST	short day	LL23_et_LL12
Cc02_g13540	GSCOCT00029137001~ unknown protein; Has 22 Blast hits to 22 proteins in 10 species: Archae - 0; Bacteria - 0; Metazoa - 0; Fungi - 0; Plants - 22; Viruses - 0; Other Eukaryotes - 0 (source: NCBI BLink).~ unknown_gene~ complete	AT1G28250	transmembrane protein;(source:Araport11)	0.0103099	0.0018265	27	13.5	20.8944		CBS1								27.7452	29.6534	52.653	76.3995	126.857	67.7249	57.2538	19.8184	55.9028	30.1023	55.9379	33.4009	91.693	65.8869	74.0301	73.1426	54.0716	59.4942				LLHC	LDHC			LDHH_ST	short day	LL23_et_LL12
Cc02_g13750	GSCOCT00029101001~ unknown protein; LOCATED IN: chloroplast; BEST Arabidopsis thaliana protein match is: unknown protein (TAIR:AT1G28395.4); Has 74 Blast hits to 74 proteins in 10 species: Archae - 0; Bacteria - 0; Metazoa - 0; Fungi - 0; Plants - 74; Viruses - 0; Other Eukaryotes - 0 (source: NCBI BLink).~ unknown_gene~ complete	AT1G28395	hypothetical protein;(source:Araport11)	2.89404e-09	1.99014e-11	27	13.5	174.166		CBS1					TBX			85.9767	59.682	301.703	441.849	444.045	292.085	244.063	173.857	104.131	110.383	154.075	307.261	609.594	528.276	419.253	338.214	524.118	121.06				LLHC	LDHC		LDHH_SM	LDHH_ST	short day	LL23_et_LL12
Cc05_g07660	GSCOCT00016762001~ unknown protein; LOCATED IN: chloroplast; BEST Arabidopsis thaliana protein match is: unknown protein (TAIR:AT1G28395.4); Has 74 Blast hits to 74 proteins in 10 species: Archae - 0; Bacteria - 0; Metazoa - 0; Fungi - 0; Plants - 74; Viruses - 0; Other Eukaryotes - 0 (source: NCBI BLink).~ unknown_gene~ complete	AT1G28395	hypothetical protein;(source:Araport11)	0.000457133	4.22024e-05	27	13.5	60.8567							TBX			85.8123	57.9302	154.922	202.972	378.595	186.047	181.16	183.41	127.216	94.5571	167.395	237.262	375.986	330.234	191.062	267.298	342.732	128.324				LLHC	LDHC		LDHH_SM	LDHH_ST	short day	LL23_et_LL12
Cc01_g13720	GSCOCT00028349001~ Plant protein of unknown function (DUF641)~ unknown_gene~ complete	AT1G29300	intracellular protein transporter, putative (DUF641);(source:Araport11)	0.016973	0.00331553	27	10.5	65.1253						SBX				73.0795	80.6883	223.985	271.366	287.351	99.9035	99.8511	103.118	95.3961	74.613	194.041	304.535	307.354	222.556	82.2853	116.507	78.348	47.9633
Cc10_g14560	GSCOCT00033595001~ Histidine decarboxylase~ HDC~ complete	AT1G43710	Encodes a serine decarboxylase that is involved in ethanolamine metabolism and is crucial for plant growth.	2.56941e-05	1.22689e-06	27	9	151.914										110.524	269.98	616.341	584.206	616.654	232.918	164.519	105.031	134.763	153.343	300.072	674.516	912.365	355.223	221.826	288.513	239.111	178.802				LLHC	LDHC		LDHH_SM	LDHH_ST	short day	LL23_et_LL12
Cc01_g11370	GSCOCT00024265001~ Ubiquitin-conjugating enzyme E2 19~ UBC19~ complete	AT1G50490	Encodes one of two ubiquitin-conjugating enzymes belonging to the E2-C gene family (the other being UBC19). Transcript is always found in diving cells, but also in other non-dividing cells.	6.57601e-06	2.41651e-07	27	12	138.714										145.37	107.648	182.815	589.838	658.674	443.568	269.358	95.7001	175.201	108.811	102.797	229.743	420.841	302.307	262.265	189.95	91.4054	104.024				LLHC	LDHC		LDHH_SM	LDHH_ST	short day	LL23_et_LL12
Cc07_g09810	GSCOCT00037195001~ Dihydroflavonol-4-reductase~ DFRA~ complete	AT1G61720	Negative regulator of flavonoid biosynthesis, mutants accumulate flavonoid pigments in their seed coat, putative oxidoreductase. It is thought that a ternary complex composed of TT2, TT8 and TTG1 is necessary for correct expression of BAN in seed endothelium.	0.0198293	0.00402347	27	13.5	519.435				Gbox						741.481	216.513	977.099	1076.88	1579.32	639.347	1051.33	1311.46	328.425	305.551	154.481	1197.86	1529.58	1508.48	1048.06	779.962	421.924	312.788				LLHC	LDHC		LDHH_SM	LDHH_ST		LL23_et_LL12
Cc08_g14640	GSCOCT00030198001~ Putative AT hook motif DNA-binding family protein~ ESC~ complete	AT1G63470	AT hook motif DNA-binding family protein;(source:Araport11)	0.031586	0.00708095	24	10.5	67.4639							TBX			237.206	191.638	301.875	388.789	544.093	179.818	192.903	268.086	257.047	167.299	325.038	341.024	408.853	317.548	208.759	248.287	135.824	203.139				LLHC	LDHC		LDHH_SM	LDHH_ST	short day	LL23_et_LL12
Cc08_g15600	GSCOCT00035499001~ 6-phosphogluconate dehydrogenase, decarboxylating~ gnd~ complete	AT1G64190	6-phosphogluconate dehydrogenase family protein;(source:Araport11)	0.0209126	0.00428913	27	12	195.196										626.376	485.49	764.056	843.612	2234.05	818.413	667.916	800.483	822.584	698.284	1192.67	1591.56	1703.08	1183.86	1163.97	953.864	563.557	638.151				LLHC	LDHC		LDHH_SM	LDHH_ST	short day	LL23_et_LL12
Cc08_g01400	GSCOCT00038393001~ Putative Solute carrier family 25 member 44~ SLC25A44~ complete	AT1G72820	Mitochondrial substrate carrier family protein;(source:Araport11)	0.000523128	4.98463e-05	27	12	110.093				Gbox			TBX			242.64	234.65	404.492	460.282	626.407	362.122	363.824	318.463	324.237	305.359	251.119	542.063	842.25	700.655	355.619	446.503	359.406	314.107				LLHC	LDHC		LDHH_SM	LDHH_ST	short day	LL23_et_LL12
Cc00_g01240	GSCOCT00007171001~ Putative Uncharacterized mitochondrial carrier YMR166C~ YMR166C~ complete	AT1G74240	Mitochondrial substrate carrier family protein;(source:Araport11)	5.53802e-07	1.20438e-08	27	13.5	85.3759										72.3176	109.111	192.677	264.686	364.624	167.641	179.567	110.092	107.88	85.9998	107.968	191.552	316.348	266.844	265.233	188.908	183.449	106.729				LLHC	LDHC			LDHH_ST	short day	LL23_et_LL12
Cc02_g31780	GSCOCT00027494001~ Pollen-specific protein SF21~ SF21~ complete	AT2G19620	Plays a role in dehydration stress response.	0.0496217	0.0121842	27	10.5	56.9816	EE									166.709	109.813	78.5481	345.518	373.798	189.543	98.8083	119.313	120.962	110.871	79.9446	122.57	294.705	188.275	100.4	112.64	52.2588	52.5259				LLHC	LDHC		LDHH_SM		short day	LL23_et_LL12
Cc06_g11070	GSCOCT00041700001~ Probable protein arginine N-methyltransferase 1~ PRMT1~ complete	AT2G19670	protein arginine methyltransferase 1A;(source:Araport11)	1.29005e-06	3.39881e-08	27	12	146.326							TBX			266.85	194.646	480.806	449.286	522.121	389.126	290.388	341.637	250.983	218.935	292.74	550.939	681.145	626.248	446.351	303.541	330.996	246.153				LLHC	LDHC		LDHH_SM	LDHH_ST	short day	LL23_et_LL12
Cc08_g07700	GSCOCT00025416001~ Putative uncharacterized protein~ unknown_gene~ complete	AT2G24860	DnaJ/Hsp40 cysteine-rich domain superfamily protein;(source:Araport11)	0.0064999	0.00105375	27	12	113.951								morning		125.204	143.512	317.659	403.939	652.442	250.392	245.143	187.473	154.135	127.03	237.218	299.745	469.433	322.506	319.286	333.576	343.559	232.415				LLHC	LDHC		LDHH_SM	LDHH_ST	short day	LL23_et_LL12
Cc08_g00130	GSCOCT00005568001~ Probable receptor-like protein kinase At1g80640~ At1g80640~ complete	AT2G25220	Protein kinase superfamily protein;(source:Araport11)	0.0407113	0.00959911	27	13.5	106.831							TBX			287.958	134.058	184.927	331.018	626.566	353.449	346.94	341.51	236.393	222.862	92.4599	207.002	491.881	438.904	221.886	258.104	102.718	216.124				LLHC	LDHC		LDHH_SM	LDHH_ST	short day	LL23_et_LL12
Cc06_g22690	GSCOCT00040680001~ Calmodulin~ CAM53~ complete	AT2G27030	encodes a calmodulin that has higher affinity to kinesin-like calmodulin binding motor protein than CAM4 or CAM6. The mRNA is cell-to-cell mobile.	0.000345619	3.01248e-05	27	13.5	517.939		CBS1								733.745	1330.44	1725.42	2369.82	3820.68	1985.99	1609.16	1150.59	949.575	514.636	1964.53	2216.08	2644.71	1751.48	1818.27	2320.43	1235.3	842.703				LLHC	LDHC		LDHH_SM		short day	LL23_et_LL12
Cc02_g27690	GSCOCT00025104001~ Zinc finger A20 and AN1 domain-containing stress-associated protein 5~ SAP5~ complete	AT2G27580	Regulated by heat shock.	0.000398554	3.56809e-05	27	10.5	1241.45						SBX				996.053	1399.08	3074.06	5215.17	6186.41	2477.06	2527.78	1584.57	1857.44	1115.2	2699.91	5928.26	7160.3	3013.97	2794.62	3150.51	2221.05	1559.01				LLHC	LDHC		LDHH_SM	LDHH_ST	short day	LL23_et_LL12
Cc01_g04640	GSCOCT00041208001~ Putative Protein of unknown function (DUF1635)~ unknown_gene~ complete	AT2G28140	enabled-like protein (DUF1635);(source:Araport11)	0.00294631	0.000398759	27	10.5	6.44672										0.51895	3.48451	17.0149	11.0979	50.9184	6.20322	4.02009	3.56429	1.51188	3.11214	3.41411	8.6954	16.1451	13.8701	0.213234	0	2.27212	0.456645
Cc08_g05920	GSCOCT00024390001~ Abscisic acid 8'-hydroxylase 1~ CYP707A1~ complete	AT2G29090	Encodes a protein with ABA 8'-hydroxylase activity, involved in ABA catabolism. Member of the CYP707A gene family. This gene predominantly accumulates in dry seeds and is up-regulated immediately following imbibition. CYP707A2 appears to play a major role in the rapid decrease in ABA levels during early seed imbibition.	0.0067082	0.00109184	27	9	19.5729				Gbox				morning		44.3673	34.1512	49.9902	237.849	506.151	51.4698	16.436	15.7712	29.4794	35.8343	25.4513	99.2645	216.859	30.7159	31.9916	25.1446	1.70409	23.4451				LLHC			LDHH_SM	LDHH_ST	short day	LL23_et_LL12
Cc08_g12440	GSCOCT00030483001~ Putative glucuronosyltransferase PGSIP7~ PGSIP7~ complete	AT2G35710	Nucleotide-diphospho-sugar transferases superfamily protein;(source:Araport11)	1.02839e-05	4.06192e-07	27	10.5	77.014										37.713	32.4348	171.209	134.797	315.897	103.087	61.6047	58.6929	16.4931	40.8478	105.071	228.476	252.707	168.341	59.9687	44.076	52.6947	43.8782				LLHC	LDHC		LDHH_SM	LDHH_ST	short day	LL23_et_LL12
Cc02_g06780	GSCOCT00039228001~ 60S acidic ribosomal protein P0~ RPP0A~ complete	AT2G40010	Ribosomal protein L10 family protein;(source:Araport11)	0.000645042	6.38194e-05	27	12	934.721										1569.3	1659.02	3480.54	4008.53	4032.23	2261.7	2349.33	2525.84	1929.33	1620.84	3256.12	4407.13	4672.32	3558.66	2974.56	3033.23	3003.8	1823.08				LLHC	LDHC		LDHH_SM	LDHH_ST	short day	LL23_et_LL12
Cc06_g18830	GSCOCT00028912001~ Putative Uncharacterized protein At5g39865~ At5g39865~ complete	AT2G41330	Glutaredoxin family protein;(source:Araport11)	0.00457212	0.000688755	27	16.5	202.907										813.386	404.788	849.231	770.48	1598.82	1159.02	1324.69	974.689	886.018	562.689	474.627	859.347	1452.07	962.67	735.041	966.949	857.486	841.566				LLHC	LDHC		LDHH_SM	LDHH_ST	short day	LL23_et_LL12
Cc07_g15940	GSCOCT00037630001~ Putative Cytochrome P450 84A1~ CYP84A1~ complete	AT2G45550	member of CYP76C	0.0343159	0.00776669	27	12	10.1731										14.2221	3.29011	11.0828	22.0184	39.8379	12.8138	25.7575	8.59467	17.8609	5.38895	5.40824	34.2381	50.6793	26.5284	29.2192	7.4513	5.68031	9.25296								LDHH_ST	short day	LL23_et_LL12
Cc08_g02630	GSCOCT00037743001~ Putative Carboxylesterase 1~ CXE1~ complete	AT2G45600	alpha/beta-Hydrolases superfamily protein;(source:Araport11)	2.6969e-06	8.27605e-08	27	10.5	115.757										257.156	261.531	429.68	414.483	477.685	329.477	246.669	209.787	164.193	234.174	202.83	450.553	479.853	456.916	374.349	258.543	182.86	218.123				LLHC	LDHC		LDHH_SM	LDHH_ST	short day	LL23_et_LL12
Cc01_g16080	GSCOCT00016483001~ Protein of unknown function, DUF538~ unknown_gene~ complete	AT3G07460	transmembrane protein, putative (Protein of unknown function, DUF538);(source:Araport11)	0.00151716	0.000179775	27	12	98.4777				Gbox			TBX	morning		253.43	108.45	107.575	623.513	690.533	322.158	200.483	144.239	187.888	170.009	147.246	208.307	618.446	336.011	259.134	225.852	177.063	175.78
Cc02_g01190	GSCOCT00019930001~ Protein yippee-like At4g27745~ At4g27745~ complete	AT3G08990	Yippee family putative zinc-binding protein;(source:Araport11)	0.00266406	0.000356437	27	12	81.8631										170.738	94.2003	186.963	396.178	492.726	210.862	148.568	214.696	149.519	130.775	97.9181	200.47	383.15	275.572	191.2	254.811	137.392	115.847				LLHC	LDHC		LDHH_SM		short day	LL23_et_LL12
Cc05_g13710	GSCOCT00021027001~ Putative Expression of the gene is downregulated in the presence of paraquat, an inducer of photoxidative stress.~ unknown_gene~ complete	AT3G20340	Expression of the gene is downregulated in the presence of paraquat, an inducer of photoxidative stress.	0.000221049	1.72244e-05	27	9	11.0492										3.47992	2.60354	31.4708	48.2764	124.617	9.56975	1.49952	11.424	4.77291	0.263341	20.4641	48.2778	48.4523	8.67971	0.727136	0.320268	0	1.25349				LLHC	LDHC		LDHH_SM	LDHH_ST	short day	LL23_et_LL12
Cc05_g00550	GSCOCT00017093001~ Predicted protein~ RH53~ complete	AT3G22310	Sequence similarity ot DEAD-box RNA helicases. Binds RNA and DNA. Involved in drought, salt and cold stress responses. The mRNA is cell-to-cell mobile.	4.80096e-05	2.65768e-06	27	13.5	169.818						SBX	TBX	morning		184.053	158.712	453.954	480.842	527.071	436.342	334.181	228.876	223.378	173.096	335.324	584.217	679.651	550.849	560.558	453.811	555.585	232.648				LLHC	LDHC		LDHH_SM	LDHH_ST	short day	LL23_et_LL12
Cc03_g04430	GSCOCT00026163001~ Calmodulin-like protein 8~ CML8~ complete	AT3G22930	Encodes a calmodulin-like protein.	0.00446051	0.000664849	27	13.5	78.4903										88.467	13.5935	17.4139	202.287	858.872	207.514	129.502	96.0257	116.18	35.2575	6.7349	23.7664	422.432	153.337	96.5941	80.0775	17.9067	15.4625				LLHC	LDHC		LDHH_SM	LDHH_ST	short day	LL23_et_LL12
Cc00_g13870	GSCOCT00003223001~ methyltransferases~ unknown_gene~ complete	AT3G53400	peptide upstream protein;(source:Araport11)	0.0349923	0.008004	27	13.5	84.6819										263.918	130.766	86.5987	292.415	575.906	253.45	259.12	278.029	199.923	128.74	151.005	207.964	383.898	365.081	184.849	210.839	178.507	131.343				LLHC	LDHC		LDHH_SM	LDHH_ST	short day	LL23_et_LL12
Cc06_g03070	GSCOCT00023578001~ Diaminopimelate epimerase, chloroplastic~ DAPF~ complete	AT3G53580	diaminopimelate epimerase family protein;(source:Araport11)	0.0472905	0.0114837	27	13.5	67.396					PBX					224.048	189.244	350.503	381.754	476.898	247.889	327.677	311.423	282.451	228.069	445.269	448.133	480.664	442.42	363.254	456.189	409.541	278.793				LLHC	LDHC		LDHH_SM	LDHH_ST	short day	LL23_et_LL12
Cc10_g05190	GSCOCT00034843001~ Putative F-box protein GID2~ GID2~ complete	AT4G24210	F-box protein that is involved in GA signaling. Regulates seed germination. Component of E3 ubiquitin complex. Interacts with DELLA proteins.	0.00283986	0.000383985	27	9	202.674								morning		227.967	308.454	297.301	598.79	745.898	410.424	219.613	165.398	250.556	251.792	853.229	769.115	972.314	620.343	313.325	401.483	333.196	260.751				LLHC	LDHC		LDHH_SM	LDHH_ST	short day	LL23_et_LL12
Cc04_g09520	GSCOCT00022843001~ Ubiquitin-conjugating enzyme E2 27~ UBC27~ complete	AT4G27960	ubiquitin conjugating enzyme	8.21581e-05	5.12009e-06	27	15	104.174										251.205	191.676	330.445	493.119	501.431	476.124	433.811	312.078	338.148	295.873	236.571	340.35	529.618	439.688	497.196	469.957	386.581	308.279				LLHC	LDHC		LDHH_SM	LDHH_ST	short day	LL23_et_LL12
Cc06_g11240	GSCOCT00041681001~ Putative CONTAINS InterPro DOMAIN/s: Fanconi Anaemia group E protein, C-terminal (InterPro:IPR021025); Has 41 Blast hits to 41 proteins in 17 species: Archae - 0; Bacteria - 0; Metazoa - 10; Fungi - 0; Plants - 27; Viruses - 0; Other Eukaryotes - 4 (source: NCBI BLink).~ unknown_gene~ complete	AT4G29560	fanconi anemia group E protein FANCE protein;(source:Araport11)	0.00102703	0.000112251	27	13.5	12.1654						SBX				6.74223	5.4146	16.2916	29.2204	41.1786	31.2069	10.0041	14.9723	11.4694	10.3043	1.13883	8.04866	43.7339	25.2885	30.2051	16.2227	8.94403	13.9968				LLHC	LDHC			LDHH_ST	short day
Cc11_g03880	GSCOCT00033997001~ Putative Pentatricopeptide repeat-containing protein At5g42310, mitochondrial~ At5g42310~ complete	AT4G31850	encodes a protein containing 27 pentatrico-peptide repeat (PPR) motifs. Functions in the stabilization of petL operon RNA and also in the translation of petL.	0.00473513	0.00071433	27	13.5	19.0146										11.0522	8.33816	31.4427	39.3903	47.5016	35.6272	36.2917	19.2689	24.1119	13.3805	13.857	27.7059	64.1077	55.8769	41.7036	45.2273	5.24693	11.3816				LLHC	LDHC		LDHH_SM		short day	LL23_et_LL12
Cc06_g11550	GSCOCT00041645001~ Ribosomal protein S16 family protein~ rpsP~ complete	AT4G34620	Encodes ribosomal protein S16, has embryo-defective lethal mutant phenotype	7.07416e-05	4.25356e-06	27	12	205.968						SBX	TBX			319.216	329.723	711.855	880.348	1035.5	471.081	456.602	544.14	327.362	346.592	567.755	908.895	1034.28	645.453	643.83	814.695	747.53	381.491				LLHC	LDHC		LDHH_SM	LDHH_ST	short day	LL23_et_LL12
Cc04_g05580	GSCOCT00022318001~ Respiratory burst oxidase homolog protein C~ RBOHC~ complete	AT5G07390	respiratory burst oxidase homolog A;(source:Araport11)	0.0136173	0.00255116	27	9	50.1728										145.594	123.561	93.0767	173.211	328.93	127.165	71.7802	67.966	83.0235	140.604	71.2189	169.386	236.905	205.278	47.2045	61.0897	42.9658	47.7483					LDHC			LDHH_ST	short day	LL23_et_LL12
Cc04_g07910	GSCOCT00022630001~ H/ACA ribonucleoprotein complex subunit 2-like protein~ At5g08180~ complete	AT5G08180	Ribosomal protein L7Ae/L30e/S12e/Gadd45 family protein;(source:Araport11)	0.000127094	8.84912e-06	27	15	191.986							TBX			191.135	132.103	566.088	605.021	641.534	466.078	538.25	470.699	327.351	294.716	268.803	617.113	735.116	702.814	720.624	565.246	679.226	287.172				LLHC	LDHC		LDHH_SM	LDHH_ST	short day	LL23_et_LL12
Cc06_g07590	GSCOCT00031243001~ serine-rich protein-related~ unknown_gene~ complete	AT5G11090	serine-rich protein-like protein;(source:Araport11)	0.0121727	0.00223395	27	9	191.837										438.07	344.514	836.965	685.341	1633.41	677.532	289.908	300.471	617.209	741.459	486.285	876.405	1363.15	814.776	471.242	296.732	552.833	557.57				LLHC	LDHC		LDHH_SM	LDHH_ST	short day	LL23_et_LL12
Cc01_g10320	GSCOCT00024120001~ Putative RING finger and CHY zinc finger domain-containing protein 1~ Rchy1~ complete	AT5G18650	Encodes a RING-type E3 ubiquitin ligase that interacts with and ubiquitinates MYB30, leads to MYB30 proteasomal degradation and downregulation of its transcriptional activity. Since MYB30 is a positive regulator of Arabidopsis HR and defence responses, MIEL1 is involved in the negative regulation of these processes. The mRNA is cell-to-cell mobile.	0.000261432	2.13824e-05	27	16.5	111.828										237.294	88.6678	189.349	310.867	1631.49	537.927	351.231	199.533	331.879	236.731	61.088	178.187	1042.16	433.096	505.518	261.969	331.042	188.655				LLHC	LDHC		LDHH_SM	LDHH_ST	short day	LL23_et_LL12
Cc09_g03050	GSCOCT00017596001~ Putative Exosome complex component CSL4~ EXOSC1~ complete	AT5G38890	Nucleic acid-binding, OB-fold-like protein;(source:Araport11)	5.2177e-09	4.08141e-11	27	13.5	110.04							TBX	morning		79.0761	103.486	306.761	516.382	521.313	257.467	213.285	145.516	118.645	84.4869	136.668	282.556	407.507	293.337	336.698	227.709	213.036	111.549				LLHC	LDHC		LDHH_SM	LDHH_ST	short day	LL23_et_LL12
Cc01_g00050	GSCOCT00012435001~ arabinogalactan protein 14~ unknown_gene~ complete	AT5G56540	Encodes arabinogalactan protein (AGP14). Mutants exhibit longer root hairs. The mRNA is cell-to-cell mobile.	0.0271008	0.00587978	27	10.5	619.759										1141.19	1310.29	1284.28	2086.42	2882.18	1908.22	1658.36	1327.32	551.696	1035.55	2171.87	2685.85	3621.25	2800.05	974.661	1530.34	1273.37	696.979				LLHC	LDHC				short day	LL23_et_LL12
Cc01_g16610	GSCOCT00016420001~ Putative Cytochrome P450 82A1 (Fragment)~ CYP82A1~ complete	#N/A	#N/A	0.00157645	0.000187003	27	9	13.321										3.61987	16.2618	30.7878	13.0182	31.2759	29.162	11.8894	2.35288	3.90503	14.631	29.2658	35.0919	40.8567	10.3383	40.5908	17.6336	1.70409	11.2329
Cc01_g05530	GSCOCT00027356001~ Putative Minor histocompatibility antigen H13~ HM13~ complete	AT1G01650	SIGNAL PEPTIDE PEPTIDASE-LIKE 4;(source:Araport11)	4.13035e-05	2.19592e-06	27	10.5	210.524	EE			Gbox			TBX			444.572	523.694	794.736	901.377	1036.52	778.976	463.771	545.853	336.634	465.276	641.565	899.636	885.269	701.778	477.796	682.092	530.116	375.721				LLHC	LDHC		LDHH_SM	LDHH_ST	short day	LL23_et_LL12
Cc03_g03590	GSCOCT00026052001~ Photosystem I reaction center subunit II, chloroplastic~ psaD~ complete	AT1G03130	Encodes a protein predicted by sequence similarity with spinach PsaD to be photosystem I reaction center subunit II (PsaD2)	0.0496217	0.0121842	27	6	11036.2										45833.6	74084.8	88045.4	81986.8	96681.9	44724.6	44835.4	39382.9	65007.4	67085.2	116707	153089	130375	57602.1	55386.6	71990.1	116896	85982.3				LLHC	LDHC		LDHH_SM	LDHH_ST	short day	LL23_et_LL12
Cc02_g34820	GSCOCT00011789001~ Probable protein disulfide-isomerase A6~ PDIL2-2~ complete	AT1G04980	Encodes a protein disulfide isomerase-like (PDIL) protein, a member of a multigene family within the thioredoxin (TRX) superfamily. Transcript levels for this gene are up-regulated in response to three different chemical inducers of ER stress (dithiothreitol, beta-mercaptoethanol, and tunicamycin). AtIRE1-2 does not appear to be required for this response, but the atbzip60 mutant has a diminished…	0.000196808	1.50903e-05	27	12	283.677										586.576	523.226	1161.81	1410.26	1493.69	934.6	950.143	596.59	566.988	517.286	627.39	1096.73	1022.09	907.84	846.329	716.587	532.591	763.448				LLHC	LDHC		LDHH_SM	LDHH_ST	short day	LL23_et_LL12
Cc00_g14260	GSCOCT00010609001~ Pentatricopeptide repeat-containing protein At2g17670~ At2g17670~ complete	AT1G05670	Pentatricopeptide repeat (PPR-like) superfamily protein;(source:Araport11)	0.00457212	0.000688755	27	12	36.0558										39.9455	28.3774	100.758	117.849	161.271	62.5342	55.321	54.5208	54.9955	36.8631	31.5854	103.572	101.916	98.5592	87.7781	40.9208	8.5971	63.9195				LLHC			LDHH_SM		short day	LL23_et_LL12
Cc01_g14460	GSCOCT00028445001~ Ran-binding protein 1 homolog b~ RANBP1B~ complete	AT1G07140	Encodes a putative Ran-binding protein (siRanBP).	1.43965e-05	6.1071e-07	27	10.5	357.128							TBX			790.809	1143.91	1516.78	1550.58	1993.37	1069.28	881.58	1138.65	682.105	832.167	1453.37	1789.25	1654.8	1453.62	1313.46	1343.34	867.587	948.38				LLHC	LDHC		LDHH_SM	LDHH_ST	short day	LL23_et_LL12
Cc01_g14040	GSCOCT00028391001~ Tetratricopeptide repeat (TPR)-like superfamily protein~ unknown_gene~ complete	AT1G07280	Tetratricopeptide repeat (TPR)-like superfamily protein;(source:Araport11)	1.99449e-05	9.12082e-07	27	7.5	461.562										240.024	1024.86	923.306	1299.63	1485.32	843.127	257.453	145.72	261.477	767.506	1452.53	1754.07	802.07	682.193	558.135	320.191	309.185	712.51				LLHC	LDHC		LDHH_SM	LDHH_ST	short day	LL23_et_LL12
Cc01_g11800	GSCOCT00028091001~ L-ascorbate peroxidase 2, cytosolic~ APX2~ complete	AT1G07890	Encodes a cytosolic ascorbate peroxidase APX1. Ascorbate peroxidases are enzymes that scavenge hydrogen peroxide in plant cells. Eight types of APX have been described for Arabidopsis: three cytosolic (APX1, APX2, APX6), two chloroplastic types (stromal sAPX, thylakoid tAPX), and three microsomal (APX3, APX4, APX5) isoforms. At least part of the induction of heat shock proteins during light stres…	0.000261432	2.13824e-05	27	12	3513.29								morning		1871.71	3029.83	5478.22	10473	16089.4	5635.45	3834.22	3673.89	3111.51	2264.46	9053.11	12674.2	12029.9	7595.09	8736.78	7948.9	9359.63	3187.1				LLHC	LDHC		LDHH_SM	LDHH_ST	short day	LL23_et_LL12
Cc01_g09780	GSCOCT00024045001~ Arogenate dehydratase/prephenate dehydratase 6, chloroplastic~ ADT6~ complete	AT1G08250	Encodes a plastid-localized arogenate dehydratase involved in phenylalanine biosynthesis. Although this enzyme has sequence similarity to prephenate dehydratases, it is 98 times more active with arogenate than prephenate in enzymatic assays.	0.000842702	8.83014e-05	27	7.5	170.943										197.966	379.91	337.455	384.922	567.474	213.803	142.372	215.164	109.145	116.57	480.517	674.173	376.727	248.875	120.854	210.589	92.2632	138.583				LLHC	LDHC		LDHH_SM	LDHH_ST	short day	LL23_et_LL12
Cc02_g08980	GSCOCT00029722001~ Phosphoenolpyruvate carboxylase kinase 2~ PPCK2~ complete	AT1G08650	Encodes a phosphoenolpyruvate carboxylase kinase that is expressed at highest levels in leaves. Expression is induced by light. The mRNA is cell-to-cell mobile.	0.00266406	0.000356437	27	10.5	104.388										138.564	285.465	184.993	264.445	698.299	409.385	231.488	134.41	161.468	88.1484	326.396	471.327	423.402	335.29	190.246	177.035	132.843	60.7346				LLHC	LDHC		LDHH_SM	LDHH_ST	short day	LL23_et_LL12
Cc02_g23340	GSCOCT00015026001~ unknown protein; BEST Arabidopsis thaliana protein match is: unknown protein (TAIR:AT1G57765.1); Has 35333 Blast hits to 34131 proteins in 2444 species: Archae - 798; Bacteria - 22429; Metazoa - 974; Fungi - 991; Plants - 531; Viruses - 0; Other Eukaryotes - 9610 (source: NCBI BLink).~ unknown_gene~ complete	AT1G09645	transmembrane protein;(source:Araport11)	0.00183434	0.000226504	27	12	98.7457										301.957	330.025	490.189	592.913	654.026	411.831	356.551	341.552	278.723	233.792	454.541	540.105	431.248	455.576	512.086	421.685	383.378	268.773
Cc08_g13480	GSCOCT00030340001~ Zinc finger A20 and AN1 domain-containing stress-associated protein 7~ SAP7~ complete	AT1G12440	A20/AN1-like zinc finger family protein;(source:Araport11)	0.00183434	0.000226504	27	13.5	123.364						SBX				210.362	342.333	329.748	680.654	909.385	495.397	398.303	370.256	330.139	191.645	437.89	690.221	640.909	502.003	449.424	539.326	423.033	238.846
Cc06_g07760	GSCOCT00031219001~ Arogenate dehydrogenase 2, chloroplastic~ TYRAAT2~ complete	AT1G15710	prephenate dehydrogenase family protein;(source:Araport11)	0.00773615	0.00129806	27	7.5	38.4548				Gbox						89.5015	80.2259	140.34	140.62	214.566	84.3572	62.401	55.8547	86.3688	95.3491	217.307	300.906	116.445	138.206	117.544	105.551	107.588	90.7621				LLHC	LDHC		LDHH_SM	LDHH_ST	short day	LL23_et_LL12
Cc01_g05800	GSCOCT00027401001~ Putative pentatricopeptide repeat-containing protein At1g17630~ PCMP-E72~ complete	AT1G17630	Encodes a PPR protein involved in mitochondrial functioning. Mutants suppress cell wall defects caused by C17 chemical inhibitor. Mutants are defective in cytochrome c maturation and activation of mitochondrial retrograde signalling.	0.00013685	9.6813e-06	27	10.5	14.4597								morning		9.5212	5.00812	35.7601	31.1115	38.5844	31.8533	11.5589	5.5385	10.9502	10.2654	7.30076	27.7798	27.0125	20.8173	15.2122	6.66568	1.70409	3.20232				LLHC	LDHC		LDHH_SM	LDHH_ST	short day	LL23_et_LL12
Cc01_g15960	GSCOCT00016499001~ Probable 3-beta-hydroxysteroid-Delta(8),Delta(7)-isomerase~ At1g20050~ complete	AT1G20050	C-8 sterol isomerase that also plays a role in miRNA function.	7.64266e-05	4.66765e-06	27	10.5	68.0416										126.027	170.529	187.383	277.561	292.895	170.846	164.182	123.901	97.9647	132.321	210.862	453.82	271.268	266.38	176.947	199.937	106.241	153.481					LDHC		LDHH_SM	LDHH_ST	short day	LL23_et_LL12
Cc01_g07400	GSCOCT00030176001~ Alcohol dehydrogenase-like 7~ At5g42250~ complete	AT1G22440	Zinc-binding alcohol dehydrogenase family protein;(source:Araport11)	1.15428e-08	1.08646e-10	27	10.5	247.831										10.2082	101.598	136.837	576.125	791.899	559.116	120.207	37.1595	13.9664	21.2005	119.17	816.224	654.076	447.604	298.657	26.5778	31.1685	29.4398				LLHC	LDHC		LDHH_SM	LDHH_ST	short day	LL23_et_LL12
Cc03_g00340	GSCOCT00025613001~ Ubiquitin-40S ribosomal protein S27a~ UBI3~ complete	AT1G23410	Ribosomal protein S27a / Ubiquitin family protein;(source:Araport11)	0.031586	0.00708095	27	9	704.034							TBX			1512.22	2152.72	3800.25	2842.59	4531.36	1845.83	1975.27	2427.08	1891.53	1591.48	4868.97	7767.08	4208.95	2559.58	2071	3191.87	2429.32	1831.04				LLHC	LDHC		LDHH_SM	LDHH_ST	short day	LL23_et_LL12
Cc04_g06750	GSCOCT00022472001~ T-complex protein 1 subunit delta~ cct4~ complete	AT1G24510	TCP-1/cpn60 chaperonin family protein;(source:Araport11)	0.0115016	0.00208953	27	10.5	218.172				Gbox		SBX				508.129	530.051	968.947	1018.05	1191.57	612.905	567.528	573.198	603.1	529.248	920.815	1315.1	1192.89	883.094	769.185	891.025	814.482	639.322				LLHC	LDHC		LDHH_SM		short day	LL23_et_LL12
Cc02_g13760	GSCOCT00029100001~ unknown protein; LOCATED IN: chloroplast; BEST Arabidopsis thaliana protein match is: unknown protein (TAIR:AT1G28395.4); Has 74 Blast hits to 74 proteins in 10 species: Archae - 0; Bacteria - 0; Metazoa - 0; Fungi - 0; Plants - 74; Viruses - 0; Other Eukaryotes - 0 (source: NCBI BLink).~ unknown_gene~ complete	AT1G28395	hypothetical protein;(source:Araport11)	7.07416e-05	4.25356e-06	27	13.5	42.5735						SBX	TBX			109.899	114.48	164.242	152.221	253.202	241.186	146.644	217.355	115.95	108.018	202.781	357.522	270.157	238.086	190.379	212.062	144.064	110.459				LLHC	LDHC		LDHH_SM	LDHH_ST	short day	LL23_et_LL12
Cc06_g00620	GSCOCT00023247001~ Protein LURP-one-related 15~ At5g01750~ complete	AT1G33840	LURP-one-like protein (DUF567);(source:Araport11)	0.0368142	0.00850618	27	9	414.517				Gbox						705.556	1548.66	1744.14	1562.38	2495.44	1450.71	1215.18	824.841	781.77	985.295	2517.95	3331.9	1973.41	1390.38	1380.78	1592.56	2140.13	1168.01				LLHC			LDHH_SM	LDHH_ST	short day	LL23_et_LL12
Cc00_g24430	GSCOCT00006575001~ 60S ribosomal protein L30~ RPL30~ complete	AT1G36240	Ribosomal protein L7Ae/L30e/S12e/Gadd45 family protein;(source:Araport11)	0.00340111	0.00047917	27	10.5	398.401										681.911	810.762	1692.83	1551.06	2124.73	774.636	827.111	936.395	893.824	711.34	1847.88	2683.27	1937.02	1496.94	1223.68	1687.65	1423.53	849.457				LLHC	LDHC		LDHH_SM	LDHH_ST	short day	LL23_et_LL12
Cc04_g06090	GSCOCT00022390001~ Surfeit locus protein 1~ SURF1~ complete	AT1G48510	Encodes one of two Arabidopsis mitochondrial proteins similar to human SURF1 which is known to be involved in cytochrome c oxidase assembly. Mutations result in defects in hypocotyl elongation and changes in GA homeostasis.	0.00013685	9.6813e-06	27	10.5	34.3655					PBX		TBX			43.2813	53.1079	118.929	125.752	141.983	76.6352	69.7724	52.4283	53.2523	40.2482	106.972	195.259	122.153	81.6291	95.8028	57.8099	48.6605	54.1392				LLHC	LDHC			LDHH_ST	short day	LL23_et_LL12
Cc04_g05660	GSCOCT00022329001~ Calnexin homolog 1~ CNX1~ complete	AT1G56340	Encodes one of three Arabidopsis calreticulins. In CRT-deficient mouse fibroblasts, this protein restores ER Ca2+ levels. Post-transcriptionally regulates together with CRT2 VAMP721/722 levels under ER stress. Loss-of-function results in activation of the ethylene signaling pathway, reduced susceptibility to Verticillium longisporum.	1.2132e-05	4.98482e-07	27	7.5	793.551		CBS1		Gbox						1134.09	1808.53	2300.69	4180.03	5033.17	1151.97	977.955	1050.25	1206.62	1498.3	2853.08	2985.35	2407.28	1483.27	1258.87	1300.79	763.169	1693.29				LLHC	LDHC		LDHH_SM	LDHH_ST	short day	LL23_et_LL12
Cc02_g19130	GSCOCT00014477001~ DNA-directed RNA polymerase II subunit RPB3-A~ RPB36A~ complete	AT1G60850	DNA-directed RNA polymerase family protein;(source:Araport11)	2.77655e-05	1.35325e-06	27	10.5	90.381				Gbox						178.203	138.439	284.762	304.578	385.378	262.517	183.675	157.002	165.176	178.407	230.771	449.403	372.849	324.881	265.047	272.622	201.487	155.114				LLHC	LDHC		LDHH_SM	LDHH_ST	short day	LL23_et_LL12
Cc08_g15050	GSCOCT00035429001~ BTB/POZ domain-containing protein At1g63850~ At1g63850~ complete	AT1G63850	BTB/POZ domain-containing protein;(source:Araport11)	7.64266e-05	4.66765e-06	27	7.5	78.1282										132.207	133.019	211.005	170.176	268.112	93.4319	55.4107	94.6405	107.106	171.542	269.264	269.926	186.044	210.478	56.5129	84.324	70.3276	94.1781				LLHC	LDHC		LDHH_SM	LDHH_ST	short day	LL23_et_LL12
Cc05_g13570	GSCOCT00021044001~ Major facilitator superfamily protein~ unknown_gene~ complete	AT1G64890	Major facilitator superfamily protein;(source:Araport11)	0.00915238	0.00159469	27	9	22.58		CBS1		Gbox						28.3189	44.16	36.8923	117.965	167.025	48.5168	26.859	15.7941	21.8955	24.3521	107.205	136.852	61.4544	57.1642	32.5997	45.8269	26.3889	33.3737				LLHC	LDHC		LDHH_SM	LDHH_ST	short day	LL23_et_LL12
Cc04_g04980	GSCOCT00022238001~ 40S ribosomal protein SA~ 179B~ complete	AT1G72370	acidic protein associated to 40S ribosomal subunit of ribosomes. Involved in polysome formation during active protein synthesis. Expressed in actively growing tissue.	0.0300596	0.00665737	27	10.5	486.101										904.787	1299	2100.04	1926.31	2541.2	1155.07	1101.28	1507.37	1250.49	970.547	2751.29	3705.63	2697.3	1904.44	1542.29	2140.23	1619.93	1203.23				LLHC	LDHC		LDHH_SM	LDHH_ST	short day	LL23_et_LL12
Cc11_g10630	GSCOCT00032552001~ Leucoanthocyanidin reductase~ LAR~ complete	AT1G75280	isoflavone reductase, putative, identical to SP:P52577 Isoflavone reductase homolog P3 (EC 1.3.1.-) {Arabidopsis thaliana}; contains Pfam profile PF02716: isoflavone reductase. Involved in response to oxidative stress. The mRNA is cell-to-cell mobile.	0.00207567	0.000263796	27	12	636.085										928.598	607.757	1537.54	1676.74	4345.57	940.804	1573.48	1656.76	468.829	384.401	620.643	2277.49	2257.12	1681.89	1009.76	730.022	219.289	383.38				LLHC	LDHC		LDHH_SM	LDHH_ST	short day	LL23_et_LL12
Cc10_g02470	GSCOCT00024750001~ conserved peptide upstream open reading frame 5~ unknown_gene~ complete	AT1G75388	#N/A	0.00817491	0.00139065	27	10.5	88.0298						SBX				91.9937	202.744	153.619	553.707	824.193	293.665	216.26	73.7571	251.551	65.134	261.271	359.226	298.855	184.016	224.355	124.245	92.6968	117.851				LLHC	LDHC		LDHH_SM	LDHH_ST	short day	LL23_et_LL12
Cc10_g02460	GSCOCT00024749001~ Putative Ocs element-binding factor 1~ OBF1~ complete	AT1G75390	basic leucine-zipper 44;(source:Araport11)	3.79515e-05	1.99487e-06	27	12	202.181						SBX				255.227	535.34	407.573	1194.34	1571.3	971.121	514.15	412.817	424.743	157.782	609.259	693.456	578.055	556.462	686.519	499.778	304.188	246.414
Cc10_g06770	GSCOCT00034614001~ Putative VQ motif-containing protein~ unknown_gene~ complete	AT1G78310	VQ motif-containing protein;(source:Araport11)	0.0209126	0.00428913	24	1.5	44.3802										100.806	129.599	48.4687	30.2672	144.113	95.5894	82.2168	53.7283	132.548	177.351	186.63	230.817	76.1899	55.288	45.7162	90.5998	125.995	142.668				LLHC	LDHC				short day	LL23_et_LL12
Cc05_g01290	GSCOCT00018202001~ Putative uncharacterized protein~ unknown_gene~ complete	AT1G79200	Encodes a nuclear localized protein involved in auxin-dependent control of cell proliferation in pistil development. Loss of function mutations have increased cell proliferation in the stigma.	0.000523128	4.98463e-05	27	10.5	52.2965		CBS1								91.9241	108.006	182.268	190.817	200.03	184.862	125.981	84.748	94.7126	122.665	60.8486	174.629	172.139	155.687	147.759	103.83	72.0945	107.682				LLHC	LDHC			LDHH_ST	short day	LL23_et_LL12
Cc00_g09040	GSCOCT00012317001~ unknown protein; Has 30201 Blast hits to 17322 proteins in 780 species: Archae - 12; Bacteria - 1396; Metazoa - 17338; Fungi - 3422; Plants - 5037; Viruses - 0; Other Eukaryotes - 2996 (source: NCBI BLink).~ unknown_gene~ complete	AT1G79390	centrosomal protein;(source:Araport11)	0.0244312	0.00518719	27	13.5	62.8667										167.301	173.34	292.001	397.499	480.866	244.61	219.283	207.484	212.781	179.069	356.351	622.838	438.02	319.343	353.242	399.831	344.551	177.966				LLHC	LDHC		LDHH_SM	LDHH_ST	short day	LL23_et_LL12
Cc04_g04730	GSCOCT00022206001~ Major facilitator superfamily protein~ unknown_gene~ complete	AT1G80530	Major facilitator superfamily protein;(source:Araport11)	1.56709e-05	6.75546e-07	27	15	101.391										167.086	129.031	213.008	273.541	419.101	398.733	366.624	287.322	218.796	128.186	217.6	404.264	348.459	357.503	403.369	348.257	274.166	205.286				LLHC	LDHC		LDHH_SM	LDHH_ST	short day	LL23_et_LL12
Cc11_g09560	GSCOCT00032702001~ Putative Uncharacterized amino-acid permease C15C4.04c~ SPBC15C4.04c~ complete	AT2G01170	Encodes a bidirectional amino acid transporter that can transport ala, arg, glu and lys, GABA but not pro with both export and import activity. Its expression is localized in the vascular tissues suggesting a function in amino acids export from the phloem into sink tissue.	7.43421e-07	1.70942e-08	27	9	118.038	EE									89.2985	202.741	370.304	295.622	373.762	229.474	158.918	128.765	113.531	152.954	379.067	590.498	429.07	239.013	240.76	180.22	180.912	175.544				LLHC	LDHC		LDHH_SM	LDHH_ST	short day	LL23_et_LL12
Cc03_g11070	GSCOCT00042059001~ Histone-lysine N-methyltransferase ASHR2~ ASHR2~ complete	AT2G19640	ASH1-related protein 2;(source:Araport11)	1.2132e-05	4.98482e-07	27	13.5	59.8749		CBS1			PBX					38.0588	55.321	136.129	225.798	290.355	145.354	97.1953	77.899	64.5272	55.4146	121.435	342.631	310.903	191.395	231.922	169.675	336.401	60.954				LLHC	LDHC		LDHH_SM	LDHH_ST	short day	LL23_et_LL12
Cc02_g27580	GSCOCT00025090001~ 60S ribosomal protein L31~ RPL31~ complete	AT2G19740	Ribosomal protein L31e family protein;(source:Araport11)	0.0232196	0.00487005	27	12	367.33						SBX				644.218	585.641	1236.08	1592.77	1802.28	860.552	1032	1038.19	891.909	585.634	1588.66	2087.27	1816.91	1495.72	1287.15	1708.53	1558.67	851.349				LLHC	LDHC		LDHH_SM	LDHH_ST	short day	LL23_et_LL12
Cc01_g21260	GSCOCT00005001001~ Putative DnaJ homolog subfamily B member 11~ Dnajb11~ complete	AT2G20560	DNAJ heat shock family protein;(source:Araport11)	4.46185e-05	2.41627e-06	27	10.5	99.1234	EE						TBX			158.103	200.041	317.463	762.39	1322.59	287.91	158.867	159.961	120.349	106.285	278.264	382.12	316.708	243.87	200.132	252.072	140.093	180.384				LLHC	LDHC		LDHH_SM	LDHH_ST	short day	LL23_et_LL12
Cc07_g14300	GSCOCT00036631001~ Putative Cyclin-D2-1~ CYCD2-1~ complete	AT2G22490	encodes a D-type cyclin whose transcription level is regulated by sucrose but not phytohormones or nitrate. Protein physically interacts with CDC2A. CycD2 kinase activity is regulated by sequestration of CycD2 protein in a form inaccessible to immunoprecipitation and probably not complexed to CDC2A.	0.00430757	0.000640943	27	9	2.9082		CBS1				SBX		morning		2.87618	1.9743	3.98363	11.2639	21.3755	0.21152	0.970711	2.63064	1.40179	2.46464	2.18196	15.9514	12.7869	9.2858	1.63608	12.4738	0	2.43985					LDHC		LDHH_SM	LDHH_ST	short day	LL23_et_LL12
Cc06_g18120	GSCOCT00040416001~ Probable calcium-binding protein CML49~ CML49~ complete	AT2G27480	Calcium-binding EF-hand family protein;(source:Araport11)	0.000561401	5.41447e-05	27	10.5	107.888										192.419	286.773	385.022	364.869	418.088	251.461	253.401	316.119	160.337	197.963	674.243	741.581	557.486	553.47	321.292	410.869	476.836	140.726				LLHC	LDHC		LDHH_SM	LDHH_ST	short day	LL23_et_LL12
Cc06_g05600	GSCOCT00043118001~ Zinc finger A20 and AN1 domain-containing stress-associated protein 4~ SAP4~ complete	AT2G27580	Regulated by heat shock.	1.55026e-06	4.2576e-08	27	7.5	701.279		CBS1		Gbox						271.522	953.715	1756.49	1391.27	2258.63	479.206	316.869	386.144	362.325	426.907	2463.9	4722.22	1631.84	910.253	475.718	422.009	347.518	412.407				LLHC	LDHC		LDHH_SM	LDHH_ST	short day	LL23_et_LL12
Cc00_g09350	GSCOCT00008789001~ Cellulose synthase-like protein H1~ CSLH1~ complete	AT2G32530	encodes a gene similar to cellulose synthase	0.00114268	0.000126511	27	10.5	17.4329										8.8555	22.6109	49.0423	37.9483	52.5359	42.7598	18.1823	19.2335	8.20854	10.1617	15.7451	43.1808	32.0974	35.8396	14.151	5.8168	7.3844	7.8337
Cc06_g22290	GSCOCT00017183001~ Putative F-box protein At5g07610~ At5g07610~ complete	AT2G40910	F-box and associated interaction domains-containing protein;(source:Araport11)	0.0279488	0.00606858	27	12	9.58786						SBX				16.7538	10.0235	26.9082	25.8515	29.5318	25.408	19.271	11.3835	11.0058	19.6805	33.8002	46.537	37.9952	37.5285	28.8737	24.8688	4.82335	24.0015				LLHC	LDHC		LDHH_SM	LDHH_ST	short day	LL23_et_LL12
Cc02_g15470	GSCOCT00013995001~ Putative Receptor-like protein 12~ RLP12~ complete	AT2G42800	receptor like protein 29;(source:Araport11)	0.000457133	4.22024e-05	27	9	109.946										143.658	142.5	175.472	448.776	457.737	263.035	100.536	97.2014	85.2008	182.199	340.646	391.382	336.78	266.177	217.722	94.487	120.317	173.308				LLHC	LDHC		LDHH_SM	LDHH_ST	short day	LL23_et_LL12
Cc05_g12900	GSCOCT00021128001~ Calcium-binding protein PBP1~ PBP1~ complete	AT2G46600	Calcium-binding EF-hand family protein;(source:Araport11)	0.000898085	9.56872e-05	27	12	138.482								morning		124.296	86.3886	252.58	662.291	1273.94	269.368	372.402	341.465	152.766	111.68	156.766	1001.52	729.552	188.269	185.738	262.451	148.708	76.927				LLHC	LDHC		LDHH_SM	LDHH_ST	short day	LL23_et_LL12
Cc01_g21010	GSCOCT00005032001~ 60S ribosomal protein L18-3~ RPL18C~ complete	AT2G47570	60S ribosomal protein L18;(source:Araport11)	0.00513989	0.00079461	27	9	435.364							TBX			1214.16	1508.95	2360.59	2286.52	2416.33	1384.05	1206.14	1735.13	1480.45	1095.17	2141.11	3153.08	2423.99	1778.41	1417.72	1844.08	1608.62	1026.42				LLHC	LDHC		LDHH_SM	LDHH_ST		LL23_et_LL12
Cc03_g02280	GSCOCT00025869001~ CASP-like protein VIT_05s0020g01820~ VIT_05s0020g01820~ complete	AT3G06390	Uncharacterized protein family (UPF0497);(source:Araport11)	5.62244e-05	3.21151e-06	27	9	571.781										374.329	1120.54	1468.92	1036.22	1563.57	860.959	654.061	477.724	387.636	468.405	1447.79	2120.42	1987.87	1061.84	322.917	741.072	129.562	286.371				LLHC	LDHC		LDHH_SM	LDHH_ST	short day	LL23_et_LL12
Cc04_g06860	GSCOCT00022486001~ Ribosomal protein S24/S35, mitochondrial~ unknown_gene~ complete	AT3G18240	Ribosomal protein S24/S35;(source:Araport11)	0.000127094	8.84912e-06	27	12	106.521							TBX			150.497	123.451	335.606	331.523	351.698	222.312	196.017	290.753	155.018	126.816	153.969	398.49	375.357	279.195	317.698	229.222	76.1089	162.078				LLHC			LDHH_SM	LDHH_ST	short day	LL23_et_LL12
Cc07_g03990	GSCOCT00039649001~ UDP-glucose 6-dehydrogenase~ UGD1~ complete	AT3G29360	Encodes one of four UDP-glucose dehydrogenase UGD) genes. Mutation of this gene in combination with UGD3 leads to swollen plant cell walls and severe developmental defects associated with changes in pectic polysaccharides.	0.0427468	0.010193	27	12	258.286				Gbox						1012.69	1181.61	1305.33	1674	2868.56	1311.92	1336.87	1164.59	1072.91	1168.16	1930.07	2226.79	1722.5	1721.47	1255.76	1380.44	1063.4	1313.52				LLHC	LDHC		LDHH_SM	LDHH_ST	short day	LL23_et_LL12
Cc06_g01230	GSCOCT00023335001~ SelT-like protein~ At3g47300~ complete	AT3G47300	SELT-like protein precursor;(source:Araport11)	0.00485214	0.000739905	27	24	275.892								morning		1112.68	1097.64	837.007	631.269	1210.81	920.284	941.218	1085.89	1351.02	1185.2	1975.3	2045.7	827.885	999.112	1103.87	1493	1993.96	1422.61
Cc06_g02010	GSCOCT00023441001~ Putative CONTAINS InterPro DOMAIN/s: Uncharacterised conserved protein UCP022260 (InterPro:IPR016802); Has 94 Blast hits to 94 proteins in 14 species: Archae - 0; Bacteria - 0; Metazoa - 0; Fungi - 0; Plants - 94; Viruses - 0; Other Eukaryotes - 0 (source: NCBI BLink).~ unknown_gene~ complete	AT3G54000	TIP41-like protein;(source:Araport11)	4.46185e-05	2.41627e-06	27	6	171.774							TBX	morning		266.707	338.661	540.098	381.344	630.37	198.346	198.127	175.639	280.189	349.915	573.299	780.355	661.837	342.336	121.256	196.046	248.436	299.54				LLHC	LDHC			LDHH_ST	short day	LL23_et_LL12
Cc02_g21010	GSCOCT00014732001~ Peptidyl-prolyl cis-trans isomerase FKBP12~ FKBP12~ complete	AT3G55520	FKBP-like peptidyl-prolyl cis-trans isomerase family protein;(source:Araport11)	0.0285527	0.00625738	27	9	418.601				Gbox		SBX				407.488	1510.97	1252.55	1439.74	3202.82	784.783	696.738	543.923	510.429	571.309	1681.59	2322.63	1162.64	567.012	972.354	789.083	1371.43	716.154				LLHC	LDHC		LDHH_SM		short day	LL23_et_LL12
Cc10_g03570	GSCOCT00024886001~ Allene oxide synthase, chloroplastic~ CYP74A~ complete	AT4G15440	Encodes a hydroperoxide lyase. Also a member of the CYP74B cytochrome p450 family. In the ecotype Columbia (Col) the gene contains a 10-nucleotide deletion in its first exon that causes it to code for a truncated protein that results in a non-functional hydroperoxide lyase.	8.17534e-09	7.16796e-11	27	9	1228.22										1007.33	2269.08	3016.92	2997.02	3349.25	1794.09	1004.32	508.1	734.47	2897.24	3786.1	5257.17	4487.8	2687.18	2039.55	1196.38	958.623	1914.99				LLHC	LDHC		LDHH_SM	LDHH_ST	short day	LL23_et_LL12
Cc10_g01540	GSCOCT00024627001~ Endoplasmin homolog~ HSP90~ complete	AT4G24190	encodes an ortholog of GRP94, an ER-resident HSP90-like protein and is involved in regulation of meristem size and organization. Single and double mutant analyses suggest that SHD may be required for the correct folding and/or complex formation of CLV proteins. Lines carrying recessive mutations in this locus exhibits expanded shoot meristems, disorganized root meristems, and defective pollen tub…	1.56709e-05	6.75546e-07	27	7.5	531.925				Gbox		SBX				652.945	1640.96	1731.06	1711.48	2382.92	742.84	388.348	782.535	287.485	743.237	1018.04	1206.72	1140.85	544.132	535.963	510.289	304.016	607.09				LLHC	LDHC		LDHH_SM	LDHH_ST	short day	LL23_et_LL12
Cc06_g11080	GSCOCT00041699001~ LOCATED IN: endoplasmic reticulum, plasma membrane; EXPRESSED IN: 23 plant structures; EXPRESSED DURING: 14 growth stages; CONTAINS InterPro DOMAIN/s: Saposin B (InterPro:IPR008139); Has 137 Blast hits to 137 proteins in 50 species: Archae - 2; Bacteria - 0; Metazoa - 41; Fungi - 10; Plants - 36; Viruses - 0; Other Eukaryotes - 48 (source: NCBI BLink).~ unknown_gene~ complete	AT4G29520	SES1 is an ER localized chaperone involved in salt and heat stress response.	0.000415839	3.72463e-05	27	10.5	82.9762				Gbox				morning		99.3747	103.546	312.535	475.306	493.459	266.851	133.818	123.645	54.6915	84.6777	64.137	218.952	201.291	152.769	96.4905	78.7621	20.1602	76.2133				LLHC	LDHC		LDHH_SM	LDHH_ST	short day	LL23_et_LL12
Cc09_g00260	GSCOCT00017969001~ Putative Predicted protein~ unknown_gene~ complete	AT5G47740	Adenine nucleotide alpha hydrolases-like superfamily protein;(source:Araport11)	4.13035e-05	2.19592e-06	27	10.5	24.7205		CBS1								24.2382	32.0812	57.3322	73.6112	80.3876	69.9973	66.5208	36.1654	28.777	28.2129	28.6546	96.6855	86.188	55.3436	39.604	18.5864	20.7359	21.5265				LLHC	LDHC				short day	LL23_et_LL12
Cc05_g12430	GSCOCT00021192001~ Putative uncharacterized protein~ unknown_gene~ complete	#N/A	#N/A	0.000280263	2.33081e-05	27	10.5	118.407				Gbox						78.4909	228.524	210.532	311.572	335.892	153.323	165.089	160.02	45.8486	46.206	198.149	446.849	424.691	242.991	187.532	86.188	119.814	69.0671
Cc05_g08530	GSCOCT00016877001~ 60S ribosomal protein L11~ RPL11~ complete	#N/A	#N/A	0.00183434	0.000226504	27	10.5	608.801		CBS1					TBX			1117.09	1230.47	2531.64	2189.74	2599.59	1451.1	1527.75	1879.58	1410.31	1286.53	2283.51	3327.04	3058.56	2295.44	2218.67	2500.64	1835.03	1363.89
Cc07_g02290	GSCOCT00039413001~ Putative uncharacterized protein~ unknown_gene~ complete	#N/A	#N/A	0.000427369	3.88116e-05	27	10.5	67.8913					PBX					75.5735	55.4093	175.431	232.077	233.869	133.587	166.182	60.0056	76.5807	46.9529	176.816	229.472	214.292	189.085	112.534	105.781	148.152	84.7174
Cc11_g17520	GSCOCT00038326001~ Putative Protein of unknown function wound-induced~ unknown_gene~ complete	#N/A	#N/A	0.0309678	0.00686916	24	15	4.52478										0.270543	2.67128	8.30131	17.4193	40.7608	27.7277	12.3738	2.21646	3.22712	9.28093	0	46.1127	26.6291	9.73544	5.48499	6.23466	6.38299	3.11282
Cc02_g06260	GSCOCT00039153001~ Probable protein phosphatase 2C 25~ At2g30020~ complete	AT1G07160	Protein phosphatase 2C family protein;(source:Araport11)	4.80096e-05	2.65768e-06	27	9	57.2844										58.6981	94.5845	129.993	140.904	411.543	88.5791	51.4018	42.9884	47.8396	47.1206	177.248	166.098	148.347	46.3797	91.8326	40.8697	27.4255	37.5951				LLHC	LDHC			LDHH_ST		LL23_et_LL12
Cc08_g02410	GSCOCT00037713001~ Protein phosphatase 2C 29~ PLL1~ complete	AT1G07630	Encodes a protein phosphatase 2C like gene, similar to POL. Involved in leaf development. Knockout mutants have abnormally shaped leaves.	0.00102703	0.000112251	27	6	48.7989								morning		165.357	275.369	210.32	212.741	324.554	178.183	142.074	179.816	171.169	176.369	269.244	241.443	175.218	181.795	114.777	82.8898	70.4151	166.292				LLHC	LDHC		LDHH_SM	LDHH_ST	short day	LL23_et_LL12
Cc02_g04460	GSCOCT00020360001~ splicing factor-related~ BBP~ complete	AT1G09660	RNA-binding KH domain-containing protein;(source:Araport11)	0.0178578	0.00353748	27	24	235.488										1036.91	1041.72	577.438	510.205	1083.15	764.941	865.045	927.894	1114.05	1216.57	1390.74	962.237	662.74	750.546	738.837	816.209	1253.37	1082.67				LLHC	LDHC		LDHH_SM	LDHH_ST	short day	LL23_et_LL12
Cc02_g22990	GSCOCT00014978001~ Putative ATP phosphoribosyltransferase~ hisG~ complete	AT1G09795	ATP phosphoribosyl transferase, catalyses first step of histidine biosynthesis	0.0472905	0.0114837	27	12	69.202										402.092	638.505	585.638	734.986	952.165	599.703	526.853	488.021	525.862	454.737	892.242	735.093	726.575	643.871	625.185	584.339	650.458	526.771				LLHC	LDHC		LDHH_SM	LDHH_ST	short day	LL23_et_LL12
Cc11_g15900	GSCOCT00038117001~ eukaryotic translation initiation factor 4B1~ unknown_gene~ complete	AT1G13020	Encodes eIF4B2, eukaryotic initiation factor 4B2.	0.0472905	0.0114837	27	4.5	40.9206										194.804	278.62	182.469	284.323	295.697	156.557	141.089	173.744	224.162	208.438	370.644	332.773	191.449	226.529	126.919	196.739	215.15	193.783				LLHC	LDHC		LDHH_SM		short day	LL23_et_LL12
Cc06_g08020	GSCOCT00031183001~ Putative clathrin assembly protein At5g35200~ At5g35200~ complete	AT1G14910	ENTH/ANTH/VHS superfamily protein;(source:Araport11)	0.00133825	0.000153859	21	3	129.579										643.114	534.645	317.439	333.877	702.268	483.129	571.426	485.715	570.448	691.336	813.656	644.483	458.259	436.382	423.221	538.737	551.012	644.787				LLHC	LDHC		LDHH_SM	LDHH_ST	short day	LL23_et_LL12
Cc04_g03830	GSCOCT00022092001~ alpha/beta-Hydrolases superfamily protein~ unknown_gene~ complete	AT1G15490	alpha/beta-Hydrolases superfamily protein;(source:Araport11)	0.03871	0.00903738	27	4.5	53.2827			CBS2					morning		183.338	223.518	103.286	159.204	286.969	92.0213	83.8161	84.1683	107.68	129.568	350.434	211.359	182.874	152.573	52.2905	62.8021	115.979	151.819				LLHC			LDHH_SM	LDHH_ST	short day	LL23_et_LL12
Cc10_g10110	GSCOCT00031455001~ C2 calcium/lipid-binding plant phosphoribosyltransferase family protein~ At1g03370~ complete	AT1G22610	C2 calcium/lipid-binding plant phosphoribosyltransferase family protein;(source:Araport11)	0.0257645	0.00552341	27	6	147.68	EE						TBX			394.639	511.941	518.704	577.52	735.611	370.089	433.581	249.711	363.028	417.375	820.282	595.792	475.269	584.14	290.038	225.086	307.117	577.206					LDHC		LDHH_SM	LDHH_ST	short day	LL23_et_LL12
Cc02_g38810	GSCOCT00027807001~ F-box/kelch-repeat protein At3g61590~ At3g61590~ complete	AT1G27340	Encodes a putative F-box protein that is involved in the regulation of leaf morphology.	0.00300959	0.000413533	27	24	37.9238										142.319	150.322	81.2217	77.1866	242.098	112.714	147.314	149.11	188.605	150.006	213.996	112.106	108.473	109.355	105.804	122.733	203.703	213.552				LLHC	LDHC		LDHH_SM		short day	LL23_et_LL12
Cc07_g13350	GSCOCT00036754001~ Probable inactive receptor kinase At1g48480~ RKL1~ complete	AT1G48480	Arabidopsis thaliana receptor-like protein kinase (RKL1) gene	0.00546655	0.000853098	27	6	112.244										292.069	310.303	311.108	330.072	408.616	215.735	238.496	179.909	188.758	298.932	628.958	517.339	402.566	299.451	123.256	150.486	99.1516	353.719				LLHC	LDHC		LDHH_SM	LDHH_ST	short day	LL23_et_LL12
Cc01_g06200	GSCOCT00029978001~ Hexokinase-3~ At1g50460~ complete	AT1G50460	Involved in glucose-ethylene crosstalk.	0.000102268	6.74257e-06	27	7.5	62.899										38.7976	180.38	91.911	114.903	236.812	62.6244	32.4783	12.0088	54.4365	66.8811	397.804	180.277	162.43	51.68	52.0689	58.0293	32.2368	37.4091				LLHC	LDHC		LDHH_SM	LDHH_ST	short day	LL23_et_LL12
Cc04_g03050	GSCOCT00021993001~ Photosystem I reaction center subunit VI, chloroplastic~ PSAH~ complete	AT1G52230	Phosphorylation of this protein is dependent on calcium. The mRNA is cell-to-cell mobile.	0.000147425	1.05878e-05	27	4.5	9653.8								morning		24190.4	42887	35003.8	26540.8	43311.4	15292.7	14934.4	15164.7	23513	34596.2	93001.5	86043.6	41906.3	25960.4	16108.9	26716.1	47186.3	32926				LLHC	LDHC		LDHH_SM	LDHH_ST	short day	LL23_et_LL12
Cc04_g16570	GSCOCT00035762001~ Malate dehydrogenase, chloroplastic~ At3g47520~ complete	AT1G53240	mMDH1 encodes a mitochrondrial malate dehydrogenase. It is expressed at higher levels than the other mitochrondrial isoform mMDH2 (At3G15020) according to transcript and proteomic analyses.	0.0472905	0.0114837	27	9	176.728										264.27	602.114	478.132	545.365	804.321	426.912	374.596	275.704	352.971	261.222	1115.42	849.708	577.208	447.944	538.009	429.651	400.287	422.948				LLHC			LDHH_SM	LDHH_ST	short day	LL23_et_LL12
Cc05_g15530	GSCOCT00038681001~ Probable galactinol--sucrose galactosyltransferase 1~ RFS1~ complete	AT1G55740	seed imbibition 1;(source:Araport11)	0.0285527	0.00625738	27	9	69.8918									LBS	131.019	160.109	164.233	212.68	534.321	216.944	84.7715	98.5806	112.28	129.117	237.095	184.207	163.891	175.115	99.7826	70.2456	54.2881	52.9708					LDHC		LDHH_SM	LDHH_ST	short day	LL23_et_LL12
Cc08_g14130	GSCOCT00030262001~ RHOMBOID-like protein 3~ rhbdf1~ complete	AT1G63120	AtRBL2 has been identified as a rhomboid protein involved in regulated intramembrane proteolysis (RIP). The enzyme has the proteolytic activity and substrate specificity comparable to the Drosophila Rho-1 protein.	0.0257645	0.00552341	21	3	99.8788										421.708	456.03	204.588	286.746	862.289	374.351	373.37	266.198	412.797	462.742	552.489	320.57	415.324	305.638	275.64	318.824	542.066	581.181				LLHC	LDHC		LDHH_SM	LDHH_ST		LL23_et_LL12
Cc09_g03910	GSCOCT00017489001~ unknown protein; FUNCTIONS IN: molecular_function unknown; INVOLVED IN: biological_process unknown; LOCATED IN: endoplasmic reticulum, plasma membrane; EXPRESSED IN: 24 plant structures; EXPRESSED DURING: 13 growth stages; Has 149 Blast hits to 149 proteins in 49 species: Archae - 0; Bacteria - 0; Metazoa - 98; Fungi - 0; Plants - 47; Viruses - 0; Other Eukaryotes - 4 (source: …	AT1G65270	ER membrane protein complex subunit-like protein;(source:Araport11)	0.00117321	0.000131505	21	3	130.727						SBX				599.457	629.045	413.791	507.995	704.15	496.119	590.271	499.666	541.768	687.416	1065.82	724.915	597.075	472.612	471.67	689.816	918.839	753.136					LDHC		LDHH_SM	LDHH_ST	short day	LL23_et_LL12
Cc05_g13050	GSCOCT00021110001~ Organic cation/carnitine transporter 4~ OCT4~ complete	AT1G73220	Encodes Organic Cation Transporter 1 (OCT1), likely to be involved in polyamine transport.	0.0244312	0.00518719	24	3	40.6788		CBS1								265.225	284.748	145.528	106.202	325.585	279.181	182.009	306.985	304.65	170.709	337.88	203.891	159.436	128.768	111.367	219.372	209.828	164.872				LLHC	LDHC		LDHH_SM		short day	LL23_et_LL12
Cc01_g09770	GSCOCT00024043001~ Nucleobase-ascorbate transporter 12~ NAT12~ complete	AT2G05760	Xanthine/uracil permease family protein;(source:Araport11)	0.00161572	0.000194231	27	9	178.083										350.296	507.278	330.277	627.75	964.695	409.602	216.867	290.107	264.143	299.021	678.667	551.766	612.495	455.943	246.69	223.913	240.175	273.926				LLHC	LDHC		LDHH_SM	LDHH_ST	short day	LL23_et_LL12
Cc05_g14210	GSCOCT00038849001~ Putative Glucan endo-1,3-beta-glucosidase 13~ At5g56590~ complete	AT2G05790	O-Glycosyl hydrolases family 17 protein;(source:Araport11)	4.46185e-05	2.41627e-06	27	7.5	52.093										29.0717	90.5123	122.624	105.053	122.794	59.7752	6.06795	21.189	7.30047	37.3126	174.429	111.233	80.2925	50.1896	31.6779	41.1783	44.7325	13.4333				LLHC	LDHC		LDHH_SM	LDHH_ST	short day	LL23_et_LL12
Cc04_g05030	GSCOCT00022243001~ Stromal cell-derived factor 2-like protein~ At2g25110~ complete	AT2G25110	Encodes an endoplasmic reticulum protein SDF2 (stromal-derived factor-2). Forms a complex SDF2-ERdj3B-BiP that is required for the proper accumulation of the surface-exposed leucine-rich repeat receptor kinases EFR. EFR is involved in PAMP (pathogen associated molecular patterns) triggered immunity.	0.0449897	0.0108206	27	10.5	102.464										377.232	481.442	429.61	1161.47	1829.44	555.254	376.333	422.541	361.125	404.259	915.666	893.736	648.571	561.271	423.455	557.415	552.886	429.838				LLHC	LDHC		LDHH_SM	LDHH_ST	short day	LL23_et_LL12
Cc08_g11590	GSCOCT00027163001~ Putative unknown protein; BEST Arabidopsis thaliana protein match is: unknown protein (TAIR:AT5G07490.1); Has 1807 Blast hits to 1807 proteins in 277 species: Archae - 0; Bacteria - 0; Metazoa - 736; Fungi - 347; Plants - 385; Viruses - 0; Other Eukaryotes - 339 (source: NCBI BLink).~ unknown_gene~ complete	AT2G35658	transmembrane protein;(source:Araport11)	0.0121727	0.00223395	21	1.5	30.1701										53.3147	60.9398	41.9838	54.5574	198.351	62.4197	84.3618	41.4058	54.1274	97.1946	125.161	73.3589	59.3767	35.9129	35.0329	66.9601	78.6418	79.5821
Cc01_g10880	GSCOCT00024202001~ Phenylalanine ammonia-lyase~ PAL~ complete	AT2G37040	Encodes PAL1, a phenylalanine ammonia-lyase. Arabidopsis has four PALs: AT2G37040 (PAL1), AT3G53260 (PAL2), AT5G04230 (PAL3) and AT3G10340 (PAL4).	0.0115016	0.00208953	27	9	344.941										306.35	509.048	580.556	549.646	985.149	620.267	541.01	486.99	259.405	167.101	1450.37	1356.69	1025.21	846.702	509.609	303.463	85.9009	308.257				LLHC	LDHC		LDHH_SM	LDHH_ST	short day	LL23_et_LL12
Cc06_g02790	GSCOCT00023542001~ HSP20-like chaperones superfamily protein~ unknown_gene~ complete	AT2G37570	encodes a protein that can complement the salt-sensitive phenotype of a calcineurin (CaN)-deficient yeast mutant. This gene occurs in a single-copy and is 75% identical to tobacco SLT1 gene.	8.21581e-05	5.12009e-06	27	22.5	311.169										1607.3	1149.07	529.64	806.383	1873.8	1450.92	1446.6	1797.47	1529.07	1425.7	1831.24	749.53	795.975	1082.85	1315.56	1330.07	1740.01	1745.39				LLHC	LDHC		LDHH_SM	LDHH_ST	short day
Cc04_g00450	GSCOCT00021656001~ RNA-binding (RRM/RBD/RNP motifs) family protein~ scw1~ complete	AT2G42240	RNA-binding (RRM/RBD/RNP motifs) family protein;(source:Araport11)	2.99782e-05	1.49202e-06	27	6	133.225								morning		334.396	561.671	414.41	378.816	675.77	364.843	267.065	196.904	297.252	464.683	647.381	536.302	519.387	364.733	262.825	265.339	302.183	303.576				LLHC	LDHC			LDHH_ST	short day	LL23_et_LL12
Cc02_g25260	GSCOCT00028772001~ Cyclin-U4-1~ CYCU4-1~ complete	AT2G44740	cyclin p4;(source:Araport11)	0.00283986	0.000383985	27	7.5	326										385.531	556.873	592.459	687.99	932.259	322.206	280.028	253.786	199.248	164.034	1348.01	1189.89	491.548	612.775	125.021	234.865	73.7762	204.032				LLHC	LDHC		LDHH_SM	LDHH_ST	short day	LL23_et_LL12
Cc02_g16460	GSCOCT00014136001~ glycine-rich protein~ unknown_gene~ complete	AT3G26400	member of eIF4B - eukaryotic initiation factor 4B The mRNA is cell-to-cell mobile.	0.00513989	0.00079461	27	6	131.431										506.422	697.335	596.355	719.513	812.168	471.152	469.568	383.527	683.724	570.466	1032.31	957.526	651.431	436.661	502.584	583.542	290.762	450.619				LLHC			LDHH_SM	LDHH_ST	short day	LL23_et_LL12
Cc07_g00950	GSCOCT00019177001~ unknown protein; FUNCTIONS IN: molecular_function unknown; INVOLVED IN: biological_process unknown; LOCATED IN: endomembrane system; CONTAINS InterPro DOMAIN/s: Protein of unknown function DUF3339 (InterPro:IPR021775); BEST Arabidopsis thaliana protein match is: Protein of unknown function (DUF 3339) (TAIR:AT5G40970.1); Has 538 Blast hits to 271 proteins in 16 species: Archae -…	AT3G27030	transmembrane protein;(source:Araport11)	0.00817491	0.00139065	24	22.5	146.782										478.686	422.563	243.638	217.005	702.184	414.433	524.387	491.274	428.081	568.909	843.571	818.945	323.724	363.304	451.194	584.771	522.935	639.814
Cc05_g14450	GSCOCT00038818001~ Putative Acyl-CoA--sterol O-acyltransferase 1~ ASAT1~ complete	AT3G51970	acyl-CoA sterol acyl transferase 1;(source:Araport11)	0.0108993	0.00195388	24	1.5	482.018								morning		1323.51	1629.06	734.646	721.234	1641.46	583.432	1280.26	1321.69	1346.84	1282.73	2627.99	2266.94	754.939	657.777	752.655	1461.34	1380.28	2003.8				LLHC	LDHC		LDHH_SM	LDHH_ST	short day	LL23_et_LL12
Cc08_g12510	GSCOCT00030472001~ Putative Aspartic proteinase nepenthesin-2~ nep2~ complete	AT3G52500	Eukaryotic aspartyl protease family protein;(source:Araport11)	0.00728984	0.00121127	27	4.5	61.079		CBS1								128.798	305.243	59.5681	162.219	831.76	117.458	60.4161	107.726	103.368	179.682	585.432	226.727	167.877	79.1648	34.8392	63.6984	36.6496	115.899				LLHC	LDHC		LDHH_SM	LDHH_ST	short day	LL23_et_LL12
Cc02_g07900	GSCOCT00029877001~ Putative Trans-2,3-enoyl-CoA reductase~ gpsn2~ complete	AT3G55360	Enoyl-CoA reductase is involved in all very long chain fatty acids (VLCFA) elongation reactions that are required for cuticular wax, storage lipid and sphingolipid metabolism. The protein is located in the ER, but in contrast to its yeast homolog TSC13 is not particularly enriched in the nuclear envelope-vacuole junction. Mutants in this gene show abnormal organ morphology and stem glossiness. Ce…	0.000645042	6.38194e-05	27	7.5	318.839				Gbox				morning		429.079	734.688	819.06	634.38	954.305	322.565	392.324	372.378	388.557	408.035	1841.33	1813.37	1062.29	691.928	474.636	544.929	453.088	416.328				LLHC	LDHC				short day	LL23_et_LL12
Cc08_g12040	GSCOCT00030536001~ Homeobox-leucine zipper protein HAT4~ HAT4~ complete	AT4G16780	Encodes a homeodomain-leucine zipper protein that is rapidly and strongly induced by changes in the ratio of red to far-red light. It is also involved in cell expansion and cell proliferation and in the response to auxin. The mRNA is cell-to-cell mobile.	0.00340111	0.00047917	27	4.5	113.025	EE					SBX				510.808	338.467	310.164	315.591	570.164	196.163	142.92	192.379	383.18	347.717	459.229	442.86	345.527	249.765	70.729	119.26	189.409	291.498				LLHC	LDHC		LDHH_SM	LDHH_ST	short day	LL23_et_LL12
Cc02_g07020	GSCOCT00039258001~ Probable sugar phosphate/phosphate translocator At5g04160~ At3g11320~ complete	AT5G04160	UUAT1 is a UDP-Uronic acid transporter that is localized to the Golgi. It is expressed in the seed coat epidermis and is involved in the development of seed coat mucilage.	0.022056	0.00457102	27	12	55.3878										245.476	301.731	287.705	300.142	569.281	333.987	272.238	223.541	203.587	230.728	466.056	357.089	327.989	375.117	326.172	292.433	239.833	233.012				LLHC	LDHC		LDHH_SM	LDHH_ST	short day	LL23_et_LL12
Cc01_g12060	GSCOCT00028127001~ Calcium-transporting ATPase 4, endoplasmic reticulum-type~ ECA4~ complete	AT1G07670	TPLATE complex protein involved in clathrin-mediated endocytosis.	0.0086635	0.0014894	24	0	123.797										1243.85	890.033	608.231	511.238	1289.88	851.787	882.258	1224.24	1038.32	1060.67	995.996	684.717	706.114	773.843	823.832	734.746	751.867	983.032				LLHC	LDHC		LDHH_SM	LDHH_ST	short day	LL23_et_LL12
Cc01_g17940	GSCOCT00016262001~ Putative Probable leucine-rich repeat receptor-like protein kinase At1g35710~ At1g35710~ complete	AT1G35710	kinase family with leucine-rich repeat domain-containing protein;(source:Araport11)	0.0300596	0.00665737	24	1.5	44.4691										236.093	169.432	71.0757	59.3068	267.836	137.386	109.433	215.31	119.88	203.531	121.64	76.4858	86.7452	97.8497	32.7472	50.8877	78.5119	165.517				LLHC	LDHC		LDHH_SM	LDHH_ST	short day	LL23_et_LL12
Cc04_g10750	GSCOCT00042645001~ BTB/POZ and TAZ domain-containing protein 2~ BT2~ complete	AT3G48360	Encodes a protein (BT2) that is an essential component of the TAC1-mediated telomerase activation pathway. Acts redundantly with BT3 and BT1 during female gametophyte development and with BT3 during male gametophyte development. BT2 also mediates multiple responses to nutrients, stresses, and hormones.	0.0427468	0.010193	27	6	448.512	EE			Gbox		SBX				758.97	1133.25	1352.1	765.093	3306.9	655.48	209.905	355.276	871.743	3043.7	938.489	485.888	2013.49	908.176	839.851	220.855	402.874	815.018				LLHC	LDHC		LDHH_SM	LDHH_ST	short day	LL23_et_LL12
Cc06_g11170	GSCOCT00041690001~ Putative effector of transcription2~ unknown_gene~ complete	AT4G26170	ET1 is a DNA and Zinc binding domain containing protein involved in DNA methylation.	0.00773615	0.00129806	27	22.5	29.9255										122.298	79.057	56.7515	73.0394	147.169	117.342	109.202	134.008	131.396	190.252	67.0536	52.8775	71.6182	93.4254	123.582	111.981	135.811	112.097				LLHC	LDHC		LDHH_SM	LDHH_ST	short day	LL23_et_LL12
Cc06_g20110	GSCOCT00022914001~ Putative UDP-glucose flavonoid 3-O-glucosyltransferase 3~ GT3~ complete	AT1G07240	Encodes a UDP-glucosyltransferase that plays a role in abscisic acid (ABA) glucosylation from ABA to ABA-glucose ester and regulates ABA homeostasis, thereby influencing the ABA signal network.	0.0140686	0.00263812	27	24	14.7556	EE									21.7925	34.7562	11.716	46.0259	13.1647	37.5528	44.6736	41.3932	42.6458	45.4232	27.6968	10.2663	14.8797	4.97849	21.8893	31.818	49.5383	43.0995				LLHC	LDHC		LDHH_SM	LDHH_ST	short day	LL23_et_LL12				MAX
Cc11_g13390	GSCOCT00032186001~ ssDNA-binding transcriptional regulator~ unknown_gene~ complete	AT1G14410	Encodes a homolog of the potato p24 protein. Binds single strand telomeric repeats. Negatively regulates telomerase activity and telomere length.	0.00235226	0.000306834	27	16.5	370.178				Gbox				morning		939.273	751.456	1124.26	2240.12	1724.4	1587.96	1758.54	1288.76	1672.92	1079.25	1466.67	1419.99	2003.93	2133.06	2334.93	2479.15	3150.59	1647.79				LLHC	LDHC			LDHH_ST	short day	LL23_et_LL12				MAX
Cc09_g09310	GSCOCT00023066001~ Phosphoserine phosphatase, chloroplastic~ PSP~ complete	AT1G18640	Encodes a 3-phosphoserine phosphatase acting in the last step of serine biosynthesis within the chloroplast. Essential for embryo, pollen and root development.	0.000561401	5.41447e-05	27	13.5	113.344						SBX				475.747	376.616	506.733	683.452	653.008	636.024	634.007	532.607	472.907	462.609	474.216	619.302	670.016	787.511	552.891	711.531	868.672	446.696				LLHC	LDHC		LDHH_SM	LDHH_ST	short day	LL23_et_LL12				MAX
Cc07_g02530	GSCOCT00039451001~ Polynucleotidyl transferase, ribonuclease H-like superfamily protein~ Mb2253c~ complete	AT1G24090	RNase H family protein;(source:Araport11)	9.5326e-05	6.15377e-06	21	16.5	183.473								morning		353.107	350.949	619.144	757.994	755.336	505.716	349.198	382.879	414.985	510.259	367.443	293.603	617.232	636.354	444.573	687.378	695.953	350.352														MAX
Cc09_g05440	GSCOCT00007129001~ Putative Thioredoxin O1, mitochondrial~ At2g35010~ complete	AT1G31020	thioredoxin O2;(source:Araport11)	2.99782e-05	1.49202e-06	27	13.5	102.598							TBX			127.359	106.178	274.848	363.269	306.468	295.605	274.309	270.419	162.137	145.136	239.623	371.111	386.332	449.168	468.063	398.372	647.908	206.379				LLHC	LDHC		LDHH_SM	LDHH_ST	short day	LL23_et_LL12				MAX
Cc08_g03470	GSCOCT00034126001~ Defender against cell death 1~ DAD1~ complete	AT1G32210	Encodes protein involved in suppression of apoptosis. Complements a mammalian apoptosis suppressor mutation.	0.00102703	0.000112251	27	15	309.819										542.943	491.641	732.25	1201.52	1135.85	978.135	920.835	917.701	720.997	618.622	893.479	1096.67	1187.15	1271.76	1306.89	1296.74	1507.85	678.516				LLHC	LDHC		LDHH_SM	LDHH_ST	short day	LL23_et_LL12				MAX
Cc01_g03590	GSCOCT00033083001~ 5'-3' CDSuclease family protein~ polA~ complete	AT1G34380	5-3 exonuclease family protein;(source:Araport11)	0.0449897	0.0108206	24	15	40.287							TBX			103.65	76.9163	192.955	240.554	133.272	168.552	143.529	186.831	84.9507	93.3951	59.3305	120.524	149.167	147.42	158.596	113.721	173.104	112.3				LLHC	LDHC		LDHH_SM	LDHH_ST	short day	LL23_et_LL12				MAX
Cc10_g10440	GSCOCT00007963001~ unknown protein; CONTAINS InterPro DOMAIN/s: Uncharacterised protein family UPF0220 (InterPro:IPR007919); Has 424 Blast hits to 424 proteins in 159 species: Archae - 0; Bacteria - 0; Metazoa - 228; Fungi - 120; Plants - 62; Viruses - 0; Other Eukaryotes - 14 (source: NCBI BLink).~ unknown_gene~ complete	AT1G36980	transmembrane 50A-like protein;(source:Araport11)	0.0128834	0.00238764	27	15	60.0778										217.782	205.075	315.643	379.642	300.924	269.101	301.012	280.157	256.628	180.512	222.254	229.392	413.638	378.095	374.753	283.684	517.237	279.562				LLHC			LDHH_SM	LDHH_ST	short day	LL23_et_LL12				MAX
Cc00_g17530	GSCOCT00012272001~ Protein translation factor SUI1 homolog~ At4g27130~ complete	AT1G54290	Translation initiation factor SUI1 family protein;(source:Araport11)	0.00817491	0.00139065	27	13.5	544.12										1141.09	1856.4	2529.54	3299.85	2613.51	2461.5	2569.66	1946.31	1518.83	1517.85	2514.11	3056.95	3138.35	2502.01	3248.38	2747.01	4497.85	2091.22				LLHC	LDHC		LDHH_SM		short day	LL23_et_LL12				MAX
Cc09_g03940	GSCOCT00017484001~ Acyl carrier protein 2, mitochondrial~ MTACP2~ complete	AT1G65290	Encodes a member of the mitochondrial acyl carrier protein (ACP) family. As part of the mitochondrial matrix, it is likely to be involved in fatty acid or lipoic acid biogenesis. The mRNA is cell-to-cell mobile.	4.46185e-05	2.41627e-06	27	12	91.8968										190.626	284.964	384.68	513.551	417.599	340.966	272.57	337.278	199.616	197.541	360.221	398.438	443.275	459.499	400.169	382.062	494.591	235.563				LLHC	LDHC		LDHH_SM	LDHH_ST	short day	LL23_et_LL12				MAX
Cc09_g00360	GSCOCT00017959001~ Acyl carrier protein 3, mitochondrial~ MTACP2~ complete	AT1G65290	Encodes a member of the mitochondrial acyl carrier protein (ACP) family. As part of the mitochondrial matrix, it is likely to be involved in fatty acid or lipoic acid biogenesis. The mRNA is cell-to-cell mobile.	1.88236e-06	5.32339e-08	27	13.5	77.5393										128.472	116.435	194.903	423.443	271.451	302.592	208.549	133.032	147.421	115.545	168.315	250.35	249.973	327.88	303.437	223.115	347.338	131.555				LLHC	LDHC		LDHH_SM	LDHH_ST	short day	LL23_et_LL12				MAX
Cc11_g13550	GSCOCT00032168001~ FUNCTIONS IN: molecular_function unknown; INVOLVED IN: biological_process unknown; LOCATED IN: chloroplast; EXPRESSED IN: 21 plant structures; EXPRESSED DURING: 13 growth stages; CONTAINS InterPro DOMAIN/s: Putative small multi-drug export (InterPro:IPR009577); Has 405 Blast hits to 405 proteins in 185 species: Archae - 65; Bacteria - 295; Metazoa - 0; Fungi - 0; Plants - 23; V…	AT2G02590	small multi-drug export protein;(source:Araport11)	0.0152357	0.00291003	24	16.5	138.959							TBX			114.42	103.789	224.258	469.504	343.382	273.116	380.405	178.798	114.909	121.142	306.609	165.168	467.012	405.017	398.66	355.441	566.853	282.895				LLHC	LDHC		LDHH_SM	LDHH_ST	short day	LL23_et_LL12				MAX
Cc04_g05110	GSCOCT00022256001~ Putative FUNCTIONS IN: molecular_function unknown; INVOLVED IN: biological_process unknown; LOCATED IN: chloroplast thylakoid membrane, chloroplast, nucleus, chloroplast envelope; EXPRESSED IN: 22 plant structures; EXPRESSED DURING: 13 growth stages; BEST Arabidopsis thaliana protein match is: glycine-rich protein (TAIR:AT3G59640.2); Has 67 Blast hits to 67 proteins in 20 speci…	AT2G43630	nucleusenvelope protein;(source:Araport11)	0.000690051	6.92513e-05	24	18	268.887										569.558	439.871	594.82	1010.26	899.43	888.808	766.85	722.73	700.79	682.952	706.157	669.283	834.367	1238.66	1177.83	1220.64	1602.84	826.008				LLHC	LDHC		LDHH_SM	LDHH_ST	short day	LL23_et_LL12				MAX
Cc02_g25610	GSCOCT00028726001~ GroES-like family protein~ unknown_gene~ complete	AT2G44650	Encodes a chloroplast-localized chaperonin 10 whose mRNA is expressed in leaves and stems but not roots.	0.000734376	7.51199e-05	27	15	1308.45		CBS1		Gbox	PBX					2240.57	2157.78	4029.77	7355.54	4815.22	4416.87	4862.91	3969.77	3307.96	2518.59	3251.05	4046.4	4651.07	4519.16	5675.85	4775.75	5752.03	3634.86							LDHH_SM	LDHH_ST	short day	LL23_et_LL12				MAX
Cc02_g37090	GSCOCT00028038001~ Ubiquitin-related modifier 1 homolog 2~ URM1-2~ complete	AT2G45695	Ubiquitin related modifier 1;(source:Araport11)	0.0108993	0.00195388	27	13.5	366.433							TBX			678.496	859.253	1241.25	2031.35	1399.87	1229.56	1186.91	1059	1107.08	774.248	1367.38	1491.11	1883.25	1699.57	2144.38	1911.69	2238.99	908.199														MAX
Cc05_g04960	GSCOCT00035041001~ Putative Homeodomain-like superfamily protein~ unknown_gene~ complete	AT2G46410	Nuclear-localized R3-type MYB transcription factor. Positive regulator of hair-cell differentiation. Preferentially transcribed in hairless cells. Moves from atrichoblasts into trichoblast via plasmodesmata in a tissue-specific mode. N-terminus and part of the Myb domain are required for this movement, with W76 playing a crucial role. Capability to increase the size-exclusion limit of plasmodesma…	0.000427369	3.88116e-05	27	13.5	1060.51										1699.99	1609.34	2500.86	4572.49	2736.41	2962.36	2434.65	2543.51	1229.83	1453.17	1938.77	3553.33	4609.29	4503.83	4703.59	3025.15	5027.6	2165.99				LLHC			LDHH_SM		short day	LL23_et_LL12				MAX
Cc06_g06820	GSCOCT00031337001~ Dihydroneopterin aldolase~ FOLB1~ complete	AT3G11750	Encodes an enzyme that can act as a aldolase or an epimerase for 7,8-dihydroneopterin and 7,8-dihydromonapterin in vitro. It is likely to act in tetrahydrofolate biosynthesis in vivo.	0.0178578	0.00353748	27	13.5	60.6209										130.336	137.776	194.366	279.478	254.007	246.881	213.133	116.693	185.827	160.505	202.19	191.954	355.884	278.623	252.722	267.821	358.059	198.147				LLHC	LDHC		LDHH_SM	LDHH_ST	short day	LL23_et_LL12				MAX
Cc05_g11740	GSCOCT00021275001~ 30S ribosomal protein S20, chloroplastic~ RPS20~ complete	AT3G15190	chloroplast 30S ribosomal protein S20;(source:Araport11)	1.12359e-05	4.50072e-07	27	18	499.03										1665.41	1109.8	1422.64	2608.47	1844.61	2186.42	2274.64	2557.73	2116.19	1643.17	1335.51	1389.37	1979.96	2694.12	2498.72	2576.35	2842.35	2178.78				LLHC	LDHC		LDHH_SM	LDHH_ST	short day	LL23_et_LL12				MAX
Cc04_g03980	GSCOCT00022114001~ Monothiol glutaredoxin-S15, mitochondrial~ GRXS15~ complete	AT3G15660	glutaredoxin 4;(source:Araport11)	0.0271008	0.00587978	27	15	264.511				Gbox			TBX			709.371	781.8	1101.56	1697.1	1139.89	1069.45	1061.41	1197.59	1017.84	900.224	1276.98	1155.44	1437.33	1544.86	1521.91	1489.56	1637.3	1061.15				LLHC	LDHC		LDHH_SM	LDHH_ST	short day	LL23_et_LL12				MAX
Cc02_g19360	GSCOCT00014502001~ UPF0631 protein At3g19508~ At3g19508~ complete	AT3G19508	complex 1 protein, LYR family protein;(source:Araport11)	0.00142708	0.00016634	27	15	33.0878		CBS1				SBX				12.7197	21.386	24.0604	121.39	63.1968	69.0124	55.9252	91.7269	28.5133	20.486	44.3423	30.766	45.8242	87.9294	80.0618	76.4483	113.751	32.9742														MAX
Cc02_g00620	GSCOCT00019849001~ unknown protein; BEST Arabidopsis thaliana protein match is: unknown protein (TAIR:AT3G49550.1); Has 1807 Blast hits to 1807 proteins in 277 species: Archae - 0; Bacteria - 0; Metazoa - 736; Fungi - 347; Plants - 385; Viruses - 0; Other Eukaryotes - 339 (source: NCBI BLink).~ unknown_gene~ complete	AT3G49550	hypothetical protein;(source:Araport11)	0.00430757	0.000640943	24	13.5	67.3859				Gbox						173.759	282.686	427.053	764.243	505.513	236.423	203.283	182.393	228.163	240.12	325.746	471.919	326.768	345.673	417.296	445.149	654.588	211.686														MAX
Cc05_g04390	GSCOCT00031664001~ Autophagy-related protein 8C~ ATG8C~ complete	AT4G04620	Autophagy protein.	5.07539e-06	1.76036e-07	27	15	587.665										1240.71	1095.84	1621.71	2361.28	1795.93	2066.55	1934.25	1575.65	1484.25	1137.17	1310.12	1317.6	2115.72	2261.24	2547.36	2301	3120.31	1390.95				LLHC	LDHC		LDHH_SM	LDHH_ST	short day	LL23_et_LL12				MAX
Cc02_g25190	GSCOCT00028782001~ Nucleoside diphosphate kinase B~ unknown_gene~ complete	AT4G09320	nucleoside diphosphate kinase type 1 (NDPK1) gene, complete The mRNA is cell-to-cell mobile.	0.00430757	0.000640943	27	12	1741.58								morning		2856.15	3854.26	7083.42	7790.06	6848.33	5254.88	5449.32	4395.15	4091.13	3202.44	7404.69	6923.58	8657.85	6308.2	7050.12	7258.38	9244.16	3984.25				LLHC	LDHC		LDHH_SM	LDHH_ST	short day	LL23_et_LL12				MAX
Cc08_g16090	GSCOCT00035560001~ unknown protein; BEST Arabidopsis thaliana protein match is: unknown protein (TAIR:AT5G24165.1); Has 30201 Blast hits to 17322 proteins in 780 species: Archae - 12; Bacteria - 1396; Metazoa - 17338; Fungi - 3422; Plants - 5037; Viruses - 0; Other Eukaryotes - 2996 (source: NCBI BLink).~ unknown_gene~ complete	AT4G23885	hypothetical protein;(source:Araport11)	0.00546655	0.000853098	27	15	219.641							TBX			319.35	364.274	360.445	690.824	639.905	626.699	540.777	644.612	473.334	310.402	578.675	709.46	873.921	861.759	894.987	961.226	1031.84	434.242				LLHC	LDHC		LDHH_SM	LDHH_ST	short day	LL23_et_LL12				MAX
Cc10_g03850	GSCOCT00024925001~ Thioredoxin superfamily protein~ unknown_gene~ complete	AT5G06430	Thioredoxin superfamily protein;(source:Araport11)	0.000398554	3.56809e-05	27	16.5	134.639										304.233	264.409	403.05	639.387	568.453	576.376	543.122	592.319	473.408	407.691	393.422	422.05	694.34	680.72	644.526	675.555	849.414	512.238				LLHC	LDHC		LDHH_SM		short day	LL23_et_LL12				MAX
Cc03_g13370	GSCOCT00018956001~ unknown protein; Has 30201 Blast hits to 17322 proteins in 780 species: Archae - 12; Bacteria - 1396; Metazoa - 17338; Fungi - 3422; Plants - 5037; Viruses - 0; Other Eukaryotes - 2996 (source: NCBI BLink).~ unknown_gene~ complete	AT5G14105	hypothetical protein;(source:Araport11)	0.0103099	0.0018265	24	15	158.211								morning		298.001	345.42	829.64	907.224	703.441	600.596	433.33	408.013	437.805	468.466	351.397	654.377	800.268	454.022	712.842	707.643	844.266	434.54				LLHC	LDHC		LDHH_SM	LDHH_ST	short day	LL23_et_LL12				MAX
Cc01_g17260	GSCOCT00016347001~ U6 snRNA-associated Sm-like protein LSm5~ LSM5~ complete	AT5G48870	SAD1 encodes a polypeptide similar to multifunctional Sm-like snRNP proteins that are required for mRNA splicing, export, and degradation. Mutation in this gene increases plant sensitivity to drought stress and ABA in seed germination, root growth, and the expression of some stress-responsive genes.	0.0115016	0.00208953	27	15	474.048		CBS1					TBX			723.404	815.36	1345.11	2058.6	1645.57	1365.86	1456.17	1431.55	1201.56	822.983	1680.21	1904.78	2085.3	1904.56	2427.55	2223.57	3109.86	1248.78				LLHC	LDHC		LDHH_SM	LDHH_ST	short day	LL23_et_LL12				MAX
Cc06_g22810	GSCOCT00040665001~ Putative 50S ribosomal protein 5 alpha, chloroplastic~ PSRP5~ complete	#N/A	#N/A	0.00579057	0.000915611	27	16.5	848.806						SBX				2654.8	1917.35	2909.7	5742.97	3521.89	3827.03	3768.96	4250.99	3671.05	2515.67	2880	3056.98	4624.68	4468.7	4463.1	5057.86	5276.66	3569.6														MAX
Cc05_g13900	GSCOCT00021003001~ CASP-like protein POPTRDRAFT_833824~ POPTRDRAFT_833824~ complete	AT1G17200	Uncharacterized protein family (UPF0497);(source:Araport11)	3.21823e-06	1.02908e-07	27	16.5	183.384										257.551	176.77	301.773	619.195	529.421	584.371	613.407	592.895	353.49	259.17	290.542	266.89	582.083	568.769	577.76	732.956	666.022	412.319				LLHC	LDHC		LDHH_SM	LDHH_ST	short day	LL23_et_LL12				MAX
Cc10_g06220	GSCOCT00034689001~ LL-diaminopimelate aminotransferase, chloroplastic~ DAP~ complete	AT2G13810	ALD1 is a L-lysine alpha-aminotransferase. It is part of the pipecolic acid biosynthetic pathway, where it catalyzes the biochemical conversion of lysine to epsilon-amino-alpha-ketocaproic acid (KAC) which is subject to subsequent transamination, cyclization and isomerization to form 2,3-dehydropipecolic acid.	0.00970076	0.00170692	27	15	545.151								morning		1311.75	1004.71	1761.33	2698.18	2018.07	1766.63	1998.32	2004.61	2181.03	1355.16	1219.27	1788.12	2652.16	2621.33	2813.6	2863.51	2388.5	1931.22				LLHC	LDHC		LDHH_SM		short day					MAX
Cc02_g38180	GSCOCT00027897001~ unknown protein; FUNCTIONS IN: molecular_function unknown; INVOLVED IN: biological_process unknown; LOCATED IN: chloroplast, chloroplast stroma; EXPRESSED IN: 22 plant structures; EXPRESSED DURING: 13 growth stages; Has 312 Blast hits to 312 proteins in 90 species: Archae - 0; Bacteria - 131; Metazoa - 0; Fungi - 0; Plants - 67; Viruses - 0; Other Eukaryotes - 114 (source: NCBI…	AT2G45990	ribosomal RNA small subunit methyltransferase G;(source:Araport11)	0.00686788	0.00112994	27	18	167.798						SBX				735.557	515.981	431.067	944.781	676.8	764.422	923.317	662.244	1191.89	544.719	351.055	472.484	831.873	819.515	934.902	1089.33	720.128	673.669				LLHC	LDHC		LDHH_SM	LDHH_ST	short day	LL23_et_LL12				MAX
Cc02_g31920	GSCOCT00027471001~ PITH domain-containing protein At3g04780~ At3g04780~ complete	AT3G04780	Encodes a protein with little sequence identity with any other protein of known structure or function. Part of this protein shows a 42% sequence identity with the C-terminal domain of the 32-kD human thioredoxin-like protein.	0.00266406	0.000356437	24	13.5	199.126										649.515	635.489	949.974	1249.63	778.317	862.748	801.177	708.231	862.139	651.569	591.073	759.787	1132.42	1080.4	964.358	1151.78	1069	767.427				LLHC	LDHC		LDHH_SM	LDHH_ST		LL23_et_LL12				MAX
Cc06_g04200	GSCOCT00023729001~ unknown protein; Has 34 Blast hits to 34 proteins in 12 species: Archae - 0; Bacteria - 0; Metazoa - 0; Fungi - 0; Plants - 34; Viruses - 0; Other Eukaryotes - 0 (source: NCBI BLink).~ unknown_gene~ complete	AT3G09860	actin T1-like protein;(source:Araport11)	0.00125194	0.000142267	27	16.5	337.262										1288.33	719.01	1240.8	2079.62	1268.26	1592.89	1704.48	1970.49	1525.36	1234.22	921.816	1455.72	1702.53	2041.82	1873.96	2178.53	1697.29	1232.85				LLHC	LDHC		LDHH_SM	LDHH_ST	short day	LL23_et_LL12				MAX
Cc01_g11050	GSCOCT00024223001~ Ubiquitin-like protein 5~ UBL5~ complete	AT3G45180	Ubiquitin like protein that appears to play a role in pre-mRNA splicing.	8.85605e-05	5.61425e-06	24	15	635.433										1310.56	1443.32	2560.91	3537.83	3013.53	2442.76	2594.52	1572.8	1771.86	1529.79	1511.52	3016.12	2964.27	2319.81	3051.84	3207.2	2608.79	1669.13														MAX
Cc06_g01200	GSCOCT00023332001~ Acyl-coenzyme A oxidase 4, peroxisomal~ ACX4~ complete	AT3G45300	Encodes isovaleryl-coenzyme a dehydrogenase. Mutants have increases in 12 seed free amino acids, accumulation of seed homomethionine and 3-isovaleroyloxypropyl-glucosinolate, with a concomitant decrease in seed 3-benzoyloxypropyl-glucosinolate. The mRNA is cell-to-cell mobile.	0.000280263	2.33081e-05	27	15	141.023										477.279	481.074	731.897	785.813	661.061	714.237	701.164	753.917	529.356	577.332	431.879	662.534	802.97	883.539	767.361	883.744	722.134	566.959				LLHC	LDHC		LDHH_SM	LDHH_ST	short day	LL23_et_LL12				MAX
Cc04_g00230	GSCOCT00021623001~ unknown protein; FUNCTIONS IN: molecular_function unknown; INVOLVED IN: biological_process unknown; LOCATED IN: mitochondrion, plastid; EXPRESSED IN: 26 plant structures; EXPRESSED DURING: 15 growth stages; Has 39 Blast hits to 39 proteins in 18 species: Archae - 0; Bacteria - 0; Metazoa - 0; Fungi - 0; Plants - 39; Viruses - 0; Other Eukaryotes - 0 (source: NCBI BLink).~ unkno…	AT4G30010	ATP-dependent RNA helicase;(source:Araport11)	0.0332927	0.00752939	27	13.5	698.61	EE									3140.61	2481.13	3373.99	4793.45	4621.02	3987.18	4074.12	3881.22	3280.2	3056.12	3254.43	4475.51	4916.58	4609.58	4557.28	4995.28	4273.26	2701.17				LLHC	LDHC		LDHH_SM	LDHH_ST	short day	LL23_et_LL12				MAX
Cc10_g05230	GSCOCT00034837001~ Putative Isoflavone 2'-hydroxylase~ CYP81E1~ complete	AT4G37310	member of CYP81H	0.0016774	0.000202006	27	15	17.3818										25.2836	28.9962	55.1252	76.8453	66.732	72.5839	61.2239	41.3976	38.6316	29.7833	22.8479	23.4214	56.9689	53.1865	55.9774	66.9676	34.3315	49.2616				LLHC	LDHC		LDHH_SM	LDHH_ST	short day	LL23_et_LL12				MAX
Cc01_g08600	GSCOCT00023891001~ unknown protein; FUNCTIONS IN: molecular_function unknown; INVOLVED IN: N-terminal protein myristoylation; LOCATED IN: cellular_component unknown; Has 30201 Blast hits to 17322 proteins in 780 species: Archae - 12; Bacteria - 1396; Metazoa - 17338; Fungi - 3422; Plants - 5037; Viruses - 0; Other Eukaryotes - 2996 (source: NCBI BLink).~ unknown_gene~ complete	AT5G22210	aspartyl/glutamyl-tRNA (Asn/Gln) amidotransferase subunit B;(source:Araport11)	1.2132e-05	4.98482e-07	27	13.5	132.301										158.173	158.019	285.541	472.37	324.116	362.547	281.759	205.547	206.373	166.676	211.777	324.911	438.337	370.129	442.959	448.32	254.686	186.277														MAX
Cc02_g01360	GSCOCT00019957001~ plastid transcriptionally active7~ unknown_gene~ complete	AT5G24314	plastid transcriptionally active7;(source:Araport11)	0.00728984	0.00121127	27	16.5	640.246						SBX		morning		2053.36	1344.86	2217.57	4813.27	2119.29	2826.49	3190.26	3581.74	3051.12	1740.8	1557.93	2157.82	2748.36	2828.45	3534.8	3834.51	3318.85	2098.5														MAX
Cc07_g15090	GSCOCT00036519001~ 50S ribosomal protein L29, chloroplastic~ RPL29~ complete	AT5G65220	Ribosomal L29 family protein;(source:Araport11)	0.031586	0.00708095	27	16.5	430.526										2383.66	1505.01	2333.78	5280.3	2609.43	2700.34	2975.84	2966.84	3688.36	2161.07	1752.41	2240.64	3579.76	3754.82	3718.85	4102.33	3123.14	2694.39				LLHC	LDHC		LDHH_SM		short day	LL23_et_LL12				MAX
Cc02_g05250	GSCOCT00039028001~ Os07g0680300 protein~ unknown_gene~ complete	#N/A	#N/A	0.00207567	0.000263796	27	13.5	180.48										437.164	449.819	800.475	1293.37	888.034	743.613	605.367	710.204	536.444	435.483	529.667	896.011	979.577	782.669	797.7	994.7	743.005	466.117														MAX
Cc02_g25250	GSCOCT00028774001~ Pentatricopeptide repeat-containing protein At1g02150~ At1g02150~ complete	AT1G02150	Tetratricopeptide repeat (TPR)-like superfamily protein;(source:Araport11)	0.0086635	0.0014894	24	15	313.531		CBS1				SBX				1449.24	1308.03	2265.66	2361.29	1890.29	1836.79	2076.13	1624.15	1819.89	1556.48	1222.83	1766.29	2247.67	2046.25	2523	1718.75	1715.59	2188.65				LLHC			LDHH_SM	LDHH_ST	short day	LL23_et_LL12				MAX
Cc02_g35100	GSCOCT00011830001~ Putative Pentatricopeptide repeat-containing protein At4g01990, mitochondrial~ At1g60770~ complete	AT1G02370	Tetratricopeptide repeat (TPR)-like superfamily protein;(source:Araport11)	6.04688e-06	2.17529e-07	27	13.5	33.2268							TBX	morning		22.0243	11.7207	78.007	84.5793	46.2145	77.0485	59.6603	35.206	23.1316	13.8862	13.7951	93.6254	132.569	95.3514	135.427	34.4667	30.7001	29.7872				LLHC	LDHC		LDHH_SM	LDHH_ST	short day	LL23_et_LL12				MAX
Cc00_g04340	GSCOCT00005963001~ Thioesterase superfamily protein~ Acot13~ complete	AT1G04290	Thioesterase superfamily protein;(source:Araport11)	0.0178578	0.00353748	27	15	95.1607										352.336	338.279	495.347	766.923	381.148	486.291	520.194	419.966	415.351	325.119	360.194	413.344	501.68	471.983	618.624	518.868	560.301	400.839														MAX
Cc01_g11490	GSCOCT00024279001~ Protein disulfide-isomerase 5-1~ PDIL5-1~ complete	AT1G04980	Encodes a protein disulfide isomerase-like (PDIL) protein, a member of a multigene family within the thioredoxin (TRX) superfamily. Transcript levels for this gene are up-regulated in response to three different chemical inducers of ER stress (dithiothreitol, beta-mercaptoethanol, and tunicamycin). AtIRE1-2 does not appear to be required for this response, but the atbzip60 mutant has a diminished…	0.0349923	0.008004	24	13.5	141.409					PBX					341.315	336.435	679.328	770.168	366.761	506.208	529.055	476.081	392.614	289.081	201.703	519.158	494.913	489.584	569.175	486.377	238.164	365.785				LLHC	LDHC		LDHH_SM	LDHH_ST	short day	LL23_et_LL12				MAX
Cc05_g02620	GSCOCT00020924001~ unknown protein; Has 37 Blast hits to 37 proteins in 11 species: Archae - 0; Bacteria - 0; Metazoa - 0; Fungi - 0; Plants - 37; Viruses - 0; Other Eukaryotes - 0 (source: NCBI BLink).~ unknown_gene~ complete	AT1G04985	triacylglycerol lipase-like protein;(source:Araport11)	0.00340111	0.00047917	24	12	54.7303										78.5244	111.41	323.453	370.196	116.662	120.57	153.092	91.9282	94.724	69.7042	95.6078	161.821	209.372	145.769	216.795	129.811	103.469	129.634				LLHC	LDHC		LDHH_SM	LDHH_ST	short day	LL23_et_LL12				MAX
Cc05_g03270	GSCOCT00033532001~ unknown protein; Has 34 Blast hits to 34 proteins in 13 species: Archae - 0; Bacteria - 0; Metazoa - 0; Fungi - 0; Plants - 34; Viruses - 0; Other Eukaryotes - 0 (source: NCBI BLink).~ unknown_gene~ complete	AT1G05060	coiled-coil protein;(source:Araport11)	8.85605e-05	5.61425e-06	27	15	44.6955				Gbox						66.7954	91.6002	155.82	236.633	133.418	169.202	147.977	122.209	73.728	79.4546	117.56	112.08	137.859	160.475	238.214	142.505	183.355	119.062				LLHC	LDHC		LDHH_SM	LDHH_ST	short day	LL23_et_LL12				MAX
Cc03_g09660	GSCOCT00030952001~ Ras-related protein RABA5c~ RABA5C~ complete	AT1G05810	Rab GTPase-like A5A protein;(source:Araport11)	2.60891e-07	4.63093e-09	27	13.5	77.9873		CBS1								32.2926	15.273	117.2	273.841	201.436	177.278	157.204	110.118	62.7931	12.1221	20.8384	117.671	158.615	124.828	194.151	111.156	77.4804	24.5244				LLHC	LDHC		LDHH_SM	LDHH_ST	short day	LL23_et_LL12				MAX
Cc01_g15070	GSCOCT00016608001~ Protein TIC110, chloroplastic~ TIC110~ complete	AT1G06950	Encodes a protein thought to be a part of the translocon at the chloroplast inner envelope. Involved in protein import into the chloroplast and chloroplast biogenesis. C-terminal half of Tic110 functions as scaffolds for protein-protein interactions.	0.0143938	0.00272509	27	16.5	94.2803							TBX			493.706	313.254	488.408	742.077	443.451	728.351	598.226	700.543	515.422	536.427	370.489	444.253	707.801	782.47	921.805	510.885	503.941	644.449				LLHC	LDHC			LDHH_ST	short day	LL23_et_LL12				MAX
Cc10_g08830	GSCOCT00034333001~ GTP-binding protein Obg/CgtA~ obg~ complete	AT1G07615	GTP-binding protein Obg/CgtA;(source:Araport11)	7.68699e-08	1.0374e-09	24	15	103.656				Gbox						56.8907	41.1368	174.872	364.152	181.064	169.341	123.378	96.2794	68.767	75.6817	39.5536	126.422	210.759	297.618	356.278	115.997	124.555	66.4886				LLHC	LDHC		LDHH_SM	LDHH_ST	short day	LL23_et_LL12				MAX
Cc10_g09380	GSCOCT00031552001~ Putative unknown protein; FUNCTIONS IN: molecular_function unknown; INVOLVED IN: biological_process unknown; LOCATED IN: endomembrane system; BEST Arabidopsis thaliana protein match is: unknown protein (TAIR:AT1G09645.1).~ unknown_gene~ complete	AT1G09645	transmembrane protein;(source:Araport11)	6.57601e-06	2.41651e-07	27	15	331.307										459.98	397.363	723.391	1112.7	1007.9	902.227	966.319	660.873	581.156	417.539	512.197	605.241	1193.28	1050.68	1332.21	1060.58	1101.41	579.278														MAX
Cc03_g10680	GSCOCT00041989001~ Eukaryotic translation initiation factor 3 subunit H~ TIF3H1~ complete	AT1G10840	Encodes eukaryotic initiation factor 3H1 subunit (TIF3H1).	0.00408399	0.000596266	24	15	229.271										622.775	545.678	1021.59	1037.26	689.946	1009.96	803.819	826.394	797.498	788.124	547.307	831.364	1126.12	1042.49	1353.89	1198.68	929.211	830.359				LLHC	LDHC		LDHH_SM	LDHH_ST	short day	LL23_et_LL12				MAX
Cc08_g14190	GSCOCT00030256001~ DEAD-box ATP-dependent RNA helicase 47A~ Os02g0636300~ complete	AT1G12770	Encodes a DEAD-box RNA helicase that localizes to mitochondria and is essential for regulating cell-to-cell transport via plasmodesmata. The mRNA is cell-to-cell mobile.	5.45004e-08	7.0506e-10	24	15	146.843										102.581	68.2501	236.225	568.637	340.188	263.947	276.719	224.66	151.594	176.058	90.8578	139.981	388.784	457.165	470.396	296.905	292.48	205.19														MAX
Cc04_g01740	GSCOCT00021832001~ unknown protein; BEST Arabidopsis thaliana protein match is: unknown protein (TAIR:AT1G17490.1); Has 59 Blast hits to 45 proteins in 9 species: Archae - 0; Bacteria - 0; Metazoa - 0; Fungi - 0; Plants - 59; Viruses - 0; Other Eukaryotes - 0 (source: NCBI BLink).~ unknown_gene~ complete	AT1G17490	epidermal patterning factor-like protein;(source:Araport11)	0.000280263	2.33081e-05	27	15	125.339				Gbox						179.628	176.722	376.308	620.698	314.132	416.003	340.317	287.734	240.294	195.652	215.872	269.978	385.294	467.124	507.799	456.29	428.372	282.546				LLHC	LDHC		LDHH_SM	LDHH_ST	short day	LL23_et_LL12				MAX
Cc07_g12600	GSCOCT00036853001~ N-alpha-acetyltransferase 38, NatC auxiliary subunit~ NAA38~ complete	AT1G19120	Small nuclear ribonucleoprotein family protein;(source:Araport11)	0.00579057	0.000915611	24	12	86.3337										208.759	282.549	422.189	477.86	237.734	256.824	247.019	284.256	222.219	202.857	216.387	334.752	360.037	369.468	373.139	261.582	272.568	285.939				LLHC	LDHC		LDHH_SM	LDHH_ST	short day	LL23_et_LL12				MAX
Cc10_g00340	GSCOCT00024484001~ Outer envelope pore protein 21, chloroplastic~ OEP21~ complete	AT1G20816	outer envelope pore-like protein;(source:Araport11)	0.00340111	0.00047917	27	15	203.011						SBX				573.165	419.627	884.851	1417.65	653.943	934.75	924.555	662.054	704.476	534.712	353.588	928.118	903.971	953.421	1242.44	747.163	600.501	602.609				LLHC	LDHC		LDHH_SM	LDHH_ST		LL23_et_LL12				MAX
Cc10_g14760	GSCOCT00033622001~ U6 snRNA-associated Sm-like protein LSm3~ Lsm3~ complete	AT1G21190	Small nuclear ribonucleoprotein family protein;(source:Araport11)	0.00319617	0.000445213	24	15	314.469										656.092	653.312	1176.53	1675.39	892.419	1034.39	887.285	1036.19	837.852	604.947	545.547	1058.22	1245.19	1151.02	1302.82	1208.61	869.149	722.516				LLHC	LDHC		LDHH_SM	LDHH_ST	short day	LL23_et_LL12				MAX
Cc08_g14150	GSCOCT00030260001~ Replication factor C subunit 2~ Rfc2~ complete	AT1G21690	ATPase family associated with various cellular activities (AAA);(source:Araport11)	9.41039e-06	3.66434e-07	24	15	38.7084		CBS1								26.6503	18.9021	81.0088	115.963	61.8782	65.8014	49.7557	64.4766	33.332	33.2139	18.8344	65.2804	129.194	97.6552	143.664	85.5011	91.5238	32.2007				LLHC	LDHC		LDHH_SM	LDHH_ST	short day	LL23_et_LL12				MAX
Cc10_g12240	GSCOCT00031922001~ Proteasome subunit beta type-3-A~ PBC1~ complete	AT1G21720	20S proteasome beta subunit PBC1 truncated protein (PBC1)	0.00340111	0.00047917	27	15	335.812						SBX				770.432	837.756	1218.08	1620.39	1276.61	1191.13	1009.19	1385.76	793.087	804.358	840.436	1407.99	1429.05	1371.82	1814.77	1269.67	1792.84	960.432				LLHC	LDHC			LDHH_ST	short day	LL23_et_LL12				MAX
Cc10_g12010	GSCOCT00031883001~ Acetyltransferase At1g77540~ At1g77540~ complete	AT1G21770	Acyl-CoA N-acyltransferases (NAT) superfamily protein;(source:Araport11)	0.00612969	0.000982405	24	15	143.535										175.418	203.693	526.251	630.581	349.312	357.028	452.133	315.635	247.68	244.401	260.541	388.807	573.911	403.212	638.299	398.996	416.715	304.714														MAX
Cc02_g12600	GSCOCT00029263001~ Putative Quinone oxidoreductase PIG3~ TP53I3~ complete	AT1G23740	AOR is an alkenal/one oxidoreductase that acts on compounds with unsaturated alpha,beta-carbonyls. The activity of this enzyme with a number of substrates, including acrolein and 3-buten-2-one, was demonstrated in vitro using a truncated form of the protein that lacked approximately 80 of the first amino acids. This protein appears to localize to the chloroplast where it likely helps to maintain …	8.85605e-05	5.61425e-06	24	15	225.525								morning		582.173	616.125	948.416	1298.29	1105.65	983.404	967.301	691.135	965.892	756.284	706.912	1066.21	1085.4	1100.16	1458.89	1165.24	1000.46	905.502				LLHC	LDHC		LDHH_SM	LDHH_ST	short day	LL23_et_LL12				MAX
Cc02_g01740	GSCOCT00020004001~ Spermine synthase~ SPMS~ complete	AT1G23820	Spermidine synthase.	1.02839e-05	4.06192e-07	24	13.5	74.6251				Gbox		SBX				225.842	231.518	356.442	430.596	309.528	274.581	321.596	191.462	262.433	250.094	204.13	262.303	387.256	391.17	414.415	290.77	270.673	256.544				LLHC	LDHC		LDHH_SM	LDHH_ST	short day	LL23_et_LL12				MAX
Cc11_g11790	GSCOCT00032397001~ Putative Probable cytochrome b5 isoform 2~ At2g32720~ complete	AT1G26340	encodes a member of the cytochromes b5 family of proteins that localizes to the outer envelope of the chloroplast. The C-terminal portion of the protein appears to be capable of inserting into a plant microsomal membrane in vitro.	0.00266406	0.000356437	24	15	247.84										286.078	263.758	610.641	754.215	542.525	573.233	425.471	436.024	365.126	294.241	236.29	468.644	841	556.754	873.692	588.42	403.528	313.071				LLHC	LDHC			LDHH_ST	short day	LL23_et_LL12				MAX
Cc11_g12540	GSCOCT00032304001~ Putative Protein UXT homolog~ DDB_G0285389~ complete	AT1G26660	Prefoldin chaperone subunit family protein;(source:Araport11)	0.0064999	0.00105375	21	13.5	38.3845								morning		83.875	93.9164	181.161	230.733	90.9925	96.4146	87.7766	124.421	107.969	92.3116	62.3068	150.684	142.082	112.419	196.732	92.8135	53.9392	105.416				LLHC	LDHC		LDHH_SM	LDHH_ST	short day	LL23_et_LL12				MAX
Cc04_g09410	GSCOCT00022828001~ Polynucleotide adenylyltransferase family protein~ pcnB~ complete	AT1G28090	Polynucleotide adenylyltransferase family protein;(source:Araport11)	0.00340111	0.00047917	24	15	74.6522						SBX	TBX			99.122	68.4677	210.194	255.163	135.41	172.257	126.351	131.488	95.613	83.5142	43.0294	144.094	252.204	189.617	254.632	109.502	81.798	108.658				LLHC	LDHC		LDHH_SM			LL23_et_LL12				MAX
Cc00_g15980	GSCOCT00001468001~ Putative Uncharacterized protein C23C4.09c~ DDB_G0278111~ complete	AT1G29850	Encodes a protein that by its interaction with HAM acetyltransferases plays an important role during DNA damage responses induced by UV-B radiation and participates in programmed cell death programs.	0.000110286	7.38493e-06	24	15	400.105										1133.5	1394.43	2052.32	2691.75	1561.62	2026.44	1662.29	1457.72	1406.67	1351.85	1055.88	1662.36	1969.88	1607.96	2068.64	1762.31	1582.4	1311.56				LLHC	LDHC		LDHH_SM	LDHH_ST	short day	LL23_et_LL12				MAX
Cc05_g16280	GSCOCT00038582001~ Ubiquitin-NEDD8-like protein RUB2~ RUB2~ complete	AT1G31340	Encodes a ubiquitin-related protein that is conjugated to target proteins by neddylation. It has been shown to be conjugated to the cullin AtCUL1. The RUB-conjugation pathway has been implicated in in auxin response.	0.0449897	0.0108206	24	15	106.895										393.358	413.677	659.698	820.536	375.372	554.891	554.622	556.257	425.987	334.683	265.219	504.001	482.251	547.092	700.551	455.325	402.979	513.486				LLHC	LDHC		LDHH_SM	LDHH_ST	short day	LL23_et_LL12				MAX
Cc07_g16550	GSCOCT00037547001~ Putative S-adenosylmethionine mitochondrial carrier protein~ slc25a26~ complete	AT1G34065	S-adenosylmethionine carrier 2;(source:Araport11)	0.0244312	0.00518719	27	15	153.258				Gbox				morning		345.761	241.476	497.974	1044.14	634.452	460.08	609.021	673.067	567.4	303.348	303.043	465.107	587.646	587.834	608.284	551.738	481.531	415.275				LLHC	LDHC		LDHH_SM	LDHH_ST	short day	LL23_et_LL12				MAX
Cc10_g06370	GSCOCT00034670001~ Putative tRNA pseudouridine(38/39) synthase~ PUS3~ complete	AT1G34150	Pseudouridine synthase family protein;(source:Araport11)	0.00157645	0.000187003	27	12	12.4515										13.8068	5.00384	34.0809	72.4573	39.1281	40.2598	15.8486	20.8115	12.3848	14.6457	9.89034	10.704	25.757	38.6493	43.5966	11.8354	5.94961	13.526				LLHC	LDHC		LDHH_SM	LDHH_ST	short day	LL23_et_LL12				MAX
Cc01_g13290	GSCOCT00028294001~ Protein TOC75-3, chloroplastic~ TOC75-3~ complete	AT1G35860	TOC75 pseudogene due to a 5.4-kb gypsy/Ty3-related retrotransposon inserted at the 5' end of the gene	0.000261432	2.13824e-05	27	13.5	199.225						SBX				349.163	249.022	548.406	905.009	681.134	594.582	504.045	611.961	471.526	438.629	502.241	565.35	854.605	911.613	951.757	666.223	461.295	445.967					LDHC		LDHH_SM	LDHH_ST	short day	LL23_et_LL12				MAX
Cc07_g07870	GSCOCT00040149001~ Uncharacterized protein At4g37920, chloroplastic~ At4g37920~ complete	AT1G36320	hypothetical protein;(source:Araport11)	0.00151716	0.000179775	27	15	72.2109							TBX			125.769	68.9123	265.164	344.157	260.982	270.78	295.55	210.094	162.555	128.874	78.224	142.939	238.152	221.438	291.034	148.25	152.834	178.644				LLHC	LDHC			LDHH_ST	short day	LL23_et_LL12				MAX
Cc10_g14920	GSCOCT00033647001~ Thioredoxin Y1, chloroplastic~ At1g76760~ complete	AT1G43560	thioredoxin Y2;(source:Araport11)	0.0064999	0.00105375	27	12	198.45										723.493	725.515	1182.42	1432.13	1008.74	984.811	812.959	1054.81	739.142	794.239	846.353	1113.75	1300.28	1230.36	1394.73	866.244	1281.34	898.616				LLHC	LDHC		LDHH_SM	LDHH_ST	short day	LL23_et_LL12				MAX
Cc01_g12710	GSCOCT00028213001~ unknown protein; FUNCTIONS IN: molecular_function unknown; INVOLVED IN: biological_process unknown; LOCATED IN: cellular_component unknown; Has 37 Blast hits to 37 proteins in 14 species: Archae - 0; Bacteria - 0; Metazoa - 0; Fungi - 0; Plants - 36; Viruses - 0; Other Eukaryotes - 1 (source: NCBI BLink).~ unknown_gene~ complete	AT1G47278	hypothetical protein;(source:Araport11)	5.07539e-06	1.76036e-07	27	13.5	114.695										156.557	201.009	365.466	679.468	506.863	316.72	312.025	260.697	239.77	169.527	302.288	377.087	483.373	482.329	541.345	374.4	428.965	296.252														MAX
Cc06_g10770	GSCOCT00041735001~ AP-4 complex subunit sigma~ At2g19790~ complete	AT1G47830	SNARE-like superfamily protein;(source:Araport11)	0.00266406	0.000356437	27	13.5	136.272										405.768	369.949	563.513	952.986	757.657	608.257	572.585	687.577	436.141	332.843	462.617	588.772	614.564	642.038	644.417	563.075	380.802	457.727				LLHC	LDHC		LDHH_SM	LDHH_ST	short day	LL23_et_LL12				MAX
Cc02_g19680	GSCOCT00014540001~ FAD-linked sulfhydryl oxidase ERV1~ ERV1~ complete	AT1G49880	Encodes Erv1, a component of the mitochondrial intermembrane space assembly machinery involved in the import pathway of the small intermembrane space proteins. It contains a Cys-X-Cys shuttle disulfide and oxidizes thioredoxin in vitro.	2.29467e-10	6.90365e-13	27	13.5	87.6746										46.0254	44.4239	151.547	265.35	205.714	168.552	153.317	75.8836	73.6612	50.6042	38.8981	92.6469	224.172	199.28	234.527	151.415	76.3005	75.5706				LLHC			LDHH_SM	LDHH_ST	short day	LL23_et_LL12				MAX
Cc06_g17310	GSCOCT00036370001~ Polynucleotidyl transferase, ribonuclease H fold protein with HRDC domain~ EXOSC10~ complete	AT1G54440	Rrp6-like protein, controls RNA-directed DNA methylation by helping with the retention of noncoding RNAs in normal cells.	8.85605e-05	5.61425e-06	27	12	99.7624				Gbox		SBX	TBX			276.155	225.891	433.564	493.858	362.365	367.281	342.422	367.195	241.157	261.561	126.993	308.941	411.721	421.833	481.757	288.845	272.414	218.934				LLHC	LDHC		LDHH_SM	LDHH_ST	short day	LL23_et_LL12				MAX
Cc08_g03940	GSCOCT00034194001~ Poly(A)-specific ribonuclease PARN-like~ At3g25430~ complete	AT1G55870	Encodes a poly(A)-specific ribonuclease, AtPARN. Expression of AtPARN is upregulated by ABA or stress treatment. Mutant is hypersensitivity to salicylic acid as well as ABA. Functions with AGS1 to regulate the poly(A) status of mitochondrial mRNA.	0.00361199	0.000515555	24	15	36.231						SBX		morning		47.6817	30.7687	105.039	174.564	99.0598	102.892	98.8601	55.5714	46.4441	56.8779	52.1512	80.8811	95.6463	122.858	139.163	63.1888	91.9867	63.5827				LLHC	LDHC		LDHH_SM	LDHH_ST	short day	LL23_et_LL12				MAX
Cc02_g35030	GSCOCT00011814001~ unknown protein; FUNCTIONS IN: molecular_function unknown; INVOLVED IN: biological_process unknown; LOCATED IN: endomembrane system; Has 30201 Blast hits to 17322 proteins in 780 species: Archae - 12; Bacteria - 1396; Metazoa - 17338; Fungi - 3422; Plants - 5037; Viruses - 0; Other Eukaryotes - 2996 (source: NCBI BLink).~ unknown_gene~ complete	AT1G56423	hypothetical protein;(source:Araport11)	0.0128834	0.00238764	24	15	127.988						SBX				385.711	320.222	522.392	691.287	392.594	570.927	469.478	306.149	419.288	296.646	169.326	433.666	473.128	491.413	663.241	380.292	252.96	464.271														MAX
Cc11_g14220	GSCOCT00032087001~ DEAD-box ATP-dependent RNA helicase 22~ Os09g0383400~ complete	AT1G59990	DEA(D/H)-box RNA helicase family protein;(source:Araport11)	4.62069e-07	9.51266e-09	27	15	158.027						SBX	TBX			103.792	65.7736	304.728	486.235	272.197	356.353	358.29	172.067	153.952	117.781	107.052	194.158	448.96	572.932	610.71	272.706	294.479	216.671				LLHC	LDHC		LDHH_SM	LDHH_ST	short day	LL23_et_LL12				MAX
Cc02_g11720	GSCOCT00029378001~ Putative DnaJ homolog subfamily C member 25 homolog~ CG7872~ complete	AT1G61770	J domain protein. The mRNA is cell-to-cell mobile.	0.0368142	0.00850618	27	15	58.7582										243.466	195.731	329.275	419.635	315.688	397.096	292.269	325.856	255.856	260.482	126.605	248.571	341.509	282.385	360.965	293.183	231.539	226.767				LLHC	LDHC		LDHH_SM	LDHH_ST	short day	LL23_et_LL12				MAX
Cc08_g16520	GSCOCT00035614001~ methyltransferases;copper ion binding~ Mettl17~ complete	AT1G64600	copper ion binding / methyltransferase;(source:Araport11)	6.57601e-06	2.41651e-07	24	15	82.1023				Gbox		SBX	TBX			69.2468	53.0597	184.528	244.876	172.329	168.773	174.506	111.424	108.136	93.3707	31.2508	151.155	244.425	195.035	253.659	187.304	108.536	91.9148				LLHC	LDHC		LDHH_SM	LDHH_ST	short day	LL23_et_LL12				MAX
Cc02_g22560	GSCOCT00014931001~ Putative Uncharacterized oxidoreductase ykwC~ ykwC~ complete	AT1G71170	6-phosphogluconate dehydrogenase family protein;(source:Araport11)	4.22701e-07	8.44784e-09	27	15	101.882							TBX			56.8689	36.0786	93.6018	273.666	259.966	215.198	230.472	190.552	111.846	81.1721	62.5868	159.171	262.857	329.205	368.436	307.343	188.719	126.954				LLHC	LDHC		LDHH_SM	LDHH_ST	short day	LL23_et_LL12				MAX
Cc10_g16460	GSCOCT00013408001~ WD40 repeat-containing protein SMU1~ SMU1~ complete	AT1G73720	Encodes SMU1, a protein involved in RNA splicing.	7.64266e-05	4.66765e-06	24	15	102.242										213.03	196.302	342.82	469.612	393.004	339.062	336.506	228.054	295.261	211.518	180.595	291.289	418.366	396.091	461.612	272.291	336.546	266.428				LLHC	LDHC		LDHH_SM	LDHH_ST	short day	LL23_et_LL12				MAX
Cc00_g28260	GSCOCT00002218001~ Ent-kaurene oxidase, chloroplastic~ KO1~ complete	AT1G74550	Encodes a tricoumaroylspermidine meta-hydroxylase that participates in the formation of N<sup>1</sup>,N<sup>5</sup>-di(hydroxyferuloyol)- N<sup>10</sup>-sinapoylspermidine, an important constituent of pollen. This gene appears to be expressed in young flower buds and inflorescence tips with notably high levels of expression in the tapetum and pollen. It is also expressed in root tips.	0.0232196	0.00487005	27	15	258.354										660.77	545.785	1006	1928.56	1043.21	899.374	893.896	1288.39	784.105	507.865	535.104	714.143	829.142	1111.9	1398.84	1192.25	486.93	731.051							LDHH_SM	LDHH_ST	short day	LL23_et_LL12				MAX
Cc04_g10360	GSCOCT00042584001~ 3-oxoacyl-[acyl-carrier-protein] synthase, mitochondrial~ KAS~ complete	AT1G74960	Encodes a plastidic beta-ketoacyl-ACP synthase II, involved in fatty acid elongation from 16:0-ACP to 18:0-ACP. Homozygous knock-out mutants are embryo lethal, indicating early embryo development is sensitive to elevated 16:0.	0.0067082	0.00109184	27	12	24.767										60.8026	36.861	68.6014	101.986	74.6224	84.4894	54.7273	54.3316	56.0122	51.2094	35.3192	51.745	94.9698	98.3554	100.39	80.699	24.7121	38.696				LLHC	LDHC		LDHH_SM	LDHH_ST	short day	LL23_et_LL12				MAX
Cc09_g08950	GSCOCT00023132001~ 50S ribosomal protein L31, chloroplastic~ RPL31~ complete	AT1G75350	Ribosomal protein L31;(source:Araport11)	0.000211521	1.6473e-05	27	15	770.486										1515.85	1274.61	2426.37	4784.31	2685.51	2571.95	2502.47	2269.55	2226.8	1647.89	1598.68	2556.97	3237.46	2933.4	3747.93	3404.79	3421.08	2036.12				LLHC	LDHC		LDHH_SM	LDHH_ST	short day	LL23_et_LL12				MAX
Cc05_g10750	GSCOCT00021401001~ 50S ribosomal protein L13, chloroplastic~ RPL13~ complete	AT1G78630	Ribosomal protein L13 family protein;(source:Araport11)	0.00817491	0.00139065	27	15	648.609										1712.61	1111.23	2048.11	4309.75	2532.48	2350.01	2267.23	2454.51	2282.03	1619.47	1524.54	1834.71	2683.16	2829.22	3250.78	2465.24	2729.58	2147.88				LLHC	LDHC		LDHH_SM	LDHH_ST	short day	LL23_et_LL12				MAX
Cc06_g17880	GSCOCT00040380001~ Putative Mitochondrial glycoprotein family protein~ unknown_gene~ complete	AT1G80720	Mitochondrial glycoprotein family protein;(source:Araport11)	0.0160697	0.00310662	27	10.5	39.9932										45.8337	112.308	162.946	217.728	117.866	65.0268	106.121	94.32	71.9878	78.2485	122.709	159.6	177.047	142.695	184.06	135.786	112.909	101.368				LLHC	LDHC		LDHH_SM	LDHH_ST	short day	LL23_et_LL12				MAX
Cc11_g11420	GSCOCT00032447001~ Putative Heat shock protein 90~ TP02_0244~ complete	AT2G04030	Encodes a chloroplast-targeted 90-kDa heat shock protein located in the stroma involved in red-light mediated deetiolation response and crucial for protein import into the chloroplast stroma. Mutants are resistant to chlorate, have elongated hypocotyls in light, and affect the expression of NR2, CAB, and RBCS but NOT NR1 and NiR.	4.63744e-06	1.58255e-07	27	12	1140.44								morning		1396.59	1625.4	4026.99	4078.9	3958.88	3661.35	2020.1	2233.7	1230.97	1674.47	1123.64	2544.3	3778.47	2794.76	3995.86	1873.15	1395.85	1851.76				LLHC	LDHC		LDHH_SM	LDHH_ST	short day	LL23_et_LL12				MAX
Cc08_g09460	GSCOCT00026886001~ Exosome complex CDSuclease RRP46 homolog~ RRP46~ complete	AT2G07110	exosome complex exonuclease RRP46-like protein;(source:Araport11)	4.62069e-07	9.51266e-09	24	15	128.084						SBX				51.8011	32.2395	233.07	476.737	356.287	176.073	180.84	98.9414	86.3741	82.4206	58.2977	129.067	373.839	284.228	417.076	138.187	224	113.127				LLHC	LDHC			LDHH_ST	short day	LL23_et_LL12				MAX
Cc09_g09830	GSCOCT00006976001~ Putative Trafficking protein particle complex subunit 2-like protein~ trappc2l~ complete	AT2G20930	Part of multi-protein complex, acting as guanine nucleotide exchange factors (GEFs) and possibly as tethers, regulating intracellular trafficking.	0.00172291	0.000209782	27	13.5	97.0179								morning		299.665	378.078	524.814	727.979	474.005	511.649	547.404	457.229	380.39	316.33	461.893	610.139	490.071	562.389	642.75	622.333	537.343	357.783				LLHC	LDHC		LDHH_SM	LDHH_ST	short day	LL23_et_LL12				MAX
Cc01_g06320	GSCOCT00029997001~ Putative methyltransferase family protein~ unknown_gene~ complete	AT2G26810	Putative methyltransferase family protein;(source:Araport11)	0.000183409	1.38186e-05	27	15	87.7686										53.9487	28.2313	163.157	352.401	196.327	142.027	128.472	208.497	81.9093	66.2817	56.6201	93.7728	208.995	221.283	222.087	192.586	189.001	91.9196				LLHC	LDHC		LDHH_SM	LDHH_ST	short day	LL23_et_LL12				MAX
Cc06_g08590	GSCOCT00031110001~ Pentatricopeptide repeat-containing protein At4g32430, mitochondrial~ PCMP-E40~ complete	AT2G27610	Tetratricopeptide repeat (TPR)-like superfamily protein;(source:Araport11)	1.79674e-06	5.04263e-08	24	13.5	12.3214								morning		4.26566	4.44663	24.9989	29.5813	26.3641	14.6647	13.1837	1.75047	5.38908	5.25529	1.70824	11.064	26.8963	14.9764	30.2582	12.549	0	2.66656				LLHC	LDHC		LDHH_SM	LDHH_ST	short day	LL23_et_LL12				MAX
Cc04_g11510	GSCOCT00037343001~ Tropinone reductase homolog At1g07440~ At1g07440~ complete	AT2G29290	NAD(P)-binding Rossmann-fold superfamily protein;(source:Araport11)	3.86965e-06	1.2773e-07	24	15	108.36		CBS1								48.531	55.109	244.278	441.507	194.492	213.883	157.248	107.524	83.1113	106.415	72.0342	196.537	297.764	277.129	342.12	243.992	221.745	187.935				LLHC	LDHC		LDHH_SM	LDHH_ST	short day	LL23_et_LL12				MAX
Cc06_g21580	GSCOCT00001549001~ Putative uncharacterized protein~ unknown_gene~ complete	AT2G30695	bacterial trigger factor;(source:Araport11)	0.00109885	0.000121517	27	13.5	122.087										243.494	208.615	453.324	705.274	318.864	451.15	420.085	363.022	286.191	215.998	190.276	331.274	486.836	447.847	560.918	361.558	348.662	287.961				LLHC	LDHC		LDHH_SM	LDHH_ST	short day	LL23_et_LL12				MAX
Cc06_g00040	GSCOCT00023168001~ Putative Ethanolamine-phosphate cytidylyltransferase~ pctA~ complete	AT2G32260	phosphorylcholine cytidylyltransferase;(source:Araport11)	0.00013685	9.6813e-06	24	13.5	86.235										261.279	190.508	327.488	450.099	321.786	320.989	358.553	241.743	304.942	224.582	163.77	298.12	390.975	391.658	401.725	336.674	236.769	258.66				LLHC	LDHC		LDHH_SM	LDHH_ST	short day	LL23_et_LL12				MAX
Cc02_g14330	GSCOCT00013840001~ INVOLVED IN: protein complex assembly; LOCATED IN: mitochondrion, chloroplast; EXPRESSED IN: 19 plant structures; EXPRESSED DURING: 9 growth stages; CONTAINS InterPro DOMAIN/s: ATP11 (InterPro:IPR010591); Has 304 Blast hits to 304 proteins in 167 species: Archae - 0; Bacteria - 0; Metazoa - 101; Fungi - 112; Plants - 39; Viruses - 0; Other Eukaryotes - 52 (source: NCBI BLink).~…	AT2G34050	ATP synthase F1 complex assembly factor;(source:Araport11)	0.00266406	0.000356437	27	15	45.6493						SBX				69.0507	35.2627	121.944	218.921	76.7469	182.087	142.562	87.3504	52.0456	62.4126	27.3223	89.9978	152.121	148.475	225.901	80.1567	32.3353	76.6394				LLHC	LDHC		LDHH_SM	LDHH_ST	short day	LL23_et_LL12				MAX
Cc08_g03270	GSCOCT00010792001~ shikimate kinase like 2~ unknown_gene~ complete	AT2G35500	Encodes a protein with some sequence similarity to shikimate kinases, but a truncated form of this protein (lacking a putative N-terminal chloroplast transit peptide) does not have shikimate kinase activity in vitro.	4.80096e-05	2.65768e-06	27	16.5	208.631						SBX				710.237	499.685	707.864	1208.45	989.534	1168.06	1078.53	795.751	957.602	711.904	413.594	525.568	851.469	1013.04	1274.06	905.118	953.154	913.804				LLHC	LDHC		LDHH_SM	LDHH_ST	short day	LL23_et_LL12				MAX
Cc06_g05800	GSCOCT00043146001~ 1-(5-phosphoribosyl)-5-[(5-phosphoribosylamino)methylideneamino] imidazole-4-carboxamide isomerase, chloroplastic~ HIS6~ complete	AT2G36230	Encodes a BBMII isomerase involved in histidine biosynthesis.	9.5326e-05	6.15377e-06	24	16.5	77.1835										102.058	43.1807	113.784	285.827	205.135	121.093	180.116	138.058	123.563	148.869	107.255	90.2144	202.017	254.471	295.465	260.501	232.567	161.912				LLHC	LDHC		LDHH_SM	LDHH_ST	short day	LL23_et_LL12				MAX
Cc02_g29140	GSCOCT00004484001~ unknown protein; FUNCTIONS IN: molecular_function unknown; INVOLVED IN: biological_process unknown; LOCATED IN: chloroplast; EXPRESSED IN: 21 plant structures; EXPRESSED DURING: 13 growth stages; Has 58 Blast hits to 58 proteins in 23 species: Archae - 0; Bacteria - 4; Metazoa - 1; Fungi - 0; Plants - 44; Viruses - 0; Other Eukaryotes - 9 (source: NCBI BLink).~ unknown_gene~ co…	AT2G38780	cytochrome C oxidase subunit;(source:Araport11)	0.0198293	0.00402347	27	16.5	51.3172										333.566	291.568	529.151	739.138	423.825	652.53	643.781	491.419	554.211	349.781	230.368	427.652	631.748	469.814	730.85	436.211	315.523	536.906				LLHC	LDHC		LDHH_SM	LDHH_ST	short day	LL23_et_LL12				MAX
Cc02_g06850	GSCOCT00039237001~ Probable 26S proteasome non-ATPase regulatory subunit 7~ RPN8~ complete	AT2G39990	translation initiation factor eIF2 p47 subunit homolog	0.000427369	3.88116e-05	27	15	272.447										647.865	640.353	1152.59	1375.32	1057.79	1060.49	948.832	1203.46	883.109	578.731	579.86	974.192	1362.87	1162.76	1830.46	1039.51	990.675	905.639				LLHC	LDHC		LDHH_SM	LDHH_ST	short day	LL23_et_LL12				MAX
Cc02_g25540	GSCOCT00028735001~ Protein of unknown function (DUF581)~ unknown_gene~ complete	AT2G44670	senescence-associated family protein (DUF581);(source:Araport11)	3.97609e-08	4.76782e-10	27	15	3284.33								morning		1475.97	1012.48	3926.93	10245.8	3820.43	7261.43	7948.65	4130.19	2831.33	643.026	711.582	2637.96	6710.19	5864.57	10328.3	6791.45	1954.48	1128.65				LLHC	LDHC		LDHH_SM	LDHH_ST	short day	LL23_et_LL12				MAX
Cc06_g03890	GSCOCT00023687001~ Putative V-type proton ATPase subunit G~ VATG~ complete	AT3G01390	Subunit G of the vacuolar membrane ATPAse complex	0.000507083	4.78598e-05	24	13.5	24.8395						SBX				17.9594	22.2184	65.6813	75.3213	31.3647	44.7005	50.2146	12.0656	47.2876	11.6453	17.7428	62.8074	60.2854	73.5286	78.3168	58.3902	17.1341	21.1353				LLHC	LDHC		LDHH_SM	LDHH_ST	short day	LL23_et_LL12				MAX
Cc05_g13170	GSCOCT00021098001~ PsbQ-like 1~ PSBQ2~ complete	AT3G01440	Encodes a subunit of the NAD(P)H complex located in the chloroplast thylakoid lumen.	0.0198293	0.00402347	27	15	576.396							TBX			1215.59	1285.03	2037.47	3426.06	1307.11	2334.25	2442.36	1437.69	1968.23	1221.06	1285.55	1917.07	2638.29	2489.02	2785.28	2590.59	2602.15	1816.88				LLHC	LDHC		LDHH_SM	LDHH_ST	short day	LL23_et_LL12				MAX
Cc02_g10470	GSCOCT00029526001~ Phosphoglucan phosphatase DSP4, chloroplastic~ DSP4~ complete	AT3G01510	Encodes a putative phosphatase, LSF1, required for normal starch turnover in leaves.	0.000183409	1.38186e-05	27	13.5	195.418				Gbox						301.81	356.922	800.998	981.063	630.226	694.027	722.211	540.193	367.427	321.096	302.793	539.421	695.194	616.519	878.002	482.404	381.109	445.15				LLHC	LDHC		LDHH_SM	LDHH_ST	short day	LL23_et_LL12				MAX
Cc08_g09690	GSCOCT00026915001~ Putative Peptidyl-tRNA hydrolase 2, mitochondrial~ PTRH2~ complete	AT3G03010	Peptidyl-tRNA hydrolase II (PTH2) family protein;(source:Araport11)	0.000158887	1.15749e-05	24	13.5	130.542		CBS1					TBX			236.6	195.242	376.95	655.99	309.089	384.726	395.269	242.704	301.557	183.099	184.505	323.514	426.131	517.877	530.805	424.127	351.814	260.058														MAX
Cc06_g02020	GSCOCT00023442001~ Adenine nucleotide alpha hydrolases-like superfamily protein~ unknown_gene~ complete	AT3G03270	HRU1 is a hypoxia induced universal stress protein. It exists as two splice variants with AT3G03270.2 , which contains a putative dimerization domain, the predominant transcript found under anoxia. It is induced by RAP2.12. Subcellular localization is dynamic; under anoxia the localization of HRU1 shifts from cytoplasm to the plasma membrane.	2.17399e-05	1.00725e-06	27	13.5	302.634										510.71	665.631	1023.48	1413.88	983.723	1306.57	1216.69	913.563	766.263	540.821	604.26	819.47	1048.48	981.784	1174.54	934.474	789.737	507.027				LLHC	LDHC		LDHH_SM	LDHH_ST	short day	LL23_et_LL12				MAX
Cc01_g18980	GSCOCT00016120001~ Pentatricopeptide repeat-containing protein At3g63370~ PCMP-H83~ complete	AT3G03580	Tetratricopeptide repeat (TPR)-like superfamily protein;(source:Araport11)	1.03634e-07	1.51885e-09	27	13.5	25.8013						SBX				13.8334	12.4088	37.5251	79.5814	67.861	72.3455	34.1965	30.8298	20.1805	14.2385	7.0196	43.7459	59.5792	64.295	76.4207	22.4893	14.2567	15.6438				LLHC	LDHC			LDHH_ST	short day	LL23_et_LL12				MAX
Cc02_g07990	GSCOCT00029866001~ unknown protein; Has 26 Blast hits to 25 proteins in 10 species: Archae - 0; Bacteria - 0; Metazoa - 0; Fungi - 0; Plants - 23; Viruses - 0; Other Eukaryotes - 3 (source: NCBI BLink).~ unknown_gene~ complete	AT3G04020	hypothetical protein;(source:Araport11)	0.000244501	1.96088e-05	24	15	37.1247										30.0203	18.3906	77.6235	143.461	89.3295	101.516	53.2221	18.6839	32.9341	27.3661	13.2766	56.2466	56.2275	92.2267	106.624	30.6567	32.3571	38.6462				LLHC			LDHH_SM	LDHH_ST	short day	LL23_et_LL12				MAX
Cc03_g01740	GSCOCT00025796001~ Hypoxia-responsive family protein~ unknown_gene~ complete	AT3G05550	Hypoxia-responsive family protein;(source:Araport11)	0.0121727	0.00223395	27	15	147.357				Gbox						383.077	377.411	609.538	776.33	694.426	764.368	542.557	613.127	467.175	331.021	400.252	661.814	702.835	614.19	907.819	574.621	551.644	526.119														MAX
Cc06_g01830	GSCOCT00023419001~ plastid transcriptionally active 13~ unknown_gene~ complete	AT3G09210	plastid transcriptionally active 13;(source:Araport11)	0.00970076	0.00170692	27	15	123.766								morning		396.181	366.381	534.6	859.288	439.42	583.979	641.298	574.146	544.967	461.985	340.947	649.244	832.025	670.926	925.348	722.721	508.95	700.187				LLHC	LDHC		LDHH_SM	LDHH_ST	short day	LL23_et_LL12				MAX
Cc06_g01940	GSCOCT00023433001~ Putative uncharacterized protein~ unknown_gene~ complete	AT3G09250	Nuclear transport factor 2 (NTF2) family protein;(source:Araport11)	0.00172291	0.000209782	24	15	66.2139										166.764	173.12	289.914	387.808	226.774	230.103	249.087	256.221	207.955	222.579	175.77	249.609	302.778	291.228	438.334	267.821	243.152	243.04				LLHC	LDHC		LDHH_SM	LDHH_ST	short day	LL23_et_LL12				MAX
Cc03_g00970	GSCOCT00025698001~ DNA-directed RNA polymerase II subunit RPB9~ POLR2I~ complete	AT3G16980	One of two highly similar, non-catalytic subunits common to nuclear DNA-directed RNA polymerases II, IV and V; homologous to budding yeast RPB9. Appears to be redundant with At4g16265	0.00125194	0.000142267	27	15	55.0782				Gbox						87.3256	43.3288	123.226	330.273	112.769	124.627	125.325	152.138	125.809	76.5048	54.3125	124.065	240.856	222.062	276.09	130.873	118.14	83.7136				LLHC	LDHC				short day	LL23_et_LL12				MAX
Cc02_g34550	GSCOCT00000711001~ Single-stranded DNA-binding protein, mitochondrial~ At4g11060~ complete	AT3G18580	Member of the family of canonical mitochondrial DNA binding proteins. Single-stranded binding protein which does not interfere with MMEJ.	5.53344e-06	1.95729e-07	27	13.5	67.6178										28.3722	16.7066	106.278	278.327	96.1273	118.931	89.4719	94.6099	66.2906	41.3776	68.8989	65.0069	175.88	258.239	265.552	107.044	126.963	51.718														MAX
Cc07_g20980	GSCOCT00027243001~ Putative B3 domain-containing protein At5g66980~ At5g66980~ complete	AT3G18990	Required for vernalization. Essential for the complete repression of FLC in vernalized plants. Required for the methylation of histone H3	0.000487368	4.58733e-05	27	12	50.7682			CBS2			SBX				76.653	56.4263	181.23	226.338	130.781	158.776	122.967	116.444	69.1142	70.8342	37.7023	133.853	137.148	127.247	145.681	87.5794	73.6923	67.5445				LLHC	LDHC		LDHH_SM	LDHH_ST	short day	LL23_et_LL12				MAX
Cc01_g04140	GSCOCT00039284001~ Putative Uncharacterized protein YMR315W~ YMR315W~ complete	AT3G20790	NAD(P)-binding Rossmann-fold superfamily protein;(source:Araport11)	2.4617e-06	7.41675e-08	27	15	166.406				Gbox						318.349	251.859	337.84	647.961	639.59	491.532	533.321	350.958	352.425	310.407	349.887	341.256	497.381	593.742	647.603	630.441	606.76	357.334				LLHC	LDHC		LDHH_SM	LDHH_ST	short day	LL23_et_LL12				MAX
Cc02_g29620	GSCOCT00007810001~ Thioredoxin-like protein 4B~ TXNL4B~ complete	AT3G24730	mRNA splicing factor, thioredoxin-like U5 snRNP;(source:Araport11)	0.000110286	7.38493e-06	24	13.5	66.3868				Gbox		SBX				124.756	97.6827	244.079	355.682	154.528	169.284	168.123	117.845	135.958	90.6929	119.827	166.026	234.675	197.077	240.838	184.487	117.939	140.235														MAX
Cc07_g00410	GSCOCT00019112001~ plant UBX domain-containing protein 1~ ASPSCR1~ complete	AT3G27310	encodes a protein that contains a UBX domain and regulates AtCDC48 by inhibiting its ATPase activity and by promoting the disassembly of the active hexamer. Phenotypic analysis of pux1 plants revealed that the loss of PUX1 accelerated the growth of various plant organs including roots and inflorescence shoots. AtCDC48 and SYP31 colocalize at the division plane during cytokinesis and to interact i…	8.85605e-05	5.61425e-06	24	13.5	211.991										325.442	375.3	662.284	960.851	622.044	543.092	532.258	365.022	466.757	383.428	404.166	537.836	720.641	696.274	751.558	576.865	399.104	388.67				LLHC	LDHC		LDHH_SM	LDHH_ST		LL23_et_LL12				MAX
Cc06_g20800	GSCOCT00015871001~ Putative Macrophage migration inhibitory factor homolog~ Bm1_28435~ complete	AT3G51660	Tautomerase/MIF superfamily protein;(source:Araport11)	0.000734376	7.51199e-05	27	16.5	339.528										925.745	489.135	800.099	1573.8	711.583	1372.5	1470.01	1397.46	1219.67	770.669	564.667	966.989	1180.31	1604.12	2047.38	1405.38	1317.87	904.511				LLHC	LDHC		LDHH_SM	LDHH_ST	short day	LL23_et_LL12				MAX
Cc08_g14650	GSCOCT00030197001~ Putative Holliday junction resolvase~ Csac_1776~ complete	AT3G52905	Polynucleotidyl transferase, ribonuclease H-like superfamily protein;(source:Araport11)	5.17018e-05	2.92207e-06	24	15	55.4614						SBX				45.4536	28.4823	125.91	174.029	105.614	143.974	90.5538	67.9783	43.3309	42.4329	36.0921	79.8839	145.762	106.643	168.338	95.7848	61.8566	39.2918				LLHC	LDHC		LDHH_SM	LDHH_ST	short day	LL23_et_LL12				MAX
Cc06_g04340	GSCOCT00023749001~ Thioredoxin-like 3-3~ Os04g0560200~ complete	AT3G53220	Thioredoxin superfamily protein;(source:Araport11)	0.00161572	0.000194231	24	15	47.7264										123.665	108.425	192.867	341.205	222.339	251.074	224.421	141.898	206.688	187.246	121.776	221.694	291.869	267.45	301.342	210.09	288.726	239.919				LLHC	LDHC		LDHH_SM	LDHH_ST	short day	LL23_et_LL12				MAX
Cc04_g13230	GSCOCT00018898001~ CONTAINS InterPro DOMAIN/s: Putative harbinger transposase-derived nuclease (InterPro:IPR006912); BEST Arabidopsis thaliana protein match is: PIF / Ping-Pong family of plant transposases (TAIR:AT3G55350.1); Has 30201 Blast hits to 17322 proteins in 780 species: Archae - 12; Bacteria - 1396; Metazoa - 17338; Fungi - 3422; Plants - 5037; Viruses - 0; Other Eukaryotes - 2996 (sour…	AT3G55350	PIF / Ping-Pong family of plant transposase;(source:Araport11)	8.21581e-05	5.12009e-06	27	16.5	36.7936										74.5968	70.9939	156.422	180.367	100.006	172.992	173.204	137.643	100.213	98.5201	56.5857	90.4795	175.291	169.985	220.975	168.419	156.985	129.303				LLHC	LDHC		LDHH_SM	LDHH_ST		LL23_et_LL12				MAX
Cc02_g05770	GSCOCT00039094001~ Alpha-soluble NSF attachment protein~ ASNAP2~ complete	AT3G56190	Encodes one of two alpha-SNAPs (soluble NSF attachment protein) in Arabidopsis	0.000398554	3.56809e-05	24	15	328.769										875.174	935.824	1460.84	2280.69	1603.96	1515.78	1435.84	1064.17	1219.81	1086.18	1247.24	1530.44	1705.23	1701.54	2006	1574.05	1711.62	1245.51				LLHC	LDHC		LDHH_SM	LDHH_ST	short day	LL23_et_LL12				MAX
Cc01_g01250	GSCOCT00037952001~ Putative Pentatricopeptide repeat-containing protein At5g16860~ PCMP-H92~ complete	AT3G57430	Encodes a chloroplast RNA editing factor.	8.21581e-05	5.12009e-06	24	15	11.9872			CBS2							3.15047	2.5077	19.8705	39.8727	28.4204	21.5798	20.3907	6.37382	9.1999	4.29084	0.854119	8.85833	19.6381	35.8212	35.8718	2.69947	18.5317	7.59158				LLHC	LDHC		LDHH_SM	LDHH_ST	short day	LL23_et_LL12				MAX
Cc03_g14030	GSCOCT00031784001~ mitochondrial ribosomal protein L51/S25/CI-B8 family protein~ unknown_gene~ complete	AT3G59650	mitochondrial ribosomal protein L51/S25/CI-B8 family protein;(source:Araport11)	4.25288e-06	1.42207e-07	24	15	151.706										100.878	50.4553	333.548	648.978	278.131	264.288	234.544	157.415	142.006	80.9185	55.7413	199.255	379.208	317.416	443.928	233.245	204.2	111.341				LLHC			LDHH_SM	LDHH_ST	short day	LL23_et_LL12				MAX
Cc01_g20410	GSCOCT00015937001~ unknown protein; Has 25 Blast hits to 25 proteins in 11 species: Archae - 0; Bacteria - 0; Metazoa - 0; Fungi - 0; Plants - 25; Viruses - 0; Other Eukaryotes - 0 (source: NCBI BLink).~ unknown_gene~ complete	AT3G62920	zinc metalloproteinase aureolysin;(source:Araport11)	0.00013685	9.6813e-06	27	15	117.884										155.281	109.197	252.406	636.665	394.144	375.409	340.102	186.474	204.599	122.564	130.454	306.316	405.732	339.297	509.09	344.317	299.609	206.387				LLHC	LDHC		LDHH_SM	LDHH_ST		LL23_et_LL12				MAX
Cc02_g38440	GSCOCT00027862001~ 50S ribosomal protein L5, chloroplastic~ RPL5~ complete	AT4G01310	Ribosomal L5P family protein;(source:Araport11)	0.00125194	0.000142267	27	18	367.021						SBX				1419.03	1002.28	1434.11	2466.53	1841.19	1673.11	1892.7	2461.83	1773.81	1514.34	1346.3	1349.47	1928.91	2296.82	2355.42	2318.5	1978.4	1840.12				LLHC	LDHC		LDHH_SM	LDHH_ST	short day	LL23_et_LL12				MAX
Cc02_g22900	GSCOCT00014968001~ Ubiquitin-like domain-containing CTD phosphatase~ At4g06599~ complete	AT4G06599	ubiquitin family protein;(source:Araport11)	0.000601824	5.87934e-05	27	13.5	88.4186										257.583	260.967	425.481	574.177	456.521	350.57	413.362	419.426	301.949	256.614	223.204	405.537	438.175	446.92	489.688	362.508	402.422	211.631														MAX
Cc08_g16140	GSCOCT00035566001~ Putative unknown protein; BEST Arabidopsis thaliana protein match is: unknown protein (TAIR:AT4G10970.4); Has 52 Blast hits to 52 proteins in 12 species: Archae - 0; Bacteria - 0; Metazoa - 0; Fungi - 0; Plants - 52; Viruses - 0; Other Eukaryotes - 0 (source: NCBI BLink).~ unknown_gene~ complete	AT4G10970	UAP56-interacting factor1, binds single stranded RNA and, along with UIEF2,,appears to play a role in nuclear export of RNA.	0.00319617	0.000445213	21	13.5	110.52										642.318	624.829	876.262	1094.52	372.579	658.839	630.867	660.156	593.083	614.197	444.978	603.011	561.815	813.169	846.626	597.511	524.918	507.047				LLHC	LDHC		LDHH_SM	LDHH_ST	short day	LL23_et_LL12				MAX
Cc08_g13440	GSCOCT00030344001~ Clp protease-related protein At4g12060, chloroplastic~ At4g12060~ complete	AT4G12060	Double Clp-N motif protein;(source:Araport11)	0.00151716	0.000179775	27	15	318.913										749.229	741.16	1108.47	1749.13	955.505	1328.58	1385.64	1110.18	1065.09	900.78	850.337	1010.08	1286.82	1504.29	1713.69	1405.98	1590.69	1200.34				LLHC	LDHC		LDHH_SM	LDHH_ST	short day	LL23_et_LL12				MAX
Cc02_g04930	GSCOCT00038984001~ Superoxide dismutase [Fe], chloroplastic~ SODB~ complete	AT4G25100	Fe-superoxide dismutase	0.0472905	0.0114837	27	15	1738.44								morning		6271.83	5197.74	10025	13965.6	8043.02	9122.01	8824.01	10449.6	8480.17	5567.84	5169.88	9113.68	9699.17	8445.42	9978.87	8425.45	5787.97	7292.25				LLHC				LDHH_ST	short day	LL23_et_LL12				MAX
Cc00_g31060	GSCOCT00006034001~ unknown protein; FUNCTIONS IN: molecular_function unknown; INVOLVED IN: biological_process unknown; LOCATED IN: endomembrane system; BEST Arabidopsis thaliana protein match is: unknown protein (TAIR:AT5G57080.1); Has 30201 Blast hits to 17322 proteins in 780 species: Archae - 12; Bacteria - 1396; Metazoa - 17338; Fungi - 3422; Plants - 5037; Viruses - 0; Other Eukaryotes - 2996…	AT4G26055	transmembrane protein;(source:Araport11)	2.69686e-05	1.29007e-06	27	13.5	20.799										16.3088	17.0472	34.0966	73.8565	57.3749	37.0419	37.8613	28.19	14.991	12.551	28.2566	24.0147	49.6043	65.1904	75.2766	44.6697	35.123	16.2796														MAX
Cc02_g01640	GSCOCT00019991001~ HSP20-like chaperones superfamily protein~ NUDC~ complete	AT4G27890	HSP20-like chaperones superfamily protein;(source:Araport11)	0.00266406	0.000356437	27	10.5	298.717							TBX			898.728	857.285	1510.95	1954.13	988.616	1286.75	1038.26	990.125	867.768	725.297	654.479	1253.16	1391.78	1012.12	1459.17	897.744	716.729	849.904				LLHC	LDHC				short day	LL23_et_LL12				MAX
Cc05_g01600	GSCOCT00018256001~ Protein of unknown function (DUF3531)~ unknown_gene~ complete	AT4G29400	oxidoreductase/transition metal ion-binding protein (DUF3531);(source:Araport11)	0.000457133	4.22024e-05	24	15	98.1739										157.884	163.752	358.639	485.112	316.823	330.479	269.499	251.929	137.303	131.679	92.7506	241.422	313.025	254.009	334.724	172.285	247.672	158.275														MAX
Cc08_g10030	GSCOCT00026961001~ Glutamyl-tRNA(Gln) amidotransferase subunit C, chloroplastic/mitochondrial~ GATC~ complete	AT4G32915	glutamyl-tRNA(Gln) amidotransferase subunit C;(source:Araport11)	0.000158887	1.15749e-05	27	15	109.57										233.157	267.471	451.719	754.116	462.527	447.47	522.59	340.757	316.9	283.277	342.829	362.302	457.863	459.607	603.603	428.059	488.382	380.424				LLHC	LDHC		LDHH_SM	LDHH_ST	short day	LL23_et_LL12				MAX
Cc07_g11000	GSCOCT00037050001~ unknown protein; FUNCTIONS IN: molecular_function unknown; INVOLVED IN: biological_process unknown; LOCATED IN: cellular_component unknown; EXPRESSED IN: 24 plant structures; EXPRESSED DURING: 15 growth stages; Has 30201 Blast hits to 17322 proteins in 780 species: Archae - 12; Bacteria - 1396; Metazoa - 17338; Fungi - 3422; Plants - 5037; Viruses - 0; Other Eukaryotes - 2996 (…	AT4G35980	hypothetical protein;(source:Araport11)	0.00172291	0.000209782	27	13.5	148.536										252.492	263.894	425.069	782.799	471.17	470.912	503.205	377.87	310.578	257.077	357.54	513.116	563.504	547.034	604.957	557.6	503.001	322.428				LLHC	LDHC		LDHH_SM	LDHH_ST	short day	LL23_et_LL12				MAX
Cc11_g08880	GSCOCT00032816001~ unknown protein; BEST Arabidopsis thaliana protein match is: unknown protein (TAIR:AT5G08270.1); Has 30201 Blast hits to 17322 proteins in 780 species: Archae - 12; Bacteria - 1396; Metazoa - 17338; Fungi - 3422; Plants - 5037; Viruses - 0; Other Eukaryotes - 2996 (source: NCBI BLink).~ unknown_gene~ complete	AT5G08270	C5orf35;(source:Araport11)	0.000127094	8.84912e-06	27	12	34.7069				Gbox						34.5313	15.014	77.884	133.69	72.711	79.617	58.3797	50.8666	31.6003	26.4671	25.873	89.6873	101.827	84.449	114.774	39.1165	82.1046	30.4802				LLHC	LDHC		LDHH_SM	LDHH_ST	short day	LL23_et_LL12				MAX
Cc02_g12650	GSCOCT00029255001~ PAP-specific phosphatase HAL2-like~ AHL~ complete	AT5G09290	Inositol monophosphatase family protein;(source:Araport11)	0.00013685	9.6813e-06	27	16.5	102.016			CBS2							382.525	267.706	439.632	798.489	529.39	714.756	738.514	450.37	516.625	518.553	307.393	460.569	724.619	628.191	748.801	565.111	622.629	742.235					LDHC		LDHH_SM	LDHH_ST						MAX
Cc03_g02610	GSCOCT00025915001~ unknown protein; FUNCTIONS IN: molecular_function unknown; INVOLVED IN: biological_process unknown; LOCATED IN: endomembrane system; EXPRESSED IN: 23 plant structures; EXPRESSED DURING: 13 growth stages; Has 1807 Blast hits to 1807 proteins in 277 species: Archae - 0; Bacteria - 0; Metazoa - 736; Fungi - 347; Plants - 385; Viruses - 0; Other Eukaryotes - 339 (source: NCBI BLink…	AT5G18850	Low-density receptor-like protein;(source:Araport11)	0.0121727	0.00223395	24	15	44.2262				Gbox		SBX				122.931	141.212	220.891	326.612	224.745	140.482	164.173	160.334	139.128	106.631	166.901	239.808	207.835	182.15	322.162	208.843	258.435	152.363				LLHC	LDHC		LDHH_SM		short day	LL23_et_LL12				MAX
Cc02_g32600	GSCOCT00001218001~ Putative Mitochondrial inner membrane translocase complex, subunit Tim44-related~ unknown_gene~ complete	AT5G27395	Mitochondrial inner membrane translocase complex, subunit Tim44-related protein;(source:Araport11)	0.000898085	9.56872e-05	24	15	13.4976										6.76284	6.20884	25.6672	53.4202	14.1855	18.1495	14.4844	27.7017	10.0362	8.22508	4.26941	33.8177	37.3257	32.7125	61.1747	22.444	21.0414	14.9734				LLHC	LDHC		LDHH_SM	LDHH_ST	short day	LL23_et_LL12				MAX
Cc02_g27340	GSCOCT00025063001~ Thioredoxin-like protein Clot~ At5g42850~ complete	AT5G42850	Thioredoxin superfamily protein;(source:Araport11)	0.00546655	0.000853098	24	15	108.086										190.684	253.426	488.731	700.865	388.704	426.739	395.277	341.37	272.292	238.056	186.318	426.381	441.728	332.347	477.589	290.642	322.866	334.836				LLHC	LDHC		LDHH_SM		short day	LL23_et_LL12				MAX
Cc01_g12390	GSCOCT00028172001~ NADH dehydrogenase [ubiquinone] 1 alpha subcomplex subunit 2~ At5g47890~ complete	AT5G47890	NADH-ubiquinone oxidoreductase B8 subunit;(source:Araport11)	0.000427369	3.88116e-05	24	13.5	257.528		CBS1								406.255	509.718	980.367	1642.29	964.261	709.606	708.169	683.389	524.224	353.593	521.995	877.328	821.484	764.594	908.428	765.194	633.992	469.068				LLHC	LDHC		LDHH_SM	LDHH_ST		LL23_et_LL12				MAX
Cc01_g16130	GSCOCT00016477001~ unknown protein; FUNCTIONS IN: molecular_function unknown; INVOLVED IN: biological_process unknown; LOCATED IN: chloroplast; EXPRESSED IN: 22 plant structures; EXPRESSED DURING: 13 growth stages; Has 30201 Blast hits to 17322 proteins in 780 species: Archae - 12; Bacteria - 1396; Metazoa - 17338; Fungi - 3422; Plants - 5037; Viruses - 0; Other Eukaryotes - 2996 (source: NCBI BL…	AT5G48470	hypothetical protein;(source:Araport11)	1.69555e-05	7.46955e-07	24	15	176.586										132.502	89.8021	421.674	719.15	325.869	421.9	374.909	269.241	170.432	215.699	109.958	189.484	443.993	478.328	501.358	292.714	313.808	194.347				LLHC	LDHC		LDHH_SM	LDHH_ST	short day	LL23_et_LL12				MAX
Cc02_g03560	GSCOCT00020243001~ 2-oxoglutarate (2OG) and Fe(II)-dependent oxygenase superfamily protein~ unknown_gene~ complete	AT5G51880	2-oxoglutarate (2OG) and Fe(II)-dependent oxygenase superfamily protein;(source:Araport11)	0.031586	0.00708095	24	13.5	35.4437										128.359	139.906	178.645	299.471	148.42	162.649	214.909	113.18	131.41	126.706	99.7195	172.193	191.581	170.26	240.212	142.132	105.75	132.293				LLHC	LDHC		LDHH_SM	LDHH_ST	short day	LL23_et_LL12				MAX
Cc05_g13150	GSCOCT00021100001~ 21.7 kDa class VI heat shock protein~ HSP21.7~ complete	AT5G54660	HSP20-like chaperones superfamily protein;(source:Araport11)	0.000170815	1.26494e-05	21	13.5	38.9667										68.1282	86.6801	154.976	169.787	68.3411	79.7671	66.4265	80.5762	86.0071	38.7816	31.4611	102.81	84.6263	91.4139	130.724	82.578	35.7444	41.9556				LLHC	LDHC		LDHH_SM	LDHH_ST	short day	LL23_et_LL12				MAX
Cc10_g15830	GSCOCT00033783001~ Uncharacterized protein At5g64816~ At5g64816~ complete	AT5G64816	Thionin-like gene.	1.55026e-06	4.2576e-08	27	15	425.498				Gbox						468.28	255.503	838.925	1853.43	1084.88	913.691	1001.12	941.085	553.041	429.742	670.836	779.844	1328.47	1366.84	1424.31	1070.34	1368.99	630.385				LLHC	LDHC		LDHH_SM	LDHH_ST	short day	LL23_et_LL12				MAX
Cc06_g05960	GSCOCT00043165001~ Putative uncharacterized protein~ unknown_gene~ complete	#N/A	#N/A	0.0198293	0.00402347	27	15	110.642										174.297	123.673	343.177	707.949	229.489	297.481	311.397	318.742	248.627	156.758	94.6518	313.015	405.264	432.125	432.126	422.533	305.919	244.281														MAX
Cc02_g37790	GSCOCT00027944001~ Actin-depolymerizing factor 10~ ADF10~ complete	AT1G01750	actin depolymerizing factor 11;(source:Araport11)	0.0067082	0.00109184	21	13.5	17.2433						SBX				45.2338	31.5803	85.2837	89.0335	21.4602	54.2508	32.0953	86.6486	83.8304	39.3074	9.80682	35.6579	32.6472	83.4105	49.8141	16.2347	18.8502	11.7969				LLHC	LDHC		LDHH_SM	LDHH_ST	short day	LL23_et_LL12				MAX
Cc07_g10190	GSCOCT00037149001~ Putative Probable dimethyladenosine transferase~ dimt1~ complete	AT1G01860	dimethyladenosine transferase	0.0140686	0.00263812	27	12	15.0842										18.7238	9.39584	30.6896	48.5733	23.4111	33.2865	33.1304	20.6172	17.6165	14.9434	4.36274	50.6527	52.67	52.9237	44.5724	16.0054	3.26372	24.0963				LLHC	LDHC		LDHH_SM			LL23_et_LL12				MAX
Cc00_g11240	GSCOCT00011609001~ Putative Protein of unknown function (DUF630 and DUF632)~ unknown_gene~ complete	AT1G02110	bZIP domain class transcription factor (DUF630 and DUF632);(source:Araport11)	0.0271008	0.00587978	27	9	21.3385										124.071	47.7907	155.828	195.061	149.193	79.4733	82.7117	81.6441	66.8759	59.1891	29.7329	80.8306	103.671	131.326	32.967	34.3078	16.7324	33.3332				LLHC	LDHC		LDHH_SM	LDHH_ST	short day	LL23_et_LL12				MAX
Cc09_g03690	GSCOCT00017514001~ unknown protein; Has 25 Blast hits to 25 proteins in 9 species: Archae - 0; Bacteria - 0; Metazoa - 0; Fungi - 0; Plants - 25; Viruses - 0; Other Eukaryotes - 0 (source: NCBI BLink).~ unknown_gene~ complete	AT1G06010	basic leucine zipper/W2 domain protein;(source:Araport11)	4.63744e-06	1.58255e-07	27	12	73.0477						SBX				31.2255	13.2089	138.217	382.596	126.988	98.9523	74.7165	77.0005	58.9396	30.4385	71.0423	130.166	209.212	225.904	183.026	103.765	125.466	28.2418				LLHC	LDHC		LDHH_SM	LDHH_ST	short day	LL23_et_LL12				MAX
Cc01_g18810	GSCOCT00016151001~ Putative DNA-directed RNA polymerase III subunit RPC8~ POLR3H~ complete	AT1G06790	Encodes a subunit of RNA polymerase III involved in maintaining global RNA homeostasis, not just that of genes transcribed by RNA pol III.	1.12359e-05	4.50072e-07	27	13.5	53.3088										57.1303	39.9158	75.3919	215.538	95.7177	133.539	99.2553	61.1757	64.7506	61.5802	30.0648	67.7189	160.048	179.71	128.521	115.984	60.4556	47.6743				LLHC	LDHC		LDHH_SM	LDHH_ST	short day	LL23_et_LL12				MAX
Cc02_g08910	GSCOCT00029730001~ Chloroplast J-like domain 1~ unknown_gene~ complete	AT1G08640	Encodes a choloroplast membrane protein CJD1 (Chloroplast J-like Domain 1). Predicted to contain a transit peptide, three transmembrane domains and an N-terminal J-like domain. Influences fatty acid composition of chloroplast lipids.	5.08377e-07	1.07063e-08	24	15	257.263					PBX		TBX	morning	LBS	106.976	93.5801	488.841	1015.46	554.07	400.184	382.281	157.813	170.729	166.898	199.899	336.8	633.653	710.667	675.302	422.703	421.901	231.061				LLHC	LDHC		LDHH_SM	LDHH_ST	short day	LL23_et_LL12				MAX
Cc09_g05780	GSCOCT00033416001~ Pentatricopeptide repeat-containing protein At4g35850, mitochondrial~ At4g35850~ complete	AT1G09820	Pentatricopeptide repeat (PPR-like) superfamily protein;(source:Araport11)	2.60891e-07	4.63093e-09	27	12	131.405							TBX			121.046	89.7041	307.052	424.505	278.018	310.569	300.38	294.902	128.546	124.305	91.3166	298.073	404.407	408.37	392.942	194.51	222.698	156.282				LLHC	LDHC		LDHH_SM	LDHH_ST	short day	LL23_et_LL12				MAX
Cc03_g11540	GSCOCT00019363001~ Probable ADP-ribosylation factor At2g18390~ At2g18390~ complete	AT1G10630	A member of ARF GTPase family. A thaliana has 21 members of this family, known to be essential for vesicle coating and uncoating and functions in GTP-binding. Gene encoding ADP-ribosylation factor and similar to other ARFs and ARF-like proteins. The gene is shown to play a role in cell division, cell expansion and cellulose production using antisense construct.	0.000147425	1.05878e-05	27	13.5	68.0742										155.617	79.1748	182.17	283.48	263.621	211.668	179.038	261.74	147.454	109.105	116.535	196.582	228.014	316.006	226.341	234.114	128.516	99.0603				LLHC	LDHC		LDHH_SM	LDHH_ST	short day	LL23_et_LL12				MAX
Cc06_g14680	GSCOCT00041224001~ Pentatricopeptide repeat-containing protein At4g30700~ DYW9~ complete	AT1G11290	Pentatricopeptide Repeat Protein containing the DYW motif. Required for editing of multiple plastid transcripts. Endonuclease activity.	0.000205135	1.57816e-05	27	12	12.4286							TBX			9.28252	9.16294	30.8445	37.4961	27.5197	26.6875	27.6764	5.2514	8.42643	3.59861	12.6091	12.8683	34.9068	42.1145	28.6358	10.9778	6.24834	9.30809				LLHC	LDHC			LDHH_ST	short day	LL23_et_LL12				MAX
Cc00_g20170	GSCOCT00003028001~ Putative Pentatricopeptide repeat-containing protein At1g11290~ PCMP-H40~ complete	AT1G11290	Pentatricopeptide Repeat Protein containing the DYW motif. Required for editing of multiple plastid transcripts. Endonuclease activity.	0.000336489	2.88952e-05	27	12	16.8029										12.5205	1.02986	25.3104	49.9001	38.1662	21.7976	32.1489	19.3945	10.0012	12.5293	2.18196	15.4262	41.8015	52.6719	38.0001	28.0226	0	10.9737				LLHC	LDHC			LDHH_ST	short day	LL23_et_LL12				MAX
Cc08_g10650	GSCOCT00027037001~ Pentatricopeptide repeat-containing protein At4g35130, chloroplastic~ PCMP-H27~ complete	AT1G11290	Pentatricopeptide Repeat Protein containing the DYW motif. Required for editing of multiple plastid transcripts. Endonuclease activity.	2.36042e-05	1.11188e-06	27	13.5	18.2502				Gbox						6.01423	5.20979	29.1919	53.459	43.6259	52.5557	24.1575	22.4495	11.5724	14.7204	4.40331	20.5194	56.399	64.1854	29.8131	18.0956	14.9878	16.297				LLHC	LDHC			LDHH_ST	short day	LL23_et_LL12				MAX
Cc04_g03090	GSCOCT00021998001~ Putative Glyoxylate reductase~ gyaR~ complete	AT1G12550	Encodes a hydroxypyruvate reductase that reduces HP to glycerate and shows even more activity with glyoxylate, a more upstream intermediate of the photorespiratory cycle. It is likely targeted to the chloroplast where it could provide a compensatory bypass for the reduction of HP and glyoxylate within this compartment. Together with HPPR2 and TAT1 involved in the biosynthesis of pHPL from tyrosin…	0.00485214	0.000739905	27	16.5	41.8145										169.724	98.8456	223.973	309.294	177.109	238.933	308.193	237.114	247.698	157.46	115.798	155.604	300.21	318.441	279.542	315.5	260.152	230.016				LLHC			LDHH_SM	LDHH_ST		LL23_et_LL12				MAX
Cc04_g15100	GSCOCT00002593001~ Galactoside 2-alpha-L-fucosyltransferase~ FT1~ complete	AT1G14070	member of Xyloglucan fucosyltransferase family	0.0184367	0.00365534	27	10.5	14.5212										28.2202	14.9254	46.8188	67.6209	27.6185	52.0543	45.001	10.5662	18.1721	13.4566	16.257	30.4925	33.0222	48.5448	25.0915	16.4696	2.84015	19.8599				LLHC	LDHC		LDHH_SM	LDHH_ST		LL23_et_LL12				MAX
Cc01_g02300	GSCOCT00019329001~ Ribosomal L18p/L5e family protein~ RPL18~ complete	AT1G14205	Ribosomal L18p/L5e family protein;(source:Araport11)	0.00946742	0.00165081	24	18	8.12749										8.15608	1.94349	7.27613	27.5394	10.5723	24.071	11.8344	12.0399	8.22421	10.5196	6.3545	4.12884	8.76078	30.0822	13.0613	17.8671	21.4945	12.3148														MAX
Cc11_g08600	GSCOCT00032850001~ unknown protein; FUNCTIONS IN: molecular_function unknown; INVOLVED IN: biological_process unknown; LOCATED IN: endomembrane system; EXPRESSED IN: 22 plant structures; EXPRESSED DURING: 13 growth stages.~ unknown_gene~ complete	AT1G14990	transmembrane protein;(source:Araport11)	3.21823e-06	1.02908e-07	24	13.5	80.4551								morning		57.9553	19.7669	127.945	229.837	135.405	123.984	136.185	74.0738	59.4306	41.7711	14.2306	105.213	178.138	211.501	203.894	95.5903	44.2147	39.442				LLHC	LDHC		LDHH_SM	LDHH_ST	short day	LL23_et_LL12				MAX
Cc11_g02350	GSCOCT00032984001~ 2-dehydro-3-deoxyphosphooctonate aldolase~ KDSA~ complete	AT1G16340	Encodes a protein with putative 3-deoxy-D-manno-octulosonic acid 8-phosphate synthetase activity. This gene share a very high sequence homology with its homologue AtkdsA1 (AT1G79500).	0.000345619	3.01248e-05	27	13.5	189.299							TBX			383.916	241.055	427.32	804.232	690.641	545.338	582.793	545.851	372.58	244.753	180.221	397.918	549.116	676.053	559.68	517.618	353.364	239.96				LLHC	LDHC		LDHH_SM	LDHH_ST	short day	LL23_et_LL12				MAX
Cc02_g19200	GSCOCT00014484001~ D-3-phosphoglycerate dehydrogenase, chloroplastic~ At1g17745~ complete	AT1G17745	encodes a 3-Phosphoglycerate dehydrogenase The mRNA is cell-to-cell mobile.	1.99449e-05	9.12082e-07	27	12	98.1179			CBS2					morning		106.939	162.065	280.567	291.053	247.793	220.759	135.799	173.1	97.7936	156.624	308.235	381.566	385.776	394.427	361.035	257.448	186.121	110.258				LLHC	LDHC		LDHH_SM	LDHH_ST	short day	LL23_et_LL12				MAX
Cc00_g03370	GSCOCT00012857001~ Putative uncharacterized protein~ PCP1~ complete	AT1G18600	Mitochondrion-located rhomboid-like protein	0.00915238	0.00159469	27	13.5	45.0547										117.298	90.7896	151.816	251.995	189.198	143.668	186.979	204.658	138.564	114.654	138.284	203.191	231.995	278.295	224.956	193.081	269.473	152.257				LLHC	LDHC		LDHH_SM	LDHH_ST	short day	LL23_et_LL12				MAX
Cc09_g08000	GSCOCT00003793001~ Ferredoxin--NADP reductase, root isozyme, chloroplastic~ Os07g0147900~ complete	AT1G20020	Encodes a leaf-type ferredoxin:NADP(H) oxidoreductase. It is present in both chloroplast stroma and thylakoid membranes but is more abundant in the stroma The mRNA is cell-to-cell mobile.	4.80096e-05	2.65768e-06	27	13.5	299.299										635.006	678.663	1038.82	1387.81	1334.37	1061.86	1137.65	960.494	768.455	613.09	848.271	973.135	1139.87	1298.81	1208.17	1067.22	660.747	788.056				LLHC	LDHC		LDHH_SM	LDHH_ST	short day	LL23_et_LL12				MAX
Cc06_g04280	GSCOCT00023742001~ 4-coumarate--CoA ligase-like 7~ 4CLL7~ complete	AT1G20480	AMP-dependent synthetase and ligase family protein;(source:Araport11)	0.00799977	0.00134436	27	13.5	37.4469										30.8393	24.5451	33.4365	113.065	76.9205	59.3284	96.1888	51.3478	30.0045	18.9669	10.1727	19.5597	90.0464	128.565	62.5645	47.9587	20.2368	13.9887				LLHC	LDHC		LDHH_SM	LDHH_ST	short day	LL23_et_LL12				MAX
Cc07_g11890	GSCOCT00036944001~ WUSCHEL-related homeobox 8~ WOX8~ complete	AT1G20700	Encodes WOX14, a WUSCHEL-related homeobox gene family member with 65 amino acids in its homeodomain. Proteins in this family contain a sequence of eight residues (TLPLFPMH) downstream of the homeodomain called the WUS box. Functions in the shoot meristem organizing center to maintain the stem cells in an undifferentiated state. WOX4 and WOX14 act downstream of the PXY receptor kinase to regulate …	0.000734376	7.51199e-05	27	13.5	67.3585										188.448	134.044	215.694	319.701	259.792	226.931	287.734	249.039	179.397	145.39	88.0799	178.265	237.507	292.925	255.757	216.01	133.927	159.657				LLHC	LDHC		LDHH_SM	LDHH_ST	short day	LL23_et_LL12				MAX
Cc11_g10890	GSCOCT00032515001~ Probable isoprenylcysteine alpha-carbonyl methylesterase ICMEL1~ ICMEL1~ complete	AT1G26120	alpha/beta-Hydrolases superfamily protein;(source:Araport11)	0.03871	0.00903738	27	9	26.1174						SBX				153.867	154.194	201.41	227.68	160.471	145.32	139.741	136.795	106.162	162.111	111.162	168.866	160.185	192.21	141.83	87.3785	75.2286	114.077														MAX
Cc02_g14430	GSCOCT00013851001~ Nudix hydrolase 15, mitochondrial~ NUDT15~ complete	AT1G28960	Encodes a ppGpp pyrophosphohydrolase.	0.0108993	0.00195388	27	10.5	20.2373					PBX					45.0694	35.1269	90.5781	142.98	90.1187	52.7416	53.8404	52.0747	41.1385	36.3623	32.697	49.9407	43.2658	97.3732	44.4535	31.7757	15.1432	25.8858				LLHC	LDHC		LDHH_SM	LDHH_ST	short day	LL23_et_LL12				MAX
Cc08_g11820	GSCOCT00012606001~ CTP synthase~ ctps~ complete	AT1G30820	Cytidine triphosphate synthase.	2.17399e-05	1.00725e-06	27	13.5	38.1278										37.4653	27.3639	90.3574	181.613	98.9867	110.026	69.8757	49.6535	40.4318	45.4511	46.2346	44.7958	90.8795	110.086	90.4758	75.566	98.9903	38.2671				LLHC	LDHC		LDHH_SM	LDHH_ST	short day	LL23_et_LL12				MAX
Cc04_g14740	GSCOCT00040736001~ unknown protein; Has 120 Blast hits to 120 proteins in 67 species: Archae - 0; Bacteria - 0; Metazoa - 35; Fungi - 37; Plants - 23; Viruses - 0; Other Eukaryotes - 25 (source: NCBI BLink).~ unknown_gene~ complete	AT1G30845	cell growth defect protein;(source:Araport11)	0.00773615	0.00129806	24	13.5	55.7539										103.308	115.942	202.449	288.882	86.8664	190.97	179.955	127.424	126.031	127.911	88.0026	187.453	211.714	233.736	221.324	172.776	156.783	119.02														MAX
Cc08_g02440	GSCOCT00037718001~ NAC domain containing protein 71~ NAC078~ complete	AT1G32510	NAC domain containing protein 11;(source:Araport11)	3.52929e-06	1.14675e-07	27	13.5	203.327										59.3461	73.8218	225.265	815.285	261.437	689.157	438.224	220.535	83.6481	22.3158	140.164	474.519	424.918	884.677	472.348	319.537	79.5928	43.7137														MAX
Cc01_g04660	GSCOCT00015810001~ Caffeic acid 3-O-methyltransferase 1~ HOMT1~ complete	AT1G33030	O-methyltransferase family protein;(source:Araport11)	0.000183409	1.38186e-05	27	15	27.2307										22.2319	11.3982	52.3091	102.252	55.0896	80.771	53.8289	64.9065	23.6982	38.8815	26.6115	28.3141	63.1092	78.5543	77.1681	47.9201	47.275	29.7399				LLHC	LDHC		LDHH_SM	LDHH_ST	short day	LL23_et_LL12				MAX
Cc09_g06620	GSCOCT00005115001~ Putative Uncharacterized mitochondrial carrier C12B10.09~ SPAC12B10.09~ complete	AT1G34065	S-adenosylmethionine carrier 2;(source:Araport11)	0.000601824	5.87934e-05	24	13.5	28.7329										98.9654	108.833	126.639	201.119	137.768	114.439	106.847	60.2494	81.7796	74.2928	63.6977	72.8756	110.485	135.924	83.2517	117.678	74.7354	58.9524				LLHC	LDHC		LDHH_SM	LDHH_ST	short day	LL23_et_LL12				MAX
Cc08_g06170	GSCOCT00040977001~ Putative F-box family protein with a domain of unknown function (DUF295)~ unknown_gene~ complete	AT1G44080	F-box SKIP23-like protein (DUF295);(source:Araport11)	3.68399e-05	1.90319e-06	27	12	18.6277										10.2319	7.32115	21.6836	49.4231	38.64	44.231	22.9843	26.1682	12.7709	6.58993	9.86075	24.0147	62.0015	68.5807	31.6269	17.6855	5.11228	10.4675														MAX
Cc11_g09620	GSCOCT00032695001~ Elongator complex protein 2~ ELP2~ complete	AT1G49540	elongator protein 2;(source:Araport11)	5.75905e-09	4.70288e-11	27	12	99.7619							TBX			60.1572	52.1637	191.55	240.65	162.984	171.996	122.842	86.954	63.6879	54.9575	71.2958	208.212	274.059	298.703	214.918	135.36	124.723	54.2497				LLHC	LDHC			LDHH_ST	short day	LL23_et_LL12				MAX
Cc04_g02800	GSCOCT00021961001~ Putative Zinc phosphodiesterase ELAC protein 2~ ELAC2~ complete	AT1G52160	Encodes a tRNase Z.	0.0108993	0.00195388	27	12	57.2309							TBX	morning		168.575	121.812	249.468	324.662	244.998	219.136	219.764	257.418	174.843	171.318	108.318	172.068	256.92	302.881	242.367	174.618	141.419	195.156				LLHC	LDHC		LDHH_SM	LDHH_ST	short day	LL23_et_LL12				MAX
Cc05_g15010	GSCOCT00038747001~ Putative uncharacterized protein~ unknown_gene~ complete	AT1G55860	encodes a ubiquitin-protein ligase containing a HECT domain. There are six other HECT-domain UPLs in Arabidopsis.	0.000301037	2.5398e-05	27	12	72.5614										111.345	80.8149	225.596	338.257	253.212	171.854	147.784	154.452	104.5	64.3574	79.5615	155.926	249.584	254.651	184.829	115.384	117.992	85.9934														MAX
Cc11_g07310	GSCOCT00018068001~ Cleavage and polyadenylation specificity factor subunit 3-II~ CPSF73-II~ complete	AT1G61010	cleavage and polyadenylation specificity factor 73-I;(source:Araport11)	0.0204493	0.0041563	24	15	12.7566								morning		26.1332	14.8943	32.5948	46.3553	36.018	43.8593	34.4138	14.2467	18.6041	24.868	8.15843	11.273	28.4497	94.6063	18.0697	31.9058	11.6474	19.3341				LLHC	LDHC		LDHH_SM			LL23_et_LL12				MAX
Cc07_g02870	GSCOCT00039499001~ Pentatricopeptide repeat-containing protein At5g39980, chloroplastic~ At5g39980~ complete	AT1G62930	RPF3 encodes a pentatricopeptide repeat (PPR) protein involved in 5' processing of different mitochondrial mRNAs.	9.01245e-07	2.15366e-08	27	13.5	37.8127							TBX			20.1557	14.8651	101.696	217.452	89.8709	78.0191	56.4198	51.2469	25.2137	16.5861	20.9601	65.7637	111.89	124.884	109.884	54.3519	27.513	24.6998				LLHC	LDHC			LDHH_ST	short day	LL23_et_LL12				MAX
Cc04_g03450	GSCOCT00022040001~ Pentatricopeptide repeat-containing protein At3g16010~ At3g16010~ complete	AT1G63080	Transacting siRNA generating locus. Is targeted by TAS2-derived ta-siR2140 for cleavage.	0.000170815	1.26494e-05	27	12	22.4779		CBS1								30.8566	36.157	81.8536	123.353	68.4229	76.9606	52.5762	74.395	40.2308	34.8625	50.584	74.0559	73.9573	117.191	79.8301	45.0822	31.8439	59.4842				LLHC	LDHC		LDHH_SM		short day	LL23_et_LL12				MAX
Cc00_g22570	GSCOCT00003010001~ Ubiquitin-conjugating enzyme E2 5~ UBC5~ complete	AT1G63800	ubiquitin-conjugating enzyme 5;(source:Araport11)	0.0188514	0.0037732	27	16.5	35.1283										137.784	66.9728	115.16	210.842	126.619	156.11	196.869	144.418	95.8182	99.9896	51.0575	81.9506	138.901	204.125	113.282	148.403	157.435	103.526				LLHC	LDHC		LDHH_SM	LDHH_ST	short day	LL23_et_LL12				MAX
Cc02_g26330	GSCOCT00028620001~ unknown protein; FUNCTIONS IN: molecular_function unknown; INVOLVED IN: biological_process unknown; LOCATED IN: cellular_component unknown; Has 30201 Blast hits to 17322 proteins in 780 species: Archae - 12; Bacteria - 1396; Metazoa - 17338; Fungi - 3422; Plants - 5037; Viruses - 0; Other Eukaryotes - 2996 (source: NCBI BLink).~ unknown_gene~ complete	AT1G65032	COMPLEX 1 LYR-like protein;(source:Araport11)	1.77888e-07	2.83649e-09	24	13.5	29.1286										5.98835	5.86398	39.0236	83.5066	33.7518	37.0722	22.8654	10.5995	10.1124	10.3056	3.98589	20.6592	72.9218	76.0619	54.7749	31.3828	16.8572	7.03525				LLHC	LDHC		LDHH_SM	LDHH_ST	short day	LL23_et_LL12				MAX
Cc11_g10790	GSCOCT00032529001~ Nudix hydrolase 1~ NUDT1~ complete	AT1G68760	Encodes a cytosol-localized nudix hydrolase that hydrolyzes 8-oxo-(d)GTP to its monophosphate form. This protective mechanism prevents the misincorporation of these oxidized nucleotides into DNA and RNA. NUDX1 also has a low level of dihydroneopterin triphosphate pyrophosphatase activity in vitro and may participate in the folate synthesis pathway.	0.00283986	0.000383985	27	12	20.5148							TBX			16.502	13.259	48.0674	72.7891	61.9845	48.0119	32.6043	52.5004	31.5875	32.9887	56.4572	39.903	67.8385	110.047	61.9841	87.8858	35.5389	18.8853				LLHC	LDHC		LDHH_SM	LDHH_ST	short day	LL23_et_LL12				MAX
Cc07_g19400	GSCOCT00018591001~ Ribonuclease Z, chloroplastic~ CPZ~ complete	AT1G74700	Encodes a protein with RNAse Z activity suggesting a role in tRNA processing.	6.74447e-07	1.52183e-08	27	15	142.886										278.107	194.99	294.58	557.444	532.713	541.034	454.598	399.682	289.671	312.405	264.202	378.753	444.271	553.135	542.177	386.957	461.318	336.15				LLHC	LDHC		LDHH_SM	LDHH_ST	short day					MAX
Cc04_g08770	GSCOCT00022751001~ RNA pseudourine synthase 3, mitochondrial~ At1g78910~ complete	AT1G78910	Pseudouridine synthase family protein;(source:Araport11)	2.69686e-05	1.29007e-06	27	12	23.5485		CBS1				SBX		morning		19.4803	9.95392	53.7372	79.7365	56.7731	31.7468	36.2917	43.1356	14.06	17.5058	18.8909	33.863	56.5347	75.9994	48.3134	17.2922	0	10.9878														MAX
Cc09_g09790	GSCOCT00007639001~ WD-40 repeat-containing protein MSI2~ MSI2~ complete	AT2G16780	Encodes a WD-40 repeat protein similar to yeast MSI1.	0.0285527	0.00625738	24	18	55.0013										145.109	70.441	141.918	239.306	195.734	131.833	161.581	165.537	162.895	203.651	131.916	120.853	245.293	316.504	250.891	247.445	252.724	161.998				LLHC	LDHC		LDHH_SM	LDHH_ST	short day	LL23_et_LL12				MAX
Cc07_g09670	GSCOCT00037210001~ Anaphase-promoting complex subunit 10~ At2g18290~ complete	AT2G18290	Encodes APC10 (anaphase promoting complex 10). Overexpression of APC10 likely mimics auxin and ethylene sensitive phenotypes. Plays an essential role in cell proliferation during leaf development.	2.99782e-05	1.49202e-06	27	13.5	214										268.007	149.599	272.972	742.644	576.964	524.903	494.265	514.892	325.056	164.948	163.846	277.113	594.895	741.18	495.442	422.212	267.021	172.628				LLHC	LDHC		LDHH_SM	LDHH_ST	short day	LL23_et_LL12				MAX
Cc10_g03310	GSCOCT00024854001~ Geranylgeranyl pyrophosphate synthase, chloroplastic~ GGPS1~ complete	AT2G18620	Terpenoid synthases superfamily protein;(source:Araport11)	0.00457212	0.000688755	27	15	566.117							TBX			961.251	724.987	1346.6	2336.06	1435.79	1463.23	2008.09	2259.94	1082.35	776.838	753.417	1183.77	2015.23	2273.62	1755.83	1830.15	1100.31	1512.03				LLHC	LDHC		LDHH_SM	LDHH_ST	short day	LL23_et_LL12				MAX
Cc00_g06260	GSCOCT00010080001~ Putative Hydroxycinnamoyl-Coenzyme A shikimate/quinate hydroxycinnamoyltransferase~ HCT~ complete	AT2G19070	encodes a protein whose sequence is similar to anthranilate N-hydroxycinnamoyl/benzoyltransferase from Dianthus caryophyllus (gi:2239091)	0.0108993	0.00195388	24	10.5	145.252										229.455	361.52	603.298	740.192	381.971	193.366	232.217	340.591	356.864	249.566	368.769	555.43	559.372	619.185	487.189	443.963	227.365	149.283				LLHC	LDHC		LDHH_SM	LDHH_ST	short day	LL23_et_LL12				MAX
Cc07_g02900	GSCOCT00039503001~ Putative pentatricopeptide repeat-containing protein At3g28640~ PCMP-E79~ complete	AT2G20540	Encodes a pentatricopeptide repeat protein (PPR) protein involved in mitochondrial mRNA editing.	1.17873e-06	3.03459e-08	24	13.5	23.9154										14.3647	6.1411	54.6645	57.1654	45.0916	30.1166	25.7622	7.58468	11.1982	11.5775	4.83764	30.4352	42.6026	56.743	40.7515	20.9324	5.11228	10.8594				LLHC	LDHC		LDHH_SM	LDHH_ST	short day	LL23_et_LL12				MAX
Cc07_g04970	GSCOCT00039758001~ Putative NAD(P)-binding Rossmann-fold superfamily protein~ DFR~ complete	AT2G23910	NAD(P)-binding Rossmann-fold superfamily protein;(source:Araport11)	0.00430757	0.000640943	27	10.5	359.278										339.06	219.711	753.715	862.687	796.501	578.461	638.761	605.579	134.624	82.1892	167.956	961.914	1029.79	1065.64	510.779	283.17	50.7245	120.965				LLHC	LDHC		LDHH_SM	LDHH_ST	short day	LL23_et_LL12				MAX
Cc02_g09610	GSCOCT00029634001~ Ribonuclease H2 subunit A~ At2g25100~ complete	AT2G25100	Polynucleotidyl transferase, ribonuclease H-like superfamily protein;(source:Araport11)	0.00773615	0.00129806	27	15	54.5786	EE									119.544	95.84	121.19	212.727	151.184	187.177	172.959	206.602	145.649	124.047	60.2902	184.068	202.15	244.031	206.777	169.648	167.728	114.365				LLHC	LDHC		LDHH_SM		short day	LL23_et_LL12				MAX
Cc08_g11810	GSCOCT00012605001~ BEST Arabidopsis thaliana protein match is: 3'-5' CDSuclease domain-containing protein / K homology domain-containing protein / KH domain-containing protein (TAIR:AT2G25910.2); Has 131 Blast hits to 125 proteins in 54 species: Archae - 0; Bacteria - 50; Metazoa - 12; Fungi - 12; Plants - 41; Viruses - 0; Other Eukaryotes - 16 (source: NCBI BLink).~ unknown_gene~ complete	AT2G25920	pollen-specific LRR extensin-like protein;(source:Araport11)	0.0209126	0.00428913	24	15	39.6827										96.834	93.2411	160.282	178.029	153.045	145.487	153.863	139.062	113.2	122.765	58.7508	99.2842	200.539	203.607	138.186	149.684	103.584	138.152				LLHC	LDHC		LDHH_SM	LDHH_ST	short day	LL23_et_LL12				MAX
Cc08_g15350	GSCOCT00035464001~ Pentatricopeptide repeat-containing protein At5g39680~ EMB2744~ complete	AT2G27610	Tetratricopeptide repeat (TPR)-like superfamily protein;(source:Araport11)	0.0285527	0.00625738	24	15	16.4832				Gbox	PBX	SBX				11.6619	5.65348	33.8566	69.8546	37.2741	32.8507	19.609	8.97115	8.5994	17.8313	4.55294	16.7394	38.8708	44.9743	41.5429	3.78444	22.3832	13.0795				LLHC	LDHC		LDHH_SM	LDHH_ST	short day	LL23_et_LL12				MAX
Cc05_g11120	GSCOCT00021356001~ Uroporphyrinogen decarboxylase 1, chloroplastic~ At3g14930~ complete	AT2G40490	Uroporphyrinogen decarboxylase;(source:Araport11)	0.00485214	0.000739905	27	18	397.757	EE							morning		1295.79	744.851	1147.28	2803.25	1621.43	1373.29	1706.09	1987.33	1680.43	1197.69	981.102	1012.57	1907.3	2146.57	1990.32	2125.3	1818.11	1538.48				LLHC	LDHC		LDHH_SM	LDHH_ST	short day	LL23_et_LL12				MAX
Cc08_g16040	GSCOCT00035552001~ Mitochondrial inner membrane protein OXA1~ OXA1~ complete	AT2G46470	inner membrane protein OXA1-like protein;(source:Araport11)	3.47043e-07	6.65239e-09	27	12	66.6279							TBX			39.8292	37.8585	157.573	198.123	133.422	131.26	72.6638	68.6296	26.8405	37.5017	63.4784	144.508	163.057	188.685	149.244	82.9921	52.048	36.9298				LLHC	LDHC		LDHH_SM	LDHH_ST	short day	LL23_et_LL12				MAX
Cc08_g12350	GSCOCT00030495001~ Putative pentatricopeptide repeat-containing protein At5g47460~ PCMP-E103~ complete	AT3G02330	Involved in cytidine to uridine editing of the mitochondrial mRNA AtMg00510.	0.00266406	0.000356437	27	12	9.05947						SBX				6.57709	2.22331	26.9091	31.0381	24.2812	18.3978	10.0184	11.8938	6.60575	4.4698	1.32784	15.2997	24.4218	24.9083	9.99839	6.6979	2.27212	5.25561				LLHC	LDHC		LDHH_SM	LDHH_ST	short day	LL23_et_LL12				MAX
Cc04_g15140	GSCOCT00002597001~ Putative unknown protein; BEST Arabidopsis thaliana protein match is: unknown protein (TAIR:AT3G02370.2); Has 122 Blast hits to 122 proteins in 54 species: Archae - 0; Bacteria - 0; Metazoa - 74; Fungi - 4; Plants - 41; Viruses - 0; Other Eukaryotes - 3 (source: NCBI BLink).~ unknown_gene~ complete	AT3G02370	tRNA-splicing endonuclease subunit;(source:Araport11)	2.36042e-05	1.11188e-06	24	13.5	100.548								morning		108.523	85.6797	251.6	352.537	200.788	240.716	178.157	161.088	126.993	90.7261	111.039	203.905	274.768	313.593	295.608	204.848	192.441	100.54														MAX
Cc03_g09600	GSCOCT00030944001~ Putative Transcription factor bHLH77~ BHLH77~ complete	AT3G07340	basic helix-loop-helix (bHLH) DNA-binding superfamily protein;(source:Araport11)	0.0332927	0.00752939	27	12	341.889										751.715	217.227	355.679	1282.72	1234.01	873.402	849.097	518.33	503.085	364.939	179.674	751.032	1322.04	1350.17	799.71	472.087	283.987	318.57				LLHC	LDHC		LDHH_SM	LDHH_ST	short day	LL23_et_LL12				MAX
Cc09_g06320	GSCOCT00011292001~ Putative Peptidyl-prolyl cis-trans isomerase FKBP16-1, chloroplastic~ FKBP17-1~ complete	AT3G10060	FKBP-like peptidyl-prolyl cis-trans isomerase family protein;(source:Araport11)	0.00022706	1.79759e-05	24	16.5	57.6447				Gbox						102.078	131.438	186.612	287.394	204.219	242.844	194.341	164.724	99.2405	163.658	135.657	144.033	231.148	271.843	264.497	244.558	255.186	193.424				LLHC	LDHC			LDHH_ST	short day	LL23_et_LL12				MAX
Cc02_g10640	GSCOCT00029507001~ Putative NAC domain containing protein 52~ NAC078~ complete	AT3G10480	Encodes a NAC transcription factor that physically associates with the histone H3K4 demethylase JMJ14 and through that association is involved in transcriptional repression and flowering time control. It binds the NAC-binding site, the Mitochondrial Dysfunction Motif.	0.00300959	0.000413533	27	15	110.681								morning		308.851	347.951	432.51	584.105	410.164	476.094	543.534	452.882	442.929	323.269	524.643	436.5	627.635	721.135	678.577	641.157	499.192	415.214														MAX
Cc11_g01300	GSCOCT00019594001~ T-complex protein 1 subunit eta~ Cct7~ complete	AT3G11830	TCP-1/cpn60 chaperonin family protein;(source:Araport11)	0.000280263	2.33081e-05	27	15	137.397							TBX			480.672	423.555	753.026	886.395	817.427	636.706	659.313	747.543	603.377	467.023	449.114	494.219	755.159	807.143	728.536	663.578	581.659	538.762				LLHC	LDHC		LDHH_SM	LDHH_ST	short day	LL23_et_LL12				MAX
Cc06_g20650	GSCOCT00023014001~ Putative Polynucleotidyl transferase, ribonuclease H-like superfamily protein~ WEX~ complete	AT3G12410	Polynucleotidyl transferase, ribonuclease H-like superfamily protein;(source:Araport11)	0.00513989	0.00079461	27	13.5	72.2097				Gbox				morning		164.002	106.872	177.18	389.322	282.275	199.27	263.233	212.74	133.173	111.57	125.997	251.738	307.35	326.052	194.767	243.752	108.829	135.787														MAX
Cc02_g02060	GSCOCT00020050001~ Putative pentatricopeptide repeat-containing protein At3g49142~ PCMP-H77~ complete	AT3G12770	Encodes a pentatricopeptide repeat protein (PPR) protein involved in mitochondrial mRNA editing.	0.000718675	7.21856e-05	24	15	11.1633				Gbox						6.39323	5.67116	20.0696	34.8485	16.2314	22.4289	22.9748	5.47021	9.85833	7.83509	2.56236	12.9217	33.5343	41.0117	20.0812	18.1575	19.6853	9.32008				LLHC	LDHC		LDHH_SM	LDHH_ST	short day	LL23_et_LL12				MAX
Cc02_g28990	GSCOCT00018201001~ S-adenosyl-L-methionine-dependent methyltransferases superfamily protein~ METTL13~ complete	AT3G17365	S-adenosyl-L-methionine-dependent methyltransferases superfamily protein;(source:Araport11)	0.000322654	2.76656e-05	27	13.5	82.8062				Gbox						160.107	207.238	212.739	370.386	312.559	265.094	253.322	211.365	200.379	160.924	208.309	240.492	324.317	404.562	372.993	366.006	300.498	174.672				LLHC	LDHC		LDHH_SM	LDHH_ST	short day	LL23_et_LL12				MAX
Cc06_g14580	GSCOCT00041237001~ Putative Calcineurin subunit B~ CNB1~ complete	AT3G18430	Calcium-binding EF-hand family protein;(source:Araport11)	0.0178578	0.00353748	27	12	88.7034										210.223	164.852	329.521	656.009	316.877	245.959	269.682	257.48	227.271	156.145	148.048	264.418	329.771	393	249.817	240.423	157.784	176.59				LLHC	LDHC		LDHH_SM	LDHH_ST	short day	LL23_et_LL12				MAX
Cc06_g12370	GSCOCT00041545001~ Putative Ankyrin repeat family protein~ unknown_gene~ complete	AT3G18670	Ankyrin repeat family protein;(source:Araport11)	0.00946742	0.00165081	24	15	22.43				Gbox						46.7846	19.8655	63.7099	87.2898	84.692	65.1315	76.8997	32.9545	40.794	63.6933	15.6494	40.9388	90.7684	119.278	77.0273	40.4531	73.4756	46.2251				LLHC	LDHC		LDHH_SM			LL23_et_LL12				MAX
Cc04_g08460	GSCOCT00022705001~ Plastid division protein CDP1, chloroplastic~ CDP1~ complete	AT3G19180	Encodes a chloroplast division factor located in the plastid inner envelope with its N-terminus exposed to the stroma. PARC6 influences FtsZ assembly and is required for recruitment of PDV1 during chloroplast division.	0.0106539	0.00189019	27	12	34.7441						SBX	TBX	morning		72.1358	34.2385	105.828	143.271	114.067	120.446	91.3925	95.9479	56.9775	53.4292	9.77097	59.4016	132.892	137.681	88.4179	51.1778	40.3106	57.4908														MAX
Cc03_g04470	GSCOCT00026168001~ Ggamma-subunit 1~ unknown_gene~ complete	AT3G22942	heterotrimeric G-protein gamma subunit 2(AGG2)	6.07186e-05	3.52824e-06	27	12	135.699		CBS1							LBS	239.378	247.977	448.404	609.073	417.425	416.031	422.907	348.968	330.154	255.284	278.882	465.573	536.428	596.88	537.414	375.362	402.52	300.992														MAX
Cc02_g25590	GSCOCT00028729001~ Dihydroxy-acid dehydratase~ ilvD~ complete	AT3G23940	Encodes a member of the dihydroxyacid dehydrates family of proteins that encode enzymes involved in branched chain amino acid biosynthesis. Loss of function mutations have significantly reduced transmission and fertility due to defects in male and female gametophyte development and embryo lethality. Mutants have increased sensitivity to abiotic stressors which may be partially compensated by addi…	0.000196808	1.50903e-05	27	15	49.9358		CBS1						morning		85.237	50.037	143.703	201.344	142.915	130.681	145.526	152.531	84.8868	91.1306	49.4109	115.068	159.605	206.075	194.355	175.047	138.687	107.309				LLHC	LDHC		LDHH_SM	LDHH_ST	short day	LL23_et_LL12				MAX
Cc01_g10610	GSCOCT00024163001~ Putative uncharacterized protein~ unknown_gene~ complete	AT3G45050	transmembrane protein;(source:Araport11)	0.000118765	8.08546e-06	27	15	121.336										304.684	220.294	282.129	644.441	338.926	426.922	379.694	355.13	244.98	256.215	143.84	245.526	364.689	544.899	503.106	397.142	339.209	207.595				LLHC	LDHC		LDHH_SM	LDHH_ST	short day	LL23_et_LL12				MAX
Cc02_g37880	GSCOCT00027934001~ Putative Riboflavin biosynthesis protein RibD~ ribD~ complete	AT3G47390	Encodes a protein that is believed to function as a pyrimidine reductase involved in riboflavin and FAD biosynthesis. phs1 was identified as a photosensitive mutant that shows reduced growth, chloroplast developmental abnormalities, reduced chlorophyll levels, increased oxidative stress, reduced NADPH/NADP+ ratios, reduced photosystem I electron transport, and reduced photosynthetic protein level…	6.07186e-05	3.52824e-06	27	12	68.8156							TBX			116.528	138.919	232.026	376.617	253.322	195.508	160.43	193.237	107.798	122.919	147.665	184.409	273.39	289.838	181.072	202.474	73.8508	161.614				LLHC	LDHC				short day	LL23_et_LL12				MAX
Cc07_g15910	GSCOCT00037634001~ Putative Cytochrome P450 71A26~ CYP71A26~ complete	AT3G48270	putative cytochrome P450	0.00250432	0.000330759	27	13.5	69.8118										87.7424	54.602	132.144	207.852	173.879	156.38	187.121	88.5104	127.928	75.0917	110.564	113.834	232.151	244.132	199.441	171.977	76.2642	98.7944														MAX
Cc08_g16670	GSCOCT00035635001~ UPF0160 protein MYG1, mitochondrial~ Myg1~ complete	AT3G49320	Metal-dependent protein hydrolase;(source:Araport11)	9.93003e-07	2.41561e-08	27	13.5	69.8009										91.5957	67.92	182.558	247.668	198.813	181.622	163.646	151.575	101.541	91.5332	144.209	168.48	281.623	312.593	252.304	161.328	179.1	113.491				LLHC	LDHC		LDHH_SM	LDHH_ST	short day	LL23_et_LL12				MAX
Cc02_g02850	GSCOCT00020154001~ PAR1 protein~ unknown_gene~ complete	AT3G54040	PAR1 protein;(source:Araport11)	0.00799977	0.00134436	24	15	15.1758										7.36811	10.1529	32.7952	171.667	54.4125	42.6384	28.2246	23.6384	28.1106	10.7241	4.3651	16.0439	16.2662	52.2742	35.4689	30.1535	6.94121	14.1339				LLHC	LDHC		LDHH_SM		short day	LL23_et_LL12				MAX
Cc02_g38850	GSCOCT00027801001~ copper ion binding~ unknown_gene~ complete	AT4G05400	copper ion binding protein;(source:Araport11)	3.14476e-08	3.66283e-10	27	12	58.3744										80.3	90.7849	211.631	232.713	170.476	146.683	126.086	125.873	70.1447	91.0233	163.434	203.667	219.981	294.997	176.899	127.384	133.664	92.228				LLHC	LDHC		LDHH_SM	LDHH_ST		LL23_et_LL12				MAX
Cc01_g03300	GSCOCT00033133001~ Profilin family protein~ unknown_gene~ complete	AT4G19400	Profilin family protein;(source:Araport11)	1.29005e-06	3.39881e-08	27	15	122.414										105.911	79.48	162.501	354.249	224.1	305.486	286.924	232.898	169.354	121.214	110.156	223.271	326.118	409.805	361.661	305.56	277.907	166.982														MAX
Cc04_g09190	GSCOCT00022800001~ Pentatricopeptide repeat-containing protein At5g43790~ PCMP-E30~ complete	AT4G21065	Tetratricopeptide repeat (TPR)-like superfamily protein;(source:Araport11)	0.00408399	0.000596266	27	10.5	5.95356						SBX	TBX			0.74522	0.601146	17.5364	24.9146	5.29994	2.28995	6.90906	1.09404	1.7274	2.74591	0.284706	9.0019	14.4927	16.3232	8.35932	3.01316	0	3.00037														MAX
Cc02_g12610	GSCOCT00029262001~ Endonuclease 4~ ENDO4~ complete	AT4G21585	Encodes a putative endonuclease but no demonstrable endonuclease activity, either towards single stranded DNA or mismatches, has been seen in vitro.	0.0300596	0.00665737	27	16.5	182.514										1006.08	850.246	1469.87	2034.59	1473.21	1462.38	1882.1	1361.57	1316.84	744.758	628.666	909.944	1181.16	1449.75	1318.82	1286.43	1122.98	1357.71														MAX
Cc02_g07910	GSCOCT00029876001~ unknown protein; FUNCTIONS IN: molecular_function unknown; INVOLVED IN: biological_process unknown; LOCATED IN: endomembrane system; BEST Arabidopsis thaliana protein match is: unknown protein (TAIR:AT5G57080.1); Has 30201 Blast hits to 17322 proteins in 780 species: Archae - 12; Bacteria - 1396; Metazoa - 17338; Fungi - 3422; Plants - 5037; Viruses - 0; Other Eukaryotes - 2996…	AT4G26055	transmembrane protein;(source:Araport11)	0.000645042	6.38194e-05	27	12	24.4305						SBX				40.1639	38.0972	65.2496	131.114	95.1101	65.0733	52.2484	69.5637	21.341	37.7209	89.5632	51.2743	80.6093	103.614	95.219	60.5752	85.5019	37.03														MAX
Cc07_g08040	GSCOCT00040166001~ GDP-L-galactose phosphorylase 1~ VTC2~ complete	AT4G26850	Encodes a novel protein involved in ascorbate biosynthesis, which was shown to catalyze the transfer of GMP from GDP-galactose to a variety of hexose-1-phosphate acceptors. Recessive mutation has a reduced amount of vitamin C, lower level of non-photochemical quenching, and reduced rate of conversion of violaxanthin to zeaxanthin in high light.	1.12359e-05	4.50072e-07	27	12	26.2328			CBS2							22.0071	32.8723	76.6068	103.977	79.0221	39.0595	51.3728	36.9663	32.9763	19.2694	23.1373	52.7868	85.5032	96.3853	42.9863	59.1371	24.2318	24.4557				LLHC	LDHC		LDHH_SM	LDHH_ST	short day	LL23_et_LL12				MAX
Cc06_g15260	GSCOCT00030856001~ Putative Calcineurin-like metallo-phosphoesterase superfamily protein~ unknown_gene~ complete	AT4G30993	Calcineurin-like metallo-phosphoesterase superfamily protein;(source:Araport11)	1.32374e-05	5.51866e-07	24	15	22.0191										21.7358	24.3386	46.1581	74.1613	52.8554	51.2251	67.54	32.3303	28.8929	35.3641	11.8966	26.9963	48.6846	79.5165	60.6577	49.8382	20.0421	25.2268				LLHC	LDHC		LDHH_SM	LDHH_ST	short day	LL23_et_LL12				MAX
Cc08_g11030	GSCOCT00027094001~ Uncharacterized protein At4g33100~ At4g33100~ complete	AT4G33100	protein phosphatase;(source:Araport11)	0.0125678	0.00231079	27	12	13.8749					PBX					38.2919	19.6903	44.8846	68.0868	52.6808	39.9887	34.8985	59.0603	29.8048	20.7037	17.0694	30.604	51.847	66.2163	38.1771	46.4161	21.6224	26.1589					LDHC		LDHH_SM	LDHH_ST	short day	LL23_et_LL12				MAX
Cc03_g11370	GSCOCT00019333001~ Red chlorophyll catabolite reductase, chloroplastic~ RCCR~ complete	AT4G37000	Mutants have spontaneous spreading cell death lesions and constitutive activation of defenses in the absence of pathogen infection. Its product was shown to display red chlorophyll catabolite reductase (RCCR), which catalyzes one step in the breakdown of the porphyrin component of chlorophyll. The enzyme was further assessed to be a Type-1 (pFCC-1-producing) RCCR.Upon P. syringae infection, ACD2 …	3.50945e-05	1.81151e-06	27	12	92.5326		CBS1								358.547	418.088	425.83	601.193	524.481	550.253	482.782	361.135	372.124	332.016	439.997	451.577	580.794	654.371	555.903	441.672	567.833	396.195				LLHC	LDHC		LDHH_SM	LDHH_ST	short day	LL23_et_LL12				MAX
Cc07_g15630	GSCOCT00036453001~ Peptidyl-prolyl cis-trans isomerase FKBP16-2, chloroplastic~ FKBP16-2~ complete	AT4G39710	FK506-binding protein 16-2;(source:Araport11)	0.0038411	0.00055453	27	18	209.855										794.032	467.721	564.948	1155.6	751.165	1097.92	1094.08	970.614	1192.57	598.1	368.389	586.746	846.728	1024.43	914.268	972.582	721.013	939.271				LLHC	LDHC		LDHH_SM	LDHH_ST	short day	LL23_et_LL12				MAX
Cc04_g10080	GSCOCT00042543001~ Malate synthase, glyoxysomal~ unknown_gene~ complete	AT5G03860	Encodes a protein with malate synthase activity.	0.000842702	8.83014e-05	27	13.5	29.7387								morning		49.4112	50.9689	84.939	138.351	101.215	106.102	76.0007	75.4487	57.7987	74.6448	27.5303	85.1803	112.527	119.308	57.2974	108.214	33.4713	64.5076				LLHC	LDHC		LDHH_SM	LDHH_ST	short day	LL23_et_LL12				MAX
Cc08_g10690	GSCOCT00027043001~ Putative Translation machinery-associated protein 22~ tma22~ complete	AT5G11900	Translation initiation factor SUI1 family protein;(source:Araport11)	0.000398554	3.56809e-05	27	13.5	41.9492										81.0828	84.0576	145.489	229.633	146.935	149.195	135.725	106.489	135.744	82.8354	99.2595	125.747	163.886	206.463	166.848	152.642	122.336	93.2161				LLHC	LDHC		LDHH_SM	LDHH_ST	short day	LL23_et_LL12				MAX
Cc07_g02540	GSCOCT00039452001~ Putative Heavy metal transport/detoxification superfamily protein~ unknown_gene~ complete	AT5G14910	Heavy metal transport/detoxification superfamily protein;(source:Araport11)	0.0407113	0.00959911	27	15	194.682										755.453	538.754	710.89	1120.43	1092.55	686.826	955.906	829.445	920.729	761.725	852.741	915.452	1043.9	1371.06	1143.32	1353.91	1289.01	925.882				LLHC	LDHC			LDHH_ST	short day	LL23_et_LL12				MAX
Cc07_g08230	GSCOCT00040189001~ unknown protein; FUNCTIONS IN: molecular_function unknown; INVOLVED IN: response to salt stress.~ unknown_gene~ complete	AT5G17460	glutamyl-tRNA (Gln) amidotransferase subunit C;(source:Araport11)	0.00102703	0.000112251	24	15	29.7703										44.2041	35.5192	91.5972	119.724	66.9014	108.383	89.3623	60.1104	38.0856	48.3842	19.2877	46.1961	76.9699	109.973	85.6828	52.3493	28.0613	45.2514				LLHC	LDHC		LDHH_SM	LDHH_ST	short day	LL23_et_LL12				MAX
Cc06_g09710	GSCOCT00041879001~ unknown protein; FUNCTIONS IN: molecular_function unknown; INVOLVED IN: biological_process unknown; LOCATED IN: chloroplast; EXPRESSED IN: 22 plant structures; EXPRESSED DURING: 13 growth stages; Has 1807 Blast hits to 1807 proteins in 277 species: Archae - 0; Bacteria - 0; Metazoa - 736; Fungi - 347; Plants - 385; Viruses - 0; Other Eukaryotes - 339 (source: NCBI BLink).~ unkn…	AT5G19540	DY1 is a novel nuclear encoded protein that is imported into the chloroplast stroma. Mutants have reduced pigmentation and somewhat abnormal thylakoid membranes.	0.000118765	8.08546e-06	27	13.5	105.72										365.039	528.763	480.729	777.622	713.124	656.29	556.869	480.699	459.313	413.762	500.945	531.361	501.344	767.225	664.762	466.522	556.132	566.58				LLHC	LDHC		LDHH_SM	LDHH_ST	short day	LL23_et_LL12				MAX
Cc07_g11450	GSCOCT00037000001~ GPI mannosyltransferase 1~ PIGM~ complete	AT5G22130	member of Glycosyltransferase Family- 50	0.00430757	0.000640943	27	12	16.0009										35.699	29.5664	44.2612	100.795	58.7531	57.6879	43.2432	57.2225	26.051	28.1372	37.325	41.2476	73.8597	92.0815	46.6857	58.4138	20.3046	30.8492														MAX
Cc08_g00970	GSCOCT00038445001~ unknown protein; Has 1807 Blast hits to 1807 proteins in 277 species: Archae - 0; Bacteria - 0; Metazoa - 736; Fungi - 347; Plants - 385; Viruses - 0; Other Eukaryotes - 339 (source: NCBI BLink).~ unknown_gene~ complete	AT5G25500	exosome complex exonuclease;(source:Araport11)	2.6969e-06	8.27605e-08	27	12	29.5644				Gbox						13.5092	5.96568	65.7316	69.9199	56.6839	48.4371	35.4289	33.3083	14.7549	14.5428	7.69267	52.3573	66.3876	71.0268	54.551	19.3654	25.6042	9.39578				LLHC	LDHC		LDHH_SM	LDHH_ST	short day	LL23_et_LL12				MAX
Cc07_g13280	GSCOCT00036763001~ Tetratricopeptide repeat (TPR)-like superfamily protein~ KLC3~ complete	AT5G37590	Tetratricopeptide repeat (TPR)-like superfamily protein;(source:Araport11)	0.00546655	0.000853098	24	12	23.4399										76.5443	48.5689	82.5411	113.166	49.2988	69.5287	53.6818	53.4557	50.9984	48.2242	17.3612	90.8678	80.8102	100.835	95.7879	53.526	56.219	42.418				LLHC	LDHC		LDHH_SM	LDHH_ST	short day	LL23_et_LL12				MAX
Cc09_g05120	GSCOCT00007085001~ Putative Haloacid dehalogenase-like hydrolase domain-containing protein 3~ Hdhd3~ complete	AT5G44730	Haloacid dehalogenase-like hydrolase (HAD) superfamily protein;(source:Araport11)	0.0038411	0.00055453	27	13.5	42.9227			CBS2			SBX				86.5136	97.5024	145.407	284.003	194.846	146.417	120.746	111.701	130.463	88.6965	81.9629	128.064	175.915	191.637	144.064	143.372	93.6009	87.2338				LLHC	LDHC		LDHH_SM	LDHH_ST	short day	LL23_et_LL12				MAX
Cc06_g08550	GSCOCT00031117001~ Putative Pentatricopeptide repeat-containing protein At5g48910~ PCMP-H38~ complete	AT5G48910	Encodes LPA66, a chloroplast protein of the pentatricopeptide repeat family. In lpa66 mutants, editing of psbF that converts serine to phenylalanine is specifically impaired. lpa66 mutants also display a high chlorophyll fluorescence phenotype.	0.00266406	0.000356437	27	10.5	13.1853						SBX				14.8668	17.7922	30.3031	46.8068	25.8622	21.047	10.0704	15.1148	11.9948	14.5337	1.89725	23.1942	25.7271	37.1725	20.3829	6.94715	5.11228	8.38442				LLHC	LDHC		LDHH_SM	LDHH_ST	short day	LL23_et_LL12				MAX
Cc00_g03610	GSCOCT00008277001~ Cycloeucalenol cycloisomerase~ CPI1~ complete	AT5G50375	Converts pentacyclic cyclopropyl sterols to conventional tetracyclic sterols. CPI1 function during and just after division and support gravitropism by establishing polar PIN2 localization. Required for endocytosis of PIN2	0.0472905	0.0114837	27	13.5	76.6808										193.411	206.235	237.314	367.91	283.161	332.808	342.649	310.941	179.521	186.825	370.447	195.86	317.31	455.396	369.999	370.536	365.514	216.876				LLHC	LDHC		LDHH_SM	LDHH_ST	short day	LL23_et_LL12				MAX
Cc00_g13030	GSCOCT00010495001~ Putative UPF0406 protein C16orf57 homolog~ zgc:91896~ complete	AT5G51170	U6 snRNA phosphodiesterase-like protein;(source:Araport11)	0.000102268	6.74257e-06	24	15	42.0955										119.685	74.7671	152.031	211.091	169.019	180.839	190.3	121.361	158.206	175.385	99.0243	189.903	275.52	294.446	256.875	224.88	259.102	162.635				LLHC	LDHC		LDHH_SM	LDHH_ST	short day	LL23_et_LL12				MAX
Cc01_g04130	GSCOCT00039283001~ Ribosomal protein L9/RNase H1~ unknown_gene~ complete	AT5G53070	Ribosomal protein L9/RNase H1;(source:Araport11)	0.00250432	0.000330759	27	13.5	40.079							TBX	morning		125.341	135.769	170.362	284.092	261.991	166.054	165.019	185.975	155.582	115.543	187.672	131.906	209.023	242.272	185.154	205.658	216.107	145.787					LDHC		LDHH_SM	LDHH_ST	short day	LL23_et_LL12				MAX
Cc06_g21570	GSCOCT00001551001~ Thioredoxin superfamily protein~ unknown_gene~ complete	AT5G57230	Thioredoxin superfamily protein;(source:Araport11)	5.17018e-05	2.92207e-06	27	12	47.445										80.4873	114.503	146.746	210.99	121.159	162.073	138.559	109.114	78.0358	76.788	113.833	137.45	154.001	236.18	206.183	148.998	152.497	88.4222				LLHC	LDHC		LDHH_SM	LDHH_ST	short day	LL23_et_LL12				MAX
Cc01_g10710	GSCOCT00024177001~ Putative (R)-specific enoyl-CoA hydratase~ phaJ~ complete	AT5G60335	Encodes the mitochondria-localized 3-hydroxyacyl-acyl carrier protein (ACP) dehydratase (mtHD) component of the mitochondrial fatty acid synthase (mtFAS) system. It catalyzes the third of the four iterative reactions that constitute the mtFAS cycle. Additionally, it supports the assembly of lipid A-like molecules and has an unexpected function in maintaining the morphology of chloroplastic starch…	0.000544946	5.19955e-05	27	16.5	17.9084								morning		13.0233	6.34889	16.8902	68.4267	31.7802	35.9603	63.2352	41.3584	28.6613	16.1667	5.63665	7.68873	43.5186	80.5722	70.7728	33.3484	7.97106	18.467				LLHC	LDHC		LDHH_SM	LDHH_ST	short day	LL23_et_LL12				MAX
Cc09_g03400	GSCOCT00017552001~ Predicted protein~ unknown_gene~ complete	#N/A	#N/A	0.00183434	0.000226504	27	10.5	72.1958										232.352	208.448	339.763	489.177	239.898	281.699	289.955	263.311	242.183	191.116	205.661	223.572	398.179	423.407	269.136	251.465	219.886	204														MAX
Cc08_g14100	GSCOCT00030265001~ Probable NOT transcription complex subunit VIP2 (Fragment)~ VIP2~ complete	#N/A	#N/A	0.00161572	0.000194231	27	10.5	50.1642										155.368	123.353	156.451	280.686	210.978	182.665	133.748	166.645	133.924	111.004	165.023	173.067	264.672	274.062	160.925	146.146	110.305	116.727														MAX
Cc02_g37160	GSCOCT00028031001~ SET domain-containing protein~ RBCMT~ complete	AT1G01920	SET domain-containing protein;(source:Araport11)	2.77655e-05	1.35325e-06	24	15	60.0501		CBS1				SBX				71.1628	38.0148	189.371	239.126	158.997	174.718	103.948	84.9965	59.6086	75.685	27.8772	92.4955	155.353	132.143	137.096	89.354	109.839	71.3581				LLHC	LDHC		LDHH_SM	LDHH_ST	short day	LL23_et_LL12				MAX
Cc02_g34250	GSCOCT00000662001~ 60S ribosomal protein L22-2~ RPL22B~ complete	AT1G02830	Ribosomal L22e protein family;(source:Araport11)	2.56941e-05	1.22689e-06	27	12	564.922							TBX			385.2	374.348	1520.71	2258.22	1064.59	996.538	622.325	824.371	547.099	390.513	603.743	1638.3	2072.69	1611.29	1386.83	1075.49	633.319	467.634					LDHC		LDHH_SM	LDHH_ST	short day	LL23_et_LL12				MAX
Cc09_g05510	GSCOCT00013393001~ FUNCTIONS IN: molecular_function unknown; INVOLVED IN: biological_process unknown; EXPRESSED IN: 23 plant structures; EXPRESSED DURING: 13 growth stages; CONTAINS InterPro DOMAIN/s: Ribosome biogenesis protein Nop16 (InterPro:IPR019002); Has 104 Blast hits to 104 proteins in 57 species: Archae - 0; Bacteria - 0; Metazoa - 0; Fungi - 63; Plants - 35; Viruses - 0; Other Eukaryote…	AT1G02870	nucleolar-like protein;(source:Araport11)	1.43965e-05	6.1071e-07	27	12	39.5217							TBX			13.2642	12.2822	73.4424	94.0838	63.8363	54.2418	37.381	33.7809	18.9273	12.5056	11.2194	90.1412	118.923	63.5928	89.9253	45.6761	19.4084	14.0122				LLHC	LDHC		LDHH_SM	LDHH_ST	short day	LL23_et_LL12				MAX
Cc05_g06870	GSCOCT00042202001~ Acyl-CoA N-acyltransferases (NAT) superfamily protein~ unknown_gene~ complete	AT1G03650	Acyl-CoA N-acyltransferases (NAT) superfamily protein;(source:Araport11)	0.00102703	0.000112251	24	13.5	105.447						SBX				84.2292	79.2989	242.707	401.037	142.648	235.016	201.223	135.257	146.285	87.2158	35.4111	210.778	270.786	214.621	258.479	177.269	118.401	85.1414														MAX
Cc03_g04170	GSCOCT00026126001~ Tetratricopeptide repeat (TPR)-like superfamily protein~ STI~ complete	AT1G04190	Encodes one of the 36 carboxylate clamp (CC)-tetratricopeptide repeat (TPR) proteins (Prasad 2010, Pubmed ID: 20856808) with potential to interact with Hsp90/Hsp70 as co-chaperones.	0.00013685	9.6813e-06	27	12	63.5852					PBX		TBX			94.0051	64.1192	178.488	221.065	156.858	149.475	136.657	160.089	86.1936	65.828	55.6244	124.927	240.835	201.736	221.923	102.378	86.5865	80.1866				LLHC	LDHC		LDHH_SM	LDHH_ST	short day	LL23_et_LL12				MAX
Cc03_g06120	GSCOCT00026390001~ 60S ribosomal protein L23~ RPL23A~ complete	AT1G04480	Ribosomal protein L14p/L23e family protein;(source:Araport11)	9.5326e-05	6.15377e-06	27	10.5	674.059					PBX		TBX			956.729	1043.6	2872.94	3284.55	1814.87	1456.39	1275.34	1589.12	1271.19	929.45	1549.32	3053.84	3642.46	2110.35	1792.6	2383.61	1444.17	1037.96				LLHC	LDHC		LDHH_SM	LDHH_ST	short day	LL23_et_LL12				MAX
Cc01_g17890	GSCOCT00016269001~ 60S ribosomal protein L23~ RPL23A~ complete	AT1G04480	Ribosomal protein L14p/L23e family protein;(source:Araport11)	0.000961627	0.000103656	27	12	1444.5						SBX	TBX			1369.19	1251.82	4169.88	5714.16	3738.24	2521.17	2070.34	2665.38	2000.77	1399.64	2610.95	4618.89	6099.56	4085.61	3599.11	4284.31	2642.59	1477.29				LLHC	LDHC		LDHH_SM	LDHH_ST	short day	LL23_et_LL12				MAX
Cc03_g06500	GSCOCT00026446001~ unknown protein; FUNCTIONS IN: molecular_function unknown; INVOLVED IN: biological_process unknown; LOCATED IN: cellular_component unknown; BEST Arabidopsis thaliana protein match is: unknown protein (TAIR:AT4G33380.1); Has 84 Blast hits to 83 proteins in 15 species: Archae - 0; Bacteria - 0; Metazoa - 9; Fungi - 0; Plants - 75; Viruses - 0; Other Eukaryotes - 0 (source: NCBI B…	AT1G04555	transmembrane protein;(source:Araport11)	0.000842702	8.83014e-05	24	15	158.806										263.149	315.304	552.579	783.115	524.328	565.15	494.058	404.191	346.117	286.651	251.056	501.319	613.671	436.017	497.936	599.704	395.862	317.334														MAX
Cc10_g08020	GSCOCT00034451001~ Tubulin alpha-2 chain~ TUBA~ complete	AT1G04820	Encodes an alpha tubulin isoform that is expressed in roots, leaves and flowers.	3.82602e-07	7.49845e-09	27	9	3126.33										2183.32	3611.6	6367.85	7946.46	6563.15	4311.83	2988.64	1952.67	1953.1	2796.59	5732.65	12966.7	15942	9386.36	2458.92	2774.89	860.019	1734.07				LLHC	LDHC		LDHH_SM	LDHH_ST	short day	LL23_et_LL12				MAX
Cc05_g15700	GSCOCT00038656001~ Putative High mobility group B protein 10~ HMGB10~ complete	AT1G04880	Encodes a ARID-HMG DNA-binding protein that functions in pollen tube growth through the regulation of gene expression by interacting with the transcription factors AGL66 and AGL104.	0.03871	0.00903738	27	9	23.9354						SBX				101.094	135.472	167.654	191.075	89.2839	146.008	130.722	94.6508	115.275	119.719	99.3616	158.055	159.559	97.1689	154.417	108.157	107.903	91.9584				LLHC	LDHC		LDHH_SM		short day	LL23_et_LL12				MAX
Cc03_g07770	GSCOCT00026641001~ Protein of unknown function (DUF185)~ unknown_gene~ complete	AT1G04900	NADH dehydrogenase ubiquinone complex I, assembly factor-like protein (DUF185);(source:Araport11)	6.8721e-05	4.06413e-06	27	12	15.0785						SBX	TBX			7.60188	0.953275	24.5411	38.7175	33.756	20.2526	17.1743	5.30981	8.24245	1.80374	4.14347	15.1441	37.9408	29.65	31.862	13.0986	0.991601	4.66014				LLHC	LDHC		LDHH_SM	LDHH_ST	short day	LL23_et_LL12				MAX
Cc07_g09520	GSCOCT00037229001~ 60S ribosomal protein L6, mitochondrial~ RPL6~ complete	AT1G05190	Encodes the plastid 50S ribosomal protein L6.	8.62853e-06	3.30426e-07	27	12	80.4277										61.8449	48.3752	172.495	266.72	183.127	159.985	135.059	129.512	70.9315	63.8683	52.1385	144.316	225.21	205.104	204.252	143.746	142.069	64.715				LLHC	LDHC		LDHH_SM	LDHH_ST	short day	LL23_et_LL12				MAX
Cc05_g04850	GSCOCT00035021001~ unknown protein; Has 44 Blast hits to 44 proteins in 16 species: Archae - 0; Bacteria - 0; Metazoa - 0; Fungi - 0; Plants - 44; Viruses - 0; Other Eukaryotes - 0 (source: NCBI BLink).~ unknown_gene~ complete	AT1G05205	hexokinase-1 protein;(source:Araport11)	0.00579057	0.000915611	24	13.5	72.9911										197.915	190.824	317.987	546.963	288.281	279.244	244.988	242.128	225.305	156.161	147.653	266.53	336.862	231.692	291.728	299.359	270.632	194.512				LLHC	LDHC		LDHH_SM	LDHH_ST		LL23_et_LL12				MAX
Cc03_g14390	GSCOCT00026651001~ Eukaryotic protein of unknown function (DUF842)~ FAM136A~ complete	AT1G05730	FAM136A-like protein (DUF842);(source:Araport11)	3.86965e-06	1.2773e-07	27	12	144.983							TBX			77.7133	53.6897	344.224	485.117	145.816	203.573	128.562	148.327	78.9628	47.6235	59.8188	448.846	478.656	294.652	268.839	122.005	83.488	41.8637														MAX
Cc01_g18270	GSCOCT00016224001~ Peptidase S24/S26A/S26B/S26C family protein~ unknown_gene~ complete	AT1G06200	Peptidase S24/S26A/S26B/S26C family protein;(source:Araport11)	1.08078e-06	2.70812e-08	27	12	186.438										309.031	301.798	605.186	771.685	392.252	541.133	454.316	365.921	315.901	296.683	303.583	475.906	672.242	640.338	637.766	448.72	251.784	310.273				LLHC	LDHC		LDHH_SM	LDHH_ST	short day	LL23_et_LL12				MAX
Cc02_g10350	GSCOCT00029538001~ Protein of unknown function DUF455~ HI_0077~ complete	AT1G06240	diiron containing four-helix bundle family ferritin protein, putative (Protein of unknown function DUF455);(source:Araport11)	1.40971e-06	3.80495e-08	24	13.5	51.0465							TBX			42.2836	33.8597	77.3408	162.909	109.283	100.162	60.0046	55.2005	53.2544	32.799	26.2613	64.942	163.882	151.631	97.8919	79.7149	49.5952	40.9637				LLHC	LDHC		LDHH_SM	LDHH_ST	short day	LL23_et_LL12				MAX
Cc05_g11190	GSCOCT00021347001~ Putative Plant Tudor-like protein~ unknown_gene~ complete	AT1G06340	Plant Tudor-like protein;(source:Araport11)	0.0496217	0.0121842	27	12	75.1137				Gbox						168.007	122.753	229.491	345.863	201.662	178.831	271.92	190.321	161.174	101.031	81.4013	211.136	309.286	287.79	203.006	209.76	114.552	134.63				LLHC				LDHH_ST	short day	LL23_et_LL12				MAX
Cc05_g00630	GSCOCT00017104001~ Ubiquitin carboxyl-terminal hydrolase family protein~ unknown_gene~ complete	AT1G06440	Ubiquitin carboxyl-terminal hydrolase family protein;(source:Araport11)	0.00430757	0.000640943	27	12	10.9047						SBX				6.11144	6.14695	33.2325	49.7756	35.6092	19.5358	14.9902	12.9879	9.06663	6.75039	4.0804	24.908	42.0642	23.4926	24.1443	2.6341	7.93281	16.1859				LLHC	LDHC		LDHH_SM	LDHH_ST	short day	LL23_et_LL12				MAX
Cc05_g09010	GSCOCT00002682001~ Putative alpha-crystallin domain 32.1~ unknown_gene~ complete	AT1G06460	ACD32.1 encodes an alpha-crystallin domain containing protein with homology to small heat shock proteins.	1.70191e-06	4.76187e-08	27	10.5	739.304	EE						TBX			24.1006	49.3099	3192.02	4296.34	405.204	504.971	252.566	69.1223	38.7998	57.8847	147.086	3276.88	4146.9	1348.51	1928.45	303.795	486.992	222.138				LLHC	LDHC	michael	LDHH_SM	LDHH_ST	short day	LL23_et_LL12				MAX
Cc05_g01700	GSCOCT00015744001~ Putative methyltransferase NSUN6~ Nsun6~ complete	AT1G06560	NOL1/NOP2/sun family protein;(source:Araport11)	0.000645042	6.38194e-05	27	13.5	33.3392		CBS1		Gbox			TBX	morning		75.2952	48.4791	111.965	139.223	99.5616	116.056	117.07	64.1326	89.2102	73.0765	58.5208	97.0846	164.226	137.147	131.565	111.559	85.8683	83.8343				LLHC	LDHC				short day	LL23_et_LL12				MAX
Cc07_g13330	GSCOCT00036757001~ 15.7 kDa heat shock protein, peroxisomal~ HSP15.7~ complete	AT1G07400	HSP20-like chaperones superfamily protein;(source:Araport11)	0.000457133	4.22024e-05	27	10.5	272.973								morning		203.717	698.332	966.135	1582.24	712.016	472.988	376.41	421.737	311.521	281.776	299.043	636.938	1172.7	421.218	921.592	288.79	231.76	421														MAX
Cc02_g08240	GSCOCT00029827001~ 40S ribosomal protein S15a-1~ RPS15AA~ complete	AT1G07770	Encodes cytoplasmic ribosomal protein S15a.	0.00207567	0.000263796	27	13.5	1515.07										2634.23	2498.67	6338.11	8407.73	5884.77	4816.54	4197.74	4445.2	4362.95	2999.82	5419.3	6980.92	9872.2	7327.19	6533.46	7771.07	8497.79	3819.13					LDHC		LDHH_SM	LDHH_ST	short day	LL23_et_LL12				MAX
Cc01_g11430	GSCOCT00024273001~ CONTAINS InterPro DOMAIN/s: Cytochrome B561-related, N-terminal (InterPro:IPR019176); Has 215 Blast hits to 213 proteins in 79 species: Archae - 0; Bacteria - 6; Metazoa - 131; Fungi - 22; Plants - 42; Viruses - 0; Other Eukaryotes - 14 (source: NCBI BLink).~ unknown_gene~ complete	AT1G07970	cytochrome B561, amino-terminal protein;(source:Araport11)	0.000301037	2.5398e-05	27	9	27.8668							TBX	morning		71.3347	69.8001	132.787	164.384	117.071	86.3272	91.3797	74.1289	86.1504	74.6705	86.2122	157.216	184.68	157.526	105.886	91.3974	86.4496	93.3059				LLHC	LDHC		LDHH_SM	LDHH_ST	short day	LL23_et_LL12				MAX
Cc04_g04530	GSCOCT00022178001~ Putative pentatricopeptide repeat-containing protein At3g15930~ PCMP-E51~ complete	AT1G08070	Encodes a chloroplast RNA editing factor.	0.0332927	0.00752939	27	10.5	9.71392						SBX				4.2878	7.97263	36.1997	49.2653	14.8759	8.91207	11.166	19.0552	5.11068	7.93345	6.16785	28.9609	34.8259	16.6382	15.3616	7.03815	2.84015	7.77057				LLHC	LDHC		LDHH_SM	LDHH_ST	short day	LL23_et_LL12				MAX
Cc06_g08820	GSCOCT00031083001~ Putative Pentatricopeptide repeat-containing protein At1g08070~ PCMP-H12~ complete	AT1G08070	Encodes a chloroplast RNA editing factor.	0.000817425	8.48798e-05	27	12	26.5018										17.9463	13.7643	56.7061	68.8358	59.7266	52.8755	39.6362	23.2816	20.461	23.5925	34.4247	47.125	126.511	44.6261	84.966	43.7136	11.8992	28.5789				LLHC	LDHC		LDHH_SM	LDHH_ST	short day	LL23_et_LL12				MAX
Cc01_g14100	GSCOCT00028399001~ Pentatricopeptide repeat-containing protein At2g29760, chloroplastic~ PCMP-H33~ complete	AT1G08070	Encodes a chloroplast RNA editing factor.	7.07416e-05	4.25356e-06	27	12	18.4721										15.815	6.78346	35.519	86.6805	46.5473	42.5821	26.036	42.7848	18.9914	19.1902	24.7288	38.8875	62.7073	57.3321	53.3953	23.7984	27.9946	17.8335				LLHC	LDHC		LDHH_SM	LDHH_ST	short day	LL23_et_LL12				MAX
Cc02_g23980	GSCOCT00015104001~ Pentatricopeptide repeat-containing protein At2g45350, chloroplastic~ CRR4~ complete	AT1G08070	Encodes a chloroplast RNA editing factor.	0.00142708	0.00016634	24	15	57.4345										41.5395	30.8056	208.64	287.443	108.959	103.686	100.514	58.8865	47.3729	66.9423	26.2501	138.03	191.918	163.316	161.073	55.7883	49.3456	90.1672				LLHC	LDHC		LDHH_SM	LDHH_ST	short day	LL23_et_LL12				MAX
Cc02_g28510	GSCOCT00009437001~ Putative RNA polymerase sigma factor rpoD~ rpoD~ complete	AT1G08540	Enodes a subunit of chloroplast RNA polymerase, confers the ability to recognize promoter sequences on the core enzyme. SIG1 is induced by red and blue light.	2.4617e-06	7.41675e-08	27	10.5	393.038										112.052	195.273	1124.52	1184.9	524.044	764.689	513.006	234.331	162.91	94.4127	141.478	834.507	961.833	574.643	532.415	181.097	50.0888	178.577				LLHC	LDHC		LDHH_SM	LDHH_ST	short day	LL23_et_LL12				MAX
Cc02_g25780	GSCOCT00028699001~ Ribosomal L18p/L5e family protein~ unknown_gene~ complete	AT1G08845	Ribosomal L18p/L5e family protein;(source:Araport11)	0.0209126	0.00428913	27	10.5	108.97				Gbox		SBX				277.271	333.688	531.688	814.713	502.811	383.46	514.845	545.307	339.753	316.37	469.546	577.324	755.488	605.33	534.647	432.375	464.613	509.478														MAX
Cc02_g32860	GSCOCT00016709001~ Ribosomal L18p/L5e family protein~ unknown_gene~ complete	AT1G08845	Ribosomal L18p/L5e family protein;(source:Araport11)	1.29005e-06	3.39881e-08	27	12	46.7014										12.6161	9.32197	98.3253	151.866	64.5789	70.4045	29.1991	24.5411	13.5819	9.92067	4.2706	67.4824	111.034	106.412	47.8504	29.4158	14.9375	14.3659														MAX
Cc11_g04970	GSCOCT00020425001~ unknown protein; Has 73 Blast hits to 71 proteins in 26 species: Archae - 0; Bacteria - 0; Metazoa - 5; Fungi - 11; Plants - 54; Viruses - 0; Other Eukaryotes - 3 (source: NCBI BLink).~ unknown_gene~ complete	AT1G09290	hypothetical protein;(source:Araport11)	0.0038411	0.00055453	24	12	68.115										211.235	173.165	379.828	450.747	210.375	314.248	240.29	216.813	222.349	133.457	157.798	248.719	299.184	288.897	259.112	205.31	131.24	162.778				LLHC	LDHC		LDHH_SM	LDHH_ST		LL23_et_LL12				MAX
Cc02_g35260	GSCOCT00042876001~ Putative Probable Xaa-Pro aminopeptidase 3~ Xpnpep3~ complete	AT1G09300	Encodes a mitochondrial protease ICP55. Alters the stability of proteins by removal of a single amino acid from their sequence.	7.88348e-06	2.97829e-07	27	10.5	50.0416							TBX			43.4675	42.5208	138.213	143.663	133.267	83.872	114.795	43.7298	59.8413	40.8527	54.204	99.2298	158.107	127.674	122.823	92.6477	38.3451	46.0029				LLHC	LDHC		LDHH_SM	LDHH_ST	short day	LL23_et_LL12				MAX
Cc04_g12400	GSCOCT00005299001~ Putative Pentatricopeptide repeat-containing protein At4g02750~ PCMP-H24~ complete	AT1G09410	pentatricopeptide (PPR) repeat-containing protein;(source:Araport11)	0.000457133	4.22024e-05	27	10.5	9.06768						SBX				3.92871	2.87024	27.7475	29.926	12.4448	11.8292	4.76962	7.27743	4.77899	2.28569	1.70824	17.4301	37.5726	14.3407	18.1266	0	2.69569	0				LLHC	LDHC		LDHH_SM	LDHH_ST	short day	LL23_et_LL12				MAX
Cc02_g25710	GSCOCT00028709001~ Putative Pentatricopeptide repeat-containing protein At4g02750~ PCMP-H24~ complete	AT1G09410	pentatricopeptide (PPR) repeat-containing protein;(source:Araport11)	0.0010003	0.000107953	24	15	31.1315						SBX				17.5411	5.37794	77.1409	101.808	54.3153	74.0804	72.637	27.8352	20.1176	16.9978	5.97528	26.0037	112.953	59.8874	97.4832	28.7099	17.6266	26.8088				LLHC	LDHC		LDHH_SM	LDHH_ST	short day	LL23_et_LL12				MAX
Cc00_g22770	GSCOCT00007863001~ unknown protein; FUNCTIONS IN: molecular_function unknown; INVOLVED IN: biological_process unknown; LOCATED IN: chloroplast; EXPRESSED IN: 23 plant structures; EXPRESSED DURING: 13 growth stages; Has 24 Blast hits to 24 proteins in 8 species: Archae - 0; Bacteria - 0; Metazoa - 0; Fungi - 0; Plants - 24; Viruses - 0; Other Eukaryotes - 0 (source: NCBI BLink).~ unknown_gene~ com…	AT1G10522	Encodes PRIN2 (plastid redox insensitive 2). PRIN2 mutants are impaired in PEP (plastid-encoded RNA polymerase) activity and high light-dependent plastid redox signalling to the nucleus.	2.36042e-05	1.11188e-06	24	15	234.842										138.717	195.655	654.011	1326.49	520.304	450.11	442.774	315.053	230.485	235.57	241.632	439.754	787.767	506.149	722.859	520.358	495.357	372.518				LLHC	LDHC		LDHH_SM	LDHH_ST	short day	LL23_et_LL12				MAX
Cc05_g09480	GSCOCT00021577001~ Ribose-phosphate pyrophosphokinase 4~ PRS4~ complete	AT1G10700	Encodes a P-independent phosphoribosyl pyrophosphate (PRPP) synthase.	0.000398554	3.56809e-05	24	13.5	112.942										229.57	190.57	517.348	574.674	258.169	297.633	301.406	305.649	217.808	212.744	161.851	386.895	478.123	371.783	388.325	353.079	300.386	183.869				LLHC	LDHC		LDHH_SM	LDHH_ST	short day	LL23_et_LL12				MAX
Cc10_g05960	GSCOCT00034731001~ Pentatricopeptide repeat-containing protein At4g18520~ PCMP-A2~ complete	AT1G11290	Pentatricopeptide Repeat Protein containing the DYW motif. Required for editing of multiple plastid transcripts. Endonuclease activity.	1.03634e-07	1.51885e-09	27	10.5	54.6462		CBS1								25.8863	25.229	117.814	228.343	94.7837	70.7203	48.5388	30.8915	21.1463	33.7265	23.9253	130.425	164.496	104.545	86.3893	31.6288	19.1742	39.5581				LLHC	LDHC			LDHH_ST	short day	LL23_et_LL12				MAX
Cc11_g07090	GSCOCT00018109001~ Pentatricopeptide repeat-containing protein At4g14850~ LOI1~ complete	AT1G11290	Pentatricopeptide Repeat Protein containing the DYW motif. Required for editing of multiple plastid transcripts. Endonuclease activity.	0.0112453	0.00202171	27	10.5	10.3076										5.02927	2.36336	17.186	40.549	34.9718	13.2982	7.74932	4.59498	6.70862	7.98724	3.22391	7.34848	33.2151	17.9538	14.5332	0	0	4.40525				LLHC	LDHC			LDHH_ST	short day	LL23_et_LL12				MAX
Cc08_g01470	GSCOCT00038382001~ Pentatricopeptide repeat-containing protein At3g16610~ PCMP-E91~ complete	AT1G11290	Pentatricopeptide Repeat Protein containing the DYW motif. Required for editing of multiple plastid transcripts. Endonuclease activity.	0.000625347	6.13064e-05	24	12	21.544										33.078	13.782	64.0178	79.042	53.4287	51.6084	36.8269	37.3874	33.1458	22.3369	7.08386	32.9388	83.0749	50.6458	60.7434	23.6086	6.09407	30.8761				LLHC	LDHC			LDHH_ST	short day	LL23_et_LL12				MAX
Cc02_g18260	GSCOCT00014365001~ Putative Pentatricopeptide repeat-containing protein At3g57430, chloroplastic~ PCMP-H81~ complete	AT1G11290	Pentatricopeptide Repeat Protein containing the DYW motif. Required for editing of multiple plastid transcripts. Endonuclease activity.	0.00915238	0.00159469	27	12	14.8346						SBX	TBX			12.7985	11.0253	39.5829	50.8861	34.6718	25.7729	34.4931	24.7693	13.5565	13.8364	8.06392	25.6024	59.473	35.5457	41.4719	18.2273	5.94961	23.191				LLHC	LDHC			LDHH_ST	short day	LL23_et_LL12				MAX
Cc01_g13300	GSCOCT00028295001~ Putative Pentatricopeptide repeat-containing protein At4g13650~ PCMP-H42~ complete	AT1G11290	Pentatricopeptide Repeat Protein containing the DYW motif. Required for editing of multiple plastid transcripts. Endonuclease activity.	0.000876866	9.19943e-05	27	12	16.842										7.87992	9.85965	41.5867	61.8908	23.2024	45.809	12.482	23.7428	10.6524	9.01889	4.26941	24.01	76.0897	36.6336	36.0077	13.5808	0	14.065				LLHC	LDHC			LDHH_ST	short day	LL23_et_LL12				MAX
Cc02_g11940	GSCOCT00029354001~ DAG protein, chloroplastic~ DAG~ complete	AT1G11430	Encodes a protein involved in RNA editing in chloroplasts. The mRNA is cell-to-cell mobile.	6.82747e-08	9.12598e-10	27	10.5	1206.91	EE									431.023	562.073	3361.95	4043.38	2095.83	1547.74	1398.43	1018.93	650.726	646.701	839.165	3255.49	3527.94	2170.97	2231.6	980.369	920.892	811.81					LDHC		LDHH_SM	LDHH_ST	short day	LL23_et_LL12				MAX
Cc02_g03980	GSCOCT00020300001~ Probable calcium-binding protein CML13~ CML13~ complete	AT1G12310	Calcium-binding EF-hand family protein;(source:Araport11)	0.0349923	0.008004	27	10.5	368.041						SBX				820.945	916.464	1406.26	1962.31	1834.81	1142.24	958.786	829.4	1036.9	756.87	1366.11	1676.05	1786.24	1460.83	1175.35	1360.01	1280.79	872.148				LLHC	LDHC		LDHH_SM	LDHH_ST	short day	LL23_et_LL12				MAX
Cc02_g36670	GSCOCT00003893001~ Protein cornichon homolog 4~ At1g12390~ complete	AT1G12340	Cornichon family protein;(source:Araport11)	2.99782e-05	1.49202e-06	27	10.5	68.0734						SBX				113.884	93.5381	183.438	365.927	204.988	219.088	173.939	109.584	107.923	106.606	139.433	197.763	251.252	197.319	174.563	182.385	90.7948	104.628				LLHC	LDHC		LDHH_SM	LDHH_ST	short day	LL23_et_LL12				MAX
Cc10_g06070	GSCOCT00034715001~ Phosphopantothenate--cysteine ligase 2~ PPCS2~ complete	AT1G12350	At1g12350 encodes phosphopantothenoylcysteine synthetase (phosphopantothenoylcysteine ligase). Its molecular function was shown to add cysteine forming (R)-4?-phospho-N-pantothenoylcysteine (PPC)	0.00970076	0.00170692	27	16.5	61.9138										430.262	269.439	389.11	633.843	432.996	523.625	433.434	442.841	439.106	459.245	235.805	361.355	623.838	618.933	556.114	589.482	506.263	433.008														MAX
Cc02_g34980	GSCOCT00011808001~ unknown protein; BEST Arabidopsis thaliana protein match is: unknown protein (TAIR:AT1G12530.1); Has 58 Blast hits to 58 proteins in 16 species: Archae - 0; Bacteria - 2; Metazoa - 0; Fungi - 0; Plants - 54; Viruses - 0; Other Eukaryotes - 2 (source: NCBI BLink).~ unknown_gene~ complete	AT1G12530	Identified in a screen for suppressors of snc1. Regulator of SNC1 and RPP4 mediated immunity. Interacts with methyltransferase ATXR7.	2.05342e-06	5.94836e-08	27	10.5	63.6308										87.6768	129.484	276.792	370.807	156.146	153.3	139.573	137.136	111.079	104.638	110.871	246.356	251.414	162.194	206.708	151.557	55.606	123.685				LLHC	LDHC		LDHH_SM	LDHH_ST		LL23_et_LL12				MAX
Cc07_g05900	GSCOCT00039876001~ Methionine aminopeptidase 1D, chloroplastic/mitochondrial~ MAP1D~ complete	AT1G13270	Encodes a methionine aminopeptidase formerly called MAP1B, renamed to MAP1C.	0.000118765	8.08546e-06	27	15	143.298										285.172	295.135	531.699	636.213	535.343	536.361	550.53	500.499	349.17	354.475	390.186	511.855	705.841	668.071	688.003	631.745	496.234	436.354				LLHC	LDHC		LDHH_SM	LDHH_ST	short day	LL23_et_LL12				MAX
Cc07_g04270	GSCOCT00039679001~ Putative Ninja-family protein AFP3~ AFP3~ complete	AT1G13740	Encodes a member of a small plant-specific gene family whose members interact with ABI5 and appear to be involved in mediating stress responses. AFP2 mutants affect a number of ABA mediated processes such as germination and response to osmotic and sugar stress. AFP2 nuclear localization is stress dependent.	3.52929e-06	1.14675e-07	27	12	70.0152				Gbox						99.0506	97.687	104.857	274.956	233.929	175.217	97.1151	104.201	98.6445	76.053	156.673	238.17	281.931	220.633	214.695	168.649	146.608	57.383				LLHC	LDHC		LDHH_SM	LDHH_ST	short day	LL23_et_LL12				MAX
Cc10_g04760	GSCOCT00034897001~ SUMO-conjugating enzyme SCE1~ SCE1~ complete	AT1G14400	ubiquitin carrier protein	0.00161572	0.000194231	27	13.5	258.657						SBX				469.82	402.924	552.921	1069.99	1053.4	663.331	692.298	736.536	501.223	422.937	628.576	843.61	1369.57	1158.07	999.338	1098.63	886.123	455.992				LLHC	LDHC		LDHH_SM	LDHH_ST	short day	LL23_et_LL12				MAX
Cc05_g01180	GSCOCT00000924001~ Putative Protein of unknown function DUF1423, plant~ OBE4~ complete	AT1G14740	Encodes a PHD-finger protein that, with TTA1, is redundantly required for MP-dependent embryonic root meristem initiation.	2.56941e-05	1.22689e-06	27	10.5	27.5162										28.4676	15.2464	74.979	104.504	91.1562	48.2707	49.6214	42.7549	24.3103	26.4941	40.8845	47.8448	74.0287	61.4094	59.1891	56.0077	10.7926	18.9829				LLHC	LDHC		LDHH_SM	LDHH_ST	short day	LL23_et_LL12				MAX
Cc11_g08510	GSCOCT00032863001~ 10 kDa chaperonin~ CPN10~ complete	AT1G14980	Encodes mitochondrial-localized chaperonin 10 that complements the E.coli groES mutant. Its mRNA is upregulated in response to heat shock treatment and is expressed uniformly in various organs.	1.40736e-09	8.22627e-12	27	10.5	505.575						SBX	TBX	morning		77.0674	315.315	1537.73	4119.35	1122.11	330.01	176.801	259.266	113.951	100.074	250.015	1393.93	2719.31	652.869	718.527	368.426	282.988	149.378				LLHC	LDHC		LDHH_SM	LDHH_ST	short day	LL23_et_LL12				MAX
Cc06_g19940	GSCOCT00022881001~ 10 kDa chaperonin~ CPN10~ complete	AT1G14980	Encodes mitochondrial-localized chaperonin 10 that complements the E.coli groES mutant. Its mRNA is upregulated in response to heat shock treatment and is expressed uniformly in various organs.	1.14526e-07	1.72279e-09	27	12	223.949						SBX	TBX			77.28	30.0025	352.476	1005.52	408.937	289.919	223.539	195.06	89.4479	50.6019	64.2374	285.332	553.797	477.381	397.405	188.9	102.464	68.6902				LLHC	LDHC		LDHH_SM	LDHH_ST	short day	LL23_et_LL12				MAX
Cc08_g08940	GSCOCT00017232001~ 60S ribosomal protein L37-3~ RPL37C~ complete	AT1G15250	Zinc-binding ribosomal protein family protein;(source:Araport11)	8.62853e-06	3.30426e-07	24	12	151.948										197.24	246.383	550.953	1004.91	395.831	349.837	233.014	299.56	269.043	188.065	243.518	532.684	614.455	427.303	458.306	290.567	272.097	179.928				LLHC	LDHC		LDHH_SM	LDHH_ST	short day	LL23_et_LL12				MAX
Cc04_g03270	GSCOCT00022020001~ Translation machinery associated TMA7~ unknown_gene~ complete	AT1G15270	Translation machinery associated TMA7;(source:Araport11)	0.0152357	0.00291003	24	13.5	1342.95										2485.46	2563.3	5674.52	7730.34	3645.64	4215.59	4523.68	4416.29	3547.35	2270.53	2338.39	5871.77	5925.7	4563.34	4528.25	4347.64	3619.07	3076.78				LLHC	LDHC		LDHH_SM	LDHH_ST	short day	LL23_et_LL12				MAX
Cc00_g04250	GSCOCT00010975001~ Peptide deformylase 1B, chloroplastic~ PDF1B~ complete	AT1G15390	encodes a peptide deformylase-like protein. Removes N-formyl groups, a prerequisite for the action of methionine aminopeptidase during protein synthesis. Targeted to mitochondria. Requires Zn for catalysis.	1.84166e-05	8.2557e-07	27	10.5	136.628										124.651	123.53	343.328	441.467	263.142	227.623	226.26	141.744	155.205	130.359	174.498	352.184	421.498	411.903	348.592	315.813	125.805	172.863				LLHC	LDHC		LDHH_SM		short day	LL23_et_LL12				MAX
Cc04_g03800	GSCOCT00022087001~ Plastidic ATP/ADP-transporter~ AATP1~ complete	AT1G15500	TLC ATP/ADP transporter;(source:Araport11)	1.77675e-09	1.10727e-11	27	10.5	798.446										172.997	293.801	1494.57	2809.27	2371.06	996.458	686.426	379.28	269.813	261.055	919.074	2174.37	2735.89	1142.83	1007.91	569.484	399.348	333.484				LLHC	LDHC		LDHH_SM	LDHH_ST	short day	LL23_et_LL12				MAX
Cc04_g03770	GSCOCT00022083001~ Pentatricopeptide repeat-containing protein At1g15510, chloroplastic~ PCMP-H73~ complete	AT1G15510	Encodes a pentatricopeptide repeat protein required for chloroplast transcript accD RNA editing and early chloroplast biogenesis.	0.000183409	1.38186e-05	27	12	28.2177										10.2225	8.81395	50.7398	86.6219	61.4341	49.3549	37.542	16.396	11.9308	12.6673	0.569413	43.0228	119.793	47.7981	47.3894	12.4105	15.8656	20.577				LLHC	LDHC		LDHH_SM	LDHH_ST	short day	LL23_et_LL12				MAX
Cc02_g15440	GSCOCT00013990001~ Pentatricopeptide repeat-containing protein At4g18750, chloroplastic~ PCMP-H45~ complete	AT1G15510	Encodes a pentatricopeptide repeat protein required for chloroplast transcript accD RNA editing and early chloroplast biogenesis.	0.00970076	0.00170692	27	15	17.3681				Gbox						27.9235	12.9259	57.6035	80.1913	40.52	64.2124	58.9057	34.2518	24.5359	20.7569	11.7639	35.3074	67.0974	66.6819	64.1738	25.3995	28.5528	29.8367				LLHC	LDHC		LDHH_SM	LDHH_ST	short day	LL23_et_LL12				MAX
Cc01_g02570	GSCOCT00009679001~ Putative F-box/kelch-repeat protein At1g15670~ At2g44130~ complete	AT1G15670	Encodes a member of a family of F-box proteins, called the KISS ME DEADLY (KMD) family, that targets type-B ARR proteins for degradation and is involved in the negative regulation of the cytokinin response. Also named as KFB1, a member of a group of Kelch repeat F-box proteins that negatively regulate phenylpropanoid biosynthesis by targeting the phenypropanoid biosynthesis enzyme phenylalanine a…	5.36844e-07	1.13751e-08	27	10.5	23.9496								morning		6.98198	12.7344	44.8265	59.0704	41.0537	33.3464	15.3954	7.30581	18.2915	5.8977	12.5043	69.9875	83.1806	64.9214	9.71527	17.4871	12.9202	8.90819				LLHC	LDHC		LDHH_SM	LDHH_ST	short day	LL23_et_LL12				MAX
Cc04_g05020	GSCOCT00022242001~ 40S ribosomal protein S12~ RPS12~ complete	AT1G15930	Ribosomal protein L7Ae/L30e/S12e/Gadd45 family protein;(source:Araport11)	1.56709e-05	6.75546e-07	27	10.5	2201.24										1098.3	1838.71	5467.37	8913.48	4764.21	2716.86	1983.65	2666.71	2117.08	1293.03	3064.76	7086.21	7863.56	5208.31	4555.64	4251.22	2660.76	1440.34				LLHC	LDHC		LDHH_SM	LDHH_ST	short day	LL23_et_LL12				MAX
Cc02_g22910	GSCOCT00014969001~ 40S ribosomal protein S12~ RPS12~ complete	AT1G15930	Ribosomal protein L7Ae/L30e/S12e/Gadd45 family protein;(source:Araport11)	4.63744e-06	1.58255e-07	27	13.5	211.668						SBX	TBX			287.908	220.446	590.415	1134.3	738.36	552.486	528.164	346.71	344.529	288.101	492.709	679.02	957.677	858.851	677.736	679.43	848.106	351.773				LLHC	LDHC		LDHH_SM	LDHH_ST	short day	LL23_et_LL12				MAX
Cc04_g05190	GSCOCT00022264001~ unknown protein; BEST Arabidopsis thaliana protein match is: unknown protein (TAIR:AT1G80890.1); Has 41 Blast hits to 40 proteins in 10 species: Archae - 0; Bacteria - 0; Metazoa - 0; Fungi - 0; Plants - 41; Viruses - 0; Other Eukaryotes - 0 (source: NCBI BLink).~ unknown_gene~ complete	AT1G16000	Member of the Arabidopsis 7-kDa OEP family. Tail-anchored (TA) membrane protein which possesses a single C-terminal transmembrane domain targeting post-translationally to plastids.	1.17873e-06	3.03459e-08	27	10.5	156.531				Gbox		SBX				51	44.3313	404.264	532.205	153.082	201.298	153.537	74.9095	69.0011	35.5859	34.8745	413.399	417.702	243.059	265.536	114.957	18.6576	63.0643				LLHC	LDHC		LDHH_SM	LDHH_ST	short day	LL23_et_LL12				MAX
Cc09_g08010	GSCOCT00003795001~ 50S ribosomal protein L20~ rplT~ complete	AT1G16740	Ribosomal protein L20;(source:Araport11)	1.84166e-05	8.2557e-07	27	12	104.242		CBS1				SBX				95.007	65.3713	335.488	441.103	197.136	197.359	183.754	182.837	88.5835	63.1794	77.0552	254.801	266.236	226.091	244.731	129.12	119.476	82.1242				LLHC	LDHC		LDHH_SM	LDHH_ST	short day	LL23_et_LL12				MAX
Cc10_g09610	GSCOCT00031520001~ 60S ribosomal protein L6~ RPL6~ complete	AT1G18540	Ribosomal protein L6 family protein;(source:Araport11)	0.00546655	0.000853098	27	10.5	755.218						SBX				945.46	1292.81	3397.97	3507.75	2473.53	1595.13	1309.35	1855.69	1219.64	1115.8	1984.65	3021.08	3177.28	2161.92	2345.1	2517.32	1750.4	1545.41				LLHC	LDHC		LDHH_SM	LDHH_ST	short day	LL23_et_LL12				MAX
Cc04_g14320	GSCOCT00004333001~ HNH endonuclease domain-containing protein~ unknown_gene~ complete	AT1G18680	HNH endonuclease domain-containing protein;(source:Araport11)	0.00430757	0.000640943	24	13.5	81.9957										168.191	131.343	311.876	493.08	220.739	286.045	273.732	198.979	175.584	166.248	129.229	235.823	310.759	231.497	290.12	237.413	265.022	147.246				LLHC	LDHC		LDHH_SM	LDHH_ST	short day	LL23_et_LL12				MAX
Cc06_g15630	GSCOCT00030796001~ F-box protein At3g58530~ At3g58530~ complete	AT1G21410	AtSKP2;1 is a homolog of human SKP2, the human F-box protein that recruits E2F1. Contains an F-box motif at the N-terminal region and a C-terminal Leu-rich repeat domain. Forms part of an E3-ubiquitin-ligase SCF (Skp1, cullin, F-box) complex and recruits phosphorylated AtE2Fc, a transcriptional factor that might play a role in cell division and during the transition from skotomorphogenesis to pho…	0.000487368	4.58733e-05	27	12	40.4537								morning		143.558	151.187	220.312	246.589	195.504	221.58	156.634	157.636	112.168	124.827	116.877	144.332	204.038	199.178	175.491	126.221	122.138	102.032				LLHC	LDHC		LDHH_SM	LDHH_ST	short day	LL23_et_LL12				MAX
Cc06_g06310	GSCOCT00031398001~ Ubiquitin-conjugating enzyme E2 variant 1D~ UEV1D~ complete	AT1G23260	MMZ1/UEV1A encodes a protein that may play a role in DNA damage responses and error-free post-replicative DNA repair by participating in lysine-63-based polyubiquitination reactions. UEV1A can form diubiquitin and triubiquitin chains in combination with UBC13A/UBC35 in vitro. It can also functionally complement an mms2 mutation in budding yeast, both by increasing mms2 mutant viability in the pre…	0.000301037	2.5398e-05	27	10.5	557.093	EE									1310.6	1751.66	3074.32	3153.7	2102.24	2156.69	2230.17	2208.76	1356.07	1523.99	2385.68	2994.95	3269.8	2499.09	2340.93	2390.32	2335.91	1516.24				LLHC	LDHC		LDHH_SM	LDHH_ST	short day	LL23_et_LL12				MAX
Cc05_g07630	GSCOCT00016758001~ Uncharacterized protein At4g28440~ At4g28440~ complete	AT1G23750	Nucleic acid-binding, OB-fold-like protein;(source:Araport11)	0.000690051	6.92513e-05	24	13.5	203.332		CBS1								438.774	484.66	883.282	968.409	605.423	593.871	568.608	694.448	408.613	428.569	516.303	729.481	1029.23	845.983	795.798	795.513	771.128	372.965				LLHC	LDHC			LDHH_ST	short day	LL23_et_LL12				MAX
Cc07_g08910	GSCOCT00040283001~ T-complex protein 1 subunit zeta~ CCT6A~ complete	AT1G24510	TCP-1/cpn60 chaperonin family protein;(source:Araport11)	0.000244501	1.96088e-05	24	13.5	211.02						SBX				603.705	487.365	904.204	1047.48	817.815	723.641	718.135	818.121	683.577	518.961	519.277	796.982	949.015	913.538	928.161	709.088	693.957	506.748				LLHC	LDHC		LDHH_SM		short day	LL23_et_LL12				MAX
Cc03_g09390	GSCOCT00042676001~ Pentatricopeptide repeat-containing protein At4g14050, mitochondrial~ PCMP-H13~ complete	AT1G25360	DYW-type pentatricopeptide repeat protein involved in C to U editing in mitochondria and chloroplasts.	0.0407113	0.00959911	27	10.5	5.71149							TBX			2.94258	1.6002	11.3469	28.1549	18.2583	4.82819	4.96124	2.84451	4.28393	2.96452	1.70824	6.14218	25.6666	11.6009	6.3174	1.28107	1.9832	6.70866				LLHC	LDHC		LDHH_SM	LDHH_ST	short day	LL23_et_LL12				MAX
Cc07_g18790	GSCOCT00018696001~ Pentatricopeptide repeat-containing protein At2g13600~ PCMP-E76~ complete	AT1G25360	DYW-type pentatricopeptide repeat protein involved in C to U editing in mitochondria and chloroplasts.	0.0496217	0.0121842	27	13.5	11.3541										7.58724	2.02436	20.7773	44.1011	19.0542	24.1514	24.3929	18.1252	11.4537	7.77826	4.36274	11.8663	38.5273	30.4314	18.7812	18.5389	2.27212	5.87687				LLHC	LDHC		LDHH_SM	LDHH_ST	short day	LL23_et_LL12				MAX
Cc04_g14980	GSCOCT00010525001~ Vesicle transport v-SNARE 13~ VTI13~ complete	AT1G26670	member of VTI1 Gene Family. Normally localizes to the transgolgi network and plasma membrane. A dominant mutation (zip1) alters the subcellular localization of VTI12 and suppresses loss of function mutation (zag1) of VTI11. Interacts with members of the SYP family. Involved in protein trafficking to protein storage vacuoles.	0.00817491	0.00139065	24	13.5	178.93										435.873	476.413	639.635	1060.75	727.057	584.347	524.367	504.752	563.146	376.692	412.126	549.85	801.77	683.353	759.058	606.87	453.077	457.346				LLHC	LDHC		LDHH_SM	LDHH_ST	short day	LL23_et_LL12				MAX
Cc11_g13030	GSCOCT00032233001~ 60S ribosomal protein L34~ RPL34~ complete	AT1G26880	Ribosomal protein L34e superfamily protein;(source:Araport11)	0.000561401	5.41447e-05	27	10.5	1251.05						SBX	TBX			1184.55	1613.21	4490.62	6255.91	3698.23	2165.91	1577.29	2527.27	2085.2	1382.25	2502.47	5047.46	5506.34	3150.53	3180.31	3878.65	2857.46	1368.22				LLHC	LDHC		LDHH_SM	LDHH_ST	short day	LL23_et_LL12				MAX
Cc08_g00910	GSCOCT00038451001~ Uncharacterized protein At2g34160~ At2g34160~ complete	AT1G29250	Alba DNA/RNA-binding protein;(source:Araport11)	1.08078e-06	2.70812e-08	24	15	1445.86						SBX				1541.13	1276.71	3554.66	6423.03	3188.19	3295.49	2961.45	2099.08	2470.13	1842.58	1296.49	2966.31	5410.7	4192.32	5076.61	3407.23	2956.25	2195.78				LLHC	LDHC		LDHH_SM	LDHH_ST	short day	LL23_et_LL12				MAX
Cc01_g07090	GSCOCT00030131001~ Elongation factor 1-beta 1~ At5g12110~ complete	AT1G30230	Encodes a guanine nucleotide exchange factor that plays an important role in translation elongation. It is localized in the plasma membrane and cytosol. Mutants display ectopic lignin deposition as well as cell expansion defects	0.00300959	0.000413533	27	10.5	685.389							TBX			1344.2	1817.55	2620.16	3532.18	3303.35	2583.91	1767.15	1508.45	1901.03	1722.86	3002.74	3336.48	3733.8	2666.12	2634.74	2741.48	2955.43	1883.26														MAX
Cc05_g10190	GSCOCT00021491001~ Putative Bystin~ bysl~ complete	AT1G31660	Encodes a protein that is a ribosome biogenesis co-factor. Mutants display aberrant RNA processing and male and female gametophyte development.	0.000398554	3.56809e-05	24	12	158.119										197.709	165.663	619.313	642.152	317.5	457.78	369.762	330.856	262.543	137.429	95.2754	541.668	557.373	384.202	407.919	312.911	141.015	173.591				LLHC	LDHC		LDHH_SM	LDHH_ST	short day	LL23_et_LL12				MAX
Cc05_g14250	GSCOCT00038842001~ SWIB/MDM2 domain superfamily protein~ unknown_gene~ complete	AT1G31760	SWIB/MDM2 domain superfamily protein;(source:Araport11)	0.000322654	2.76656e-05	27	13.5	41.0078										50.9338	39.2013	89.887	165.171	119.957	96.0233	135.31	53.744	61.2547	42.0122	61.9512	93.7003	140.626	98.9258	127.685	84.744	84.1513	68.6846				LLHC	LDHC		LDHH_SM	LDHH_ST	short day	LL23_et_LL12				MAX
Cc05_g10410	GSCOCT00021446001~ Putative Pentatricopeptide repeat-containing protein At1g53600, mitochondrial~ PCMP-E63~ complete	AT1G32415	pentatricopeptide (PPR) repeat-containing protein;(source:Araport11)	6.36058e-05	3.70148e-06	27	10.5	10.0675										5.98496	3.6334	20.3755	44.3272	30.7278	14.214	17.476	4.37617	5.91454	3.93802	3.22391	14.0461	35.9901	18.0734	13.0957	12.4105	1.70409	4.31994														MAX
Cc02_g00740	GSCOCT00019867001~ Nascent polypeptide-associated complex subunit alpha-like protein 2~ At3g49470~ complete	AT1G33040	nascent polypeptide-associated complex subunit alpha-like protein 5;(source:Araport11)	8.85605e-05	5.61425e-06	27	10.5	453.314							TBX			534.359	756.169	1826.09	2069.96	1242.44	928.365	810.274	956.093	766.109	648.471	1424.55	1869.2	2019.33	1182.47	1335.5	1343.88	988.441	711.436				LLHC	LDHC		LDHH_SM	LDHH_ST	short day	LL23_et_LL12				MAX
Cc01_g03310	GSCOCT00033130001~ Pentatricopeptide repeat-containing protein At1g33350~ PCMP-E57~ complete	AT1G33350	Pentatricopeptide repeat (PPR) superfamily protein;(source:Araport11)	6.8721e-05	4.06413e-06	27	10.5	21.2093						SBX				8.77223	6.08219	52.2331	92.6977	33.177	14.8836	28.8173	5.99023	10.719	4.78619	2.69626	33.8143	55.7886	50.2631	35.7012	13.1298	0	8.72938				LLHC	LDHC		LDHH_SM	LDHH_ST	short day	LL23_et_LL12				MAX
Cc10_g06350	GSCOCT00034672001~ Pentatricopeptide repeat-containing protein At1g34160~ PCMP-H68~ complete	AT1G34160	Tetratricopeptide repeat (TPR)-like superfamily protein;(source:Araport11)	0.000183409	1.38186e-05	27	10.5	11.6736										9.03189	4.97118	42.9145	53.9957	25.4727	17.2874	17.1885	14.5823	6.22078	5.45162	3.1294	14.9885	25.6231	16.1412	21.4645	10.5952	0	4.13398				LLHC	LDHC		LDHH_SM	LDHH_ST	short day	LL23_et_LL12				MAX
Cc10_g07670	GSCOCT00034493001~ unknown protein; FUNCTIONS IN: molecular_function unknown; INVOLVED IN: biological_process unknown; LOCATED IN: chloroplast; EXPRESSED IN: 22 plant structures; EXPRESSED DURING: 13 growth stages; CONTAINS InterPro DOMAIN/s: Protein of unknown function DUF3054 (InterPro:IPR021414); Has 246 Blast hits to 246 proteins in 119 species: Archae - 14; Bacteria - 181; Metazoa - 0; Fungi…	AT1G44920	transmembrane protein;(source:Araport11)	1.28367e-07	1.95307e-09	27	9	351.806										518.904	800.248	1429.8	1807.73	871.798	876.642	812.928	533.903	677.46	619.403	975.753	1617.55	1762.65	1202.08	973.19	995.633	680.315	786.744				LLHC	LDHC		LDHH_SM	LDHH_ST	short day	LL23_et_LL12				MAX
Cc10_g03050	GSCOCT00024824001~ Outer envelope pore protein 24B, chloroplastic~ OEP24B~ complete	AT1G45170	outer envelope pore 24B-like protein;(source:Araport11)	0.022056	0.00457102	27	13.5	114.918						SBX				291.37	302.873	702.198	810.914	598.892	388.513	499.087	408.731	412.578	315.084	618.599	786.606	868.594	623.658	654.57	693.471	602.994	442.879				LLHC	LDHC		LDHH_SM	LDHH_ST	short day	LL23_et_LL12				MAX
Cc04_g06300	GSCOCT00022416001~ Phosphoethanolamine N-methyltransferase 1~ NMT1~ complete	AT1G48600	Encodes a phosphoethanolamine N-methyltransferase that catalyses the last two methylation steps of the three sequential methylations of phosphoethanolamine (PEA) that are required for the synthesis of phosphocholine (PCho) in plants.	0.00133825	0.000153859	27	13.5	136.89										116.008	102.228	282.722	804.271	482.184	223.089	207.688	292.897	118.891	100.51	112.828	203.932	367.282	357.541	316.833	254.383	106.999	72.726				LLHC	LDHC			LDHH_ST	short day	LL23_et_LL12				MAX
Cc10_g04690	GSCOCT00034905001~ Polyadenylate-binding protein 2~ PAB2~ complete	AT1G49760	polyadenylate-binding protein, putative / PABP, putative, similar to poly(A)-binding protein GB:AAF66825 GI:7673359 from (Nicotiana tabacum). Highly and ubiquitously expressed. Member of the class II PABP family.	0.00485214	0.000739905	27	10.5	120.856				Gbox						364	400.806	620.018	851.271	660.661	434.28	358.537	535.787	405.996	348.474	546.989	499.872	637.85	603.403	436.219	463.238	229.826	418.892				LLHC	LDHC			LDHH_ST	short day	LL23_et_LL12				MAX
Cc01_g15660	GSCOCT00016536001~ Mitochondrial import receptor subunit TOM40 homolog 1~ TOM40-1~ complete	AT1G50400	Eukaryotic porin family protein;(source:Araport11)	3.47043e-07	6.65239e-09	27	12	305.478										294.926	261.402	718.957	1050.92	871.238	529.351	443.948	384.042	361.104	295.862	459.926	769.668	1150.94	887.432	797.712	669.128	534.625	386.141				LLHC	LDHC		LDHH_SM	LDHH_ST	short day	LL23_et_LL12				MAX
Cc07_g19690	GSCOCT00018525001~ unknown protein; Has 109 Blast hits to 109 proteins in 44 species: Archae - 0; Bacteria - 2; Metazoa - 61; Fungi - 8; Plants - 36; Viruses - 0; Other Eukaryotes - 2 (source: NCBI BLink).~ unknown_gene~ complete	AT1G50710	HAUS augmin-like complex subunit;(source:Araport11)	0.0042258	0.000618604	27	10.5	26.1089		CBS1								63.2811	61.1256	108.676	149.132	116.33	74.8128	55.3496	58.682	67.4268	63.4749	48.7558	86.4394	97.7081	97.1024	87.0786	51.9804	48.946	43.9257				LLHC	LDHC			LDHH_ST	short day	LL23_et_LL12				MAX
Cc05_g13240	GSCOCT00021089001~ unknown protein; FUNCTIONS IN: molecular_function unknown; INVOLVED IN: biological_process unknown; LOCATED IN: chloroplast, chloroplast stroma; EXPRESSED IN: 22 plant structures; EXPRESSED DURING: 13 growth stages; Has 26 Blast hits to 26 proteins in 9 species: Archae - 0; Bacteria - 0; Metazoa - 0; Fungi - 0; Plants - 26; Viruses - 0; Other Eukaryotes - 0 (source: NCBI BLink)…	AT1G51100	Chloroplast NADH dehydrogenase assembly protein. Mutants are defective in the accumulation of subcomplex A.	0.00250432	0.000330759	27	10.5	281.498	EE						TBX			233.629	300.74	1041.09	1245.63	600.442	685.979	696.392	419.749	397.241	413.721	312.008	824.204	890.883	570.007	811.061	581.234	242.578	533.426				LLHC	LDHC		LDHH_SM	LDHH_ST	short day	LL23_et_LL12				MAX
Cc04_g01680	GSCOCT00021826001~ Eukaryotic initiation factor 4A-11~ unknown_gene~ complete	AT1G51380	DEA(D/H)-box RNA helicase family protein;(source:Araport11)	0.00300959	0.000413533	27	9	68.0749						SBX				125.548	170.622	224.138	287.032	256.714	147.348	158.191	113.366	163.702	137.366	299.072	342.673	380.155	285.037	202.881	221.644	211.208	172.304				LLHC	LDHC		LDHH_SM	LDHH_ST	short day	LL23_et_LL12				MAX
Cc05_g10980	GSCOCT00021373001~ Putative pentatricopeptide repeat-containing protein At1g53330~ At1g53330~ complete	AT1G53330	encodes a member of the pentatricopeptide repeat (PPR) gene family. T-DNA insertion mutants had a complex phenotypic expression, ranging from embryo lethal to seedling lethal, to just subtle changes.	0.016973	0.00331553	24	13.5	4.07145					PBX					4.9077	3.013	6.55282	22.7473	6.59086	4.5799	7.11982	2.6257	3.16424	2.66984	0	2.01334	18.5716	5.4395	12.3055	3.47075	1.70409	0.684967														MAX
Cc10_g06460	GSCOCT00034653001~ DEAD-box ATP-dependent RNA helicase 39~ RH39~ complete	AT1G55150	DEA(D/H)-box RNA helicase family protein;(source:Araport11)	0.00133825	0.000153859	27	10.5	136.964						SBX				185.592	185.573	446.124	524.973	353.921	384.292	292.619	308.306	258.27	238.342	212.318	492.146	553.517	426.085	411.216	212.592	230.1	328.763					LDHC		LDHH_SM	LDHH_ST	short day	LL23_et_LL12				MAX
Cc01_g00060	GSCOCT00012434001~ Protein of unknown function (DUF1639)~ unknown_gene~ complete	AT1G55340	hypothetical protein (DUF1639);(source:Araport11)	0.0121727	0.00223395	24	12	110.447										282.254	250.806	455.528	818.735	350.485	326.63	320.538	432.042	381.562	254.137	225.168	444.635	566.035	467.439	399.891	379.415	167.827	262.706														MAX
Cc09_g06020	GSCOCT00033374001~ Chaperonin 60 subunit alpha 2, chloroplastic~ CPN60A2~ complete	AT1G55490	encodes the beta subunit of the chloroplast chaperonin 60, a homologue of bacterial GroEL. Mutants in this gene develops lesions on its leaves, expresses systemic acquired resistance (SAR) and develops accelerated cell death to heat shock stress. The protein has molecular chaperone activity for suppressing protein aggregation in vitro.	0.00130147	0.000148063	27	15	37.2804							TBX			18.9066	12.8654	95.5422	121.556	67.1623	104.023	95.7102	74.7688	41.5828	28.514	22.119	30.9452	124.294	88.9576	105.634	83.5318	37.5123	46.9165				LLHC	LDHC		LDHH_SM	LDHH_ST	short day	LL23_et_LL12				MAX
Cc02_g11900	GSCOCT00029358001~ Putative Pentatricopeptide repeat-containing protein At3g13160, mitochondrial~ At3g13160~ complete	AT1G55890	Ribosomal pentatricopeptide repeat protein	1.43965e-05	6.1071e-07	27	12	112.547		CBS1								73.3798	38.6321	279.917	386.38	268.645	145.705	187.895	157.068	76.6843	77.59	47.755	149.273	304.62	283.303	278.576	126.386	80.1345	84.0453				LLHC	LDHC		LDHH_SM	LDHH_ST	short day	LL23_et_LL12				MAX
Cc02_g11890	GSCOCT00029359001~ Putative Pentatricopeptide repeat-containing protein At3g13160, mitochondrial~ At3g13160~ complete	AT1G55890	Ribosomal pentatricopeptide repeat protein	4.93393e-08	6.19206e-10	27	12	66.2997										35.2285	30.0114	161.541	259.609	137.727	95.495	80.9456	77.3651	37.159	46.4699	30.3021	127.641	238.311	148.913	145.289	92.5466	43.7113	46.9957				LLHC	LDHC		LDHH_SM	LDHH_ST	short day	LL23_et_LL12				MAX
Cc02_g11880	GSCOCT00029360001~ Putative Pentatricopeptide repeat-containing protein At3g13160, mitochondrial~ At3g13160~ complete	AT1G55890	Ribosomal pentatricopeptide repeat protein	7.40263e-05	4.4606e-06	24	15	32.0069										14.7827	5.63579	48.7442	91.5281	68.7016	72.0482	44.6047	15.9278	20.8059	22.6036	8.72547	43.4095	105.873	49.6597	74.5651	23.4868	27.9355	16.4576				LLHC	LDHC		LDHH_SM	LDHH_ST	short day	LL23_et_LL12				MAX
Cc04_g02110	GSCOCT00021879001~ Serine acetyltransferase 5~ SAT5~ complete	AT1G55920	Encodes a chloroplast/cytosol localized serine O-acetyltransferase involved in sulfur assimilation and cysteine biosynthesis. Expressed in the vascular system. The mRNA is cell-to-cell mobile.	0.0178578	0.00353748	27	10.5	24.2333										56.9775	72.4323	76.8421	147.834	105.055	68.819	66.7716	94.1794	42.1191	37.9609	98.3376	110.625	116.45	112.53	60.7205	88.6747	55.0083	51.9214				LLHC	LDHC		LDHH_SM	LDHH_ST	short day	LL23_et_LL12				MAX
Cc03_g06350	GSCOCT00026426001~ Putative Pentatricopeptide repeat-containing protein At4g02750~ PCMP-H24~ complete	AT1G56690	Pentatricopeptide repeat (PPR) superfamily protein;(source:Araport11)	1.36268e-06	3.60188e-08	27	10.5	14.0225				Gbox						11.9392	4.55858	26.6128	54.5925	23.4823	17.2495	19.4246	3.50094	7.15153	5.27323	1.61255	20.5485	49.1953	22.9568	19.4551	7.06566	0	4.11561				LLHC	LDHC		LDHH_SM	LDHH_ST	short day	LL23_et_LL12				MAX
Cc02_g35850	GSCOCT00042782001~ unknown protein; Has 29 Blast hits to 29 proteins in 11 species: Archae - 0; Bacteria - 0; Metazoa - 0; Fungi - 0; Plants - 29; Viruses - 0; Other Eukaryotes - 0 (source: NCBI BLink).~ unknown_gene~ complete	AT1G57540	40S ribosomal protein;(source:Araport11)	2.56941e-05	1.22689e-06	27	13.5	100.092							TBX			92.5151	68.1776	206.739	458.874	248.992	219.242	155.126	235.132	135.01	87.4913	67.1979	116.328	346.474	269.186	269.249	204.282	110.438	66.411				LLHC	LDHC		LDHH_SM	LDHH_ST	short day	LL23_et_LL12				MAX
Cc11_g13650	GSCOCT00032155001~ Pentatricopeptide repeat-containing protein At1g59720, mitochondrial~ PCMP-H51~ complete	AT1G59720	Pentatricopeptide Repeat Protein containing the DYW motif. Required for editing of multiple plastid transcripts. Endonuclease activity.	6.92285e-06	2.54991e-07	27	10.5	21.4295			CBS2			SBX		morning		5.52456	4.49696	35.9782	90.3245	38.8538	26.3549	14.5781	10.3495	3.72105	4.60345	1.70824	23.6014	53.6107	40.5923	27.9608	6.16929	11.2031	8.92314				LLHC	LDHC		LDHH_SM		short day	LL23_et_LL12				MAX
Cc05_g01410	GSCOCT00018219001~ Pentatricopeptide repeat-containing protein At4g21065~ PCMP-H28~ complete	AT1G59720	Pentatricopeptide Repeat Protein containing the DYW motif. Required for editing of multiple plastid transcripts. Endonuclease activity.	0.00058498	5.6469e-05	27	12	21.8161					PBX					9.12909	6.50207	69.7266	112.853	31.5284	30.8805	20.116	26.3084	10.7083	10.7645	14.2252	30.2591	84.5322	51.7965	50.4139	12.6475	28.7039	14.6126				LLHC	LDHC		LDHH_SM		short day	LL23_et_LL12				MAX
Cc00_g22260	GSCOCT00007435001~ Putative RNA-binding (RRM/RBD/RNP motifs) family protein~ unknown_gene~ complete	AT1G60000	RNA-binding (RRM/RBD/RNP motifs) family protein;(source:Araport11)	0.00408399	0.000596266	24	15	170.629										361.239	348.04	630.696	991.633	593.438	694.442	537.604	382.775	573.942	566.085	483.703	612.792	1034.28	913.597	795.455	789.798	863.612	788.23				LLHC	LDHC		LDHH_SM	LDHH_ST	short day	LL23_et_LL12				MAX
Cc07_g08430	GSCOCT00040216001~ Putative uncharacterized protein~ unknown_gene~ complete	AT1G60640	stress response protein;(source:Araport11)	8.21581e-05	5.12009e-06	24	13.5	77.8728							TBX			122.541	82.6747	251.592	295.004	160.755	195.906	182.34	111.225	135.836	119.664	75.386	245.533	316.23	271.381	232.585	160.124	150.465	95.1787														MAX
Cc01_g12900	GSCOCT00028242001~ Pentatricopeptide repeat-containing protein At4g11690~ At4g11690~ complete	AT1G62670	Encodes a pentatricopeptide repeat protein required for 5' end processing of nad9 and cox3 mRNAs in mitochondria.	7.40263e-05	4.4606e-06	27	10.5	17.6328						SBX				10.6086	2.8922	29.6544	47.3739	36.2178	23.5165	18.1206	15.672	7.73874	9.91558	8.06037	35.3995	50.2127	35.3676	21.9009	3.19493	0	14.2004				LLHC	LDHC		LDHH_SM	LDHH_ST	short day	LL23_et_LL12				MAX
Cc07_g16390	GSCOCT00037567001~ Putative pentatricopeptide repeat-containing protein At5g08310, mitochondrial~ At5g08310~ complete	AT1G63080	Transacting siRNA generating locus. Is targeted by TAS2-derived ta-siR2140 for cleavage.	0.031586	0.00708095	27	9	4.78462										3.96923	4.98459	24.8351	25.228	12.7333	8.4994	14.7578	2.18809	7.36706	7.06883	0.758428	6.91076	28.2429	16.1134	8.85462	3.47075	0	8.07479				LLHC	LDHC		LDHH_SM		short day	LL23_et_LL12				MAX
Cc07_g05120	GSCOCT00039774001~ Pentatricopeptide repeat-containing protein At2g01390~ At2g01390/At2g01380~ complete	AT1G63130	Transacting siRNA generating locus. Its derived siR9as targets AT1G62930 for cleavage. Itself is targeted by TAS2-derived ta-siR2140 for cleavage.	0.000132824	9.26521e-06	24	13.5	29.514										16.5493	8.528	54.2636	75.5251	70.676	28.959	36.0506	19.1625	15.1373	11.7865	4.26823	24.2528	70.3595	61.6454	40.2144	24.9532	19.6448	10.8354				LLHC	LDHC			LDHH_ST	short day	LL23_et_LL12				MAX
Cc06_g15250	GSCOCT00030858001~ ABC transporter I family member 1~ ABCI1~ complete	AT1G63270	Encodes a member of a heterogenous group of non-intrinsic ATP-binding cassette (ABC) proteins. Members of this group bear no close resemblance to each other nor to representatives of specific ABC protein subfamilies from other organisms. This grouping is arbitrary and will likely change upon acquisition of further data.	0.00133825	0.000153859	27	12	48.3683										47.3445	20.4006	106.126	133.997	84.7522	116.408	100.294	72.0721	43.5188	41.7575	29.2095	64.3264	150.185	97.0908	137.782	48.821	26.2051	41.5987														MAX
Cc04_g06350	GSCOCT00022421001~ Pentatricopeptide repeat-containing protein At3g18020~ At3g18020~ complete	AT1G63330	Pentatricopeptide repeat (PPR) superfamily protein;(source:Araport11)	6.8721e-05	4.06413e-06	24	13.5	24.7285										4.6668	3.70115	31.3779	87.0346	20.4646	26.708	30.9838	12.8044	16.2535	7.43754	5.12235	28.3432	65.7948	49.1453	50.1614	28.3583	6.24834	7.60995				LLHC	LDHC		LDHH_SM	LDHH_ST	short day	LL23_et_LL12				MAX
Cc10_g00700	GSCOCT00024527001~ unknown protein; FUNCTIONS IN: molecular_function unknown; INVOLVED IN: biological_process unknown; LOCATED IN: chloroplast; EXPRESSED IN: 22 plant structures; EXPRESSED DURING: 13 growth stages; BEST Arabidopsis thaliana protein match is: unknown protein (TAIR:AT2G14910.1); Has 35333 Blast hits to 34131 proteins in 2444 species: Archae - 798; Bacteria - 22429; Metazoa - 974; F…	AT1G63610	hypothetical protein;(source:Araport11)	0.000898085	9.56872e-05	24	13.5	198.038						SBX				449.764	393.062	799.659	1014.05	728.974	686.654	637.686	505.711	493.53	460.308	353.153	634.112	775.153	761.822	677.945	654.762	385.103	540.513				LLHC	LDHC		LDHH_SM	LDHH_ST	short day	LL23_et_LL12				MAX
Cc08_g14800	GSCOCT00035389001~ GMP synthase [glutamine-hydrolyzing]~ guaA~ complete	AT1G63660	GMP synthase (glutamine-hydrolyzing), putative / glutamine amidotransferase;(source:Araport11)	0.0251975	0.0053553	27	10.5	84.1091				Gbox			TBX			38.7703	18.0893	205.444	236.048	94.917	175.256	116.615	65.4039	73.9506	62.1478	48.6961	166.051	286.224	116.074	243.521	63.3525	44.0233	67.9953				LLHC	LDHC		LDHH_SM	LDHH_ST	short day	LL23_et_LL12				MAX
Cc09_g09110	GSCOCT00023097001~ Ribosome production factor 1~ rpf1~ complete	AT1G63780	Small nucleolar ribonucleoprotein protein involved in ribosomal RNA processing. Located in nucleolus and cajal bodies.	3.50945e-05	1.81151e-06	27	10.5	52.6814										121.099	147.718	249.002	263.702	100.363	168.393	120.858	184.607	105.585	103.027	158.679	194.329	238.376	217.39	235.723	177.587	121.756	113.593				LLHC	LDHC		LDHH_SM	LDHH_ST	short day	LL23_et_LL12				MAX
Cc00_g00470	GSCOCT00036134001~ Mitochondrial import receptor subunit TOM7-1, putative~ TOM7-1~ complete	AT1G64220	translocase of outer membrane 7 kDa subunit 2;(source:Araport11)	0.00172291	0.000209782	27	13.5	196.591										385.091	480.418	954.094	1392.38	1095.14	801.815	674.248	688.297	557.542	370.074	569.493	1160.85	1189.95	852.315	990.208	1038.27	949.765	542.364				LLHC	LDHC		LDHH_SM	LDHH_ST	short day	LL23_et_LL12				MAX
Cc08_g15880	GSCOCT00035532001~ Putative Nucleoporin seh1~ seh1l~ complete	AT1G64350	seh1-like protein	3.21823e-06	1.02908e-07	27	12	84.3196		CBS1					TBX			84.5271	81.5226	238.528	306.471	294.369	184.935	163.105	105.539	117.979	75.0278	87.7138	185.494	266.872	190.759	191.895	128.367	106.587	84.2313				LLHC	LDHC		LDHH_SM		short day	LL23_et_LL12				MAX
Cc01_g00860	GSCOCT00011081001~ Tubulin alpha-3 chain~ TUBA3~ complete	AT1G64740	alpha-tubulin expressed primarily in stamens and mature pollen	1.28367e-07	1.95307e-09	27	9	1718.83										2945.85	3518.69	6901.56	6994.14	6437.42	5775.47	3937.67	2521.1	2803.96	4257.01	4830.9	6290.39	8373.21	5049.96	4319.57	3054.71	2818.12	3901.7				LLHC	LDHC		LDHH_SM	LDHH_ST	short day	LL23_et_LL12				MAX
Cc03_g06280	GSCOCT00026418001~ Putative Pentatricopeptide repeat-containing protein At4g33170~ PCMP-H53~ complete	AT1G68930	pentatricopeptide (PPR) repeat-containing protein;(source:Araport11)	3.23955e-05	1.64435e-06	27	12	26.905										9.93697	6.95004	54.4162	87.3055	56.0775	24.6918	14.0467	24.636	11.5811	8.57337	2.84706	66.6253	78.166	59.1292	32.0042	25.1792	12.3785	6.21526				LLHC			LDHH_SM	LDHH_ST	short day	LL23_et_LL12				MAX
Cc10_g12860	GSCOCT00035376001~ Putative uncharacterized protein~ unknown_gene~ complete	AT1G69210	Uncharacterized protein family UPF0090;(source:Araport11)	6.57601e-06	2.41651e-07	27	10.5	143.635										163.554	210.582	560.849	834.478	358.787	332.431	270.087	211.674	185.467	235.102	220.608	462.686	501.3	349.498	449.384	249.204	150.84	237.208				LLHC	LDHC		LDHH_SM	LDHH_ST	short day	LL23_et_LL12				MAX
Cc09_g02540	GSCOCT00017664001~ Protein of unknown function (DUF155)~ RMD1~ complete	AT1G69380	Encodes a mitochondria-localized protein that is required for cell division in the root meristem.	2.56941e-05	1.22689e-06	27	10.5	64.1536		CBS1					TBX			48.4086	34.7362	170.3	172.297	105.877	108.252	52.8041	71.5523	53.0165	38.3488	58.0672	154.451	185.313	172.179	104.061	66.0525	43.8403	50.8025				LLHC	LDHC		LDHH_SM	LDHH_ST	short day	LL23_et_LL12				MAX
Cc10_g06470	GSCOCT00034651001~ Putative uncharacterized protein~ unknown_gene~ complete	AT1G71730	hypothetical protein;(source:Araport11)	9.93003e-07	2.41561e-08	27	12	150.778							TBX			114.271	83.8126	383.455	700.32	395.824	307.616	239.802	231.046	161.002	115.632	205.659	433.455	497.56	349.416	344.608	271.058	175.768	168.628				LLHC	LDHC		LDHH_SM	LDHH_ST	short day	LL23_et_LL12				MAX
Cc05_g13030	GSCOCT00021112001~ RNA-binding (RRM/RBD/RNP motifs) family protein~ GRP2~ complete	AT1G73530	RNA-binding (RRM/RBD/RNP motifs) family protein;(source:Araport11)	5.08377e-07	1.07063e-08	27	10.5	193.095			CBS2				TBX			72.248	74.7119	453.012	474.652	276.001	221.843	196.529	121.043	93.6314	97.2553	112.197	424.795	647.337	357.837	388.461	250.13	316.113	79.9291				LLHC	LDHC		LDHH_SM	LDHH_ST	short day	LL23_et_LL12				MAX
Cc06_g02910	GSCOCT00023559001~ Pentatricopeptide repeat-containing protein At3g53700, chloroplastic~ MEE40~ complete	AT1G74580	Pentatricopeptide repeat (PPR) superfamily protein;(source:Araport11)	9.5326e-05	6.15377e-06	27	13.5	58.382										36.1265	32.7721	158.654	267.857	137.604	176.947	119.789	77.9142	43.549	47.1022	12.1298	126.36	208.431	129.788	173.199	58.3333	17.5598	66.311				LLHC	LDHC		LDHH_SM	LDHH_ST	short day	LL23_et_LL12				MAX
Cc04_g16650	GSCOCT00035772001~ Putative Pentatricopeptide repeat-containing protein At1g74630~ PCMP-H71~ complete	AT1G74630	Tetratricopeptide repeat (TPR)-like superfamily protein;(source:Araport11)	0.0418943	0.00989603	27	10.5	3.50789										1.32683	2.82446	7.61979	11.7028	4.99659	9.44486	1.86514	5.20782	2.97541	2.9294	0	3.3265	9.29483	8.67219	1.70587	4.49693	0.568031	0				LLHC	LDHC		LDHH_SM		short day	LL23_et_LL12				MAX
Cc08_g03050	GSCOCT00037814001~ Pentatricopeptide repeat-containing protein At5g15300~ PCMP-E40~ complete	AT1G74630	Tetratricopeptide repeat (TPR)-like superfamily protein;(source:Araport11)	3.23955e-05	1.64435e-06	27	12	44.0434						SBX				31.1861	13.6847	126.999	141.072	71.2266	93.9036	59.1326	42.9091	23.3967	24.0869	13.2179	88.8439	148.579	70.3552	78.0606	30.5393	22.6426	26.8114				LLHC	LDHC		LDHH_SM		short day	LL23_et_LL12				MAX
Cc01_g07500	GSCOCT00009390001~ Gibberellin-regulated protein 6~ GASA6~ complete	AT1G74670	Gibberellin-regulated family protein;(source:Araport11)	0.0418943	0.00989603	27	10.5	85.7818						SBX				55.2946	39.8134	146.629	531.07	234.947	117.662	82.8131	124.607	49.8989	40.0147	113.058	82.6452	461.267	340.932	112.399	116.616	25.5614	18.5172				LLHC	LDHC		LDHH_SM	LDHH_ST	short day	LL23_et_LL12				MAX
Cc04_g16210	GSCOCT00042415001~ Putative RING/U-box superfamily protein~ CNOT4~ complete	AT1G74870	RING/U-box superfamily protein;(source:Araport11)	0.000842702	8.83014e-05	24	13.5	67.5834								morning		187.895	167.321	268.299	389.237	306.085	283.162	236.981	220.372	241.949	219.571	174.96	243.763	379.412	326.713	288.538	232.907	271.305	206.352				LLHC	LDHC		LDHH_SM	LDHH_ST	short day	LL23_et_LL12				MAX
Cc06_g10310	GSCOCT00041800001~ Pentatricopeptide repeat-containing protein At1g77170~ PCMP-E21~ complete	AT1G77170	Tetratricopeptide repeat (TPR)-like superfamily protein;(source:Araport11)	0.00397736	0.000575398	24	12	11.5365								morning		5.47467	14.6734	28.5939	52.2133	24.849	18.9951	8.52775	16.1149	14.336	7.87152	5.11998	27.0788	49.5398	24.6741	15.563	12.0449	17.3256	9.58754				LLHC	LDHC		LDHH_SM	LDHH_ST	short day	LL23_et_LL12				MAX
Cc07_g15540	GSCOCT00036462001~ Sulfate transporter 2.1~ SULTR2;1~ complete	AT1G77990	Encodes a low-affinity sulfate transporter.	6.04688e-06	2.17529e-07	27	10.5	37.859								morning		21.2638	9.62561	139.815	159.273	70.549	46.0433	13.08	33.4205	15.7122	13.6529	13.3237	79.1237	100.116	48.7428	33.3053	18.5843	11.0521	9.17088				LLHC	LDHC		LDHH_SM	LDHH_ST	short day	LL23_et_LL12				MAX
Cc05_g09290	GSCOCT00002649001~ Mitochondrial transcription termination factor family protein~ unknown_gene~ complete	AT1G78930	Mitochondrial transcription termination factor family protein;(source:Araport11)	0.0178578	0.00353748	24	15	171.935										245.875	283.982	703.753	981.923	388.945	402.682	382.289	461.008	339.477	308.473	213.417	562.572	633.841	604.074	517.842	503.146	361.676	472.094				LLHC	LDHC		LDHH_SM	LDHH_ST	short day	LL23_et_LL12				MAX
Cc06_g13110	GSCOCT00041445001~ Ubiquitin carboxyl-terminal hydrolase family protein~ unknown_gene~ complete	AT1G79120	Ubiquitin carboxyl-terminal hydrolase family protein;(source:Araport11)	0.0239462	0.00502862	27	12	19.3897							TBX			12.4011	6.55213	43.3511	68.9402	30.392	46.0795	44.4437	20.8738	11.5542	17.9668	22.465	25.5904	55.6754	45.7707	34.4235	10.7582	17.3081	11.5546														MAX
Cc05_g16130	GSCOCT00038602001~ Ubiquitin carboxyl-terminal hydrolase family protein~ unknown_gene~ complete	AT1G79120	Ubiquitin carboxyl-terminal hydrolase family protein;(source:Araport11)	0.0204493	0.0041563	24	13.5	14.2899		CBS1				SBX				12.8011	11.6591	46.0579	46.6139	35.7692	23.2272	25.9491	13.975	19.9781	17.961	20.7633	24.3456	61.6826	36.532	25.6802	38.3264	37.7323	10.7957														MAX
Cc08_g00490	GSCOCT00038509001~ Adenine phosphoribosyltransferase 2~ APT2~ complete	AT1G80050	Encodes an adenosine phosphoribosyl transferase(E.C:2.4.2.7), a constitutively expressed enzyme involved in the one-step salvage of adenine to AMP. This isozyme has high affinity for cytokinins and is likely to be localized to the cytosol.	0.00183434	0.000226504	24	9	109.88								morning		213.191	239.266	595.391	613.017	265.263	87.5198	48.3291	186.232	94.3125	105.717	123.35	251.474	285.734	183.776	34.1759	74.7453	78.1366	69.1052				LLHC	LDHC		LDHH_SM	LDHH_ST	short day	LL23_et_LL12				MAX
Cc04_g04930	GSCOCT00022232001~ Putative uncharacterized protein~ unknown_gene~ complete	AT1G80700	stress response NST1-like protein;(source:Araport11)	2.91377e-05	1.42263e-06	27	12	27.2098				Gbox		SBX				25.8769	18.2964	62.1618	129.302	64.2719	53.4617	40.5842	36.8665	23.5623	22.4755	5.49919	43.723	92.7477	79.5316	56.1124	37.153	23.3344	22.5866				LLHC	LDHC		LDHH_SM	LDHH_ST	short day	LL23_et_LL12				MAX
Cc04_g00290	GSCOCT00021633001~ 60S ribosomal protein L7-4~ RPL7D~ complete	AT2G01250	Cytosolic ribosomal 60S subunit protein.	0.00183434	0.000226504	27	13.5	406.267										883.489	740.865	2017.78	2453.39	1417.42	1418.76	1078.46	1514.11	1354.08	856.681	866.027	1945.62	2198.35	2198.3	1928.2	1596.71	1227.91	935.108				LLHC	LDHC		LDHH_SM	LDHH_ST	short day	LL23_et_LL12				MAX
Cc03_g14080	GSCOCT00031795001~ Putative RING/FYVE/PHD zinc finger superfamily protein~ unknown_gene~ complete	AT2G01275	RING/FYVE/PHD zinc finger superfamily protein;(source:Araport11)	0.000154112	1.10814e-05	27	12	24.4674						SBX	TBX			24.687	13.2858	45.0672	79.2341	62.6191	68.9377	47.7719	33.5941	21.9198	16.2875	26.6495	34.7479	90.8117	54.0351	54.9751	41.6356	18.0982	21.2464														MAX
Cc11_g07700	GSCOCT00018016001~ Putative uncharacterized protein~ unknown_gene~ complete	AT2G01755	hypothetical protein;(source:Araport11)	3.14476e-08	3.66283e-10	27	10.5	391.793										10.8596	31.1679	1151.75	1157.11	227.37	407.662	140.337	52.4272	34.5177	59.398	84.2851	1245.63	1400.15	805.528	430.58	74.9377	21.4288	41.8026														MAX
Cc09_g04530	GSCOCT00017414001~ Pentatricopeptide repeat-containing protein At2g01860~ EMB975~ complete	AT2G01860	Tetratricopeptide repeat (TPR)-like superfamily protein;(source:Araport11)	0.000196808	1.50903e-05	27	10.5	49.0148										52.1969	75.1435	182.077	204.254	132.488	117.687	115.269	85.3646	68.3444	72.6202	98.1739	125.498	184.058	152.361	153.184	110.421	78.1798	137.755				LLHC	LDHC		LDHH_SM	LDHH_ST	short day	LL23_et_LL12				MAX
Cc00_g08170	GSCOCT00000291001~ Putative Heat shock protein 90~ TP02_0244~ complete	AT2G04030	Encodes a chloroplast-targeted 90-kDa heat shock protein located in the stroma involved in red-light mediated deetiolation response and crucial for protein import into the chloroplast stroma. Mutants are resistant to chlorate, have elongated hypocotyls in light, and affect the expression of NR2, CAB, and RBCS but NOT NR1 and NiR.	3.86965e-06	1.2773e-07	27	10.5	102.134										111.79	138.422	403.353	441.984	241.411	196.34	135.351	136.25	107.791	92.8246	95.2067	247.72	345.622	263.991	275.797	139.178	132.102	129.676				LLHC	LDHC		LDHH_SM	LDHH_ST	short day	LL23_et_LL12				MAX
Cc00_g11580	GSCOCT00007370001~ Putative uncharacterized protein~ unknown_gene~ complete	AT2G05310	transmembrane protein;(source:Araport11)	0.031586	0.00708095	24	15	924.953										1723.35	1346.42	3636.24	4178.29	1677.16	2595.87	2795.85	2512.19	2166.41	1626.54	1011.97	2803.19	3524.68	3164.6	3008.27	2741.88	1982.14	1677.11				LLHC	LDHC		LDHH_SM	LDHH_ST	short day	LL23_et_LL12				MAX
Cc06_g03090	GSCOCT00023580001~ Pentatricopeptide repeat-containing protein At5g42450, mitochondrial~ PCMP-E102~ complete	AT2G13600	Encodes a pentatricopeptide repeat protein belonging to the E+ subclass of the P-L-S subfamily. It is localized to the mitochondrion, affects several RNA editing sites, and is required for carbon energy balance in Arabidopsis by maintaining the abundance and/or activity of complexes I, III and IV of the mitochondrial electron transport chain.	0.000272631	2.23452e-05	27	10.5	31.1464				Gbox						15.657	3.80155	63.4621	107.805	38.6927	54.0301	49.7393	35.6174	19.3766	20.5256	4.0804	77.0918	88.4312	62.8061	52.7508	31.8425	5.94961	19.12				LLHC	LDHC		LDHH_SM	LDHH_ST	short day	LL23_et_LL12				MAX
Cc03_g03040	GSCOCT00025979001~ Pentatricopeptide repeat-containing protein At5g19020, mitochondrial~ PCMP-E42~ complete	AT2G13600	Encodes a pentatricopeptide repeat protein belonging to the E+ subclass of the P-L-S subfamily. It is localized to the mitochondrion, affects several RNA editing sites, and is required for carbon energy balance in Arabidopsis by maintaining the abundance and/or activity of complexes I, III and IV of the mitochondrial electron transport chain.	0.000211521	1.6473e-05	27	10.5	50.592										57.3679	60.7639	165.924	193.084	154.011	80.034	88.4341	57.206	71.2513	55.8984	59.3331	115.554	149.037	130.477	104.657	43.2245	11.3606	86.2406				LLHC	LDHC		LDHH_SM	LDHH_ST	short day	LL23_et_LL12				MAX
Cc03_g02480	GSCOCT00025894001~ Pentatricopeptide repeat-containing protein At2g36980, mitochondrial~ PCMP-E73~ complete	AT2G13600	Encodes a pentatricopeptide repeat protein belonging to the E+ subclass of the P-L-S subfamily. It is localized to the mitochondrion, affects several RNA editing sites, and is required for carbon energy balance in Arabidopsis by maintaining the abundance and/or activity of complexes I, III and IV of the mitochondrial electron transport chain.	0.000124217	8.46729e-06	27	10.5	20.7113										9.40561	10.1532	57.0223	62.3652	39.7393	35.3169	21.3992	15.9021	11.3219	11.0195	7.84229	34.2614	66.6132	50.4706	26.8671	7.18982	11.6299	15.98				LLHC	LDHC		LDHH_SM	LDHH_ST	short day	LL23_et_LL12				MAX
Cc00_g10400	GSCOCT00011006001~ Putative Pentatricopeptide repeat-containing protein At4g33170~ PCMP-H53~ complete	AT2G13600	Encodes a pentatricopeptide repeat protein belonging to the E+ subclass of the P-L-S subfamily. It is localized to the mitochondrion, affects several RNA editing sites, and is required for carbon energy balance in Arabidopsis by maintaining the abundance and/or activity of complexes I, III and IV of the mitochondrial electron transport chain.	0.00312097	0.000429373	24	13.5	17.3389										12.9974	6.17646	53.0646	69.9741	34.3512	15.3223	37.0192	16.2499	15.5405	9.92898	15.5192	25.6147	49.9623	38.1327	47.97	17.8984	12.581	13.2825				LLHC	LDHC		LDHH_SM	LDHH_ST	short day	LL23_et_LL12				MAX
Cc01_g06010	GSCOCT00027433001~ Ankyrin repeat domain-containing protein, chloroplastic~ AKRP~ complete	AT2G14255	Ankyrin repeat family protein with DHHC zinc finger domain-containing protein;(source:Araport11)	0.00300959	0.000413533	27	9	85.7515						SBX				165.68	229.937	497.212	570.225	316.045	290.754	218.774	189.175	204.371	186.084	156.24	319.204	389.298	252.236	278.335	200.839	99.9924	296.113					LDHC		LDHH_SM	LDHH_ST	short day	LL23_et_LL12				MAX
Cc02_g19410	GSCOCT00014507001~ unknown protein; FUNCTIONS IN: molecular_function unknown; INVOLVED IN: biological_process unknown; LOCATED IN: chloroplast; EXPRESSED IN: 22 plant structures; EXPRESSED DURING: 13 growth stages; BEST Arabidopsis thaliana protein match is: unknown protein (TAIR:AT4G34265.2); Has 80 Blast hits to 80 proteins in 11 species: Archae - 0; Bacteria - 0; Metazoa - 0; Fungi - 0; Plants…	AT2G15000	caspase-6 protein;(source:Araport11)	9.41039e-06	3.66434e-07	27	12	105.036							TBX			143.148	116.914	311.889	360.281	356.53	218.826	231.796	277.857	162.227	150.855	245.623	347.235	464.873	363.303	410.585	315.911	267.944	153.513				LLHC	LDHC		LDHH_SM	LDHH_ST	short day	LL23_et_LL12				MAX
Cc05_g12950	GSCOCT00021121001~ Putative Probable gluconokinase~ IDNK~ complete	AT2G16790	P-loop containing nucleoside triphosphate hydrolases superfamily protein;(source:Araport11)	0.000322654	2.76656e-05	27	10.5	67.2396		CBS1				SBX		morning		120.065	107.277	202.761	288.12	202.824	257.338	152.238	157.93	120.164	180.779	162.022	226.112	260.575	209.672	222.796	134.101	172.895	112.018				LLHC	LDHC					LL23_et_LL12				MAX
Cc07_g11950	GSCOCT00036937001~ Putative Pentatricopeptide repeat-containing protein At2g17525, mitochondrial~ At2g17525~ complete	AT2G17525	Pentatricopeptide repeat (PPR) superfamily protein;(source:Araport11)	0.00294631	0.000398759	27	10.5	15.4386										10.863	4.00479	29.0279	59.9845	36.1653	21.1895	24.1277	10.5662	18.7773	9.16142	4.07803	49.0636	49.6958	31.9068	20.7209	18.2595	19.8811	7.62033														MAX
Cc02_g11370	GSCOCT00029419001~ Putative Noc2p family~ At2g18220~ complete	AT2G18220	Noc2p family;(source:Araport11)	0.000625347	6.13064e-05	27	10.5	38.7638	EE						TBX	morning		40.3722	17.5244	108.784	134.164	58.6518	68.2753	57.4555	64.896	26.0429	16.7024	11.1921	81.3911	127.008	70.0882	85.6799	44.6253	9.21333	24.7136				LLHC	LDHC		LDHH_SM	LDHH_ST	short day	LL23_et_LL12				MAX
Cc04_g00460	GSCOCT00021657001~ Small nuclear ribonucleoprotein E~ SNRPE~ complete	AT2G18740	Putative temperature-specific splice regulator of development. Only the first splice form (PCP-alpha) has this function as result of C-terminal addition.	0.00109885	0.000121517	24	12	427.074										1173.95	1164.49	2182.99	2594.88	1602.59	1473.72	1377.78	1563.6	1479.59	1112.23	1534.5	2274.18	2559.14	2091.16	1903.85	1923.16	1894.31	1137.52				LLHC	LDHC		LDHH_SM	LDHH_ST	short day	LL23_et_LL12				MAX
Cc09_g06040	GSCOCT00033372001~ Pentatricopeptide repeat-containing protein At2g35130~ At2g35130~ complete	AT2G18940	Tetratricopeptide repeat (TPR)-like superfamily protein;(source:Araport11)	6.74447e-07	1.52183e-08	27	12	277.678										19.188	14.3978	1079.34	1142.4	226.806	230.524	130.408	40.8259	15.9906	39.1945	12.1825	762.875	1349.35	530.695	370.175	56.8594	85.6376	40.2976				LLHC	LDHC		LDHH_SM	LDHH_ST	short day	LL23_et_LL12				MAX
Cc06_g11800	GSCOCT00041614001~ Putative zinc ion binding~ unknown_gene~ complete	AT2G19380	RNA recognition motif (RRM)-containing protein;(source:Araport11)	0.00817491	0.00139065	27	10.5	28.2241						SBX	TBX	morning		35.6176	13.2844	101.076	117.718	37.8349	73.5591	26.3761	32.8319	18.5947	22.1763	11.9506	95.5425	125.809	52.7596	31.8259	33.702	33.8906	26.0869				LLHC	LDHC		LDHH_SM	LDHH_ST	short day	LL23_et_LL12				MAX
Cc06_g11030	GSCOCT00041705001~ Probable phospholipase A2 homolog 1~ PLA2-I~ complete	AT2G19690	Encodes one of the four Arabidopsis phospholipase PLA2 parologs: AT2G06925 (PLA2-ALPHA), AT2G19690 (PLA2-BETA), AT4G29460 (PLA2-GAMMA) and AT4G29470 (PLA2-DELTA). Involved in pollen development and germination and tube growth. Also involved in stomatal opening in response to light.	0.00546655	0.000853098	27	12	85.4189						SBX				131.927	85.8148	187.604	388.277	280.542	176.451	200.716	178.114	143.002	65.1039	129.23	255.66	361.376	260.415	203.147	192.042	71.6652	101.484														MAX
Cc04_g02190	GSCOCT00021887001~ 40S ribosomal protein S15a-5~ RPS15AE~ complete	AT2G19720	ribosomal protein S15A B;(source:Araport11)	0.000261432	2.13824e-05	27	10.5	251.176						SBX				607.684	616.338	1148.06	1628.76	703.317	765.496	819.362	798.61	628.378	643.033	706.018	1071.17	1190.19	1057.11	1041.18	821.811	621.701	587.331				LLHC	LDHC		LDHH_SM	LDHH_ST	short day	LL23_et_LL12				MAX
Cc05_g13790	GSCOCT00021017001~ CRS2-associated factor 2, mitochondrial~ At5g54890~ complete	AT2G20020	Promotes the splicing of chloroplast group II introns. Splices clpP-1 and ropC1 introns.	1.84166e-05	8.2557e-07	27	10.5	50.4992						SBX	TBX			56.2247	50.9188	142.633	192.763	128.407	105.633	67.9047	85.2541	65.4664	60.2136	49.1712	121.043	167.498	129.941	103.916	93.6348	52.7364	53.2782				LLHC	LDHC		LDHH_SM	LDHH_ST	short day	LL23_et_LL12				MAX
Cc04_g15170	GSCOCT00002602001~ Putative Pentatricopeptide repeat-containing protein At5g48910~ PCMP-H38~ complete	AT2G20540	Encodes a pentatricopeptide repeat protein (PPR) protein involved in mitochondrial mRNA editing.	0.0064999	0.00105375	27	10.5	15.8336										5.23563	4.33495	36.8914	55.7568	22.8157	25.5706	18.7713	3.93855	7.64432	11.8396	7.87254	25.1526	56.2049	22.1296	30.6495	16.5298	14.9375	8.73957				LLHC	LDHC		LDHH_SM	LDHH_ST	short day	LL23_et_LL12				MAX
Cc11_g12280	GSCOCT00032338001~ Putative Pentatricopeptide repeat-containing protein At5g66520~ PCMP-H61~ complete	AT2G20540	Encodes a pentatricopeptide repeat protein (PPR) protein involved in mitochondrial mRNA editing.	4.08363e-06	1.34969e-07	27	12	32.8313				Gbox		SBX				9.22514	6.11457	52.4637	106.417	93.4291	76.6056	25.4824	14.3366	14.9279	15.7423	5.12472	24.9727	77.7352	60.1329	55.6674	24.9897	7.23013	13.5138				LLHC	LDHC		LDHH_SM	LDHH_ST	short day	LL23_et_LL12				MAX
Cc05_g07720	GSCOCT00016771001~ Putative DnaJ homolog subfamily B member 4~ Dnajb4~ complete	AT2G20560	DNAJ heat shock family protein;(source:Araport11)	0.000561401	5.41447e-05	27	7.5	265.469										287.648	1459.6	760.934	1642.69	312.551	322.053	277.94	267.504	305.125	377.792	849.681	710.507	1194.14	433.876	532.628	439.382	305.913	434.17				LLHC	LDHC		LDHH_SM	LDHH_ST	short day	LL23_et_LL12				MAX
Cc01_g01000	GSCOCT00038000001~ Pentatricopeptide repeat-containing protein At2g21090~ PCMP-E48~ complete	AT2G21090	Pentatricopeptide repeat (PPR-like) superfamily protein;(source:Araport11)	8.60634e-05	5.36717e-06	27	10.5	27.2338										10.8128	11.5011	54.0156	79.3447	44.7969	35.2839	28.7036	14.1996	17.5209	17.9385	9.38703	56.589	63.9314	60.9348	38.0888	22.0031	30.5984	10.0236				LLHC	LDHC		LDHH_SM	LDHH_ST	short day	LL23_et_LL12				MAX
Cc02_g16900	GSCOCT00014192001~ 30S ribosomal protein S31, mitochondrial~ Os09g0528100~ complete	AT2G21290	30S ribosomal protein S31;(source:Araport11)	0.000280263	2.33081e-05	24	15	163.121						SBX				313.465	278.874	567.192	851.243	567.951	518.096	470.221	418.325	438.02	294.56	280.624	520.76	681.181	581.532	630.884	662.056	633.395	394.408				LLHC	LDHC		LDHH_SM	LDHH_ST	short day	LL23_et_LL12				MAX
Cc02_g35900	GSCOCT00042775001~ Putative Pentatricopeptide repeat-containing protein At2g22070~ PCMP-H41~ complete	AT2G22070	pentatricopeptide (PPR) repeat-containing protein;(source:Araport11)	0.00151716	0.000179775	27	10.5	11.8219						SBX				7.37714	4.96077	37.4545	46.841	23.7667	13.0695	10.4205	10.2486	6.05854	6.45193	3.73939	31.4557	38.2198	16.1538	18.1522	7.29399	1.70409	6.37646				LLHC	LDHC		LDHH_SM	LDHH_ST	short day	LL23_et_LL12				MAX
Cc05_g08630	GSCOCT00016890001~ Pentatricopeptide repeat-containing protein At2g41080~ PCMP-H29~ complete	AT2G22070	pentatricopeptide (PPR) repeat-containing protein;(source:Araport11)	0.000205135	1.57816e-05	27	10.5	36.7177										25.3017	9.89231	90.4843	156.938	59.4859	63.0189	38.9255	34.0072	23.6689	22.0077	7.77685	51.4385	107.43	74.954	47.6255	20.3883	6.00649	20.8239				LLHC	LDHC		LDHH_SM	LDHH_ST	short day	LL23_et_LL12				MAX
Cc07_g05680	GSCOCT00039847001~ Pentatricopeptide repeat-containing protein At4g37170~ PCMP-H5~ complete	AT2G22070	pentatricopeptide (PPR) repeat-containing protein;(source:Araport11)	0.0042258	0.000618604	24	13.5	12.9623				Gbox		SBX				13.0495	11.5188	47.997	56.7197	28.0597	28.9383	26.2649	4.89618	8.13938	13.9655	6.77311	18.6262	50.1561	28.4919	27.8048	15.2287	38.6209	9.85023				LLHC	LDHC		LDHH_SM	LDHH_ST	short day	LL23_et_LL12				MAX
Cc02_g22040	GSCOCT00014860001~ Pentatricopeptide repeat-containing protein At5g15340, mitochondrial~ PCMP-H91~ complete	AT2G22410	SLOW GROWTH 1;(source:Araport11)	9.97537e-05	6.44817e-06	27	10.5	10.0951										4.424	5.03009	19.9085	31.7129	25.3439	16.4678	7.94266	2.18809	6.46784	7.20231	1.70824	18.5337	36.0333	8.6346	12.2702	2.82363	3.40818	3.68772				LLHC	LDHC		LDHH_SM	LDHH_ST	short day	LL23_et_LL12				MAX
Cc08_g14330	GSCOCT00030237001~ Putative uncharacterized protein~ unknown_gene~ complete	AT2G24440	selenium binding protein;(source:Araport11)	1.55026e-06	4.2576e-08	27	16.5	523.211		CBS1								714.153	398.954	1039.7	2077.09	1620.76	1824.08	1628.8	1063.73	1410.6	1039.11	406.752	963.8	3312.74	2073.47	2467.79	2728.54	2303.85	1160.38				LLHC	LDHC		LDHH_SM	LDHH_ST	short day	LL23_et_LL12				MAX
Cc10_g02790	GSCOCT00024788001~ Putative Maf-like protein DDB_G0281937~ DDB_G0281937~ complete	AT2G25500	Inosine triphosphate pyrophosphatase family protein;(source:Araport11)	0.000785774	8.14582e-05	27	12	73.6287		CBS1			PBX					183.98	238.985	413.364	428.185	337.188	287.355	244.343	266.912	220.558	205.266	256.733	360.63	422.153	323.455	348.257	301.12	276.036	258.051					LDHC		LDHH_SM			LL23_et_LL12				MAX
Cc08_g10110	GSCOCT00026970001~ Putative Protein EARLY FLOWERING 3~ ELF3~ complete	AT2G25930	Encodes a nuclear protein that is expressed rhythmically and interacts with phytochrome B to control plant development and flowering through a signal transduction pathway. Required component of the core circadian clock regardless of light conditions.	5.53802e-07	1.20438e-08	27	12	87.8075						SBX				159.276	160.768	222.363	349.196	331.63	272.271	260.167	207.586	165.475	144.503	221.823	204.25	491.901	324	305.327	277.061	192.973	120.881				LLHC	LDHC		LDHH_SM	LDHH_ST	short day	LL23_et_LL12				MAX
Cc02_g01750	GSCOCT00020005001~ Pentatricopeptide repeat-containing protein At3g49170, chloroplastic~ EMB2261~ complete	AT2G27610	Tetratricopeptide repeat (TPR)-like superfamily protein;(source:Araport11)	0.00235226	0.000306834	27	15	32.3155										50.6893	39.6617	80.7464	137.702	90.4977	100.247	94.9682	99.1051	71.0613	73.9818	43.1804	65.3134	157.72	138.911	139.532	92.2167	51.852	93.2189				LLHC	LDHC		LDHH_SM	LDHH_ST	short day	LL23_et_LL12				MAX
Cc01_g09540	GSCOCT00024014001~ 60S acidic ribosomal protein P2B~ RPP2B~ complete	AT2G27710	60S acidic ribosomal protein family;(source:Araport11)	0.00340111	0.00047917	27	10.5	653.08							TBX			924.881	1129.85	2224.16	3006.32	2123.95	1514.45	1270.02	1965.98	1096.12	1024.76	2025.91	2700.31	2860.27	2173.9	2110.86	2314.84	2705.56	1017.15				LLHC	LDHC		LDHH_SM	LDHH_ST	short day	LL23_et_LL12				MAX
Cc06_g05500	GSCOCT00043103001~ 60S acidic ribosomal protein P2B~ RPP2B~ complete	AT2G27710	60S acidic ribosomal protein family;(source:Araport11)	0.000127094	8.84912e-06	27	10.5	347.81							TBX			326.435	447.937	1138.06	1277.23	860.615	591.826	426.934	674.762	481.494	398.565	718.032	1186.71	1712.44	928.84	799.205	959.797	590.383	380.834				LLHC	LDHC		LDHH_SM	LDHH_ST	short day	LL23_et_LL12				MAX
Cc01_g13610	GSCOCT00028334001~ Mitochondrial import inner membrane translocase subunit Tim10~ TIM10~ complete	AT2G29530	Encodes a small zinc finger-like protein that is a component of the mitochondrial protein import apparatus. Together with AtTIM9, AtTIM10 is non-redundantly essential for maintaining mitochondrial function of early embryo proper cells and endosperm free-nuclei.	2.17399e-05	1.00725e-06	27	10.5	62.712							TBX			17.7782	14.551	126.861	145.134	89.225	44.2177	46.2956	16.3458	22.0893	12.6488	32.5607	165.661	180.197	100.017	133.515	52.3555	44.691	26.7357					LDHC		LDHH_SM	LDHH_ST	short day	LL23_et_LL12				MAX
Cc01_g13950	GSCOCT00028379001~ Phosphomethylpyrimidine synthase, chloroplastic~ THIC~ complete	AT2G29630	Encodes a protein involved in thiamin biosynthesis. The protein is an iron-sulfur cluster protein predicted to catalyze the conversion of 5-aminoimidazole ribonucleotide (AIR) to hydroxymethylpyrimidine (HMP) or hydroxymethylpyrimidine phosphate (HMP-P). A severe reduction of THIC levels in plants decreases vitamin B1 (thiamin diphosphate (TPP)) levels and also leads to changes in the levels of n…	0.000371447	3.27911e-05	24	12	2136.07		CBS1						morning		2780.51	2179.73	8372.62	9190.88	4657.64	4067.18	4429.84	4606.59	3878.18	2229.33	2640.93	7446.2	9691.2	5259.06	6157.08	3541.8	3123.83	2996.43				LLHC	LDHC		LDHH_SM	LDHH_ST	short day	LL23_et_LL12				MAX
Cc02_g03060	GSCOCT00020176001~ Putative Pentatricopeptide repeat-containing protein At3g29230~ PCMP-E27~ complete	AT2G29760	Encodes a chloroplast RNA editing factor.	0.00513989	0.00079461	27	10.5	17.825										20.5771	6.04526	42.544	73.7461	18.3634	37.7667	17.5363	18.6846	16.062	16.9518	7.30549	42.2298	53.6446	41.7509	36.3938	20.5336	4.54424	23.3514				LLHC	LDHC		LDHH_SM	LDHH_ST	short day	LL23_et_LL12				MAX
Cc07_g03770	GSCOCT00039623001~ Pentatricopeptide repeat-containing protein At3g29230~ PCMP-E27~ complete	AT2G29760	Encodes a chloroplast RNA editing factor.	9.06814e-06	3.4843e-07	27	10.5	18.3187										3.98048	8.27014	29.4911	82.7369	36.567	30.4738	30.3122	5.11499	12.784	11.6812	7.11174	37.2607	47.4336	39.1974	32.9879	13.3636	0	12.4233				LLHC	LDHC		LDHH_SM	LDHH_ST	short day	LL23_et_LL12				MAX
Cc04_g01410	GSCOCT00021791001~ 40S ribosomal protein S3-3~ RPS3C~ complete	AT2G31610	Ribosomal protein S3 family protein;(source:Araport11)	0.00728984	0.00121127	27	10.5	2193.55							TBX			3547.23	3592.35	8178.6	10068.8	7414.82	4842.73	4077.3	3999.85	4965.52	3922.43	6611.48	9413.59	10252.7	7010.21	6523.76	7423.68	7154.87	4335.27				LLHC	LDHC		LDHH_SM	LDHH_ST	short day	LL23_et_LL12				MAX
Cc06_g11970	GSCOCT00041592001~ 40S ribosomal protein S3-3~ RPS3C~ complete	AT2G31610	Ribosomal protein S3 family protein;(source:Araport11)	1.2132e-05	4.98482e-07	27	10.5	137.261							TBX			87.5102	103.627	332.296	446.64	300.781	206.431	179.899	108.654	183.479	123.631	164.666	388.584	569.511	348.829	292.036	258.013	235.786	111.938				LLHC	LDHC		LDHH_SM	LDHH_ST	short day	LL23_et_LL12				MAX
Cc05_g03210	GSCOCT00033517001~ RmlC-like cupins superfamily protein~ unknown_gene~ complete	AT2G32180	plastid transcriptionally active 18;(source:Araport11)	7.64266e-05	4.66765e-06	24	15	418.763										291.206	203.557	1156.57	1886.88	724.52	711.475	657.218	490.778	447.039	318.114	139.29	888.577	1277.03	839.576	1105.38	615.9	283.894	435.831														MAX
Cc04_g12210	GSCOCT00005270001~ Putative WD repeat-containing protein 85 homolog~ wdr85~ complete	AT2G32950	Represses photomorphogenesis and induces skotomorphogenesis in the dark. Contains a ring finger zinc-binding motif, a coiled-coil domain, and several WD-40 repeats, similar to G-beta proteins. The C-terminus has homology to TAFII80, a subunit of the TFIID component of the RNA polymerase II of Drosophila. Nuclear localization in the dark and cytoplasmic in the light. The mRNA is cell-to-cell mobil…	0.000102268	6.74257e-06	27	13.5	51.7187										34.8026	28.6867	99.2264	189.299	111.528	123.922	97.7011	67.4334	70.6763	46.6832	18.2094	62.8988	168.293	141.806	110.278	75.2565	88.2666	50.5965				LLHC	LDHC		LDHH_SM	LDHH_ST	short day	LL23_et_LL12				MAX
Cc03_g07040	GSCOCT00026540001~ Chaperonin CPN60-2, mitochondrial~ CPN60-2~ complete	AT2G33210	Involved in the RNA splicing of rpl2 and ccmFC introns in mitochondria.	6.57601e-06	2.41651e-07	27	10.5	187.792							TBX			209.39	340.099	825.211	856.858	606.593	369.55	266.431	323.681	228.516	213.874	221.483	555.176	765.578	362.359	438.692	384.368	197.922	244.054				LLHC	LDHC		LDHH_SM	LDHH_ST	short day	LL23_et_LL12				MAX
Cc00_g13960	GSCOCT00010017001~ Pentatricopeptide repeat-containing protein At2g33680~ PCMP-E19~ complete	AT2G33680	Tetratricopeptide repeat (TPR)-like superfamily protein;(source:Araport11)	0.00013685	9.6813e-06	27	10.5	24.1468										20.3962	15.9938	57.7838	84.8274	45.5541	39.6499	31.9247	36.7519	12.3763	4.48699	5.21804	35.074	59.6858	53.2571	31.5553	10.9011	4.78398	13.3949				LLHC	LDHC		LDHH_SM	LDHH_ST	short day	LL23_et_LL12				MAX
Cc11_g04750	GSCOCT00042904001~ Ribosomal protein S14, mitochondrial~ RPS14~ complete	AT2G34520	nuclear-encoded mitochondrial ribosomal protein S14	0.0198293	0.00402347	27	10.5	148.654										229.003	275.057	533.575	731.859	644.689	459.343	332.877	291.577	363.473	269.95	519.467	692.071	705.347	515.816	374.054	560.286	563.145	294.722				LLHC	LDHC		LDHH_SM	LDHH_ST	short day	LL23_et_LL12				MAX
Cc02_g03280	GSCOCT00020205001~ 60S ribosomal protein L24-1~ RPL24~ complete	AT2G36620	RPL24A encodes ribosomal protein L24, homolog of cytosolic RPL24, found in archaea and higher eukaryotes. Arabidopsis has two RPL24 homologs, RPL24A (AT2G36620) and RPL24B (AT3G53020).	0.00686788	0.00112994	24	12	212.548										571.72	558.084	1272.5	1680.31	1083.97	713.431	560.712	781.472	906.933	504.357	592.4	1027.88	1688.34	906.086	703.457	1110.16	700.738	592.378				LLHC	LDHC		LDHH_SM	LDHH_ST		LL23_et_LL12				MAX
Cc02_g10810	GSCOCT00029488001~ ACT-like superfamily protein~ unknown_gene~ complete	AT2G36840	Encodes a ACT domain-containing protein. The ACT domain, named after bacterial aspartate kinase, chorismate mutase and TyrA (prephenate dehydrogenase), is a regulatory domain that serves as an amino acid-binding site in feedback-regulated amino acid metabolic enzymes.	1.08078e-06	2.70812e-08	27	9	54.8439								morning		129.318	145.839	278.044	302.198	218.832	158.003	151.672	95.2482	124.954	127.427	121.195	249.625	287.677	206.814	141.223	102.359	98.2129	113.097				LLHC	LDHC		LDHH_SM	LDHH_ST	short day					MAX
Cc04_g10930	GSCOCT00042671001~ 28 kDa ribonucleoprotein, chloroplastic~ RBP31~ complete	AT2G37220	Encodes a chloroplast RNA binding protein. A substrate of the type III effector HopU1 (mono-ADP-ribosyltransferase). Protein is tyrosine-phosphorylated and its phosphorylation state is modulated in response to ABA in Arabidopsis thaliana seeds.	0.000345619	3.01248e-05	24	15	1637.08						SBX	TBX	morning		3866.59	2651.98	5870.44	8694.58	6003.52	5123.18	5468.41	4521.61	5317.8	3795.01	3447.7	4614.86	8341.76	7175.62	7044.62	6541.8	5437.34	4867.3				LLHC	LDHC		LDHH_SM	LDHH_ST	short day	LL23_et_LL12				MAX
Cc06_g02950	GSCOCT00023564001~ RNA-binding (RRM/RBD/RNP motifs) family protein~ GRP2~ complete	AT2G37510	RNA-binding (RRM/RBD/RNP motifs) family protein;(source:Araport11)	1.2132e-05	4.98482e-07	27	13.5	360.784				Gbox						200.336	178.778	770.723	1351.55	742.05	616.308	675.433	568.036	300.427	178.113	375.945	821.463	1270.67	1136.32	1041.2	639.853	759.207	269.887					LDHC		LDHH_SM	LDHH_ST	short day	LL23_et_LL12				MAX
Cc02_g02770	GSCOCT00020141001~ 60S ribosomal protein L36-2~ RPL36B~ complete	AT2G37600	Ribosomal protein L36e family protein;(source:Araport11)	0.00235226	0.000306834	24	12	949.393							TBX	morning		1832.87	1654.78	4634.6	4913.73	2762.36	2307.96	1771.44	2758.15	2283.76	1741.37	1647.27	4043.61	4218.95	2917.7	2864.7	2694.24	1935.44	1996.07				LLHC	LDHC		LDHH_SM	LDHH_ST	short day	LL23_et_LL12				MAX
Cc02_g37930	GSCOCT00027928001~ 60S ribosomal protein L36-2~ RPL36B~ complete	AT2G37600	Ribosomal protein L36e family protein;(source:Araport11)	8.85605e-05	5.61425e-06	27	12	621.137						SBX	TBX			436.883	369.777	1411.09	2610.22	2296.69	915.337	882.712	569.348	779.645	421.059	806.347	2009.71	2937.07	1484.7	1221.76	1458.38	1280.14	401.496				LLHC	LDHC		LDHH_SM	LDHH_ST	short day	LL23_et_LL12				MAX
Cc04_g03230	GSCOCT00022016001~ Probable pyridoxal biosynthesis protein PDX1.2~ PDX12~ complete	AT2G38230	Encodes a protein predicted to function in tandem with PDX2 to form glutamine amidotransferase complex with involved in vitamin B6 biosynthesis. The mRNA is cell-to-cell mobile.	0.00133825	0.000153859	27	10.5	118.517										187.463	397.532	333.541	771.413	623.588	167.341	191.817	328.843	249.102	171.358	553.596	492.268	716.541	401.607	322.768	425.663	192.804	202.938				LLHC	LDHC		LDHH_SM	LDHH_ST	short day	LL23_et_LL12				MAX
Cc08_g15340	GSCOCT00035463001~ Putative Protein LURP-one-related 17~ At5g41590~ complete	AT2G38640	LURP-one-like protein (DUF567);(source:Araport11)	2.5969e-06	7.8464e-08	27	10.5	45.4726										12.409	15.254	111.422	178.657	121.79	63.4802	45.7716	13.4756	15.8951	9.83498	36.3515	125.652	126.037	75.6503	41.241	24.6999	13.9118	3.23108				LLHC	LDHC		LDHH_SM	LDHH_ST	short day	LL23_et_LL12				MAX
Cc00_g06330	GSCOCT00008056001~ Annexin D3~ ANN3~ complete	AT2G38760	Annexins are calcium binding proteins that are localized in the cytoplasm. When cytosolic Ca2+ increases, they relocate to the plasma membrane. The mRNA is cell-to-cell mobile.	0.000734376	7.51199e-05	27	10.5	7.57895										7.75799	10.3976	27.1416	53.7817	9.71528	17.6592	12.3879	12.2725	7.20833	7.25462	9.66989	14.9594	30.6981	19.4258	13.6025	7.18323	0.568031	1.99358				LLHC	LDHC		LDHH_SM	LDHH_ST	short day	LL23_et_LL12				MAX
Cc11_g07080	GSCOCT00018110001~ Ubiquitin carboxyl-terminal hydrolase family protein~ unknown_gene~ complete	AT2G39120	Encodes a mitochondrial protein essential for the splicing of group II introns in two mitochondrial genes for which splicing factors had not previously been identified: rpl2 and ccmFc.	0.0427468	0.010193	27	13.5	5.90549										1.59737	0.2667	11.6619	24.5515	24.2031	14.0577	6.22004	12.8793	3.55159	0.879502	1.99294	10.7575	15.9305	6.20242	9.6554	1.83625	0	2.1404					LDHC			LDHH_ST	short day	LL23_et_LL12				MAX
Cc01_g12170	GSCOCT00028143001~ 60S ribosomal protein L35-2~ RPL35~ complete	AT2G39390	Ribosomal L29 family protein;(source:Araport11)	0.000147425	1.05878e-05	27	13.5	353.832										778.625	862.927	1719.28	2525.87	1746.8	1434.07	1189.05	1309.98	1188.93	833.449	1122.67	1886.74	2426.65	1733.98	1762.64	1759.78	1469.56	851.469				LLHC	LDHC		LDHH_SM	LDHH_ST	short day	LL23_et_LL12				MAX
Cc05_g11760	GSCOCT00021273001~ Protein yippee-like At5g53940~ At5g53940~ complete	AT2G40110	Yippee family putative zinc-binding protein;(source:Araport11)	2.99782e-05	1.49202e-06	27	10.5	221.431								morning		591.48	689.496	1183.65	1478.19	664.627	805.222	624.18	558.196	622.678	523.902	751.449	924.097	1083.82	978.617	811.9	737.821	909.175	501.686				LLHC			LDHH_SM	LDHH_ST	short day	LL23_et_LL12				MAX
Cc06_g16140	GSCOCT00030733001~ Putative uncharacterized protein~ Rbp6~ complete	AT2G41060	RNA-binding (RRM/RBD/RNP motifs) family protein;(source:Araport11)	0.000127094	8.84912e-06	27	10.5	113.733						SBX				306.863	366.259	523.654	747.032	608.694	513.607	443.389	306.376	386.203	379.807	431.569	400.198	741.229	473.845	514.962	469.419	461.395	371.958				LLHC	LDHC		LDHH_SM		short day	LL23_et_LL12				MAX
Cc06_g18820	GSCOCT00028911001~ Putative DNA-directed RNA polymerases I, II, and III subunit RPABC1~ rpb-5~ complete	AT2G41340	NRPE5-like protein of unknown function; homologous to budding yeast RPB5	2.25003e-06	6.64363e-08	27	10.5	115.765		CBS1					TBX			133.804	92.4012	402.916	521.4	251.031	298.317	210.168	148.19	123.576	115.623	69.2941	239.001	382.452	260.459	225.422	147.819	154.898	93.0891				LLHC	LDHC		LDHH_SM	LDHH_ST	short day	LL23_et_LL12				MAX
Cc06_g18450	GSCOCT00040461001~ Putative Polyadenylate-binding protein-interacting protein 2~ CID2~ complete	AT2G41430	Encodes hydrophilic protein lacking Cys residues that is expressed in response to drought stress, light stress and treatment with plant-growth-promoting rhizobacteria (Paenibacillus polymyxa), possibly revealing a connection between responses to biotic and abiotic stress. Also identified as a CTC Interacting Domain (CID) protein in a yeast two hybrid screen using the PAB2 protein as bait. Contain…	1.56905e-10	4.24852e-13	27	10.5	5273.71		CBS1								1162.86	3250.08	13172.6	13652.1	8115	7271.85	3650.64	1882.87	2141.98	3144.14	5294.02	12657.3	20039.1	13941.7	7472.09	2423.54	2341.01	2763.35				LLHC	LDHC		LDHH_SM	LDHH_ST	short day	LL23_et_LL12				MAX
Cc06_g15580	GSCOCT00030802001~ unknown protein; FUNCTIONS IN: molecular_function unknown; INVOLVED IN: biological_process unknown; LOCATED IN: membrane; BEST Arabidopsis thaliana protein match is: unknown protein (TAIR:AT5G18250.1); Has 57 Blast hits to 57 proteins in 12 species: Archae - 0; Bacteria - 0; Metazoa - 0; Fungi - 0; Plants - 57; Viruses - 0; Other Eukaryotes - 0 (source: NCBI BLink).~ unknown_ge…	AT2G41945	Encodes a novel protein found only in plants. RED1 has two isoforms RED1.1 and RED1.2. It is localized to the nucleus. Loss of function mutants are embryo lethal but can be rescued before desiccation by embryo culture.	1.03634e-07	1.51885e-09	27	10.5	59.8733										50.8559	55.5132	121.832	251.842	126.594	120.59	105.466	76.2883	50.9064	52.6736	50.5143	164.656	171.904	131.227	139.703	89.3597	37.58	38.0975														MAX
Cc06_g01310	GSCOCT00023346001~ Rhodanese-like domain-containing protein 10~ STR10~ complete	AT2G42220	Rhodanese/Cell cycle control phosphatase superfamily protein;(source:Araport11)	0.00117321	0.000131505	27	18	263.29										784.576	195.492	465.814	1035.67	721.037	1026.99	1031.43	1014.81	883.154	1026.57	239.334	320.885	1555.87	1478.8	1258.6	1222.14	1021.4	815.981				LLHC	LDHC		LDHH_SM	LDHH_ST	short day	LL23_et_LL12				MAX
Cc11_g03440	GSCOCT00040783001~ DNAJ heat shock N-terminal domain-containing protein~ unknown_gene~ complete	AT2G42750	DNAJ heat shock N-terminal domain-containing protein;(source:Araport11)	5.53344e-06	1.95729e-07	27	15	1092.03										432.939	225.888	1819.2	3889.18	1260.66	3312.11	2674.75	1006.33	781.378	350.635	268.522	1451.83	2807.28	2471.41	2729.65	1429.64	896.054	738.686				LLHC	LDHC		LDHH_SM	LDHH_ST	short day	LL23_et_LL12				MAX
Cc02_g15740	GSCOCT00014033001~ Pentatricopeptide repeat-containing protein At4g18840~ PCMP-E101~ complete	AT2G42920	Pentatricopeptide repeat (PPR-like) superfamily protein;(source:Araport11)	0.031586	0.00708095	27	10.5	6.9297										8.26606	7.79407	18.819	25.5949	23.7976	21.3609	11.4658	5.47021	6.09853	8.02819	7.06932	10.6383	31.8778	9.47359	11.6659	10.6375	0	7.48789				LLHC	LDHC		LDHH_SM		short day	LL23_et_LL12				MAX
Cc03_g14430	GSCOCT00026660001~ Cysteine synthase, chloroplastic/chromoplastic~ CYSK~ complete	AT2G43750	Arabidopsis thaliana O-acetylserine (thiol) lyase (OAS-TL) isoform oasB, the key enzyme for fixation of inorganic sulfide. It catalyzes the formation of cysteine from O-acetylserine and inorganic sulfide. Required for pollen tube growth and/or fertilization.	7.1927e-06	2.68331e-07	27	12	1283.72										1345.88	1385.19	3605.68	6534.1	3044	3048.39	2578.16	1635.98	1687.91	1995.64	2459.07	3269.37	4503.8	4058.16	4397.76	2513.7	2569.68	1889.55				LLHC	LDHC		LDHH_SM	LDHH_ST	short day	LL23_et_LL12				MAX
Cc02_g26960	GSCOCT00025007001~ unknown protein; Has 23 Blast hits to 23 proteins in 10 species: Archae - 0; Bacteria - 0; Metazoa - 0; Fungi - 0; Plants - 23; Viruses - 0; Other Eukaryotes - 0 (source: NCBI BLink).~ unknown_gene~ complete	AT2G44360	ecotropic viral integration site protein;(source:Araport11)	7.64266e-05	4.66765e-06	24	15	393.441		CBS1				SBX				249.51	282.352	986.176	1285.96	648.637	826.393	609.858	363.193	427.801	412.876	336.454	917.974	1347.23	903.561	1256.05	605.183	473.338	462.827				LLHC	LDHC		LDHH_SM	LDHH_ST	short day	LL23_et_LL12				MAX
Cc06_g13270	GSCOCT00041420001~ DNA repair protein XRCC3 homolog~ XRCC3~ complete	AT2G45280	Encodes a protein similar to RAD51C involved in double stranded break repair via homologous recombination. Sensitive to DSB induced by Mitomycin C and gamma irradiation, interacts with Atxrcc3 in yeast two-hybrid assay. Required for female meiosis but not critical for mitosis under normal conditions.	0.00195072	0.000244479	27	12	12.8596										7.64615	6.05995	22.0733	33.0824	28.9717	9.14376	15.0181	8.7906	9.17909	10.5593	12.5957	24.793	83.8268	64.1142	30.787	14.3333	19.9633	12.4553				LLHC	LDHC		LDHH_SM	LDHH_ST	short day	LL23_et_LL12				MAX
Cc02_g38430	GSCOCT00027863001~ Putative Diacylglycerol kinase~ dagK~ complete	AT2G46090	Encodes a putative sphingosine kinase (SphK) containing the five conserved domains (C1-C5) previously identified in SphKs.	0.0188514	0.0037732	27	12	61.9333										279.126	199.335	270.99	437.59	321.761	296.06	248.649	309.977	275.315	223.084	138.972	265.398	353.289	344.92	285.842	267.24	127.154	169.054				LLHC	LDHC		LDHH_SM	LDHH_ST	short day	LL23_et_LL12				MAX
Cc00_g20240	GSCOCT00010400001~ 60S ribosomal protein L7a~ RPL7A~ complete	AT2G47610	Ribosomal protein L7Ae/L30e/S12e/Gadd45 family protein;(source:Araport11)	0.0160697	0.00310662	24	13.5	1093.36										1808.09	1640.02	4320.61	5791.13	4149.85	2966.73	2762.56	2298.24	3321.84	2300.4	3033.68	5537.18	8259.14	4599.4	3878.57	5274.13	3716.7	2552.38				LLHC	LDHC		LDHH_SM	LDHH_ST	short day	LL23_et_LL12				MAX
Cc07_g02150	GSCOCT00039397001~ Phosphoglucan phosphatase LSF1, chloroplastic~ LSF1~ complete	AT3G01510	Encodes a putative phosphatase, LSF1, required for normal starch turnover in leaves.	2.7997e-10	9.50599e-13	27	12	134.792		CBS1		Gbox		SBX				19.0811	24.4479	291.017	394.879	201.389	98.6971	114.602	49.3278	23.8987	32.225	43.2421	243.088	399.159	293.631	191.457	102.285	68.0776	51.2303				LLHC	LDHC		LDHH_SM	LDHH_ST	short day	LL23_et_LL12				MAX
Cc07_g04050	GSCOCT00039655001~ Pentatricopeptide repeat-containing protein At5g39350~ PCMP-E16~ complete	AT3G01580	Tetratricopeptide repeat (TPR)-like superfamily protein;(source:Araport11)	0.00319617	0.000445213	27	13.5	22.9243										30.3636	12.6386	43.7336	80.1887	53.799	47.8998	54.84	32.2573	29.9213	18.8456	12.7508	40.6229	96.2517	67.6988	49.6042	46.8465	17.4526	27.1916				LLHC	LDHC		LDHH_SM	LDHH_ST	short day	LL23_et_LL12				MAX
Cc07_g03960	GSCOCT00039646001~ 40S ribosomal protein S19-1~ RPS19A~ complete	AT3G02080	Ribosomal protein S19e family protein;(source:Araport11)	0.000898085	9.56872e-05	27	10.5	943.566							TBX			1014.45	1506.33	3327.48	4181.6	3260.1	1492.31	1196.5	1645.18	1481.27	1039.95	2985.25	4259.61	4269.04	2624.64	2128.1	3084.36	2677.1	1331.36				LLHC	LDHC		LDHH_SM	LDHH_ST	short day	LL23_et_LL12				MAX
Cc08_g12420	GSCOCT00030485001~ Peroxisome biogenesis protein 19-1~ PEX19-1~ complete	AT3G03490	Encodes one of two PEX19 peroxin isoforms, a cytosolic chaperone for peroxisome membrane proteins (PMPs) that delivers PMPs to the endoplasmic reticulum or peroxisomal membrane. It is predominantly cytosolic, forms dimers, promotes peroxisome function and is essential for viability. The protein is farnesylated in vivo through the actions of ERA1 and PLP.	0.000183409	1.38186e-05	24	13.5	172.589						SBX				254.633	266.454	650.876	740.437	345.037	496.03	398.016	290.431	365.222	318.495	294.053	546.369	732.369	529.77	644.692	544.288	381.651	371.164				LLHC	LDHC		LDHH_SM	LDHH_ST	short day	LL23_et_LL12				MAX
Cc04_g09370	GSCOCT00022824001~ 40S ribosomal protein S3a~ cyc07~ complete	AT3G04840	Ribosomal protein S3Ae;(source:Araport11)	1.12359e-05	4.50072e-07	24	13.5	857.922							TBX			713.962	493.794	2271.81	3052.18	1525.05	1551.18	1319.88	1175.46	960.159	674.536	511.699	1951.68	2396.2	1988.55	2368.01	1392.07	768.038	714.749				LLHC	LDHC		LDHH_SM	LDHH_ST	short day	LL23_et_LL12				MAX
Cc01_g00310	GSCOCT00012402001~ Signal peptidase complex subunit 3B~ At5g27430~ complete	AT3G05230	Signal peptidase subunit;(source:Araport11)	0.000734376	7.51199e-05	27	13.5	407.124										835.594	798.018	1599.07	2533.58	1802.84	1401.52	1325.09	1489.22	1182.62	759.652	894.363	1711.69	1982.34	1710.32	1590.52	1753.12	1084.04	878.168				LLHC	LDHC		LDHH_SM	LDHH_ST	short day	LL23_et_LL12				MAX
Cc02_g35220	GSCOCT00042880001~ FUNCTIONS IN: molecular_function unknown; INVOLVED IN: biological_process unknown; LOCATED IN: mitochondrion; EXPRESSED IN: 22 plant structures; EXPRESSED DURING: 13 growth stages; CONTAINS InterPro DOMAIN/s: IGR protein motif (InterPro:IPR019083); BEST Arabidopsis thaliana protein match is: unknown protein (TAIR:AT5G26800.1); Has 62 Blast hits to 62 proteins in 14 species: Arc…	AT3G05810	IGR motif protein;(source:Araport11)	1.77675e-09	1.10727e-11	27	13.5	405.905										106.706	73.9926	550.497	1331.78	619.783	527.665	448	221.507	201.609	99.391	113.568	481.491	1258.99	890.931	924.262	491.725	427.073	148.315					LDHC		LDHH_SM	LDHH_ST	short day	LL23_et_LL12				MAX
Cc01_g19600	GSCOCT00016039001~ TRICHOME BIREFRINGENCE-LIKE 11~ unknown_gene~ complete	AT3G06080	Encodes a member of the TBL (TRICHOME BIREFRINGENCE-LIKE) gene family containing a plant-specific DUF231 (domain of unknown function) domain. TBL gene family has 46 members, two of which (TBR/AT5G06700 and TBL3/AT5G01360) have been shown to be involved in the synthesis and deposition of secondary wall cellulose, presumably by influencing the esterification state of pectic polymers. A nomenclature…	1.03634e-07	1.51885e-09	27	10.5	65.6505								morning		67.3406	82.3813	142.807	239.587	216.643	147.07	102.858	96.8787	71.0051	79.6935	81.9597	161.456	223	215.35	110.208	67.247	84.4971	60.9909				LLHC	LDHC		LDHH_SM	LDHH_ST	short day	LL23_et_LL12				MAX
Cc05_g03170	GSCOCT00033511001~ RNA-binding (RRM/RBD/RNP motifs) family protein~ GRP2~ complete	AT3G08000	RNA-binding (RRM/RBD/RNP motifs) family protein;(source:Araport11)	2.84859e-08	3.20768e-10	27	12	53.0571						SBX				31.8345	44.9496	111.877	235.887	141.871	101.343	84.2459	94.6673	52.3821	44.6059	49.2005	94.6203	160.483	128.93	114.455	91.0532	61.8237	34.0545				LLHC	LDHC		LDHH_SM	LDHH_ST	short day	LL23_et_LL12				MAX
Cc06_g23210	GSCOCT00040605001~ 40S ribosomal protein S28~ RPS28~ complete	AT3G10090	Nucleic acid-binding, OB-fold-like protein;(source:Araport11)	0.0198293	0.00402347	27	10.5	107.556										169.445	268.169	466.328	503.319	486.458	264.671	196.958	326.29	228.983	177.477	474.373	436.512	544.167	333.973	369.022	461.31	375.618	201.509					LDHC		LDHH_SM	LDHH_ST	short day	LL23_et_LL12				MAX
Cc07_g13790	GSCOCT00036696001~ Elongator complex protein 4~ ELP4~ complete	AT3G11220	A subunit of Elongator, a histone acetyl transferase complex, consisting of six subunits (ELP1?ELP6), that copurifies with the elongating RNAPII in yeast and humans. Three Arabidopsis thaliana genes, encoding homologs of the yeast Elongator subunits ELP1, ELP3 (histone acetyl transferase), and ELP4 are responsible for the narrow leaf phenotype in elongata mutants and for reduced root growth that …	0.0125678	0.00231079	27	12	23.4654	EE						TBX			32.5635	17.4978	46.7269	64.6848	29.83	55.3193	47.4381	30.388	31.014	32.8955	13.7509	56.4291	108.763	88.598	67.8803	51.3674	48.3005	31.734				LLHC	LDHC		LDHH_SM	LDHH_ST	short day	LL23_et_LL12				MAX
Cc06_g05980	GSCOCT00043168001~ Putative pentatricopeptide repeat-containing protein At3g11460~ PCMP-H52~ complete	AT3G11460	Encodes a DYW PPR protein that is involved in editing the mitochondrial NAD2 transcript at the site nad2-842.	0.000147425	1.05878e-05	27	10.5	10.8948										5.30731	9.26762	29.5673	38.5039	17.7963	17.477	12.0084	10.7463	6.7147	4.50944	4.3651	22.8339	33.7236	15.527	15.3203	8.9741	1.13606	3.85453				LLHC	LDHC		LDHH_SM	LDHH_ST	short day	LL23_et_LL12				MAX
Cc06_g15710	GSCOCT00030786001~ Putative Activator of 90 kDa heat shock protein ATPase homolog~ ahsa~ complete	AT3G12050	Aha1 domain-containing protein;(source:Araport11)	3.21823e-06	1.02908e-07	24	9	204.833										254.758	609.883	566.709	922.485	287.224	192.496	189.877	315.806	352.672	301.615	594.674	616.879	714.694	334.537	280.677	438.654	187.132	285.453				LLHC	LDHC		LDHH_SM	LDHH_ST	short day	LL23_et_LL12				MAX
Cc00_g08160	GSCOCT00000290001~ Putative nuclear factor Y, subunit C11~ DRAP1~ complete	AT3G12480	nuclear factor Y, subunit C11;(source:Araport11)	1.98562e-07	3.2088e-09	27	9	319.582										483.581	778.15	1330.49	1443.57	1037.94	756.606	610.72	531.555	638.626	568.76	749.645	1249.69	1302.1	928.209	1036.3	729.038	598.769	631.551				LLHC	LDHC		LDHH_SM	LDHH_ST	short day	LL23_et_LL12				MAX
Cc11_g05050	GSCOCT00020445001~ Pentatricopeptide repeat-containing protein At3g26782, mitochondrial~ PCMP-H34~ complete	AT3G12770	Encodes a pentatricopeptide repeat protein (PPR) protein involved in mitochondrial mRNA editing.	0.00513989	0.00079461	27	10.5	13.3059										4.51782	4.12986	28.7608	33.2211	19.4279	23.1703	14.2362	15.1225	10.8254	5.59924	4.63291	13.4907	37.8566	30.7118	21.2112	3.85639	2.27212	5.06327				LLHC	LDHC		LDHH_SM	LDHH_ST	short day	LL23_et_LL12				MAX
Cc10_g08790	GSCOCT00034340001~ Putative Pentatricopeptide repeat-containing protein At4g13650~ PCMP-H42~ complete	AT3G12770	Encodes a pentatricopeptide repeat protein (PPR) protein involved in mitochondrial mRNA editing.	0.000124217	8.46729e-06	27	12	31.2662							TBX			10.9842	6.85848	53.9968	85.7915	46.6143	37.1363	38.7525	20.8688	11.1475	19.6184	4.45961	42.4028	134.97	67.446	74.8351	13.5352	20.2522	16.3555				LLHC	LDHC		LDHH_SM	LDHH_ST	short day	LL23_et_LL12				MAX
Cc02_g09190	GSCOCT00029690001~ Pentatricopeptide repeat-containing protein At3g14330~ PCMP-H57~ complete	AT3G14330	Encodes a pentatricopeptide repeat protein involved in chloroplast mRNA editing. Mutants display defects in C-U editing of psbE.	0.0215727	0.00443007	27	10.5	6.85378										3.98048	5.03465	21.2919	23.8187	18.9868	8.934	9.88111	6.12664	4.6217	5.26813	0.893514	14.935	28.6036	8.26749	8.6492	2.56215	5.6705	4.43401				LLHC	LDHC		LDHH_SM	LDHH_ST	short day	LL23_et_LL12				MAX
Cc04_g04390	GSCOCT00022163001~ post-illumination chlorophyll fluorescence increase~ unknown_gene~ complete	AT3G15840	Encodes a chloroplast-targeted protein localized in the stroma that is a novel component essential for NDH-mediated non-photochemical reduction of the plastoquinone pool in chlororespiratory electron transport.	1.2132e-05	4.98482e-07	27	12	2931.58						SBX				3357.7	3046.38	7486.68	11261.5	7141.5	7736.89	5854.79	4391.89	4437.34	3607.06	4721.75	7641.95	10879.2	9059.27	8294.55	6836.19	8519.25	3343.24				LLHC	LDHC		LDHH_SM	LDHH_ST	short day	LL23_et_LL12				MAX
Cc01_g09730	GSCOCT00024037001~ Uncharacterized protein At5g22580~ At5g22580~ complete	AT3G17210	Encodes a heat stable protein with antimicrobial and antifungal activity.	0.0160697	0.00310662	27	10.5	52.9613				Gbox						89.3915	56.9929	252.66	404.356	162.648	51.5692	57.4005	89.9831	55.4018	44.9571	139.732	150.832	312.926	149.641	87.7523	167.161	99.6344	43.0323				LLHC	LDHC		LDHH_SM		short day	LL23_et_LL12				MAX
Cc03_g00390	GSCOCT00025618001~ unknown protein; Has 48 Blast hits to 48 proteins in 21 species: Archae - 0; Bacteria - 0; Metazoa - 0; Fungi - 0; Plants - 40; Viruses - 0; Other Eukaryotes - 8 (source: NCBI BLink).~ unknown_gene~ complete	AT3G17300	COMPLEX 1 LYR-like protein;(source:Araport11)	0.0300596	0.00665737	24	12	74.8188										270.153	249.905	385.657	577.462	468.911	287.558	277.309	407.812	306.935	231.875	298.217	330.612	448.841	364.568	412.926	339.319	278.739	303.67				LLHC	LDHC		LDHH_SM	LDHH_ST	short day	LL23_et_LL12				MAX
Cc07_g16460	GSCOCT00037559001~ Putative Tetratricopeptide repeat (TPR)-like superfamily protein~ unknown_gene~ complete	AT3G18420	Protein prenylyltransferase superfamily protein;(source:Araport11)	2.17021e-06	6.29599e-08	24	15	105.765							TBX			48.4733	17.5241	207.146	414.019	230.633	152.767	179.984	112.275	70.0936	66.6875	23.2502	118.449	267.402	242.115	264.891	126.358	135.9	113.96				LLHC	LDHC		LDHH_SM	LDHH_ST	short day	LL23_et_LL12				MAX
Cc00_g10580	GSCOCT00001819001~ unknown protein; FUNCTIONS IN: molecular_function unknown; INVOLVED IN: N-terminal protein myristoylation; EXPRESSED IN: 22 plant structures; EXPRESSED DURING: 13 growth stages; Has 29 Blast hits to 29 proteins in 12 species: Archae - 0; Bacteria - 0; Metazoa - 2; Fungi - 0; Plants - 27; Viruses - 0; Other Eukaryotes - 0 (source: NCBI BLink).~ unknown_gene~ complete	AT3G21400	dynein beta chain, ciliary protein;(source:Araport11)	0.00799977	0.00134436	27	10.5	19.655										30.7996	21.429	78.6414	115.286	55.3126	29.1326	40.9282	39.6034	30.1779	24.5739	35.9767	47.4409	68.7908	58.6895	44.0377	31.45	60.238	25.1299							LDHH_SM	LDHH_ST	short day	LL23_et_LL12				MAX
Cc06_g13680	GSCOCT00041359001~ Probable 1-deoxy-D-xylulose-5-phosphate synthase 2, chloroplastic~ Os07g0190000~ complete	AT3G21500	Encodes a protein postulated to have 1-deoxy-D-xylulose 5-phosphate synthase activity.	0.00151716	0.000179775	27	10.5	91.7336										330.134	329.181	457.362	614.328	426.484	317.1	350.687	408.597	198.527	231.061	230.743	399.19	426.432	368.333	259.902	297.248	149.283	248.751								LDHH_ST		LL23_et_LL12				MAX
Cc09_g06950	GSCOCT00036343001~ Probable caffeine synthase 4~ CS4~ complete	AT3G21950	SABATH family methyltransferase.	2.77655e-05	1.35325e-06	27	10.5	2069.45										4693.58	5215.36	9251.12	9332.68	5143.71	7754.64	6518.94	4281.13	3995.09	4394.84	4210.83	7974.1	10045.9	7172.75	6237.64	5184.47	4769.59	4307.84				LLHC	LDHC		LDHH_SM	LDHH_ST	short day	LL23_et_LL12				MAX
Cc02_g09530	GSCOCT00029645001~ Pentatricopeptide repeat-containing protein At5g04780~ PCMP-H16~ complete	AT3G23330	Tetratricopeptide repeat (TPR)-like superfamily protein;(source:Araport11)	0.000487368	4.58733e-05	27	12	26.0247						SBX				6.08028	3.26815	43.0521	64.3334	31.0009	48.7732	36.1046	5.58098	7.88995	6.70565	20.2818	21.1991	80.6045	61.4482	39.2023	18.039	0.568031	9.84224				LLHC	LDHC		LDHH_SM	LDHH_ST	short day	LL23_et_LL12				MAX
Cc03_g03020	GSCOCT00025977001~ Ribonucleoside-diphosphate reductase small chain A~ RNR2A~ complete	AT3G23580	Encodes one of the 3 ribonucleotide reductase (RNR) small subunit genes (RNR2A). Functionally redundant with the ribonucleotide reductase TSO2. mRNA was shown to specifically accumulate during the S-phase of the cell cycle in synchronized tobacco BY2 cells. Critical for cell cycle progression, DNA damage repair and plant development.	2.60891e-07	4.63093e-09	24	13.5	292.487										212.435	220.746	535.791	1093.39	593.3	398.741	463.433	273.576	323.955	198.068	250.408	575.754	991.629	801.762	811.178	563.27	505.902	267.949				LLHC	LDHC		LDHH_SM	LDHH_ST	short day	LL23_et_LL12				MAX
Cc09_g05380	GSCOCT00007120001~ Ribosome production factor 2 homolog~ Os01g0513800~ complete	AT3G23620	BRIX domain containing protein, similar to RNA biogenesis factors in yeast. Binds rRNA and likely also functions in RNA biogenesis in Arabidopsis. Essential gene, mutants are embryo lethal and does not transmit well through the gametophyte.	0.000645042	6.38194e-05	27	10.5	102.806										68.8841	42.0656	313.115	313.458	157.517	137.506	106.969	92.299	90.1024	54.9328	43.7217	253.306	386.617	163.605	227.94	77.8697	42.492	58.2702				LLHC	LDHC		LDHH_SM	LDHH_ST	short day	LL23_et_LL12				MAX
Cc01_g16420	GSCOCT00016444001~ Peptidyl-prolyl cis-trans isomerase FKBP15-1~ FKBP15-1~ complete	AT3G25220	immunophilin (FKBP15-1)	0.00109885	0.000121517	27	13.5	613.098										937.162	606.107	1213.31	3378.98	3180.47	1533.37	1433.75	1622.54	917.755	729.202	906.34	1287.87	2102.61	1922.52	1304.29	1729.86	833.827	1034.05				LLHC	LDHC		LDHH_SM	LDHH_ST	short day	LL23_et_LL12				MAX
Cc01_g16410	GSCOCT00016445001~ Peptidyl-prolyl cis-trans isomerase FKBP62~ FKBP62~ complete	AT3G25230	Encodes a a high molecular weight member of the FK506 binding protein (FKBP) family. It has three FKBP12-like domains, tetratricopeptide repeats, and a putative calmodulin binding domain. Modulates thermotolerance by interacting with HSP90.1 and affecting the accumulation of HsfA2-regulated sHSPs. Belongs to one of the 36 carboxylate clamp (CC)-tetratricopeptide repeat (TPR) proteins (Prasad 2010…	4.63744e-06	1.58255e-07	27	7.5	327.533							TBX			532.787	1174.3	1441.39	1527.07	957.946	559.402	481.194	651.302	417.218	464.2	608.707	938.16	1163.12	687.334	778.031	417.718	292.94	513.702				LLHC	LDHC		LDHH_SM	LDHH_ST	short day	LL23_et_LL12				MAX
Cc11_g10100	GSCOCT00032623001~ 50S ribosomal protein L15, chloroplastic~ RPL15~ complete	AT3G25920	encodes a plastid ribosomal protein CL15, a constituent of the large subunit of the ribosomal complex	0.00142708	0.00016634	27	13.5	1693.33				Gbox				morning		2490.64	1789.36	3695.95	9495.66	5930.58	4081.96	4710.5	3260.4	5363.22	2855.25	2703.31	5035.39	7591.68	6224.5	6243.39	7431.2	3298.01	3365.07				LLHC	LDHC		LDHH_SM	LDHH_ST	short day	LL23_et_LL12				MAX
Cc07_g18750	GSCOCT00018702001~ Putative Pentatricopeptide repeat-containing protein At4g02750~ PCMP-H24~ complete	AT3G25970	Pentatricopeptide repeat (PPR) superfamily protein;(source:Araport11)	0.00845022	0.00144003	27	10.5	13.2696										8.88105	1.8669	32.0339	60.0641	30.1113	23.8832	21.5868	16.8583	17.5934	12.2058	4.64744	20.9994	56.0472	28.8971	15.6093	20.6587	7.46874	16.2275				LLHC	LDHC				short day	LL23_et_LL12				MAX
Cc10_g13310	GSCOCT00035315001~ Pentatricopeptide repeat-containing protein At3g26540~ PCMP-A5~ complete	AT3G26540	RGFR3 is a leucine--rich repeat receptor kinase that, together with RGFR1 and RGFR2, binds ROOT GROWTH FACTORS and is required for establishing the gradient of PLETHORA1 and PLETHORA2 essential for proper root growth and development.	0.0042258	0.000618604	27	9	5.63604										6.40037	1.33778	15.9095	19.9588	14.7687	7.44922	8.79928	1.96928	3.12312	4.13869	1.42353	19.2439	24.012	13.2459	8.80739	4.23545	0	4.79019				LLHC	LDHC			LDHH_ST	short day	LL23_et_LL12				MAX
Cc00_g10460	GSCOCT00005158001~ Putative protease Do-like 14~ DEGP14~ complete	AT3G27925	Encodes a DegP protease; nuclear gene encoding chloroplast-targeted protease that can degrade two lumenal proteins, plastocyanin and OE33, suggesting a role as a general-purpose protease in the thylakoid lumen. Involved in the degradation of D1 protein of PS II, hence participating in the repair of PS II damages caused by photoinhibition. The mRNA is cell-to-cell mobile.	9.93003e-07	2.41561e-08	24	13.5	59.6219										43.368	36.9199	155.754	235.954	131.81	124.879	115.549	31.3918	40.662	47.3535	28.3927	109.009	178.753	136.656	157.746	90.2426	95.7211	61.7696				LLHC	LDHC		LDHH_SM	LDHH_ST	short day	LL23_et_LL12				MAX
Cc01_g13760	GSCOCT00028354001~ Alpha-glucan phosphorylase, H isozyme~ At3g46970~ complete	AT3G29320	Encodes a plastidic alpha-glucan phosphorylase. In vitro, the enzyme has a preference for maltooligosaccharides, such as maltoheptaose. The mRNA is cell-to-cell mobile.	8.41192e-08	1.17862e-09	27	10.5	216.245	EE			Gbox				morning		187.412	219.857	775.831	864.515	392.206	497.167	366.173	188.693	187.479	201.37	176.293	820.419	944.789	427.504	438.258	225.044	148.736	180.599				LLHC	LDHC		LDHH_SM	LDHH_ST	short day	LL23_et_LL12				MAX
Cc00_g14180	GSCOCT00009212001~ Cytochrome P450 85A1~ CYP85A1~ complete	AT3G30180	Encodes a cytochrome p450 enzyme that catalyzes the last reaction in the production of brassinolide. It is capable of converting 6-deoxocastasterone into castasterone, a C-6 oxidation, as well as the further conversion of castasterone into brassinolide by a Baeyer-Villinger oxidation reaction at C-6, resulting in the formation of an unusual seven-membered lactone ring. The enzyme possesses high a…	9.351e-08	1.33833e-09	27	9	166.973										233.318	303.801	513.662	561.215	300.478	443.159	169.481	159.93	155.264	170.107	135.986	406.183	639.702	432.303	147.951	119.115	34.4662	114.573				LLHC	LDHC		LDHH_SM		short day	LL23_et_LL12				MAX
Cc01_g07750	GSCOCT00015449001~ DnaJ protein homolog ANJ1~ DNAJ1~ complete	AT3G44110	homologous to the co-chaperon DNAJ protein from E coli	0.000961627	0.000103656	27	4.5	390.337	EE									761.989	2482.19	1236.24	2610.64	1030.2	537.883	488.666	845.017	648.867	1107.72	1839.17	1022.67	4798.34	590.427	928.207	838.696	726.992	1120.62				LLHC	LDHC		LDHH_SM	LDHH_ST	short day	LL23_et_LL12				MAX
Cc01_g09790	GSCOCT00024046001~ Putative phytosulfokines 6~ PSK6~ complete	AT3G44735	Phytosulfokine 3 precursor, coding for a unique plant peptide growth factor.	0.0244312	0.00518719	27	15	243.126										525.868	321.281	422.677	1063.25	714.58	804.359	772.53	825.79	662.856	252.98	277.523	488.288	906.601	765.797	539.581	637.116	529.43	402.624				LLHC	LDHC			LDHH_ST	short day	LL23_et_LL12				MAX
Cc02_g04000	GSCOCT00020302001~ 40S ribosomal protein S20-1~ RPS20A~ complete	AT3G45030	Ribosomal protein S10p/S20e family protein;(source:Araport11)	0.00300959	0.000413533	27	13.5	145.192						SBX	TBX			287.43	249.207	469.545	708.833	501.307	493.71	384.013	428.077	288.596	321.192	442.909	711.976	848.629	845.881	792.661	757.457	838.204	322.41				LLHC	LDHC		LDHH_SM		short day	LL23_et_LL12				MAX
Cc10_g12100	GSCOCT00031897001~ Mitochondrial import inner membrane translocase subunit Tim9~ TIM9~ complete	AT3G46560	Encodes a small zinc finger-like protein that is a component of the mitochondrial protein import apparatus. Together with AtTIM10, AtTIM9 is non-redundantly essential for maintaining mitochondrial function of early embryo proper cells and endosperm free-nuclei.	0.000561401	5.41447e-05	27	10.5	229.827					PBX					372.289	354.31	776.042	1156.04	535.229	606.543	452.186	465.452	412.143	305.575	332.538	729.405	884.642	583.474	722.345	517.478	317.721	464.166				LLHC	LDHC		LDHH_SM	LDHH_ST	short day	LL23_et_LL12				MAX
Cc02_g04090	GSCOCT00020312001~ Pentatricopeptide repeat-containing protein At4g25270, chloroplastic~ PCMP-E53~ complete	AT3G46790	Encodes a member of a PCMP (plant combinatorial and modular protein) family (PCMP-H subfamily) with 9 pentatricopeptide (PPR) repeats. The protein is involved the intergenic processing of chloroplast RNA between rps7 and ndhB, which is essential for ndhB translation.	0.00190315	0.000235491	27	10.5	13.5887		CBS1								6.50132	13.8409	47.1904	56.1676	27.6097	14.198	18.6725	21.7572	9.34503	7.3001	24.4584	39.5965	47.1825	27.8252	34.4688	17.9658	12.9104	12.4936				LLHC	LDHC		LDHH_SM	LDHH_ST	short day	LL23_et_LL12				MAX
Cc01_g13440	GSCOCT00028311001~ Pentatricopeptide repeat-containing protein At3g46790, chloroplastic~ CRR2~ complete	AT3G46790	Encodes a member of a PCMP (plant combinatorial and modular protein) family (PCMP-H subfamily) with 9 pentatricopeptide (PPR) repeats. The protein is involved the intergenic processing of chloroplast RNA between rps7 and ndhB, which is essential for ndhB translation.	0.000147425	1.05878e-05	27	10.5	65.3777						SBX				66.7511	97.9535	226.094	307.165	103.037	147.175	118.082	93.0294	62.0288	68.1672	54.3673	137.042	195.95	193.133	185.595	98.2672	38.4282	105.298				LLHC	LDHC		LDHH_SM	LDHH_ST	short day	LL23_et_LL12				MAX
Cc04_g16580	GSCOCT00035763001~ Pentatricopeptide repeat-containing protein At3g47530~ PCMP-H76~ complete	AT3G47530	Pentatricopeptide repeat (PPR) superfamily protein;(source:Araport11)	0.000292526	2.4353e-05	24	13.5	22.1985					PBX			morning		21.4034	15.1907	57.8915	76.9107	60.6819	38.1794	28.7087	10.6295	24.1238	14.0429	9.77775	40.1074	87.0003	48.8191	41.6775	24.3491	29.7512	19.9933				LLHC	LDHC		LDHH_SM	LDHH_ST	short day	LL23_et_LL12				MAX
Cc04_g17180	GSCOCT00035854001~ Vacuolar protein sorting-associated protein 29~ VPS29~ complete	AT3G47810	Homolog of yeast retromer subunit VPS29. Part of a retromer-like protein complex involved in endosome to lysosome protein transport.	0.00300959	0.000413533	27	15	310.211										598.934	467.442	830.956	1316.71	1207.05	981.686	966.222	1112.71	738.223	546.521	746.014	778.181	1357.17	1275.02	1102.71	1275.23	1087.79	782.962				LLHC	LDHC		LDHH_SM	LDHH_ST	short day	LL23_et_LL12				MAX
Cc04_g13080	GSCOCT00011375001~ unknown protein; FUNCTIONS IN: molecular_function unknown; INVOLVED IN: biological_process unknown; EXPRESSED IN: 25 plant structures; EXPRESSED DURING: 15 growth stages; BEST Arabidopsis thaliana protein match is: unknown protein (TAIR:AT3G47833.1); Has 35333 Blast hits to 34131 proteins in 2444 species: Archae - 798; Bacteria - 22429; Metazoa - 974; Fungi - 991; Plants - 531;…	AT3G47833	predicted to encode subunit 7 of mitochondrial complex II and to participate in the respiratory chain	0.00408399	0.000596266	27	13.5	165.189						SBX				424.449	391.24	1017.99	1321.4	744.445	706.019	627.997	696.163	498.513	414.994	455.705	713.394	902.933	679.122	760.899	781.318	611.867	501.644				LLHC	LDHC		LDHH_SM	LDHH_ST	short day	LL23_et_LL12				MAX
Cc05_g00680	GSCOCT00017114001~ Protein transport protein Sec61 subunit gamma-1~ SEC61G1~ complete	AT3G48570	secE/sec61-gamma protein transport protein;(source:Araport11)	0.0232196	0.00487005	27	13.5	301.048		CBS1				SBX				514.127	616.081	899.742	3352.54	2641.21	1030.56	696.971	913.62	676.348	513.949	1573.5	1626.72	1786.53	1369.95	1227.83	1510.88	1576.66	762.461				LLHC	LDHC		LDHH_SM	LDHH_ST	short day	LL23_et_LL12				MAX
Cc07_g00880	GSCOCT00019170001~ Protein transport protein Sec61 subunit gamma-1~ SEC61G1~ complete	AT3G48570	secE/sec61-gamma protein transport protein;(source:Araport11)	0.0038411	0.00055453	27	13.5	296.899										564.738	582.527	997.021	1602.66	986.755	1010.09	1008.63	932.188	793.662	668.66	962.94	1317.54	1677.9	1370.12	1212.25	1634.14	1100.14	697.617				LLHC	LDHC		LDHH_SM	LDHH_ST	short day	LL23_et_LL12				MAX
Cc08_g00270	GSCOCT00005585001~ 40S ribosomal protein S11~ RPS11~ complete	AT3G48930	Nucleic acid-binding, OB-fold-like protein;(source:Araport11)	0.000127094	8.84912e-06	27	10.5	2376.07										1991.2	2565.93	7570	10503.8	6965.94	4276.39	3663.62	3355.25	3590.3	2301.08	4521.18	8232.05	10348.2	6204.7	5615.88	6205.83	5055.71	3034.05				LLHC	LDHC		LDHH_SM	LDHH_ST	short day	LL23_et_LL12				MAX
Cc07_g07050	GSCOCT00040039001~ 60S ribosomal protein L26-1~ RPL26A~ complete	AT3G49910	Translation protein SH3-like family protein;(source:Araport11)	0.00612969	0.000982405	27	9	402.027							TBX			620.647	844.49	1741.4	1950.28	1640.69	905.541	671.005	834.554	886.033	739.257	1703.02	2038.88	2137.63	1068.56	1008.36	1312.98	1557.97	830.874				LLHC	LDHC			LDHH_ST	short day	LL23_et_LL12				MAX
Cc07_g05830	GSCOCT00039865001~ NAD(P)-binding Rossmann-fold superfamily protein~ unknown_gene~ complete	AT3G50560	NAD(P)-binding Rossmann-fold superfamily protein;(source:Araport11)	1.43958e-08	1.42925e-10	27	10.5	71.2942										29.6964	70.206	131.502	200.157	150.247	155.689	92.7015	40.875	36.9785	21.4133	106.927	230.017	233.891	131.917	82.7171	78.8331	58.7441	25.8856				LLHC	LDHC		LDHH_SM	LDHH_ST	short day	LL23_et_LL12				MAX
Cc07_g11140	GSCOCT00037034001~ Putative Pentatricopeptide repeat-containing protein At3g51320~ At3g51320~ complete	AT3G51320	Pentatricopeptide repeat (PPR) superfamily protein;(source:Araport11)	1.70191e-06	4.76187e-08	27	12	48.9194						SBX	TBX	morning		43.5917	44.4681	165.268	218.958	96.1908	94.6886	83.4968	51.2602	45.3547	43.3851	41.3279	116.294	157.841	119.434	118.451	67.2091	55.8819	51.8766					LDHC		LDHH_SM	LDHH_ST	short day	LL23_et_LL12				MAX
Cc03_g01970	GSCOCT00025830001~ 40S ribosomal protein S21-2~ RPS21C~ complete	AT3G53890	Cytosolic ribosomal protein. Mutants enhance the varigation effect of var2 mutations suggesting a link between cytosolic translation and chloroplast development.	0.000427369	3.88116e-05	27	12	809.207							TBX			1271.12	1183.14	3088.81	4063.96	2861.74	1930.8	1756.04	2734.35	1649.47	1211.79	2052.81	3381.51	3979.54	3256.19	2602.8	2610.37	2899.52	1481.99				LLHC			LDHH_SM	LDHH_ST	short day	LL23_et_LL12				MAX
Cc02_g08570	GSCOCT00029776001~ Chalcone--flavonone isomerase~ CHI~ complete	AT3G55120	Catalyzes the conversion of chalcones into flavanones. Required for the accumulation of purple anthocyanins in leaves and stems. Co-expressed with CHS.	0.00817491	0.00139065	27	10.5	578.742								morning		742.255	975.705	1712.94	2232.23	2219.44	1466.36	1536.4	1223.68	730.103	472.124	1019.89	2587.56	2950.05	1695.36	1038.44	911.416	735.799	626.144				LLHC	LDHC		LDHH_SM	LDHH_ST	short day	LL23_et_LL12				MAX
Cc02_g04510	GSCOCT00020368001~ Putative Quinone oxidoreductase~ qor~ complete	AT3G56460	GroES-like zinc-binding alcohol dehydrogenase family protein;(source:Araport11)	0.0128834	0.00238764	27	10.5	123.284										344.408	424.904	568.524	781.148	688.768	557.909	593.815	381.281	390.148	374.724	704.219	659.556	725.924	608.69	599.232	485.58	514.339	453.049				LLHC	LDHC		LDHH_SM	LDHH_ST	short day	LL23_et_LL12				MAX
Cc09_g07010	GSCOCT00036330001~ Putative Pentatricopeptide repeat-containing protein At4g21300~ PCMP-E36~ complete	AT3G57430	Encodes a chloroplast RNA editing factor.	5.62244e-05	3.21151e-06	24	13.5	14.9958										6.11144	6.80728	39.1069	57.0689	41.0435	16.474	18.2625	4.15736	9.96006	6.85402	8.06274	16.9193	36.7043	30.891	29.2178	14.8306	23.3737	14.2291				LLHC	LDHC		LDHH_SM	LDHH_ST	short day	LL23_et_LL12				MAX
Cc05_g09330	GSCOCT00002645001~ haloacid dehalogenase (HAD) superfamily protein~ GEP4~ complete	AT3G58830	Encodes a phosphatidylglycerophosphate (PGP) phosphatase that localizes to chloroplasts in above ground plant parts and mitochondria in root tips and root hairs and is involved in the synthesis of plastidial Phosphatidylglycerol (PG). This enzyme is responsible for the second step of PG synthesis. Mutants show reduced root growth.	6.74447e-07	1.52183e-08	27	12	90.1561		CBS1				SBX				45.7227	80.5757	218.638	439.063	202.171	123.938	151.616	132.331	68.2132	62.6695	98.644	215.159	272.213	267.822	264.326	141.663	154.455	105.253				LLHC	LDHC			LDHH_ST	short day	LL23_et_LL12				MAX
Cc05_g00360	GSCOCT00017067001~ Pentatricopeptide repeat-containing protein At3g59040~ At3g59040~ complete	AT3G59040	Involved in chloroplast biogenesis and function.	0.0407113	0.00959911	27	15	157.785										422.15	318.636	810.73	955.076	446.639	760.842	784.71	718.862	478.448	520.938	260.476	574.096	980.654	852.507	974.599	551.285	493.949	719.318				LLHC	LDHC		LDHH_SM	LDHH_ST	short day	LL23_et_LL12				MAX
Cc09_g03490	GSCOCT00017542001~ Ubiquitin carboxyl-terminal hydrolase family protein~ unknown_gene~ complete	AT4G01037	Ubiquitin carboxyl-terminal hydrolase family protein;(source:Araport11)	5.45004e-08	7.0506e-10	24	13.5	104.751										32.2664	26.637	160.734	329.994	196.166	108.052	118.63	49.7784	40.2258	34.9716	23.3245	94.7223	340.548	231.057	203	122.792	89.3019	39.9515														MAX
Cc01_g19830	GSCOCT00016006001~ Elongation factor Tu, mitochondrial~ TUFA~ complete	AT4G02930	GTP binding Elongation factor Tu family protein;(source:Araport11)	4.22701e-07	8.44784e-09	27	13.5	259.546						SBX	TBX			92.0907	54.5664	455.403	700.856	588.13	313.924	391.822	294.906	144.868	138.99	113.853	345.547	715.139	619.591	649.823	420.653	310.153	171.024				LLHC	LDHC		LDHH_SM	LDHH_ST	short day	LL23_et_LL12				MAX
Cc06_g10660	GSCOCT00041751001~ Derlin-1~ DER1~ complete	AT4G04860	DERLIN-2.2;(source:Araport11)	1.08078e-06	2.70812e-08	27	10.5	90.7116				Gbox						130.671	107.249	170.267	537.439	411.206	198.717	157.991	101.443	121.143	100.056	139.314	207.541	359.521	281.153	171.134	128.685	99.0469	125.434				LLHC	LDHC		LDHH_SM	LDHH_ST	short day	LL23_et_LL12				MAX
Cc10_g11000	GSCOCT00016661001~ unknown protein; Has 33 Blast hits to 33 proteins in 12 species: Archae - 0; Bacteria - 0; Metazoa - 0; Fungi - 0; Plants - 33; Viruses - 0; Other Eukaryotes - 0 (source: NCBI BLink).~ unknown_gene~ complete	AT4G08240	histone-lysine N-methyltransferase;(source:Araport11)	0.00172291	0.000209782	27	13.5	97.1519				Gbox						204.369	234.191	377.254	617.929	415.803	481.153	307.967	286.392	293.816	252.347	326.915	369.948	517.046	467.374	497.407	433.87	461.601	300.706				LLHC	LDHC		LDHH_SM	LDHH_ST	short day	LL23_et_LL12				MAX
Cc05_g09920	GSCOCT00021523001~ Elongation factor Ts, mitochondrial~ EFTS~ complete	AT4G11120	translation elongation factor Ts (EF-Ts);(source:Araport11)	1.69555e-05	7.46955e-07	27	12	62.338										22.6882	11.5953	157.239	195.638	104.861	63.8733	47.8218	34.2004	21.9621	24.744	23.0911	120.005	160.87	108.855	116.119	46.6271	32.1	37.6177				LLHC	LDHC		LDHH_SM	LDHH_ST	short day	LL23_et_LL12				MAX
Cc03_g07620	GSCOCT00026617001~ Putative plastid transcriptionally active 5~ unknown_gene~ complete	AT4G13670	plastid transcriptionally active 5;(source:Araport11)	1.32374e-05	5.51866e-07	24	13.5	156.562										165.95	209.883	464.479	736.799	365.359	454.26	340.756	284.611	237.953	203.955	196.31	411.074	502.773	444.259	438.876	366.042	250.811	209.595				LLHC	LDHC		LDHH_SM	LDHH_ST	short day	LL23_et_LL12				MAX
Cc07_g13230	GSCOCT00036769001~ ATP-dependent RNA helicase, mitochondrial, putative~ SUPV3L1~ complete	AT4G14790	encodes a nuclear-encoded DExH box RNA helicase, which is localized to mitochondria and whose in vitro ATPase activity is stimulated with mitochondrial RNA.	0.0188514	0.0037732	27	10.5	47.2428										78.2615	55.7805	168.211	189.234	120.255	102.585	110.514	100.76	80.2404	62.2176	41.195	115.929	154.626	145.421	141.886	46.5104	72.7753	59.5339				LLHC	LDHC		LDHH_SM	LDHH_ST	short day	LL23_et_LL12				MAX
Cc05_g14690	GSCOCT00038790001~ unknown protein; FUNCTIONS IN: molecular_function unknown; INVOLVED IN: photorespiration; LOCATED IN: mitochondrion, mitochondrial membrane, mitochondrial respiratory chain complex I, respiratory chain complex I, membrane; EXPRESSED IN: 25 plant structures; EXPRESSED DURING: 15 growth stages; Has 30201 Blast hits to 17322 proteins in 780 species: Archae - 12; Bacteria - 1396; M…	AT4G16450	NADH-ubiquinone oxidoreductase;(source:Araport11)	0.00125194	0.000142267	27	12	434.53					PBX				LBS	627.758	758.553	1301.15	2236.07	1364.48	942.115	947.28	1032.74	873.095	630.311	857.21	1657.55	1696.4	1404.12	1301.6	1512.1	868.973	737.095				LLHC	LDHC		LDHH_SM	LDHH_ST	short day	LL23_et_LL12				MAX
Cc10_g12750	GSCOCT00031994001~ 60S ribosomal protein L15-1~ RPL15~ complete	AT4G16720	Ribosomal protein L23/L15e family protein;(source:Araport11)	0.0115016	0.00208953	27	13.5	444.935						SBX	TBX			731.847	929.141	1973.78	2551.62	2347.42	1491.19	1290.21	1496.51	1305.4	954.009	1976.94	2833.15	3046.47	2016.12	2016.66	2829.63	1644.53	1003.45				LLHC	LDHC		LDHH_SM	LDHH_ST	short day	LL23_et_LL12				MAX
Cc08_g12240	GSCOCT00030508001~ Oxidoreductase family protein~ iolG~ complete	AT4G17370	Oxidoreductase family protein;(source:Araport11)	2.86881e-07	5.2279e-09	27	10.5	74.8986	EE							morning		124.668	147.057	298.357	437.186	221.963	225.456	178.461	129.833	131.865	151.91	185.027	239.397	319.399	247.723	163.081	163.074	135.385	117.832				LLHC	LDHC		LDHH_SM	LDHH_ST	short day	LL23_et_LL12				MAX
Cc00_g17890	GSCOCT00012819001~ 60S ribosomal protein L32-1~ RPL32A~ complete	AT4G18100	Ribosomal protein L32e;(source:Araport11)	0.00220686	0.000284548	24	12	450.036										387.411	378.749	1186.6	1718.63	1116.44	754.404	583.31	516.272	740.774	359.256	636.199	1600.66	2071.36	1136.73	1064.46	1397.55	1005.01	490.142				LLHC	LDHC		LDHH_SM	LDHH_ST	short day	LL23_et_LL12				MAX
Cc01_g16340	GSCOCT00016454001~ 60S ribosomal protein L32-1~ RPL32A~ complete	AT4G18100	Ribosomal protein L32e;(source:Araport11)	2.77655e-05	1.35325e-06	27	12	593.792				Gbox			TBX			751.552	875.872	2419.19	2768.3	1591.36	1452.15	1257.96	1233.55	996.589	713.569	1077.66	2243.73	2447.05	1658.97	1781.56	1459.09	1180.5	881.879				LLHC	LDHC		LDHH_SM	LDHH_ST	short day	LL23_et_LL12				MAX
Cc09_g09770	GSCOCT00011981001~ 60S ribosomal protein L32-1~ RPL32A~ complete	AT4G18100	Ribosomal protein L32e;(source:Araport11)	0.000842702	8.83014e-05	27	13.5	524.586						SBX	TBX			412.651	440.74	1349.89	2188.34	1658.85	879.114	1055.5	798.751	837.889	448.865	1418.03	2454.16	2567.04	2126.05	1902.74	1963.38	1556.42	670.216				LLHC	LDHC		LDHH_SM	LDHH_ST	short day	LL23_et_LL12				MAX
Cc06_g23650	GSCOCT00040542001~ Putative Pentatricopeptide repeat-containing protein At4g31070, mitochondrial~ PCMP-E7~ complete	AT4G18750	Encodes a pentatricopeptide (PPR) protein involved in leaf and root development. dot4 mutants have an aberrant midgap venation pattern in juvenile leaves and cotyledons.	0.000115442	7.73519e-06	27	12	24.2089										8.98387	11.8773	57.3899	82.4548	28.0427	31.1493	36.4662	23.7433	6.4363	8.46087	4.26823	38.6873	61.4518	38.2476	50.4994	21.953	2.84015	6.73342				LLHC	LDHC		LDHH_SM	LDHH_ST	short day	LL23_et_LL12				MAX
Cc06_g13240	GSCOCT00041424001~ Pseudouridine-5'-monophosphatase~ HDHD1~ complete	AT4G21470	Bifunctional enzyme that catalyzes hydrolysis of FMN to riboflavin, and phosphorylation of riboflavin to FMN. The mRNA is cell-to-cell mobile.	0.000322654	2.76656e-05	24	12	196.006						SBX				410.484	530.641	863.676	1139.48	775.762	624.932	489.741	610.656	562.233	402.893	535.581	723.426	917.279	763.339	777.793	586.222	680.026	502.178				LLHC	LDHC		LDHH_SM	LDHH_ST	short day	LL23_et_LL12				MAX
Cc09_g01960	GSCOCT00017741001~ RNA pseudourine synthase 6, chloroplastic~ At4g21770~ complete	AT4G21770	Pseudouridine synthase family protein;(source:Araport11)	1.69555e-05	7.46955e-07	27	12	72.354				Gbox		SBX				87.878	76.1239	194.952	299.878	161.722	167.784	161.329	129.812	105.152	79.551	61.3967	194.124	307.28	191.634	217.582	144.032	93.8089	92.7693														MAX
Cc10_g01340	GSCOCT00024605001~ unknown protein; Has 30201 Blast hits to 17322 proteins in 780 species: Archae - 12; Bacteria - 1396; Metazoa - 17338; Fungi - 3422; Plants - 5037; Viruses - 0; Other Eukaryotes - 2996 (source: NCBI BLink).~ unknown_gene~ complete	AT4G22000	tyrosine sulfotransferase-like protein;(source:Araport11)	2.60891e-07	4.63093e-09	27	12	267.708								morning		181.404	244.102	667.399	1284.22	681.391	549.854	397.846	298.142	308.597	271.749	304.224	537.769	818.511	711.223	760.786	458.264	431.331	218.294				LLHC	LDHC		LDHH_SM	LDHH_ST	short day	LL23_et_LL12				MAX
Cc06_g22110	GSCOCT00017148001~ Putative uncharacterized protein~ RPP3A~ complete	AT4G25890	60S acidic ribosomal protein family;(source:Araport11)	4.13035e-05	2.19592e-06	27	13.5	1402.63						SBX				1183.46	1243.84	3962.33	6910.93	5185.57	3344.99	2462.11	2529.62	2019.62	1231.23	2647.65	5103.16	9545.63	4573.41	4710.67	5024.06	4615.42	1606.06				LLHC	LDHC		LDHH_SM	LDHH_ST	short day	LL23_et_LL12				MAX
Cc05_g14430	GSCOCT00038820001~ ATPase, V0 complex, subunit E~ unknown_gene~ complete	AT4G26710	ATPase, V0 complex, subunit E;(source:Araport11)	0.000785774	8.14582e-05	27	13.5	733.588				Gbox		SBX				1291.79	1419.97	2067.78	3575.02	3025.84	2677.26	2537.37	1560.76	1967.45	1571.87	1927.42	3372.97	3789	3003.12	3292.31	3545.09	3058.14	1600.8				LLHC	LDHC		LDHH_SM	LDHH_ST	short day	LL23_et_LL12				MAX
Cc05_g14280	GSCOCT00038837001~ Co-chaperone GrpE family protein~ grpE~ complete	AT4G26780	unknown function	5.53344e-06	1.95729e-07	27	10.5	94.1615										86.243	136.092	292.053	367.511	208.252	108.019	105.136	85.9001	104.65	81.1634	171.971	336.915	406.51	206.721	237.433	205.049	139.939	121.237				LLHC	LDHC		LDHH_SM	LDHH_ST	short day	LL23_et_LL12				MAX
Cc05_g12620	GSCOCT00021165001~ Putative uncharacterized protein~ unknown_gene~ complete	AT4G27390	transmembrane protein;(source:Araport11)	6.04688e-06	2.17529e-07	27	10.5	649.201										487.854	921.743	2525.27	2618.13	1232.13	1061.41	1095.8	793.872	708.24	790.982	1204.86	2478.54	2859.23	1490.84	1912.59	1264.87	1037.6	1114.16				LLHC	LDHC		LDHH_SM	LDHH_ST	short day	LL23_et_LL12				MAX
Cc06_g11300	GSCOCT00041674001~ Uncharacterized protein At4g29660~ EMB2752~ complete	AT4G29660	embryo defective 2752;(source:Araport11)	4.80096e-05	2.65768e-06	24	13.5	124.793				Gbox						125.46	94.2821	232.007	552.236	332.484	271.808	206.593	121.309	159.811	119.252	124.772	139.985	407.968	338.7	286.605	240.429	308.139	137.379				LLHC	LDHC		LDHH_SM	LDHH_ST	short day	LL23_et_LL12				MAX
Cc10_g01800	GSCOCT00024668001~ Probable diphthine synthase~ At4g31790~ complete	AT4G31790	Tetrapyrrole (Corrin/Porphyrin) Methylase;(source:Araport11)	1.40971e-06	3.80495e-08	27	10.5	64.4249						SBX				42.851	20.8322	128.055	218.382	89.5274	89.6564	69.1916	76.8559	30.3679	34.9973	36.7889	137.106	182.71	168.746	143.303	46.2567	31.1478	45.9136				LLHC	LDHC		LDHH_SM	LDHH_ST	short day	LL23_et_LL12				MAX
Cc05_g07730	GSCOCT00016772001~ Pentatricopeptide repeat-containing protein At5g66631~ At5g66631~ complete	AT4G31850	encodes a protein containing 27 pentatrico-peptide repeat (PPR) motifs. Functions in the stabilization of petL operon RNA and also in the translation of petL.	0.0332927	0.00752939	27	10.5	15.7453				Gbox			TBX			13.0086	4.3465	42.5793	43.2547	20.6714	22.2483	22.8422	25.024	11.5096	5.36723	2.94039	24.4281	34.8634	32.6342	24.4913	11.5038	0.568031	7.21244				LLHC	LDHC		LDHH_SM		short day	LL23_et_LL12				MAX
Cc01_g13730	GSCOCT00028350001~ Putative maternal effect embryo arrest 59~ unknown_gene~ complete	AT4G37300	maternal effect embryo arrest 59;(source:Araport11)	3.57e-13	5.06469e-17	27	10.5	2243.26	EE			Gbox						134.256	779.929	9849.04	14279.1	3978.11	2446.11	1029.42	262.921	210.48	455.829	1297.06	8345.39	10677	3352.89	2058.84	494.168	357.569	325.987				LLHC	LDHC		LDHH_SM	LDHH_ST	short day	LL23_et_LL12				MAX
Cc01_g15920	GSCOCT00016503001~ Putative pentatricopeptide repeat-containing protein At5g59200, chloroplastic~ PCMP-E41~ complete	AT4G37380	Tetratricopeptide repeat (TPR)-like superfamily protein;(source:Araport11)	0.00202639	0.000254138	27	12	22.6668										18.7298	22.5944	53.5953	93.0196	52.4284	66.6057	38.2765	31.2473	23.6631	28.354	11.289	62.9881	80.7714	47.0585	51.6491	40.3322	9.50225	41.8172				LLHC	LDHC		LDHH_SM	LDHH_ST	short day	LL23_et_LL12				MAX
Cc07_g06920	GSCOCT00040022001~ Formamidase~ fmdA~ complete	AT4G37550	Indole-3-acetamide (IAM) hydrolase gene required for the auxin effects of IAM.	2.26738e-08	2.45575e-10	27	10.5	306.997										96.304	290.712	863.133	1003.13	505.951	581.349	349.498	146.557	180.56	302.48	223.149	858.364	994.198	627.946	595.916	293.672	343.73	168.919														MAX
Cc02_g17570	GSCOCT00014276001~ unknown protein; FUNCTIONS IN: molecular_function unknown; INVOLVED IN: biological_process unknown; LOCATED IN: chloroplast; EXPRESSED IN: 22 plant structures; EXPRESSED DURING: 13 growth stages; Has 30201 Blast hits to 17322 proteins in 780 species: Archae - 12; Bacteria - 1396; Metazoa - 17338; Fungi - 3422; Plants - 5037; Viruses - 0; Other Eukaryotes - 2996 (source: NCBI BL…	AT4G39300	envelope glycoprotein;(source:Araport11)	0.000398554	3.56809e-05	27	13.5	153.288						SBX	TBX			187.27	168.501	347.754	682.864	504.267	406.909	384.37	443.709	273.579	167.036	387.625	586.493	851.114	643.826	523.906	677.148	623.365	248.878					LDHC		LDHH_SM	LDHH_ST	short day	LL23_et_LL12				MAX
Cc07_g15080	GSCOCT00036520001~ Putative Tubulin-specific chaperone C~ TBCC~ complete	AT4G39920	Microtubule-folding cofactor, produces assembly-competent alpha-/beta-tubulin heterodimers.	0.000102268	6.74257e-06	27	9	30.9608										78.1615	77.4724	168.264	205.534	135.096	87.6571	81.2545	89.0207	94.582	70.4376	113.776	134.384	192.957	121.234	74.5038	90.0343	29.0704	66.1925				LLHC	LDHC		LDHH_SM	LDHH_ST	short day	LL23_et_LL12				MAX
Cc02_g35390	GSCOCT00042855001~ Trafficking protein particle complex subunit 4~ trappc4~ complete	AT5G02280	Part of multi-protein complex, acting as guanine nucleotide exchange factors (GEFs) and possibly as tethers, regulating intracellular trafficking.	0.00686788	0.00112994	27	13.5	75.6508										229.027	221.197	320.887	603.633	407.992	335.799	407.795	411.09	292.323	227.473	443.135	347.453	544.025	491.039	355.781	397.534	490.62	308.042				LLHC	LDHC		LDHH_SM	LDHH_ST	short day	LL23_et_LL12				MAX
Cc06_g06250	GSCOCT00031407001~ embryo defective 2735~ unknown_gene~ complete	AT5G06240	embryo defective 2735;(source:Araport11)	1.98381e-06	5.63587e-08	24	13.5	43.705										25.203	10.4492	80.7712	197.295	96.4033	63.5592	50.6157	20.191	33.6458	25.3199	10.3428	38.3659	103.789	93.8712	75.0458	41.1381	9.79117	25.0839				LLHC	LDHC		LDHH_SM	LDHH_ST	short day	LL23_et_LL12				MAX
Cc04_g16850	GSCOCT00035799001~ unknown protein; FUNCTIONS IN: molecular_function unknown; INVOLVED IN: biological_process unknown; LOCATED IN: chloroplast; EXPRESSED IN: 20 plant structures; EXPRESSED DURING: 9 growth stages; Has 30201 Blast hits to 17322 proteins in 780 species: Archae - 12; Bacteria - 1396; Metazoa - 17338; Fungi - 3422; Plants - 5037; Viruses - 0; Other Eukaryotes - 2996 (source: NCBI BLi…	AT5G07950	hypothetical protein;(source:Araport11)	0.00125194	0.000142267	24	13.5	24.3911								morning		84.947	105.432	130.122	166.665	102.177	87.3872	79.2959	119.801	66.5297	92.1477	50.1728	77.9193	156.123	133.592	115.289	94.9479	103.388	70.3551				LLHC	LDHC		LDHH_SM	LDHH_ST	short day	LL23_et_LL12				MAX
Cc06_g19360	GSCOCT00028997001~ unknown protein; FUNCTIONS IN: molecular_function unknown; INVOLVED IN: biological_process unknown; LOCATED IN: endomembrane system; Has 35333 Blast hits to 34131 proteins in 2444 species: Archae - 798; Bacteria - 22429; Metazoa - 974; Fungi - 991; Plants - 531; Viruses - 0; Other Eukaryotes - 9610 (source: NCBI BLink).~ unknown_gene~ complete	AT5G09225	transmembrane protein;(source:Araport11)	1.32374e-05	5.51866e-07	27	12	48.4743							TBX			75.3463	41.1085	128.168	194.304	165.82	100.834	102.597	126.919	76.4876	81.0478	18.6855	114.942	200.553	179.815	154.52	122.319	123.13	48.8782														MAX
Cc06_g11090	GSCOCT00041698001~ Putative unknown protein; Has 37 Blast hits to 37 proteins in 12 species: Archae - 0; Bacteria - 0; Metazoa - 0; Fungi - 3; Plants - 34; Viruses - 0; Other Eukaryotes - 0 (source: NCBI BLink).~ unknown_gene~ complete	AT5G11780	SNF2 domain protein;(source:Araport11)	0.00151716	0.000179775	27	10.5	65.1745						SBX	TBX			49.0296	61.7001	225.758	241.725	118.119	122.918	70.6856	79.4365	52.324	49.5469	41.358	141.413	165.402	115.024	154.046	46.7632	15.9608	78.7457					LDHC			LDHH_ST	short day	LL23_et_LL12				MAX
Cc06_g05130	GSCOCT00043046001~ Putative Pentatricopeptide repeat-containing protein At5g12100, mitochondrial~ At5g12100~ complete	AT5G12100	pentatricopeptide (PPR) repeat-containing protein;(source:Araport11)	0.00565282	0.000884354	27	10.5	18.438						SBX				11.3707	4.57328	35.3845	72.1996	32.9119	36.9533	29.6442	13.7631	12.9873	10.2103	3.79332	21.2769	47.4345	37.9601	32.1893	8.09748	0	12.136				LLHC	LDHC					LL23_et_LL12				MAX
Cc01_g06340	GSCOCT00030011001~ Putative uncharacterized protein~ unknown_gene~ complete	AT5G12240	octanoyltransferase;(source:Araport11)	0.0103099	0.0018265	24	10.5	98.6053		CBS1				SBX				300.977	331.81	526.142	613.283	346.551	292.615	279.635	402.756	327.494	216.248	216.509	407.681	417.747	329.895	397.276	357.57	231.256	330.098				LLHC	LDHC				short day	LL23_et_LL12				MAX
Cc11_g13230	GSCOCT00032209001~ 40S ribosomal protein S9-2~ RPS9C~ complete	AT5G15200	Ribosomal protein S4;(source:Araport11)	0.00340111	0.00047917	27	13.5	976.539							TBX			1568.33	1488.1	3878.41	5187.84	4291.09	2909.74	2610.97	3015.99	2390.4	1645.87	3567.06	4526.25	5873.01	4363.42	3901.82	4599.7	4471.06	2025.51					LDHC		LDHH_SM	LDHH_ST	short day	LL23_et_LL12				MAX
Cc09_g03590	GSCOCT00017527001~ Putative ROP-interactive CRIB motif-containing protein 4~ unknown_gene~ complete	AT5G16490	encodes a member of a novel protein family that contains contain a CRIB (for Cdc42/Rac-interactive binding) motif required for their specific interaction with GTP-bound Rop1 (plant-specific Rho GTPase). It interacts with Rop1 and is involved in pollen tube growth and function, and exocytosis in the pollen tube tip. Protein most similar to RIC2 (family subgroup V). Gene is expressed in all tissues…	1.56709e-05	6.75546e-07	27	10.5	198.214				Gbox						176.641	255.243	675.626	1014.8	533.802	355.685	260.575	309.089	199.957	182.141	184.596	680.435	1026.19	617.821	260.28	195.746	85.6385	138.351				LLHC				LDHH_ST	short day	LL23_et_LL12				MAX
Cc06_g12530	GSCOCT00041526001~ 20 kDa chaperonin, chloroplastic~ CPN21~ complete	AT5G20720	Encodes a chloroplast co-chaperonin with similarity to CPN21 from spinach, E.coli GroES.	0.000487368	4.58733e-05	27	15	2489.44										3131.8	2869.67	6094.49	11418.1	9805.65	6785.9	7648.19	6647.07	4988.23	4431.18	4698.17	5102.96	9830.77	7810.23	9300.13	6930.11	8335.71	5756.35				LLHC	LDHC		LDHH_SM	LDHH_ST	short day	LL23_et_LL12				MAX
Cc10_g01930	GSCOCT00024686001~ CONTAINS InterPro DOMAIN/s: Ribosomal protein L53, mitochondrial (InterPro:IPR019716); Has 50 Blast hits to 50 proteins in 19 species: Archae - 0; Bacteria - 0; Metazoa - 6; Fungi - 0; Plants - 42; Viruses - 0; Other Eukaryotes - 2 (source: NCBI BLink).~ unknown_gene~ complete	AT5G39600	39S ribosomal protein;(source:Araport11)	1.43822e-07	2.21294e-09	27	12	128.3						SBX		morning		83.2953	40.0978	265.025	502.984	208.235	226.345	152.845	164.679	92.6105	80.5104	85.1864	221.051	455.276	313.541	365.553	197.491	137.858	67.749				LLHC	LDHC		LDHH_SM	LDHH_ST	short day	LL23_et_LL12				MAX
Cc06_g18610	GSCOCT00040485001~ Putative Pentatricopeptide repeat-containing protein At5g66520~ PCMP-H61~ complete	AT5G40405	Tetratricopeptide repeat (TPR)-like superfamily protein;(source:Araport11)	6.8721e-05	4.06413e-06	27	9	16.8875	EE									8.04354	21.8385	72.322	72.8765	32.8775	25.6619	14.352	3.50094	10.3257	10.4749	16.8276	56.9142	73.5912	17.4822	31.7331	3.98055	20.2129	19.5726														MAX
Cc02_g27370	GSCOCT00025067001~ Thioredoxin-like protein Clot~ At5g42850~ complete	AT5G42850	Thioredoxin superfamily protein;(source:Araport11)	0.0209126	0.00428913	27	10.5	24.8582										56.3361	54.3096	109.415	168.043	69.8257	74.7748	70.469	58.3731	54.5232	60.1617	65.9605	90.0677	105.545	57.917	104.487	59.7807	28.8122	55.7856				LLHC	LDHC		LDHH_SM		short day	LL23_et_LL12				MAX
Cc10_g04110	GSCOCT00034975001~ Putative cold regulated gene 27~ unknown_gene~ complete	AT5G42900	cold regulated protein 27;(source:Araport11)	3.94146e-09	2.86288e-11	27	9	65.9471	EE									5.01838	6.4533	473.227	495.879	139.11	44.9347	15.6074	3.93855	3.96554	17.3941	14.081	747.366	907.636	69.6709	63.1457	10.7847	3.97621	8.63531				LLHC	LDHC	michael	LDHH_SM	LDHH_ST	short day	LL23_et_LL12				MAX
Cc02_g03480	GSCOCT00020233001~ Protein of unknown function (DUF565)~ unknown_gene~ complete	AT5G43050	Chloroplast localized YCF20-like gene involved in nonphotochemical quenching. Has overlapping functions with npq7 The mRNA is cell-to-cell mobile.	0.00142708	0.00016634	27	13.5	84.1426										240.317	208.431	307.474	576.025	377.972	384.428	305.188	308.904	255.329	194.091	262.798	274.162	467.434	403.159	311.832	414	419.884	258.829														MAX
Cc04_g11780	GSCOCT00037384001~ S-adenosyl-L-methionine-dependent methyltransferases superfamily protein~ unknown_gene~ complete	AT5G44590	S-adenosyl-L-methionine-dependent methyltransferases superfamily protein;(source:Araport11)	0.000457133	4.22024e-05	27	12	66.7631										75.5598	123.496	258.694	435.885	190.999	167.73	112.122	166.356	91.8492	71.457	117.442	217.255	248.213	231.183	178.148	152.125	103.494	138.134														MAX
Cc04_g09830	GSCOCT00042513001~ Mitochondrial import inner membrane translocase subunit Tim8~ TIM8~ complete	AT5G50810	Encodes a small zinc finger-like protein that is a component of the mitochondrial protein import apparatus.	3.21823e-06	1.02908e-07	27	13.5	521.53										244.894	220.81	1052.36	1896.14	884.325	709.394	877.038	610.744	380.75	230.381	281.191	1089.97	1704.53	1276.68	1362.81	779.655	533.57	293.674				LLHC	LDHC		LDHH_SM	LDHH_ST	short day	LL23_et_LL12				MAX
Cc01_g13660	GSCOCT00028341001~ unknown protein; BEST Arabidopsis thaliana protein match is: unknown protein (TAIR:AT5G58990.1); Has 30201 Blast hits to 17322 proteins in 780 species: Archae - 12; Bacteria - 1396; Metazoa - 17338; Fungi - 3422; Plants - 5037; Viruses - 0; Other Eukaryotes - 2996 (source: NCBI BLink).~ unknown_gene~ complete	AT5G52370	28S ribosomal S34 protein;(source:Araport11)	2.36042e-05	1.11188e-06	27	13.5	156.523										191.765	212.32	557.772	831.683	550.922	442.348	491.894	372.393	292.742	246.476	367.605	583.141	762.888	545.108	625.236	534.43	561.501	284.948				LLHC	LDHC		LDHH_SM		short day	LL23_et_LL12				MAX
Cc02_g02350	GSCOCT00020088001~ Heat shock protein 83~ HSP83A~ complete	AT5G52640	Encodes a cytosolic heat shock protein AtHSP90.1. AtHSP90.1 interacts with disease resistance signaling components SGT1b and RAR1 and is required for RPS2-mediated resistance. The mRNA is cell-to-cell mobile.	0.00361199	0.000515555	24	9	38.0233					PBX					50.7749	834.46	66.4212	1149.39	134.239	37.082	12.9689	37.152	39.4961	42.1033	169.07	23.3169	2390.05	29.9228	39.6927	28.0139	14.6507	33.0711				LLHC	LDHC		LDHH_SM	LDHH_ST	short day	LL23_et_LL12				MAX
Cc02_g02040	GSCOCT00020048001~ Predicted protein~ unknown_gene~ complete	AT5G52960	tRNA dimethylallyltransferase;(source:Araport11)	0.00773615	0.00129806	27	13.5	91.0866				Gbox						164.13	156.542	324.862	717.567	345.095	284.274	335.46	274.709	301.83	189.808	269.571	303.689	495.475	431.161	386.542	411.772	376.387	283.134				LLHC	LDHC		LDHH_SM	LDHH_ST	short day	LL23_et_LL12				MAX
Cc02_g01980	GSCOCT00020040001~ myosin heavy chain-related~ myoD~ complete	AT5G53310	myosin heavy chain-like protein;(source:Araport11)	0.00220686	0.000284548	24	15	179.535										400.549	354.201	541.746	912.056	706.07	600.262	520.441	438.872	496.411	435.522	359.383	600.104	784.203	733.27	724.497	707.474	460.769	505.693				LLHC	LDHC		LDHH_SM	LDHH_ST	short day	LL23_et_LL12				MAX
Cc04_g05700	GSCOCT00022335001~ Pentatricopeptide repeat-containing protein At5g61800~ PCMP-E8~ complete	AT5G56310	Pentatricopeptide repeat (PPR) superfamily protein;(source:Araport11)	3.98313e-05	2.09539e-06	27	10.5	17.7877		CBS1								7.63865	3.27699	45.0044	80.7802	29.1464	25.2701	11.1293	19.33	9.09797	6.02304	29.1515	24.1656	65.6405	39.7522	23.9448	8.61951	0	11.3848				LLHC	LDHC		LDHH_SM	LDHH_ST	short day	LL23_et_LL12				MAX
Cc01_g13820	GSCOCT00028364001~ unknown protein; Has 1807 Blast hits to 1807 proteins in 277 species: Archae - 0; Bacteria - 0; Metazoa - 736; Fungi - 347; Plants - 385; Viruses - 0; Other Eukaryotes - 339 (source: NCBI BLink).~ unknown_gene~ complete	AT5G58920	homeobox prospero protein;(source:Araport11)	5.53802e-07	1.20438e-08	27	12	159.801										56.413	25.0048	281.671	672.564	212.618	227.904	190.937	123.358	59.37	45.212	45.2531	197.711	408.968	310.442	340.88	168.687	144.45	64.0238				LLHC	LDHC		LDHH_SM	LDHH_ST	short day	LL23_et_LL12				MAX
Cc01_g13080	GSCOCT00028268001~ Putative scarecrow-like transcription factor 11 (SCL11)~ unknown_gene~ complete	AT5G59460	scarecrow-like transcription factor 11 (SCL11);(source:Araport11)	0.0472905	0.0114837	24	15	58.9541								morning		183.548	137.56	237.034	360.633	235.351	304.248	214.187	189.24	278.764	176.05	110.439	246.528	310.006	250.176	273.006	230.417	211.819	218.439				LLHC	LDHC		LDHH_SM	LDHH_ST	short day	LL23_et_LL12				MAX
Cc02_g04010	GSCOCT00020304001~ Chloride conductance regulatory protein ICln~ At5g62290~ complete	AT5G62290	nucleotide-sensitive chloride conductance regulator (ICln) family protein;(source:Araport11)	5.62244e-05	3.21151e-06	27	13.5	151.792				Gbox				morning		272.914	279.455	493.753	713.677	609.998	505.745	446.709	476.644	331.736	295.273	419.468	504.439	809.783	610.287	616.984	685.749	655.55	309.726				LLHC	LDHC		LDHH_SM	LDHH_ST	short day	LL23_et_LL12				MAX
Cc04_g10340	GSCOCT00042581001~ Putative Oxygen-independent coproporphyrinogen-III oxidase-like protein sll1917~ sll1917~ complete	AT5G63290	CPO3 (At5g63290) has not been characterized per se, but is a homolog of the CPDH/HEMN (see review by Layer et al, 2010). The homolog from cyanobacteria was recently characterized to be a CPDH (see Goto et al, 2010), but not yet from plants.	5.33942e-06	1.85883e-07	24	13.5	48.9533										7.51931	11.3509	73.5943	153.521	87.8504	78.3623	30.8819	20.4056	25.2364	17.4835	9.77334	59.0958	126.169	86.8102	98.7869	46.953	57.1757	25.8366				LLHC	LDHC		LDHH_SM	LDHH_ST	short day	LL23_et_LL12				MAX
Cc10_g05550	GSCOCT00034793001~ Putative Arginine N-methyltransferase 2~ rmt2~ complete	AT5G65860	ankyrin repeat family protein;(source:Araport11)	6.04688e-06	2.17529e-07	24	15	114.376				Gbox				morning		53.4078	54.5648	317.921	392.561	227.38	134.812	114.135	136.927	80.123	77.5518	52.8416	255.117	347.134	207.538	281.711	138.407	110.737	91.6923				LLHC	LDHC		LDHH_SM	LDHH_ST	short day	LL23_et_LL12				MAX
Cc01_g16920	GSCOCT00016386001~ Putative Uncharacterised protein family SERF~ unknown_gene~ complete	#N/A	#N/A	0.000236988	1.87924e-05	27	7.5	42.1662										10.83	213.507	58.2926	371.99	124.345	10.0071	10.7198	7.89193	11.5614	16.2141	108.866	44.9314	158.051	24.9125	11.8966	20.9212	14.8838	17.3903														MAX
Cc06_g00900	GSCOCT00023293001~ Putative uncharacterized protein~ RPS4~ complete	#N/A	#N/A	9.5326e-05	6.15377e-06	27	10.5	1252.46		CBS1								1775.84	1893.2	4639.79	4817.44	4572.27	2512.53	2292.84	2710.92	2108.44	1877.76	3071.33	5071.69	5864.97	3742.24	3084.6	3693.69	2985.09	1996.29														MAX
Cc10_g14850	GSCOCT00033639001~ Predicted protein~ unknown_gene~ complete	#N/A	#N/A	7.64266e-05	4.66765e-06	27	10.5	70.5788										75.5377	121.623	241.348	296.523	137.903	143.458	75.4486	74.4291	84.7728	65.7253	126.48	231.419	277.599	194.322	155.49	135.438	197.254	68.3771														MAX
Cc06_g23200	GSCOCT00040607001~ 40S ribosomal protein S5 (Fragment)~ RPS5~ complete	#N/A	#N/A	0.031586	0.00708095	24	12	293.338						SBX	TBX			952.35	1160.63	1969.95	2312.71	1623.26	1203.83	1042.52	1535.49	1274.86	1075.47	1588.47	1859.98	2341.96	1744.19	1456.76	1881.72	1718.95	1188.61														MAX
Cc07_g06930	GSCOCT00040023001~ Putative UPF0553 protein~ DDB_G0288723~ complete	#N/A	#N/A	0.0271008	0.00587978	27	12	30.11				Gbox						76.8192	42.2036	69.7215	127.514	107.12	92.8506	86.5839	124.651	70.2243	39.4491	37.8191	76.3209	160.258	83.5722	97.4212	104.089	40.8688	41.144														MAX
Cc02_g33250	GSCOCT00015348001~ Putative uncharacterized protein~ unknown_gene~ complete	#N/A	#N/A	0.00319617	0.000445213	27	13.5	68.9009			CBS2							41.5779	41.335	107.699	373.6	128.963	123.462	105.442	84.3127	82.156	49.3564	111.329	159.9	307.91	255.946	198.841	170.869	253.027	67.3398														MAX
Cc10_g10030	GSCOCT00031465001~ Putative Anthocyanidin 5,3-O-glucosyltransferase~ RhGT1~ complete	AT1G01420	UDP-glucosyl transferase 72B3;(source:Araport11)	0.000961627	0.000103656	27	10.5	77.2583										74.4602	54.3446	154.986	191.586	134.654	120.345	53.6972	102.533	37.259	28.5361	27.6546	270.2	196.221	181.459	86.1914	32.2721	27.8237	39.7522				LLHC	LDHC		LDHH_SM		short day	LL23_et_LL12				MAX
Cc06_g06040	GSCOCT00043175001~ Putative 1-aminocyclopropane-1-carboxylate oxidase homolog 1~ At1g06620~ complete	AT1G06620	encodes a protein whose sequence is similar to a 2-oxoglutarate-dependent dioxygenase The mRNA is cell-to-cell mobile.	0.0086635	0.0014894	27	9	83.0487									LBS	276.003	338.673	251.172	437.567	303.75	303.969	183.971	116.388	118.298	163.238	310.59	316.142	210.609	185.977	157.745	129.46	61.1429	143.417				LLHC	LDHC		LDHH_SM	LDHH_ST	short day	LL23_et_LL12				MAX
Cc01_g20950	GSCOCT00005041001~ U1 small nuclear ribonucleoprotein A~ U1A~ complete	AT1G06960	Similar to U2B'. Functions in cold stress induced alternative splicing.	2.4617e-06	7.41675e-08	27	9	106.431	EE									165.018	240.218	476.489	511.5	358.622	292.835	214.699	186.959	225.341	215.277	239.437	496.776	494.336	309.065	341.472	309.604	219.283	255.985				LLHC	LDHC		LDHH_SM	LDHH_ST	short day	LL23_et_LL12				MAX
Cc02_g07030	GSCOCT00039259001~ 60S ribosomal protein L35a-3~ RPL35AC~ complete	AT1G07070	Ribosomal protein L35Ae family protein;(source:Araport11)	1.02839e-05	4.06192e-07	27	10.5	402.463										403.808	547.241	1206.57	1228.34	1100.9	589.207	531.148	755.688	454.545	417.864	1010.95	1610.7	1508.24	1134.98	920.222	1071.04	529.832	377.466				LLHC	LDHC		LDHH_SM	LDHH_ST	short day	LL23_et_LL12				MAX
Cc02_g06380	GSCOCT00039167001~ Putative Ribosomal protein L35Ae~ RPL35AA~ complete	AT1G07070	Ribosomal protein L35Ae family protein;(source:Araport11)	0.000842702	8.83014e-05	24	12	49.3798						SBX				55.1574	94.2103	193.168	199.841	111.457	65.0878	105.573	49.3256	84.8397	50.5127	79.18	181.838	145.637	129.824	108.754	79.8572	75.1469	57.4834				LLHC	LDHC		LDHH_SM	LDHH_ST	short day	LL23_et_LL12				MAX
Cc02_g06370	GSCOCT00039165001~ 60S ribosomal protein L35a-3~ RPL35AC~ complete	AT1G07070	Ribosomal protein L35Ae family protein;(source:Araport11)	0.000183409	1.38186e-05	27	12	466.245										392.497	487.443	1264.26	1690.42	1513.95	606.456	721.133	607.237	554.746	451.249	1180.04	2264.34	1625.93	1154.63	1076.23	1344.48	897.132	486.571				LLHC	LDHC		LDHH_SM	LDHH_ST	short day	LL23_et_LL12				MAX
Cc03_g14830	GSCOCT00026726001~ Putative UDP-glycosyltransferase 71C4~ UGT71C2~ complete	AT1G07250	UDP-glucosyl transferase 71C4;(source:Araport11)	0.00915238	0.00159469	27	10.5	980.117										841.198	651.008	2579.09	3175.87	1665.7	1261.43	1308.54	2442.94	395.995	264.137	337.707	4177.53	2166.56	2245.92	1195.96	460.847	117.311	549.726					LDHC		LDHH_SM	LDHH_ST	short day	LL23_et_LL12				MAX
Cc02_g07010	GSCOCT00039257001~ Proliferating cell nuclear antigen large form~ PCNA~ complete	AT1G07370	Encodes putative proliferating cell nuclear antigen involved in cell cycle regulation. May be sumoylated.	0.00546655	0.000853098	27	6	3.95149						SBX				7.96435	3.86316	10.8743	22.32	15.1705	1.5738	1.50842	15.5749	2.36646	4.02297	21.1772	39.8793	2.39153	5.51939	0.751718	0.705908	0	3.72609				LLHC	LDHC		LDHH_SM	LDHH_ST	short day	LL23_et_LL12				MAX
Cc09_g01840	GSCOCT00017756001~ 15.4 kDa class V heat shock protein~ HSP15.4~ complete	AT1G07400	HSP20-like chaperones superfamily protein;(source:Araport11)	2.36042e-05	1.11188e-06	27	12	489.142										261.258	512.447	1185.15	2089.71	1004.96	700.287	891.309	489.807	319.185	108.163	814.491	1608.13	1250.38	1172.54	679.572	871.483	439.216	224.5														MAX
[truncated: 2,039 more rows]
[truncated: 12 more columns]
