# Supplementary material for: Photoperiod-dependent transcriptional modifications in key metabolic pathways in Coffea arabica
Source: Tree Physiol. 2020 Oct 20;41(2):302–16. doi: 10.1093/treephys/tpaa130 (PMC7874067; doi:10.1093/treephys/tpaa130)
Supplement: Table_S4_tpaa130 [file table_s4_tpaa130.xlsx]

## Sheet: Table S4 Cis-elements
Table S4 Promoter elements involved in the regulation of circadian gene
Abbreviation	Complete name	Sequence	Phase of the clock	source
CBS	CIRCADIAN CLOCK ASSOCIATED 1-binding site	AA(A/C)AATCT	morning	(Wang et al. 1997) (Andronis et al. 2008)
G-box	G-box	CACGTG	morning	(Andronis et al. 2008) (Filichkin et al. 2011)
ME	Morning element	CCACAC	morning	(Filichkin et al. 2011)
LBS	LUX binding site	AGATACG	morning	(Ezer et al. 2017)
EE	evening element	AAAATATCT	evening	(Harmer et al., 2000), (Filichkin et al. 2011)
PBX	protein box	ATGGGCC	midnight	(Filichkin et al. 2011)(Michael et al. 2008)
TBX	telobox	AAACCCT	midnight	(Filichkin et al. 2011)(Michael et al. 2008)
SBX	sucrose box	AAGCC	midnight	(Filichkin et al. 2011)(Michael et al. 2008)
Andronis, Christos, Simon Barak, Stephen M. Knowles, Shoji Sugano, and Elaine M. Tobin. 2008. “The Clock Protein CCA1 and the bZIP Transcription Factor HY5 Physically Interact to Regulate Gene Expression in Arabidopsis.” Molecular Plant 1 (1): 58–67. doi:10.1093/mp/ssm005.
Ezer, Daphne, Jae-Hoon Jung, Hui Lan, Surojit Biswas, Laura Gregoire, Mathew S. Box, Varodom Charoensawan, et al. 2017. « The Evening Complex coordinates environmental and endogenous signals in Arabidopsis ». Nature plants 3 (juin): 17087. https://doi.org/10.1038/nplants.2017.87.
Filichkin, Sergei A., Ghislain Breton, Henry D. Priest, Palitha Dharmawardhana, Pankaj Jaiswal, Samuel E. Fox, Todd P. Michael, Joanne Chory, Steve A. Kay, and Todd C. Mockler. 2011. “Global Profiling of Rice and Poplar Transcriptomes Highlights Key Conserved Circadian-Controlled Pathways and Cis-Regulatory Modules.” PLoS ONE 6 (6). doi:10.1371/journal.pone.0016907.
Harmer, S. L., J. B. Hogenesch, M. Straume, H. S. Chang, B. Han, T. Zhu, X. Wang, J. A. Kreps, and S. A. Kay. 2000. “Orchestrated Transcription of Key Pathways in Arabidopsis by the Circadian Clock.” Science (New York, N.Y.) 290 (5499): 2110–13.
Michael, Todd P., Todd C. Mockler, Ghislain Breton, Connor McEntee, Amanda Byer, Jonathan D. Trout, Samuel P. Hazen, et al. 2008. “Network Discovery Pipeline Elucidates Conserved Time-of-Day–Specific Cis-Regulatory Modules.” PLOS Genetics 4 (2): e14. doi:10.1371/journal.pgen.0040014.
Wang, Z Y, D Kenigsbuch, L Sun, E Harel, M S Ong, and E M Tobin. 1997. “A Myb-Related Transcription Factor Is Involved in the Phytochrome Regulation of an Arabidopsis Lhcb Gene.” The Plant Cell 9 (4): 491–507. doi:10.1105/tpc.9.4.491.
