# Supplementary material for: Photoperiod-dependent transcriptional modifications in key metabolic pathways in Coffea arabica
Source: Tree Physiol. 2020 Oct 20;41(2):302–16. doi: 10.1093/treephys/tpaa130 (PMC7874067; doi:10.1093/treephys/tpaa130)
Supplement: Table_S5_tpaa130 [file table_s5_tpaa130.xlsx]

## Sheet: TableS5 Gene Regulatory Network
Table S5 Gene regulatory network
A/ Parameter used to run TDCor
Parameter	value
time_step	1
N	6000
ks_int	[0.5,6]
kd_int	[0.5,6]
noise	0.1
delta_int	c(0.5,6)
delay	1
n0	1000
n1	10
thr_cor	[0.7,0.9]
B/ List of interactions determined by TDCor for each metabolic pathway and for each gene circadian analysed(retained interactions are highlighted)
Type of interaction = If the type of interaction is "1" it means that the regulator regulates positively the target gene.
	If the type of interaction is"-1" it means that the regulator regulates negatively the target gene interactions.
Bootstrap = TDCor algorithm contains two bootstrap loops. This produces multiple network topologies which are merged. Here, the bootstrap value is the number of times that the edge has been predicted in these infered network topologies.
Index of directness = Index which indicates if the predicted edge correspond to direct or indirect interactions.
Estimated time shift = Estimated delay between the target and the regulator profiles
		12h/12h photoperiod						8h/16h photoperiod
Metabolic network	Circadian gene evaluated	Regulator name	Type of interaction	Target name	Bootstrap	Index of directness	Estimated time shift	Regulator name	Type of interaction	Target name	Bootstrap	Index of directness	Estimated time shift
Chlorophyll biosynthesis and degradation	CaELF4	CaHEME	1	CaELF4	100	0.724	2	CaHEME	1	CaHEME	15.6	0	0
		CaGUN5/CaCRD	-1	CaPPH	46.7	0.931	1	CaHEME	1	CaELF4	100	0.632	1.5
		CaGUN5/CaCRD	-1	CaELF4	47.7	1.073	2.5	CaGUN5/CaCRD	-1	CaGUN5/CaCRD	33.2	0	0
		CaPOR1A/CaPOR1B	-1	CaHEME	11.1	1.608	1	CaGUN5/CaCRD	-1	CaPPH	41.3	0.875	0.8
		CaPOR1A/CaPOR1B	1	CaGUN5/CaCRD	37.5	1.442	3.5	CaPOR1A/CaPOR1B	-1	CaPOR1A/CaPOR1B	4.6	0	0
		CaCAO	-1	CaHEME	0.6	1.55	0.7	CaCAO	-1	CaHEME	17.4	2.221	3
		CaCAO	1	CaGUN5/CaCRD	51.3	1.399	3.5	CaRCCR	-1	CaPOR1A/CaPOR1B	36	0.961	1.5
		CaELF4	1	CaPOR1A/CaPOR1B	48.4	1.667	3.5	CaRCCR	-1	CaCAO	100	0.798	3
		CaELF4	1	CaCAO	67.9	1.824	4.5	CaELF4	-1	CaGUN5/CaCRD	41.3	0.919	0.7
		CaELF4	1	CaPPH	100	1.009	2.5	CaELF4	-1	CaRCCR	100	0.836	3
		CaELF4	-1	CaELF4	11.2	0	0
light phase of photosynthesis	CaGI	CaCRY1	1	CaLHCB5/CaLHCB4	100	0.773	2	CaCRY1	-1	CaCRY1	71.4	0	0
		CaCRY1	1	CaGI	100	0.656	1.5	CaCRY1	1	CaLHCB5/CaLHCB4	86.3	0.981	1.5
		CaPsbR	1	CaCRY1	23.9	1.065	0.2	CaCRY1	1	CaLHCA4	21.6	0.922	1.5
		CaPsbR	1	CaLHCB5/CaLHCB4	26.6	1.45	2.2	CaCRY1	1	CaGI	100	0.562	1.5
		CaPsbR	1	CaGI	49.6	1.391	1.8	CaPsbR	1	CaCRY1	8.5	1.048	4.2
		CaPHOT2	1	CaCRY1	13.5	1.108	0.8	CaPsbR	1	CaPHOT2	91.5	0.806	1
		CaPHOT2	1	CaPsbR	100	0.552	1.5	CaPHOT2	1	CaCRY1	100	1.061	3.8
		CaPHOT2	1	CaLHCB5/CaLHCB4	4.6	1.721	2.8	CaLHCA4	1	CaLHCB5/CaLHCB4	35.3	0.581	0.2
		CaPHOT2	1	CaGI	15	1.653	2.8	CaGI	1	CaLHCA4	68.2	0.745	0.5
		CaLHCB5/CaLHCB4	1	CaLHCA4	95.2	0.86	2
		CaGI	1	CaLHCA4	100	0.922	2
second phase of photosynthesis	CaELF4	CaPGK	1	CaFBPase	100	0.571	0.5	CaPGK	1	CaFBPase	49.1	0.942	1
		CaPGK	1	CaSBPASE	92.9	0.793	0.5	CaPGK	1	CaSBPASE	100	0.654	1.5
		CaPGK	1	CaUGPA	100	0.5	1	CaPGK	1	CaGMP/CaPGMP	25.8	0.959	2
		CaPGK	1	CaELF4	79.4	0.57	0.5	CaPGK	1	CaUGPA	100	0.757	2
		CaGAPB	-1	CaPGK	39.7	0.819	0.2	CaPGK	1	CaELF4	100	0.839	1
		CaGAPB	-1	CaFBPase	59.2	0.912	0.2	CaGAPB	-1	CaPGK	10.2	0.516	0.5
		CaGAPB	-1	CaGMP/CaPGMP	6.2	0.915	1.3	CaGAPB	-1	CaGAPB	14.3	0	0
		CaFBPase	1	CaGAPA	73.9	1.457	3	CaGAPB	-1	CaFBPase	49.3	0.793	2.7
		CaFBPase	1	CaUGPA	94.5	0.638	0.5	CaGAPB	-1	CaGMP/CaPGMP	6.9	0.88	3.8
		CaSBPASE	1	CaGAPA	99.1	1.039	3	CaFBPase	1	CaFBPase	4.2	0	0
		CaGAPA	1	CaFBA3	100	0.718	1	CaFBPase	1	CaSBPASE	96.1	0.522	1.2
		CaTPT	1	CaSBPASE	37.3	0.768	0.5	CaFBPase	1	CaFBA3	72	1.719	6
		CaTPT	-1	CaTPT	7.3	0	0	CaFBPase	1	CaGMP/CaPGMP	88	0.849	1.5
		CaTPT	1	CaUGPA	29.9	0.591	0.5	CaFBPase	1	CaELF4	34.2	0.556	0.5
		CaFBA3	-1	CaPGK	69.8	1.531	2.5	CaSBPASE	1	CaGAPA	81.8	1.58	4.5
		CaFBA3	1	CaGAPB	7.1	1.244	4	CaSBPASE	1	CaFBA3	47.1	1.435	5.5
		CaFBA3	-1	CaTPT	78.4	1.378	3	CaGAPA	-1	CaPGIP	41.3	1.072	2
		CaFBA3	-1	CaGMP/CaPGMP	77.5	1.725	3	CaTPT	-1	CaGAPB	22.1	1.035	1
		CaFBA3	-1	CaPGIP	20	0.844	2	CaTPT	-1	CaTPT	17	0	0
		CaGMP/CaPGMP	1	CaSBPASE	100	0.544	0.5	CaTPT	1	CaELF4	26.1	1.188	1.8
		CaPGIP	-1	CaGAPB	46.7	0.793	2.5	CaFBA3	1	CaGAPA	18.2	0.777	2.5
		CaPGIP	1	CaTPT	43	0.701	1.5	CaFBA3	-1	CaFBA3	0.1	0	0
		CaPGIP	-1	CaPGIP	7.1	0	0	CaGMP/CaPGMP	1	CaGAPA	64.7	1.592	4
		CaELF4	1	CaGAPA	89.7	1.13	3	CaGMP/CaPGMP	-1	CaGMP/CaPGMP	64.5	0	0
		CaELF4	1	CaTPT	45.1	0.614	0.2	CaUGPA	1	CaGAPA	8.3	1.706	5.2
		CaELF4	1	CaUGPA	15.1	0.631	1.2	CaUGPA	1	CaFBA3	100	1.594	5.2
		CaELF4	-1	CaELF4	47.7	0	0	CaUGPA	1	CaELF4	39.9	0.529	0.5
								CaPGIP	1	CaPGK	100	0.701	1
								CaPGIP	1	CaFBPase	31.3	0.89	2.8
								CaPGIP	1	CaSBPASE	58.7	0.862	1.5
								CaPGIP	1	CaTPT	87.1	0.71	1
								CaPGIP	1	CaUGPA	25.2	0.817	1.5
								CaPGIP	1	CaELF4	100	0.595	1
								CaELF4	1	CaGAPA	64.8	1.64	5
								CaELF4	1	CaGMP/CaPGMP	31.5	0.862	0.5
starch synthesis degradation	CaLHY	CaPGIP/CaPHS1	1	CaDSP4	53.3	1.288	3	CaPGIP/CaPHS1	-1	CaGWD3	4.5	1.207	1
		CaPGIP/CaPHS1	1	CaGLT1	51.2	0.785	3	CaPGIP/CaPHS1	1	CaDSP4	100	0.929	3
		CaPGIP/CaPHS1	1	CaLHY	100	1.067	3	CaPGIP/CaPHS1	1	CaGLT1	89.2	0.936	2.2
		CaGBSS	1	CaTPT	31	0.871	2	CaPGIP/CaPHS1	1	CaLHY	100	1.028	2.5
		CaGWD3	-1	CaDSP4	19.5	1.047	3	CaGBSS	-1	CaGBSS	2.4	0	0
		CaGWD3	-1	CaTPT	16.7	0.679	0.2	CaGWD3	-1	CaGWD3	45	0	0
		CaGWD3	1	CaBAM2	61	0.74	1.5	CaGWD3	-1	CaDSP4	14.8	1.007	1.8
		CaGWD3	-1	CaBAM3	39.1	0.611	0.5	CaGWD3	-1	CaISA3	69.2	0.539	0.5
		CaDSP4	-1	CaDSP4	0.3	0	0	CaGWD3	1	CaBAM2	36.5	0.788	1
		CaDSP4	1	CaMEX1	54	0.818	1	CaDSP4	1	CaGMP/CaPGMP	39.1	1.589	5
		CaDSP4	1	CaGLT1	29.5	1.033	1	CaISA3	-1	CaISA3	6.3	0	0
		CaGMP/CaPGMP	1	CaGWD3	58.9	1.037	0.5	CaTPT	-1	CaGWD3	91.8	0.653	0.5
		CaISA3	1	CaPGIP/CaPHS1	100	1.071	1	CaTPT	1	CaDSP4	11.2	1.821	2.7
		CaISA3	-1	CaGWD3	33.2	0.772	1	CaTPT	-1	CaGMP/CaPGMP	22.8	0.923	0.5
		CaISA3	-1	CaBAM2	100	1.157	3	CaTPT	1	CaISA3	78.9	0.545	1
		CaTPT	1	CaISA3	100	0.614	0.5	CaBAM2	1	CaGBSS	97.6	0.63	0.5
		CaTPT	-1	CaBAM2	4.3	1.207	3	CaBAM2	-1	CaBAM2	11.6	0	0
		CaBAM2	-1	CaDSP4	52.8	0.513	0.5	CaBAM3	-1	CaGMP/CaPGMP	60.9	0.966	2.5
		CaBAM2	-1	CaMEX1	100	0.955	3	CaMEX1	1	CaDSP4	22.8	0.737	1
		CaBAM2	-1	CaGLT1	68	0.697	1	CaMEX1	1	CaGLT1	42.6	0.93	2.5
		CaBAM2	-1	CaLHY	100	0.642	1	CaGLT1	-1	CaGBSS	13.3	1.576	1
		CaBAM3	1	CaPGIP/CaPHS1	55.4	1.359	1	CaGLT1	-1	CaBAM2	93.9	0.85	0.5
		CaBAM3	1	CaDSP4	32.4	1.49	3	CaLHY	-1	CaGBSS	34.3	1.721	3
		CaBAM3	1	CaISA3	100	0.613	1	CaLHY	-1	CaBAM2	48.4	0.945	2
		CaMEX1	1	CaGMP/CaPGMP	68.4	1.138	2.2	CaLHY	1	CaLHY	30.1	0	0
		CaGLT1	1	CaMEX1	100	0.516	1
		CaLHY	1	CaGMP/CaPGMP	72	1.457	3
		CaLHY	1	CaGLT1	86.9	0.638	0.5
C/ Evaluation and verification of the interactions inferred by TDCor and involving circadian gene in 4 metabolic pathways . Only the interactions with a bootstrap >79,4% are kept. The retained interactions are written in red. The nodes color indicates the metabolic pathway to which the gene belongs. Yellow nodes indicates genes involved in Chlorophyll biosynthesis and degradation. Red nodes indic…
Metabolic network	Circadian gene evaluated	12h/12h Complete network	Presence of the interaction at 12h/12h photoperiod	8h/16h Complete network	Presence of the interaction at 8h/16h photoperiod
Chlorophyll biosynthesis and degradation	CaELF4		CaHEME --> CaELF4(100) CaELF4 --> CaPOR1A/CaPOR1B(48.4) CaELF4 --> CaCAO(67.9) CaELF4 --> CaPPH(100) CaGUN5/CaCRD "-1" CaELF4(47.7)		CaHEME --> CaELF4(100) CaELF4 --> CaGUN5/CaCRD(41.3) CaELF4 --> CaRCCR(100)
light phase of photosynthesis	CaGI		CaCRY1 --> CaGI (100) CaGI --> CaLHCA4(100) CaPsbR --> CaGI (49.6)		CaCRY1 --> CaGI(100) CaGI --> CaLHCA4(68.2)
second phase of photosynthesis	CaELF4		CaELF4 --> CaTPT (45.1) CaPGK --> CaELF4(79.4)		CaPGK --> CaELF4(100) CaTPT --> CaELF4 (26.1)
starch synthesis degradation	CaLHY		CaLHY --> CaGLT1(86.9) CaBAM2 --> CaLHY (100) CaPGIP/CaPHS1 --> CaLHY(100)		CaLHY --> CaBAM2(48.4) CaPGIP/CaPHS1 --> CaLHY(100)
