# Supplementary material for: Photoperiod-dependent transcriptional modifications in key metabolic pathways in Coffea arabica
Source: Tree Physiol. 2020 Oct 20;41(2):302–16. doi: 10.1093/treephys/tpaa130 (PMC7874067; doi:10.1093/treephys/tpaa130)
Supplement: Table_S6_tpaa130 [file table_s6_tpaa130.xlsx]

## Sheet: Table S6 chloroplast gene
Table S6 Influence of photoperiod on chloroplast gene expression
List of genes encoded by the coffee chloroplast genome (Samson et al.; 2007, Plant Biotechnol J.)	Number of genes overexpressed at ZT21 under the photoperiod 8h/16h
Acetyl-CoA carboxylase: accD	1
Ribosomal protein genes (larger subunit) : rpl14, rpl16, rpl20 , rpl32, rpA	4
ATP synthase: atpA, atpB, atpE, atpF, atpH, atpI	2
Cytochrome b/f: petA, petB, petD, petG, petL, petN	4
Cytochrome c biogenesis: ccsA	0
Membrane protein: cemA	1
NDH chloroplastic : ndhA, ndhB, ndhC, ndhD, ndhE, ndhF, ndhG, ndhH, ndhI, ndhJ, ndhK	8
Photosystem I: psaA, psaB, psaC, psaI, psaJ	5
Photosystem II : psbA, psbB, psbC, psbD, psbE, psbF, psbH, psbI, psbJ, psbK, psbL, psbM, psbN, psbT, psbZ	11
Rubisco: rbcL	1
