# Supplementary material for: Photoperiod-dependent transcriptional modifications in key metabolic pathways in Coffea arabica
Source: Tree Physiol. 2020 Oct 20;41(2):302–16. doi: 10.1093/treephys/tpaa130 (PMC7874067; doi:10.1093/treephys/tpaa130)
Supplement: Table_S7_tpaa130 [file table_s7_tpaa130.xlsx]

## Sheet: Table S7 CLUSTERS RYTHMIC GENES
	Table S7 Hierarchical cluster analysis results of rhythmic genes.
	Hierarchical Cluster Analysis has been done for each of the two photoperiod (8h/16h photoperiod and 12h/12h photoperiod). Ward method has been used.
	Groups are represented by colors. Genes which belongs to the CRY1 cluster are represented in orange.
	Genes which belongs to GI cluster are represented in blue. Genes which belongs to LHY cluster are represented in red.
	Genes which belongs to the same group in the two photoperiod have the same profile in the two photoperiod. Genes which aren't in the same group in one of the two photoperiod are represented by white color in one of the two photoperiod.
	Core clock gene GI, CRY1 and LHY are written in red.
	Cluster	Locus ID	Group at 8h/16h photoperiod	Group at 12h/12h photoperiod	Function	Colonne1	Colonne2	Colonne3	Colonne4	Colonne5	Colonne6	Colonne7	Colonne8	Colonne9	Colonne10
	Cluster 1	Cc05_g06780			GSCOCT00042191001~ Protein of unknown function (DUF789)~ unknown_gene~ complete
		Cc10_g07160			GSCOCT00034558001~ Cryptochrome-1~ CRY1~ complete
		Cc08_g12960			GSCOCT00030406001~ Thylakoid lumenal protein At1g12250, chloroplastic~ At1g12250~ complete
		Cc07_g01170			GSCOCT00019205001~ Protein AUXIN SIGNALING F-BOX 3~ AFB3~ complete
		Cc10_g02310			GSCOCT00024732001~ ATP-dependent protease La (LON) domain protein~ lon2~ complete
		Cc00_g02830			GSCOCT00011490001~ Putative Protein TRANSPARENT TESTA 12~ TT12~ complete
		Cc06_g04970			GSCOCT00043025001~ Sulfite exporter TauE/SafE family protein~ unknown_gene~ complete
		Cc09_g10150			GSCOCT00041083001~ Basic-leucine zipper (bZIP) transcription factor family protein~ unknown_gene~ complete
		Cc07_g01990			GSCOCT00039378001~ Shaggy-related protein kinase epsilon~ ASK5~ complete
		Cc02_g38940			GSCOCT00027788001~ Ubiquitin-conjugating enzyme E2 28~ UBC28~ complete
		Cc06_g06230			GSCOCT00031409001~ LETM1-like protein~ unknown_gene~ complete
		Cc06_g06570			GSCOCT00031367001~ Digalactosyldiacylglycerol synthase 1, chloroplastic~ DGD1~ complete
		Cc08_g01230			GSCOCT00038416001~ Putative Secologanin synthase~ CYP72A1~ complete
		Cc06_g01230			GSCOCT00023335001~ SelT-like protein~ At3g47300~ complete
		Cc07_g09210			GSCOCT00040317001~ Probable protein phosphatase 2C 80~ At4g16580~ complete
		Cc07_g11060			GSCOCT00037043001~ 3-dehydroquinate synthase~ aroB~ complete
		Cc03_g16290			GSCOCT00002098001~ 50S ribosomal protein L6, chloroplastic~ RPL6~ complete
		Cc01_g14820			GSCOCT00028495001~ Calcineurin-like metallo-phosphoesterase superfamily protein~ At1g18480~ complete
		Cc03_g10000			GSCOCT00030999001~ Phosphoglucan, water dikinase, chloroplastic~ GWD3~ complete
		Cc10_g01850			GSCOCT00024674001~ ATP sulfurylase 2~ APS2~ complete
		Cc07_g03860			GSCOCT00039633001~ Cyclic nucleotide-gated ion channel 2~ CNGC2~ complete
		Cc02_g05510			GSCOCT00039062001~ unknown protein; Has 39 Blast hits to 39 proteins in 15 species: Archae - 0; Bacteria - 0; Metazoa - 0; Fungi - 0; Plants - 39; Viruses - 0; Other Eukaryotes - 0 (source: NCBI BLink).~ unknown_gene~ complete
		Cc02_g05490			GSCOCT00039059001~ Alpha-galactosidase~ Os10g0493600~ complete
		Cc01_g12060			GSCOCT00028127001~ Calcium-transporting ATPase 4, endoplasmic reticulum-type~ ECA4~ complete
		Cc08_g11010			GSCOCT00027091001~ Putative Protein phosphatase 2C 16~ HAB1~ complete
		Cc11_g16970			GSCOCT00038251001~ Putative Uncharacterized GPI-anchored protein At1g27950~ At1g27950~ complete
		Cc06_g20810			GSCOCT00015870001~ RNA-binding KH domain-containing protein~ unknown_gene~ complete
		Cc05_g15080			GSCOCT00038736001~ Cellulose synthase-like protein E6~ CSLE6~ complete
	Cluster 2	Cc02_g28510			GSCOCT00009437001~ Putative RNA polymerase sigma factor rpoD~ rpoD~ complete
		Cc08_g13040			GSCOCT00030391001~ Heat shock protein STI~ STI~ complete
		Cc08_g03110			GSCOCT00037821001~ Putative uncharacterized protein~ C1~ complete
		Cc10_g15270			GSCOCT00033702001~ Protein GIGANTEA~ GI~ complete
		Cc11_g14520			GSCOCT00032048001~ Serine/arginine-rich splicing factor RSZ21~ RSZP21~ complete
		Cc07_g07640			GSCOCT00040115001~ LRR receptor-like serine/threonine-protein kinase HSL2~ HSL2~ complete
		Cc05_g11460			GSCOCT00021312001~ sodium/calcium exchanger family protein / calcium-binding EF hand family protein~ unknown_gene~ complete
		Cc07_g15290			GSCOCT00036497001~ unknown protein; BEST Arabidopsis thaliana protein match is: unknown protein (TAIR:AT2G22270.1); Has 152 Blast hits to 146 proteins in 19 species: Archae - 0; Bacteria - 0; Metazoa - 0; Fungi - 2; Plants - 146; Viruses - 0; Other Eukaryotes - 4 (source: NCBI BLink).~ unknown_gene~ complete
		Cc02_g34680			GSCOCT00000729001~ Chaperone DnaJ-domain superfamily protein~ dnajb6~ complete
		Cc11_g07690			GSCOCT00018017001~ Adagio protein 3~ ADO3~ complete
		Cc11_g08330			GSCOCT00032889001~ phosphoglucomutase, putative / glucose phosphomutase, putative~ algC~ complete
		Cc02_g19310			GSCOCT00014496001~ Triacylglycerol lipase 1~ LIP1~ complete
		Cc02_g20560			GSCOCT00014670001~ Putative Octicosapeptide/Phox/Bem1p family protein~ unknown_gene~ complete
		Cc01_g09770			GSCOCT00024043001~ Nucleobase-ascorbate transporter 12~ NAT12~ complete
		Cc05_g07720			GSCOCT00016771001~ Putative DnaJ homolog subfamily B member 4~ Dnajb4~ complete
		Cc01_g12870			GSCOCT00028238001~ Outer envelope pore protein 16, chloroplastic~ OEP16~ complete
		Cc02_g14810			GSCOCT00013902001~ Putative uncharacterized protein~ HNRNPA1~ complete
		Cc06_g21080			GSCOCT00034088001~ Putative uncharacterized protein~ unknown_gene~ complete
		Cc02_g26870			GSCOCT00024994001~ Calcium-binding EF-hand family protein~ unknown_gene~ complete
		Cc02_g25260			GSCOCT00028772001~ Cyclin-U4-1~ CYCU4-1~ complete
		Cc02_g24310			GSCOCT00002340001~ Putative lipid-binding protein At4g00165~ At4g00165~ complete
		Cc03_g02390			GSCOCT00025882001~ Tubby-like F-box protein 6~ TULP6~ complete
		Cc11_g15700			GSCOCT00038088001~ Tetratricopeptide repeat (TPR)-like superfamily protein~ unknown_gene~ complete
		Cc01_g13760			GSCOCT00028354001~ Alpha-glucan phosphorylase, H isozyme~ At3g46970~ complete
		Cc02_g07900			GSCOCT00029877001~ Putative Trans-2,3-enoyl-CoA reductase~ gpsn2~ complete
		Cc07_g07200			GSCOCT00040058001~ heptahelical protein 4~ CG5315~ complete
		Cc10_g05610			GSCOCT00034787001~ Putative Uncharacterized protein~ unknown_gene~ complete
		Cc01_g20950			GSCOCT00005041001~ U1 small nuclear ribonucleoprotein A~ U1A~ complete
		Cc08_g11000			GSCOCT00027089001~ Ran-binding protein 1 homolog b~ RANBP1C~ complete
		Cc00_g04250			GSCOCT00010975001~ Peptide deformylase 1B, chloroplastic~ PDF1B~ complete
		Cc11_g01420			GSCOCT00019568001~ Pleiotropic drug resistance protein 1~ PDR1~ complete
		Cc01_g07400			GSCOCT00030176001~ Alcohol dehydrogenase-like 7~ At5g42250~ complete
		Cc07_g18770			GSCOCT00018699001~ Histone deacetylase 14~ HDA14~ complete
		Cc09_g09310			GSCOCT00023066001~ Phosphoserine phosphatase, chloroplastic~ PSP~ complete
		Cc08_g02420			GSCOCT00037715001~ Pentatricopeptide repeat-containing protein At5g46580, chloroplastic~ At5g46580~ complete
		Cc07_g02530			GSCOCT00039451001~ Polynucleotidyl transferase, ribonuclease H-like superfamily protein~ Mb2253c~ complete
		Cc07_g08910			GSCOCT00040283001~ T-complex protein 1 subunit zeta~ CCT6A~ complete
		Cc10_g05730			GSCOCT00034773001~ Calcium-transporting ATPase 1, chloroplastic~ ACA1~ complete
		Cc02_g39990			GSCOCT00027631001~ Putative Protein LHY~ LHY~ complete
		Cc02_g16160			GSCOCT00014093001~ Putative GDSL esterase/lipase At1g29670~ At1g29670~ complete
		Cc10_g11980			GSCOCT00031880001~ Chlorophyllide a oxygenase, chloroplastic~ CAO~ complete
		Cc01_g16150			GSCOCT00016475001~ Putative Bifunctional inhibitor/lipid-transfer protein/seed storage 2S albumin superfamily protein~ DIR1~ complete
		Cc05_g00200			GSCOCT00017045001~ Salt tolerance protein~ STO~ complete
		Cc01_g06630			GSCOCT00030058001~ UPF0051 protein ABCI8, chloroplastic~ ABCI8~ complete
		Cc03_g06030			GSCOCT00026380001~ Protein PROTON GRADIENT REGULATION 5, chloroplastic~ PGR5~ complete
		Cc02_g01700			GSCOCT00019999001~ Glutamate synthase [NADH], amyloplastic~ GLT1~ complete
		Cc07_g06010			GSCOCT00039893001~ Zeaxanthin epoxidase, chloroplastic~ ABA2~ complete
		Cc02_g37510			GSCOCT00027980001~ ( )-neomenthol dehydrogenase~ SDR1~ complete
	Cluster 3	Cc08_g16300			GSCOCT00035586001~ Putative Glutaredoxin family protein~ At5g39865~ complete
