# Supplementary material for: Photoperiod-dependent transcriptional modifications in key metabolic pathways in Coffea arabica
Source: Tree Physiol. 2020 Oct 20;41(2):302–16. doi: 10.1093/treephys/tpaa130 (PMC7874067; doi:10.1093/treephys/tpaa130)
Supplement: Table_S8_tpaa130 [file table_s8_tpaa130.xlsx]

## Sheet: Table S8
Table S8 Quality of the core clock genes in coffee compared to Arabidopsis and other species
A/ Tair results for Arabidopsis
The peptide sequences of each of the core clock genes have been blasted against the Arabidopsis sequences (version 11). The 3 closest matched gene are shown here with the TAIR ID.
			Locus ID TAIR used in table S3 and in our study		1st match			2nd match			3rd match
Locus ID coffee	Core clock genes	Coffee gene description	Locus ID TAIR	Description	ID	Description	E Value	ID	Description	E Value	ID	Description	E Value
Cc02_g00820	APRR5	GSCOCT00019879001~ Putative Two-component response regulator-like APRR5~ APRR5~ complete	AT5G24470	APRR5, PRR5, PSEUDO-RESPONSE REGULATOR 5. Encodes a pseudo-response regulator whose mutation affects various circadian-associated biological events such as flowering time in the long-day photoperiod conditions, red light sensitivity of seedlings during early photomorphogenesis, and the period of free-running rhythms of certain clock-controlled genes including CCA1 and APRR1/TOC1 in constant white…	AT5G24470.1	Symbols:APRR5,PRR5 | pseudo-response regulator 5 | …	4e-91	AT2G46790.3	Symbols:PRR9,TL1,APRR9 | Arabidopsis pseudo-respons...	8e-72	AT2G46790.1	Symbols:PRR9,TL1,APRR9 | Arabidopsis pseudo-respons...	1e-71
Cc02_g39990	LHY	GSCOCT00027631001~ Putative Protein LHY~ LHY~ complete	AT1G01060	LHY encodes a myb-related putative transcription factor involved in circadian rhythm along with another myb transcription factor CCA1	AT1G01060.8	Symbols:LHY1,LHY | LATE ELONGATED HYPOCOTYL,LATE EL...	4e-49	AT1G01060.7	Symbols:LHY1,LHY | LATE ELONGATED HYPOCOTYL,LATE EL...	4e-49	AT1G01060.3	Symbols:LHY1,LHY | LATE ELONGATED HYPOCOTYL,LATE EL...	4e-49
Cc04_g01390	ELF4	GSCOCT00021789001~ Protein ELF4-LIKE 4~ EFL4~ complete	AT1G17455	ELF4-like 4;(source:Araport11)	AT1G17455.2	Symbols:ELF4-L4 | ELF4-like 4 | Chr1:5997932-599827...	9e-49	AT1G17455.1	Symbols:ELF4-L4 | ELF4-like 4 | Chr1:5997932-599827...	9e-49	AT1G72630.1	Symbols:ELF4-L2 | ELF4-like 2 | Chr1:27344988-27345...	2e-48
Cc04_g14990	TOC1	GSCOCT00010526001~ Two-component response regulator-like APRR1~ APRR1~ complete	AT5G61380	PRR1,AtTOC1,TOC1,APRR1 | TIMING OF CAB EXPR...	AT5G61380.1	Symbols:PRR1,AtTOC1,TOC1,APRR1 | TIMING OF CAB EXPR...	4e-178	AT5G60100.5	Symbols:PRR3,APRR3 | pseudo-response regulator 3 | ...	2e-48	AT5G60100.3	Symbols:PRR3,APRR3 | pseudo-response regulator 3 | ...	2e-48
Cc05_g00300	PIF4	GSCOCT00017057001~ Putative Transcription factor PIF4~ PIF4~ complete	AT2G20180	Encodes a novel Myc-related bHLH transcription factor that has transcriptional activation activity in the dark. It is a key negative regulator of phytochrome-mediated seed germination and acts by inhibiting chlorophyll biosynthesis, light-mediated suppression of hypocotyl elongation and far-red light-mediated suppression of seed germination, and promoting negative gravitropism in hypocotyls. Ligh…	AT2G20180.6	Symbols:PIF1,PIL5 | phytochrome interacting factor ...	6e-42	AT2G20180.4	Symbols:PIF1,PIL5 | phytochrome interacting factor ...	6e-42	AT2G20180.3	Symbols:PIF1,PIL5 | phytochrome interacting factor ...	6e-42
Cc06_g03460	PRR7	GSCOCT00023630001~ Putative Two-component response regulator-like APRR7~ APRR7~ complete	AT5G02810	APRR7, PRR7, PSEUDO-RESPONSE REGULATOR 7. PRR7 and PRR9 are partially redundant essential components of a temperature-sensitive circadian system. CCA1 and LHY had a positive effect on PRR7 expression levels. Acts as transcriptional repressor of CCA1 and LHY. Acts additively with EC, PRR5 and PRR9 to regulate hypocotyl growth under photoperiodic conditions.	AT5G02810.1	Symbols:APRR7,PRR7 | pseudo-response regulator 7 | ...	2e-122	AT5G60100.7	Symbols:PRR3,APRR3 | pseudo-response regulator 3 | ...	2e-75	AT5G60100.6	Symbols:PRR3,APRR3 | pseudo-response regulator 3 | ...	2e-75
Cc07_g19520	CHE	GSCOCT00018562001~ Transcription factor TCP7~ TCP7~ complete	AT5G23280	AtTCP7,TCP7 | TCP domain protein 7 | Chr5:7...	AT5G23280.1	Symbols:AtTCP7,TCP7 | TCP domain protein 7 | Chr5:7...	1e-55	AT5G08330.1	Symbols:AtTCP21,TCP21,CHE | TCP domain protein 21,C...	2e-45	AT1G58100.1	Symbols:TCP8,AtTCP8 | TCP domain protein 8 | Chr1:2...	2e-27
Cc06_g20160	LUX	GSCOCT00022925001~ Homeodomain-like superfamily protein~ ARR1~ complete	AT2G40970	Homeodomain-like superfamily protein;(source:Araport11)	AT3G10760.1	Symbols:no symbol available | no full name availabl...	1e-77	AT5G05090.1	Symbols:no symbol available | no full name availabl...	8e-65	AT2G40970.1	Symbols:MYBC1 | | Chr2:17097772-17098518 REVERSE LE...	6e-47
Cc10_g15270	GI	GSCOCT00033702001~ Protein GIGANTEA~ GI~ complete	AT1G22770	Together with CONSTANTS (CO) and FLOWERING LOCUS T (FT), GIGANTEA promotes flowering under long days in a circadian clock-controlled flowering pathway. GI acts earlier than CO and FT in the pathway by increasing CO and FT mRNA abundance. Located in the nucleus. Regulates several developmental processes, including photoperiod-mediated flowering, phytochrome B signaling, circadian clock, carbohydra…	AT1G22770.1	Symbols:FB,GI | GIGANTEA | Chr1:8062398-8067447 FOR...	0.0	AT5G06600.3	Symbols:UBP12,AtUBP12 | ubiquitin-specific protease...	1.7	AT5G06600.1	Symbols:UBP12,AtUBP12 | ubiquitin-specific protease..	1.8
Cc08_g10110	ELF3	GSCOCT00026970001~ Putative Protein EARLY FLOWERING 3~ ELF3~ complete	AT2G25930	Encodes a nuclear protein that is expressed rhythmically and interacts with phytochrome B to control plant development and flowering through a signal transduction pathway. Required component of the core circadian clock regardless of light conditions.	AT2G25930.1	Symbols:ELF3,PYK20 | EARLY FLOWERING 3 | Chr2:11059...	8e-85	AT3G21320.1	Symbols:no symbol available | no full name availabl...	3e-22	AT3G48440.1	Symbols:no symbol available | no full name availabl...	1.2
B/ NCBI results
The peptide sequences of each of the core clock genes have been blasted agains Arabidopsis , Carica papaya, Populus and Eucalyptus genomes.
Locus ID coffee	Core clock genes	Species	Description	Max Score	Total Score	Query Cover	E value	Per. ident
Cc02_g00820	APRR5	Carica papaya	LOW QUALITY PROTEIN: two-component response regulator-like APRR5 [Carica papaya]	619	619	0.91	0.0	53.11
		Populus	two-component response regulator-like APRR5 isoform X1 [Populus trichocarpa]	617	617	0.98	0.0	51.08
		Eucalyptus	PREDICTED: two-component response regulator-like APRR5 [Populus euphratica]	612	612	0.99	0.0	49.86
		Carica papaya	PREDICTED: two-component response regulator-like APRR9 isoform X2 [Eucalyptus grandis]	604	604	0.98	0.0	50.77
		Eucalyptus	PREDICTED: two-component response regulator-like APRR9 isoform X1 [Eucalyptus grandis]	601	601	0.98	0.0	50.98
		Populus	PREDICTED: two-component response regulator-like APRR5 isoform X1 [Populus euphratica]	599	599	0.98	0.0	51.14
		Populus	two-component response regulator-like APRR5 isoform X2 [Populus trichocarpa]	599	599	0.98	0.0	50.65
		Eucalyptus	PREDICTED: two-component response regulator-like APRR9 isoform X3 [Eucalyptus grandis]	528	528	0.87	1e-179	50.24
		Carica papaya	two-component response regulator-like PRR95 isoform X1 [Carica papaya]	469	469	0.99	8e-156	42.11
		Carica papaya	two-component response regulator-like PRR95 isoform X2 [Carica papaya]	446	446	0.99	5e-147	41.62
		Arabidopsis	two-component response regulator-like protein [Arabidopsis thaliana]	404	404	0.91	1e-132	41.80
		Arabidopsis	pseudo-response regulator 9 [Arabidopsis thaliana]	245	331	0.46	4e-73	56.19
		Arabidopsis	pseudo-response regulator 9 [Arabidopsis thaliana]	245	371	0.49	9e-73	56.19
Cc02_g39990	LHY	Populus nigra	transcription factor LHY [Populus nigra]	611	611	0.99	0.0	52.84
		Populus trichocarpa	protein LHY isoform X1 [Populus trichocarpa]	611	611	0.99	0.0	53.16
		Populus euphratica	PREDICTED: protein LHY-like isoform X1 [Populus euphratica]	604	604	0.99	0.0	53.36
		Eucalyptus grandis	PREDICTED: protein LHY isoform X1 [Eucalyptus grandis]	557	557	0.99	0.0	50.19
		Eucalyptus grandis	PREDICTED: protein LHY isoform X2 [Eucalyptus grandis]	557	557	0.99	0.0	50.58
		Eucalyptus grandis	PREDICTED: protein LHY isoform X3 [Eucalyptus grandis]	415	415	0.9	5e-134	46.11
		Carica papaya	protein LHY-like [Carica papaya]	361	361	0.84	5e-114	46.43
		Arabidopsis thaliana	AT1G01060 [Arabidopsis thaliana]	221	440	0.86	2e-61	69.70
		Arabidopsis thaliana	Homeodomain-like superfamily protein [Arabidopsis thaliana]	219	418	0.86	8e-61	39.92
		Arabidopsis thaliana	Homeodomain-like superfamily protein [Arabidopsis thaliana]	219	418	0.86	9e-61	39.92
		Carica papaya	protein CCA1-like [Carica papaya]	146	146	0.09	2e-40	95.77
		Carica papaya	protein REVEILLE 7-like [Carica papaya]	134	134	0.13	2e-32	71.00
Cc04_g01390	ELF4	Populus trichocarpa	protein ELF4-LIKE 3 [Populus trichocarpa]	174	174	0.92	3e-57	79.44
		Carica papaya	protein ELF4-LIKE 4 [Carica papaya]	173	173	0.96	9e-57	76.79
		Carica papaya	protein ELF4-LIKE 4-like isoform X2 [Carica papaya]	170	170	0.93	1e-55	77.06
		Carica papaya	protein ELF4-LIKE 4-like isoform X1 [Carica papaya]	170	170	0.93	4e-55	77.06
		Populus trichocarpa	protein ELF4-LIKE 4 [Populus trichocarpa]	167	167	0.94	2e-54	75.45
		Populus euphratica	PREDICTED: protein ELF4-LIKE 4-like [Populus euphratica]	166	166	0.94	5e-54	74.55
		Eucalyptus grandis	PREDICTED: protein ELF4-LIKE 4 [Eucalyptus grandis]	156	156	0.94	3e-50	72.48
		Arabidopsis thaliana	ELF4-like 4 [Arabidopsis thaliana]	151	151	0.94	4e-48	68.18
		Arabidopsis thaliana	ELF4-like 2 [Arabidopsis thaliana]	150	150	0.94	8e-48	69.37
		Eucalyptus grandis	PREDICTED: protein ELF4-LIKE 3 [Eucalyptus grandis]	150	150	0.95	1e-47	69.09
		Arabidopsis thaliana	ELF4-like 3 [Arabidopsis thaliana]	148	148	0.94	5e-47	67.89
		Eucalyptus grandis	PREDICTED: protein ELF4-LIKE 3 [Eucalyptus grandis]	145	145	0.92	1e-45	66.67
Cc04_g14990	TOC1	Populus euphratica	PREDICTED: two-component response regulator-like APRR1 [Populus euphratica]	686	686	0.97	0.0	66.61
		Populus trichocarpa	two-component response regulator-like APRR1 [Populus trichocarpa]	667	667	0.96	0.0	65.94
		Eucalyptus grandis	PREDICTED: two-component response regulator-like APRR1 [Eucalyptus grandis]	650	650	0.92	0.0	64.33
		Arabidopsis thaliana	CCT motif -containing response regulator protein [Arabidopsis thaliana]	523	523	0.97	4e-180	50.56
		Carica papaya	two-component response regulator-like APRR1 [Carica papaya]	251	251	0.24	7e-81	87.41
		Populus euphratica	PREDICTED: two-component response regulator-like APRR5 isoform X1 [Populus euphratica]	140	218	0.33	2e-34	50.00
		Carica papaya	LOW QUALITY PROTEIN: two-component response regulator-like APRR5 [Carica papaya]	131	209	0.33	2e-31	46.97
		Arabidopsis thaliana	two-component response regulator-like protein [Arabidopsis thaliana]	130	204	0.34	2e-31	44.30
		Eucalyptus grandis	PREDICTED: LOW QUALITY PROTEIN: two-component response regulator-like PRR37 [Eucalyptus grandis]	129	213	0.32	1e-30	46.92
		Arabidopsis thaliana	pseudo-response regulator 9 [Arabidopsis thaliana]	127	173	0.27	1e-30	42.31
		Carica papaya	two-component response regulator-like PRR95 isoform X1 [Carica papaya]	127	206	0.32	4e-30	44.36
		Eucalyptus grandis	PREDICTED: two-component response regulator-like APRR9 isoform X2 [Eucalyptus grandis]	127	207	0.36	6e-30	46.67
Cc05_g00300	PIF4	Eucalyptus grandis	PREDICTED: transcription factor PIF5 [Eucalyptus grandis]	427	427	0.96	5e-144	49.34
		Populus euphratica	PREDICTED: transcription factor PIF4 [Populus euphratica]	393	393	0.99	5e-131	48.54
		Populus trichocarpa	transcription factor PIF4 [Populus trichocarpa]	369	369	0.99	1e-121	48.28
		Populus euphratica	PREDICTED: transcription factor PIF4-like isoform X2 [Populus euphratica]	357	357	0.99	3e-116	46.85
		Arabidopsis thaliana	phytochrome interacting factor 4 [Arabidopsis thaliana]	177	177	0.93	4e-49	33.73
		Arabidopsis thaliana	phytochrome interacting factor 4 [Arabidopsis thaliana]	172	172	0.93	2e-47	33.60
		Arabidopsis thaliana	phytochrome interacting factor 4 [Arabidopsis thaliana]	172	172	0.93	3e-47	33.60
		Eucalyptus grandis	PREDICTED: transcription factor PIF1 isoform X2 [Eucalyptus grandis]	171	171	0.79	4e-46	34.23
		Eucalyptus grandis	PREDICTED: transcription factor PIF1 isoform X1 [Eucalyptus grandis]	171	171	0.79	6e-46	34.23
		Carica papaya	transcription factor SPATULA-like [Carica papaya]	125	125	0.19	2e-30	59.81
		Carica papaya	transcription factor SPATULA-like isoform X1 [Carica papaya]	121	121	0.34	1e-29	44.02
		Carica papaya	transcription factor SPATULA-like isoform X2 [Carica papaya]	121	121	0.2	1e-29	58.93
Cc06_g03460	PRR7	Populus euphratica	PREDICTED: two-component response regulator-like PRR73 isoform X2 [Populus euphratica]	438	438	0.96	3e-144	44.29
		Populus trichocarpa	two-component response regulator-like PRR37 isoform X2 [Populus trichocarpa]	418	418	0.98	2e-136	42.57
		Populus euphratica	PREDICTED: two-component response regulator-like PRR37 isoform X2 [Populus euphratica]	397	397	0.98	7e-129	41.74
		Arabidopsis thaliana	pseudo-response regulator 7 [Arabidopsis thaliana]	393	393	0.9	9e-127	43.95
		Carica papaya	two-component response regulator-like APRR3 isoform X2 [Carica papaya]	367	367	0.7	3e-119	47.45
		Carica papaya	two-component response regulator-like APRR7 isoform X3 [Carica papaya]	365	365	0.7	2e-118	46.78
		Carica papaya	two-component response regulator-like APRR7 isoform X1 [Carica papaya]	365	365	0.7	3e-118	46.78
		Eucalyptus grandis	PREDICTED: two-component response regulator-like PRR37 isoform X2 [Eucalyptus grandis]	345	448	0.96	1e-107	42.53
		Eucalyptus grandis	PREDICTED: two-component response regulator-like PRR37 isoform X1 [Eucalyptus grandis]	341	444	0.96	5e-106	41.05
		Eucalyptus grandis	PREDICTED: two-component response regulator-like PRR37 isoform X3 [Eucalyptus grandis]	340	443	0.96	9e-106	41.16
		Arabidopsis thaliana	pseudo-response regulator 3 [Arabidopsis thaliana]	262	262	0.6	3e-80	46.08
		Arabidopsis thaliana	pseudo-response regulator 3 [Arabidopsis thaliana]	264	347	0.68	5e-80	46.47
Cc07_g19520	CHE	Carica papaya	transcription factor TCP21 [Carica papaya]	254	254	0.92	6e-84	58.49
		Arabidopsis thaliana	TCP family transcription factor [Arabidopsis thaliana]	244	244	0.88	2e-80	60.98
		Populus euphratica	PREDICTED: transcription factor TCP7-like [Populus euphratica]	226	226	0.87	3e-72	58.46
		Populus euphratica	PREDICTED: transcription factor TCP21-like [Populus euphratica]	221	221	0.88	1e-70	57.85
		Populus trichocarpa	transcription factor TCP21 [Populus trichocarpa]	216	216	0.87	1e-68	55.97
		Arabidopsis thaliana	TCP family transcription factor [Arabidopsis thaliana]	202	202	0.92	9e-64	53.03
		Eucalyptus grandis	PREDICTED: transcription factor TCP7 [Eucalyptus grandis]	189	189	0.71	3e-59	57.07
		Carica papaya	transcription factor TCP22 [Carica papaya]	140	140	0.31	5e-38	77.91
		Carica papaya	transcription factor TCP8-like [Carica papaya]	141	141	0.4	6e-38	64.60
		Arabidopsis thaliana	TCP family transcription factor [Arabidopsis thaliana]	139	139	0.31	1e-37	77.91
		Eucalyptus grandis	PREDICTED: transcription factor TCP14-like [Eucalyptus grandis]	134	134	0.29	4e-37	76.83
		Eucalyptus grandis	PREDICTED: transcription factor TCP20 [Eucalyptus grandis]	129	129	0.39	4e-35	56.88
Cc06_g20160	LUX	Eucalyptus grandis	PREDICTED: transcription factor PCL1 [Eucalyptus grandis]	333	333	0.99	6e-114	61.14
		Carica papaya	transcription factor MYBC1-like [Carica papaya]	308	308	0.99	8e-104	64.16
		Populus trichocarpa	transcription factor MYBC1 [Populus trichocarpa]	297	297	0.99	3e-99	60.65
		Populus euphratica	PREDICTED: transcription factor PCL1-like [Populus euphratica]	295	295	0.99	1e-98	60.36
		Populus trichocarpa	transcription factor MYBC1 [Populus trichocarpa]	294	294	0.99	4e-98	63.50
		Arabidopsis thaliana	Homeodomain-like superfamily protein [Arabidopsis thaliana]	266	266	0.99	3e-87	53.35
		Eucalyptus grandis	PREDICTED: transcription factor PCL1 [Eucalyptus grandis]	261	261	0.99	1e-85	54.74
		Arabidopsis thaliana	Homeodomain-like superfamily protein [Arabidopsis thaliana]	230	230	0.99	1e-73	52.78
		Arabidopsis thaliana	Homeodomain-like superfamily protein [Arabidopsis thaliana]	192	192	0.69	2e-59	56.56
		Carica papaya	transcription factor LUX [Carica papaya]	147	187	0.51	5e-41	62.31
		Eucalyptus grandis	PREDICTED: transcription factor LUX [Eucalyptus grandis]	139	139	0.31	6e-38	70.87
		Eucalyptus grandis	PREDICTED: transcription factor BOA [Eucalyptus grandis]	134	175	0.41	5e-36	67.65
		Carica papaya	LOW QUALITY PROTEIN: two-component response regulator ORR21-like [Carica papaya]	105	105	0.33	3e-24	50.00
Cc10_g15270	GI	Populus euphratica	PREDICTED: protein GIGANTEA-like [Populus euphratica]	1872	1872	0.99	0.0	80.41
		Populus euphratica	PREDICTED: protein GIGANTEA-like [Populus euphratica]	1864	1864	0.99	0.0	80.34
		Populus trichocarpa	protein GIGANTEA [Populus trichocarpa]	1858	1858	0.99	0.0	80.17
		Eucalyptus grandis	PREDICTED: protein GIGANTEA isoform X1 [Eucalyptus grandis]	1777	1777	0.99	0.0	77.83
		Arabidopsis thaliana	gigantea protein (GI) [Arabidopsis thaliana]	1715	1715	0.99	0.0	74.68
		Eucalyptus grandis	PREDICTED: protein GIGANTEA isoform X2 [Eucalyptus grandis]	1447	1447	0.81	0.0	78.12
		Carica papaya	protein GIGANTEA [Carica papaya]	860	860	0.51	0.0	75.79
		Carica papaya	protein GIGANTEA-like isoform X2 [Carica papaya]	379	379	0.19	4e-123	78.51
		Carica papaya	protein GIGANTEA-like isoform X1 [Carica papaya]	374	374	0.19	8e-121	76.50
Cc08_g10110	ELF3	Eucalyptus grandis	PREDICTED: protein EARLY FLOWERING 3 [Eucalyptus grandis]	551	551	0.99	0.0	45.49
		Carica papaya	protein EARLY FLOWERING 3 [Carica papaya]	533	533	0.99	2e-180	45.38
		Populus euphratica	PREDICTED: protein EARLY FLOWERING 3 [Populus euphratica]	508	508	0.99	2e-170	47.40
		Populus trichocarpa	protein EARLY FLOWERING 3 [Populus trichocarpa]	493	493	0.99	1e-164	47.15
		Populus euphratica	PREDICTED: protein EARLY FLOWERING 3-like isoform X2 [Populus euphratica]	406	406	0.99	2e-130	38.17
		Arabidopsis thaliana	hydroxyproline-rich glycoprotein family protein [Arabidopsis thaliana]	330	330	0.99	2e-102	37.48
		Eucalyptus grandis	PREDICTED: protein HEADING DATE 3B [Eucalyptus grandis]	278	278	0.97	2e-82	33.86
		Arabidopsis thaliana	EARLY FLOWERING protein [Arabidopsis thaliana]	163	163	0.56	3e-42	32.68
		Eucalyptus grandis	PREDICTED: uncharacterized protein LOC104443706 isoform X1 [Eucalyptus grandis]	39.3	39.3	0.04	0.067	42.42
